# Supplementary material for: Comparative analysis of microRNA profiles between wild and cultured Haemaphysalis longicornis (Acari, Ixodidae) ticks
Source: Parasite. 2019 Mar 26;26:18. doi: 10.1051/parasite/2019018 (PMC6436478; doi:10.1051/parasite/2019018)
Supplement: Supplementary Material 1 — miRNA expression levels for the data mapped to the miRBase 21 database of various known species showing the miRNA name (column A), the expression level (column B), and the miRNA sequence (column C). [file parasite-26-18-s1.zip]

Archive with 1 entries (1 files):
- parasite190001-1-olm.xls
