# Supplementary material for: Comparative analysis of microRNA profiles between wild and cultured Haemaphysalis longicornis (Acari, Ixodidae) ticks
Source: Parasite. 2019 Mar 26;26:18. doi: 10.1051/parasite/2019018 (PMC6436478; doi:10.1051/parasite/2019018)
Supplement: Supplementary Material 1 — miRNA expression levels for the data mapped to the miRBase 21 database of various known species showing the miRNA name (column A), the expression level (column B), and the miRNA sequence (column C). [file parasite-26-18-s1.zip › parasite190001-1-olm.xls]

## Sheet: HLWS
miRNA name	count	Sequence
miR-1-3p	795417	TGGAATGTAAAGAAGTATGGAG
let-7-5p	158624	TGAGGTAGTAGGTTGTATAGTT
miR-279	14735	TGACTAGATCCACACTCATCCA
miR-184-3p	17448	TGGACGGAGAACTGATAAGGGC
miR-10a	9470	TACCCTGTAGATCCGAATTTGT
miR-315	10455	TTTTGATTGTTGCTCAGAAGGCG
miR-275	17714	TCAGGTACCTGAAGTAGCGCG
miR-275-3p	17084	TCAGGTACCTGAAGTAGCGCGC
miR-10*	5364	AAATTCGGTTCTAGAGAGGTTT
miR-92a	4197	TATTGCACTCGTCCCGGCCTTT
miR-375	6806	TTTGTTCGTTCGGCTCGAGTTA
miR-125b-5p	3103	TCCCTGAGACCCTTACTTGTGA
miR-9a-5p	2830	TCTTTGGTTATCTAGCTGTATGA
miR-71	5442	TGAAAGACATGGGTAGTGAGATG
miR-317	3708	TGAACACAGCTGGTGGTATATCAGT
miR-34	3766	TGGCAGTGTGGTTAGCTGGTTGT
miR-100-5p	2823	AACCCGTAGATCCGAACTTGTG
miR-71c	5709	TGAAAGACATGGGTAGTGAGAT
miR-184	17736	TGGACGGAGAACTGATAAGGG
miR-263a	1975	AATGGCACTGGAAGAATTCACGG
miR-12-5p	3041	TGAGTATTACATCAGGTACTGGT
miR-8-3p	2207	TAATACTGTCAGGTAAAGATGTC
miR-305-5p	3301	ATTGTACTTCATCAGGTG
miR-276	1575	TAGGAACTTCATACCATGCTCG
miR-3931	2311	TACTTTGAGTCGGTACGAATCCT
miR-5307	2576	TAATCTCATTTGGTATCTC
miR-1175-3p	1131	TGAGATTCAACTCCTCCAACTTCT
miR-1	785537	TGGAATGTAAAGAAGTATG
miR-750	1877	CCAGATCTAACTCTTCCAGCTCA
miR-276-5p	983	AGCGAGGTATGGAGTTCTTACT
miR-4175-3p	13211	GGGGGTGTAGCTCAGATGGTAG
bantam	1076	TGAGATCATTGTGAAAGCTGATT
miR-2001	732	TTGTGACCGTTACAATGGGCAT
miR-252-5p	1143	TTAAGTAGTAGTGCCGCAGGTAA
miR-305	3129	ATTGTACTTCATCAGGTGCTCTGG
miR-5308	677	TCTGTGCTGTGGAGGTAATATAT
miR-993*	780	CTACCCTGTAGAACCGGGCTTTTG
miR-33a-5p	586	GTGCATTGTAGTTGCATTGCA
miR-252b	1189	TTAAGTAGTAGTGCCGCAGGTA
miR-100	2763	AACCCGTAGATCCGAACTTGT
miR-281-2-5p	557	AAGAGAGCAATCCGTGGACAGT
miR-423-5p	508	TGAGGGGCAGAGAGCGAGACTTT
miR-10-3p	5259	CAAATTCGGTTCTAGAGAGGTTT
miR-9	2776	TCTTTGGTTATCTAGCTGTATG
miR-8	2154	TAATACTGTCAGGTAAAGATGT
miR-206	9080	TGGAATGTAAGGAAGTATGG
miR-486-5p	392	TCCTGTACTGAGCTGCCCCGA
miR-716b	4148	GCAGATCTTGGTGGTAGTAGCAAAT
miR-2487	3374	CTCTGAGGGCTGAGCCGGTC
miR-7	314	TGGAAGACTAGTGATTTTGTTGTT
miR-5315	309	AACACAACATCCGGACAAGCAC
miR-87-3p	166	GTGAGCAAAGTTTCAGGTGTGT
miR-2a-3p	310	TATCACAGCCAGCTTTGATGAGC
miR-3816-5p	2421	AAAGGCATCGTTTGGCACAGT
miR-2a*	183	TCGTCAAAGTGGTTGTGATGTG
miR-125c	3029	TCCCTGAGACCCTTACTTGTGAA
miR-993-5p	801	TACCCTGTAGAACCGGGCTTTTG
miR-2b	254	TATCACAGCCACCTTTGATGAGCT
miR-1776	324	TGTAGTGATAAGCGAGCTGGTC
miR-107	180	AGCAGCATTGTACAGGGCTAT
miR-79	236	TAAAGCTAGGTTACCAAAGTTA
miR-1246	606	AAATGGATTTTTGGAGCAGGGA
miR-34-5p	3614	TGGCAGTGTGGTTAGCTGGTTGTT
miR-133-3p	181	TTGGTCCCCTTCAACCAGCTGT
miR-5305	357	TTGGGCTTGAAGATTAGCTTAG
miR-3414*	143	TGATGTTATTGTCGTGGCAACCTA
miR-466o-3p	4955	TCACATACACTGCACACATCACTGAC
let-7f-5p	110	TGAGGTAGTAGATTGTATAGTT
miR-5310	163	TGTAGTCTGGCAGAAACGTCG
miR-1175	1096	TGAGATTCAACTCCTCCAACTTC
miR-33	582	GTGCATTGTAGTTGCATTGC
miR-190	244	AGATATGTTTGATATTCTTGGTT
miR-25-3p	133	CATTGCACTTGTCTCGGTCTGA
miR-277c	248	TAAATGCATTATCTGGAATGCAA
let-7c	166	TGAGGTAGTAGGTTGTATGGTT
miR-8-5p	90	CATCTTACCAGACAGCATTAGA
miR-451	118	AAACCGTTACCATTACTGAGTTT
miR-263a-5p	1902	AATGGCACTGGAAGAATTCACGGT
miR-745b	160	AAGCTGCCCAATGAAGGGCTGG
miR-124	111	TAAGGCACGCGGTGAATGCCAA
miR-5309	118	CAATGCCCATGGAAACCCCGAA
miR-2296	479	TGGACAACTGGAGTGGCTTCCTGCC
miR-993	99	GAAGCTCGTTTCTACAGGTATCT
miR-2942	2211	TAGTTCGGACTTCACGTGTTAA
miR-3138	474	TGTTGTGACAGTGACGAGATGGAGT
miR-190-5p	191	AGATATGTTTGATATTCTTGGTTG
miR-10a-5p	9313	TACCCTGTAGATCCGAATTTGTA
miR-276*	965	AGCGAGGTATGGAGTTCTTAC
miR-454*	4713	GTGAGAACCTTGAGGACTGAAG
let-7g	76	TGAGGTAGTAGTTTGTATAGTT
miR-993a*	779	CTACCCTGTAGAACCGGGCTTTT
miR-320a	111	AAAAGCTGGGTTGAGAGGGCGA
miR-7-5p	307	TGGAAGACTAGTGATTTTGTTGT
miR-276a-3p	1237	TAGGAACTTCATACCATGCTCGT
let-7e-5p	57	TGAGGTAGGAGGTTGTATAGTT
miR-96	51	TTTGGCACTAGCACATTTTTGT
miR-3526	17176	TTGAAGATGAAGAATTGGTAC
miR-2372	1178	GAATGATTAGAGGCATTGGGGTCGA
miR-10	9350	ACCCTGTAGATCCGAATTTGT
miR-33a	594	GTGCATTGTAGTTGCATT
miR-2542	645	TATTTTTGATTTCGGCATTTAGT
miR-184b	743	TGGACGGAGAACTGATAAGGA
miR-277a	259	TAAATGCATTATCTGGAATGCA
let-7b-5p	98	TGAGGTAGTAGGTTGTGTGGTT
let-7	34	TGAGGTAGTAGGTTATATAGTT
miR-1491	1667	CGCTGGTGCAGATCTTGGT
miR-4426	1197	TGAATGATGGAACGGTACTTT
miR-1a-3p	1164	TGGAATGTAAAGAAGTATGTAT
miR-92	4112	TATTGCACTCGTCCCGGCCT
miR-210	31	TTGTGCGTGTGACAGCGGCTAT
miR-2779	165	TCGTATCCGGCTCGACGGACCA
miR-9a	2598	TCTTTGGTTATCTAGCTGTATGAT
miR-1469	381	TGCAAGATGTTCGTCGAAGTTCC
miR-2360	280	CGGGCTGGAGGAGGAGGTCGTT
miR-317-3p	3703	TGAACACAGCTGGTGGTATAT
miR-140	67	TACCACAGGGTAGAACCACGGA
miR-3808-3p	343	TGACTTGTACACTTGTAGGATATGGGG
miR-3182	405	GGTTCTGTAGTGTAGTGGTC
miR-2476	4048	TCCGGCATGGTCTAGTGGTTAG
miR-285	32	TAGCACCATTTGAATTCAGTTC
miR-133b	155	TTGGTCCCCTTCAACCAGCT
miR-320	72	AAAAGCTGGGTTGAGAGGGCGAT
miR-465a-5p	50	TGTTTAGAATTGGCACTGATGGCGTA
miR-71a	91	TGAAAGAACACGGGCTGGTGATGGT
miR-3685	799	TTTTACCCTACTGATGACT
miR-279a	14591	TGACTAGATCCACACTCAT
miR-185-5p	21	TGGAGAGAAAGGCAGTTCCTGA
miR-2685	179	TAGTTCAGTATAGATCACGGCC
miR-1777	2256	GTGACGGTGTGGGCGGCG
miR-92a-3p	29	TATTGCACTTGTCCCGGCCT
miR-4001a-5p	2008	TGATGAACTTATTACGAACCAGGC
miR-2049*	292	GTTCCAGTGCTGCATTTACA
miR-252a	73	TAAGTACTAGCGCCGTAGGAGT
miR-92c*	36	AGGTCGGCGAAGGCATTGA
miR-1407	58	AATGGAGCTGCGGGAAAAA
miR-1c	322	TGGAATGTAAAGAAGTATTGA
miR-753c	416	AAGCTCGTAGTTGGATCTCA
miR-449a	258	TGGAGGTATTTGTTAGGTGGA
miR-3589	46	TGCAGGAAATCCAGCAGAGTGTTGACG
miR-23a	18	ATCACATTGCCAGGGATTT
miR-2371	1229	TCTGTTCTGTTGGTTTTT
miR-1b	20627	TGGAATGTAAAGAAGTATGGTT
miR-423*	497	TGAGGGGCAGAGAGCGAGACTTTT
let-7g-5p	15	TGAGGTAGTAGTTTGTACAGTT
miR-2461-3p	52	TCAGACTCGAGAGCAGCGGTGCACAT
miR-1993	31	AATTATGCTTGTGTTCGCGGGG
miR-279-3p	53	TGACTAGATCCACACTCATTCA
miR-1967	789	CGAGGACTGGGGAGAAGAGC
miR-451a	116	AAACCGTTACCATTACTGAGTT
let-7d-5p	403	AGAGGTAGTAGGTTGTATAGTT
miR-iab-8-5p	40	TACGTATACTGAAGGTATACCG
miR-63-3p	40	TATGAGCAAGAACGAGTTGGATA
miR-2392	93	TATCGATGTGGGGGGAGAGGTG
miR-30b	1118	TTGTAAACATCTCTGTCTGAGAAGC
miR-745	172	AAGCTGCCCAATGAAGGGCT
let-7d	14	TGAGGTAGTAGGTTGTAAAGTT
miR-4253	238	AGGGCATCGTCAGCGGGTG
let-7e	11	TGAGGTAGTAGGTTGTTTAGTT
miR-128-3p	13	TCACAGTGAACCGGTCTCTTT
miR-2478	57	TCGGATCCCACTTCTGACACCA
miR-4443	63	TCTTCGGAGGCGTGGGTTT
miR-15b	14	TAGCAGCACATCATGGTTT
let-7b	30	TGAGGTAGTTGGCTTGTAATAGGCGGT
miR-1767	535	AGGCAGGTAGAACAGGCT
miR-3130-3p	1439	CTGCACCGGGACTGGGCGA
miR-423-3p	364	AGCTACGGTCGGGCCCCTCAGG
miR-1260a	48	CGTATCCCACCGCTGCCACCA
miR-144	17	TACAGTATAGATGATGTACTCT
miR-124-3p	93	TAAGGCACGCGGTGAATGCCAAT
miR-101	28	TACAGTACTTTGAGTATCAATTTT
miR-133	154	TTGGTCCCCTTCAACCAGCTG
miR-221	14	AGCTACATTGTCTGCTGGGTTT
miR-5306	17	AGAGTATCACGTGACGCTCCTT
miR-3302	11	TACAGTAATTTAAGTTGATTGCAC
miR-199	27	ACAGTAGTCTGCACATTGGTT
miR-1551*	75	TGTAGTCTCGTGTTGCATGCTGTTCT
miR-140*	42	TACCACAGGGTAGAACCACGGAT
miR-iab-8	38	TACGTATACTGAAGGTATACC
miR-67	19	TCACAACCTCCTTGAGTGAGTGA
miR-1293	10	TGGGTGGTCTGGAGGTCTTGTGCGGC
miR-17-3p	865	AGCTGTAGAGAAGGCACTGTGT
miR-15a	15	TAGCAGCACATAATGGTTTGT
miR-1287	1007	TGCTGGATGCAGTGGTGATCGATCGTC
miR-4000e-5p	84	GAAACATCTTTCGGAACAGC
miR-981	14	TTCGTTGTCGTAGAAACCTGAT
miR-985	16	AAAAGATCCAATAACGGGCA
miR-5106	387	GGGTCTGTAGCTCAGTTGGTTAGAG
miR-628	1477	TGCTGTAGATATTTACGATGTAGG
miR-21-5p	12	TAGCTTATCAGACTGATGTTG
miR-122-5p	19	TGGAGTGTGACAATGGTGTTTG
miR-98-3p	13	CTGTACAACTTGCTAACTTTCT
miR-4728-5p	254	TGGGAGGGGAATGCAACAACA
miR-25	175	CATTGCACTTGTCTCGGTC
miR-125a-5p	15	TCCCTGAGACCTTTACTTGTGA
miR-16b	10	TAGCAGCACGTAAATATTGGAG
miR-5587-5p	2468	ATGGCACTGCACCGGGACT
miR-2127	478	CGCAGGGGAGTAGGGCGGG
miR-1755	13	GTCGATGAACGGCTGTGGCATG
miR-200b	9	TAATACTGTACGGGTAAATGAATGGTT
miR-253-3p	14	TTAGAAGGCACTGTGTGGGAAGGGC
miR-3201	1426	GGGAGGTAGTGACGAAAAAT
miR-4502	40	GGTGATGATGATGATGATGCTGATG
miR-3968	64	CGAATCCCACTTCTGACACCA
miR-210*	15	TACGTTGCCGGATATTGCACGACA
miR-216b	21	TAATCTCTTCATGGCAACTTAGTAA
miR-4811-3p	8	TGATAACACTCGGTATTGTTTGGAT
miR-2796-3p	16	GTAGGCCGGCGGAAACTACTTG
miR-4504	40	TGTGAAGGATAGAGATGACATG
miR-101a-3p	14	GTACAGTACTGTGATAACTGA
miR-71-3p	14	TCTCACTACCTTGTCTTTGTTGG
miR-30a-5p	1046	TTGTAAACATCTCTGTCTGAGAAG
miR-81-3p	12	TGAGATCATCGTGAAAGCT
miR-138b	8	GTGGGTTGATGAAGTCAGGCTG
miR-340-5p	7	TTATAAAGCAATGAGACTGATT
miR-1358	80	CAAGGTGATTTTGTTTGCGGA
miR-3668	64	TATGTAGAATTGATAACAT
miR-219-5p	33	TGGATTGTCAATCGCATTTGCT
miR-231	116	GAAGTTCGGAACTAACAGGCAGTG
miR-581	1083	TCTTGTAGTTTCTCTAGACAGGTA
miR-4036-3p	326	GAGGGGTTGGTTGGATGT
miR-1957	124	CAGTCGGTAGAGCATGAGAC
miR-29a-3p	11	TAGCACCATCTGAAATCGGTTA
miR-2976	391	GAGGATGGAGCGGAGCGTGGG
miR-3495	339	TAGAATCGTTTGCAATGGCTA
miR-228	7	AATGGCACTAGAAGAATTCACGG
miR-2418	90	TGGGAAGGAGTGTGGCGTGTCAGC
miR-1497e	46	TTGAAGGACTTATTAGAGGTGGTGGAA
miR-378c	6	ACTGGACTTGGAGTCAGAAGGCAATC
miR-4448	310	GGCTCGTTGGTCTAGGGGTAT
miR-653	30	TGTGAAACATTCGTGCTACCTGAGC
miR-278	595	TCGGATGGGACTTCGTTGGCGGTTT
miR-199*	24	TACAGTAGTCTGCACATTGGTT
miR-3131	17	ACGAGGAACTCGGTGGAAAGGGCGTT
miR-103a-3p	164	AGCAGCATTGTACAGGGCTATGA
miR-9b*	16	ACGGAACTGAAGACCGCCAAAGCAG
miR-22-3p	31	AAGCTGCCAGTTGAAGAACT
miR-199a-3p	25	ACAGTAGTCTGCACATTGGTTA
miR-4520a-3p	2586	TGGACAAGGAAACATGCAGGAA
miR-3064-5p	11	TCTGGACGTGTTGTGGAGTCAA
miR-999-3p	19	TGTTATAGCTGGAAGACTGTGTGCTT
miR-103	168	AGCAGCATTGTACAGGGCTATG
miR-100a	2429	AACCCGTAGATCCGAACTTGTGTT
miR-2-3p	31	TATCAAAGCTCGAGCCTGTTGATGTGC
miR-29-5p	205213	ACTGTTTTCGTTGTTGAG
miR-125a	3071	TCCCTGAGACCCTTACTTG
miR-122	15	TGGAGTGTGACAATGGTGTTTGA
miR-137	5	TTATTGCTTGAGAATACACGT
miR-669c-3p	16	TCACACACAAACACAGAGTACATA
miR-993-3p	5	GAAGCTCGTCTCTACAGGTATCT
miR-2284x	24	GAAAAGTTCGTTCGGGTTTT
miR-4020b-5p	92	GTTGGTTGGTTGGTTGGTTGGT
miR-148b-3p	9	TCAGTGCATCACAGAACTTT
miR-993b*	791	TACCCTGTAGAACCGGGCTTT
miR-219	13	TGATTGTCCAAACGCAGTTCTT
miR-181a-5p	16	AACATTCAACGCTGTCGGT
miR-17-1-3p	215	AGCTGTAGAGAAGGCACTGTGTGTG
miR-143-3p	20	TGAGATGAAGCACTGTAGCTC
miR-107b	31	AGCAGCATTGTACAGGGCTTT
miR-3153	30	GGGGACAAGCCATGTAGGGGACATCT
miR-4062-3p	19	AATGCTGGAGAAATAATTGGCA
miR-1630	35	AAAGGGAAACGAGAAGCTGCAA
miR-795-5p	8	TAGGAAGGATTGATCAGGCGAGCTT
miR-3778	283	TTGTATAATTTGGATGGCTTTGTC
miR-1683	49	CTGGGACCAGTACAGCACCTTT
miR-2a	397	TATCACAGCCAGCTTTGATG
miR-5008-5p	41	TGAGAGCTCTGGGAAGGCACAGTGG
miR-989	368	TGTGCTGTGACGAAGTGGTCAAACA
miR-342-3p	9	TCTTGACACAGCAATGCTGCACCCGT
miR-3316	496	TGCATACTGTTTTTCGGCTCCA
miR-375b	17	TTTGTTTTTCGGCTGCGGGTTG
miR-96-5p	20	TTTCGGGACGTGCACAAATATT
miR-2959	132	TTCCTGTAGAGTGAGCGATGGTAT
miR-2047	46	TTCGCTGAGCAGATTCGAAGAC
miR-4499	50	GTAAAGACTGAGAGAGGGA
miR-1000-5p	69	ATATGTCCTGTAGACAGCGT
miR-152	5	TCAGTGCATGACAGAACTTGGT
miR-2130	759	TCCAAGTGGAGGTCTCTGCAGGC
miR-376c-5p	13	TGTGGATATCGTCTATGTTGT
miR-748	43	TGGACGCAAAGTGTAGTGAGT
miR-4156-5p	27	AGGTAAGGTCCGTGCAGTCGTC
miR-4496	13	GCGGAACTCTGAAGCTGAGGGG
miR-3132	6	TCGGTAGAGAAGAAGCTCAGATTTGGA
miR-3422	897	TGACTCTGTGAAGAGACATGAG
miR-92b	4	TATTGCACTCGTCCCAGCCTTT
miR-2765	4	TGGTAACTCCACACCACCGTTGGCT
miR-4869*	278	TCTGGACCTGTAGTCAACAAGAAGA
miR-2981	597	CCGGGTCGAGCGCGGCGGGC
miR-558	33	TGACCTGCAGTACCAAAACAT
miR-5330	34	GAATTGTCAGGAGCTGCCGGTG
miR-601	89	TGGACTCTAGGATTTTGGAGGCAGC
miR-672	3	TGGAAGTTCTGGTGTAGCTGGTGTT
miR-2284k	22	GAAAAGTTCGTTCGGGTTTTT
miR-626	12	AAAGCTGTCGCGGAAATGTCTT
miR-1839	9	AAGGTAGATAGAACAGGTCTTG
miR-1815	280	TAGGTTTCTAGGTTTTGTGATTCT
miR-4001b-5p	5	TGGAACTTGGAGAATCAGGCA
miR-503	124	TAGCTAGCAGGAACAGATG
miR-5324	40	TTCGAGAACAGCGAGCTGCGCA
miR-36b*	1079	CGGGTGTTTGCGACGGTGC
miR-792	12	TGAATACATTTTTCAATTTTCGGT
miR-1306	107	TGGACGTTGGCTTGGTCGTGGGAG
miR-1290	28	TGGATTTTTGGAGCAGGGAGAT
miR-3471	10	TCAGAACCAACTGTACAGGCTT
miR-223-5p	21	TCGTAGGTATTTGAACAAGCTGCAGTTG
let-7i	9	TGAGGTAGTAGTTTGTGCTGT
miR-1306-3p	106	ACGTTGGGCGCTAGGTGTG
miR-287-3p	14	AGTTTTGAAAATGTTTGCAGC
miR-31-5p	4	AGGCAAGATGTCGGCATGTCT
miR-3296	5	TAGTTACTCGGAGAAGATGCTTCTTT
miR-1692	30	GTAGCTCAGTTGGATAGAA
miR-927	18	CAAATGCGTTTGGGTCTGTAGC
miR-143	11	TGAGATGAAGCACTGTAGCTCGATC
miR-981-3p	81	TTCGTTGTCGTAGAAACCTGA
miR-4000a-5p	5	CGAAGACGCGCGTGGAACAAGG
miR-86-5p	58	TAAGGAATACTTTGCCACTGTTCG
miR-3827-3p	38	TCAGATTTTATTTGTATGTTGCTGT
miR-745a	15	TGCATGTCCTGGTAGAAGAGGCTGTC
miR-2363	9	TCAAACTCTGGTCGGGGAATATTTT
miR-204*	4	TGGGACAATGACAGCAAAGGAGGACC
miR-1357	17	AGATTATGAGATCTGAGGGCG
miR-87a-3p	163	GTGAGCAAAGTTTCAGGTGTG
miR-1505	16	TAGTAGACCTGACTCTGCCGCCTCGAT
miR-5549-3p	6	TCATTTTGTGTTATTTTGTTCGT
miR-4563	6	TGCTGGAAGCAACAAAAGAACGTGTTC
miR-252	72	TAAGTACTAGCGCCGTAGGAG
miR-2137	12	GAAGCCGGCGGGAGCCCCGGGGAG
miR-4299	5	GCTGGTGACTGAGTGGCCT
miR-4470	81	TGCAAACGTTGGAAGCATGAGA
miR-4454	18	TCGGATCCTGGTCACGGCACCA
miR-2159-5p	11	TCCTATTTCTTTGATGTAC
miR-5355	3	TGACAGCTCAAGGATACAATCTG
miR-465c-5p	145	TGTTTAGAATTGGCGCTGATGG
miR-10-5p	9280	ACCCTGTAGATCCGAATTTGTT
miR-964*	282	TCAGATCGAAGAGTTCCGGCTTTAC
miR-1482	104	TTGAACTTCTCGGCGAAACTAG
miR-5321	5	TACGGAAAAAGCATATTCTTGGGCGCA
miR-1737	15	TCAGAACAGCTGCGCATCGGTG
miR-2015*	15	TCATGTATTGTGTGAGGGATGTGAC
miR-92c-5p	231	TTGGTCGTGATTTGGCAGA
miR-2774a	39	CTCTGTGCGAACGACGTCCCT
miR-144-3p	24	TACAGTATAGATGATGTACT
miR-182-3p	21	GTGGGCTGTTTTCGTGCGCGAC
miR-7b	16	CTGGAAGATTGTAATTGTGTTT
miR-283-3p	55	GGAATTTCAGTCGGTACA
miR-1648*	28	TGGAAGGTGTAGCAGGAGCTGTC
miR-5133	15	GCTGAGACTGCGGCGCGAAG
miR-378	4	ACTGGACTTGGAGTCAGAAGGCATC
miR-1187	4	TGACTAGTCTGTGTGTGTGTGTGTAA
miR-4888	2	TGCAGAGATTGTGCTATTGGACAGC
miR-73b	114	TGGAAGACGTTGGCAGATGGTCAT
miR-2491-3p	143	CAACTGGACAGCAGCAGCAG
miR-381	4	TATACAAGGACAAGCTCTCTGTATC
miR-5440	67	ATCAAGAGAGACGAAGGACCAC
miR-5317b	6	TCTTGTCCATCTTGTGCGTGTCT
miR-3940-5p	343	GTGGGTGGGGCGGCCTCTGGT
miR-152a	35	TCAGATGCATCCAGAACTTCA
miR-4257	89	CAAGAGGTGGGGAGGCTGG
miR-938	51	TGGACTATAAAATGAAGCCTGGT
miR-1484	2	TGACAACTTGAGTCGATTGTGGTCACT
miR-103b	19	TGCCATAGCCCTGAACAATGCGGCTT
miR-375*	172	TTCGCACAGAAACTGATAAAACAC
miR-5191	5	AGGACAGGAAGAATCCAAGGCT
miR-422a	54	ACTGGACTTAGTGGTAGAAGAG
miR-5703	13142	AGGACTGAAGTGGGGAAGG
miR-2291	67	GCGTAGGTGGCGACTGGGGCAG
miR-4430	221	TAGGACTGGACGTGTAGCGGAG
miR-1386	62	CGAATCCTGGCAGGCTCGCCA
miR-4101-3p	29	CAGGTTGTTGTAGATGTCCGG
miR-99a-5p	3	AACCCGTAGATCCGAGCTTGTG
miR-2489-3p	3	TATTGTATGTTGGATCCTTGCGGTT
miR-749	2	GCGGGATGAGCCTGCAGGTGGC
miR-4202-5p	37	TGTGTGTTCATGATCGTTGG
miR-11-3p	34	GATGCACAGGCAGAGTTCCGAGCTA
miR-27d-3p	7	TTCACAGTGGCTAAGTTC
miR-142	31	CCCATAAAGTAGAAAGCAC
miR-1661	3	TAGCAGATGTGTATGAGAAATGTGCCT
miR-509a	2	TGACTGACACGTCTGCACCAGTAG
miR-306*	4	GCAGTAGCACCTGTATCTAAGAC
miR-145-5p	4	GTCCAGTTTTCCCAGGAATCCCT
miR-1649*	8	GCTCTCGTGACTGTGCAGGCA
miR-315-5p	75	TTTTGATTGTTGCTCAGAAGT
miR-2796	15	GTAGGCCGGCGGAAACTACT
miR-2717	11	TGACGACTCTGGTGATGCAGACGC
miR-3917	22	GGACGGACTGAGCAAGGTCGGG
miR-1910	13	CCAGTCCTCGTCCTCCCGCT
miR-1502b-5p	41	TGAACTTTAGCGCGAGAAACGG
miR-4274	20	CACCAGTCGTCTTCCCCCTG
miR-3652	4	CCGGACTGGAGGTGTGGCA
miR-4451	315	TGGTAGAGCTGTGGACTGTA
miR-27b-3p	4	TTCACAGTGGCTAAGTTCT
miR-631	3	ATACCTGGCGAACCTCAGC
miR-4461	42	TATTGAACTAGTAGTGGCTGACGC
miR-3155b	177	CCGGGCGCTGCAGTAGGGAT
miR-965*	67	GGGGTCAAAATTCGTACGTTGTAG
let-7i-5p	8	TGAGGTAGTAGTTTGTGCTGTTT
miR-4206-3p	431	ATTGAATGATTTAGTGAGGT
miR-2353	95	TCAGCTTGCAGTACAGAGGAAATGGG
miR-2733a	119	TCTTACTGTGGTGCATGAAGATTGTA
miR-4017-5p	4	TGAACTGTATATGCACATTCTG
miR-3184-5p	38	TGAGGGGCCCGACCGTAGCTGCT
miR-4453	18	GTAGCTTGGATTTGTAGCGGCT
miR-1750	11	TGACTGGACAAAGTGCATCACCTGC
miR-196a-5p	46	TGGTAGATTTCAGGTTGTTGCG
miR-2816	11	CTCGAGGTGTGGAGAGTCG
miR-669n	57	ATTTGTGTTAGGATCGTGCTGT
miR-1010-5p	95	TAGGTGCTGTAGATGGCAAACA
miR-64	11	TCATGACACTAAGCACTGTACGA
miR-1299	6	TCCGGAATGCTGTGTGAGGCGA
miR-5311	4	CCCGCCGCTTGGACTGGGATCGT
miR-2333	69	GCAACTGCAGACTGTCCAGCGGCTC
miR-1636	4	TGCAGGTCTTGGACGGGGCGTG
miR-1637	840	TGAGTAGATGCTGTGGATGGA
miR-1663*	35	CACACTGTCGTCTGGGTGCCT
miR-2462	118	AGAGGATTGGTGTAATGGTAG
miR-63b	29	TGATTACACTGAACGCGAGACTGTA
miR-2-5p	302	ACAAGCGGTGGATGATGTG
miR-2283-5p	48	GAGATAGTCATCATATACGACAAT
miR-4949-3p	5	AGCTGCTTGCTGTGTGCCTCG
miR-217	23	TTCTGCATGTAGGAAGCTGTGTTGGA
miR-3803-3p	19	TAATGTCACTATATGAAACTGGTCGTC
miR-26b	2	TTCAAGTAATTCAGGATAGGTT
miR-1233	14	ATGTTAGCCCTGTCCTCCCGAG
miR-4757-3p	24	CATGACGTGCTCAGGGCTTGGC
miR-3743	21	TGTACTTTCTGTTCAGCTCCT
miR-1677	2	TGTCCTTCATACGGAGCAGGATTG
miR-3041	2	TTTAAGTTTTGATACGACGGGATAA
miR-249	5	TCACAGGTCAATTTTGAGTAGTCTGC
miR-3963	39	TGTAATCCCACGTCTGCACAG
miR-4638-3p	12	CTGGACACCGCACAGCTGGCG
miR-299*	15	TAAGTGTGGACGGGATAACCGCT
miR-2566a-2*	16	TTTAGAATCAGAAATCATCGTGCT
miR-600	8	ACAATTACAGACAAGATCCGTGCTC
miR-4823*	35	TGAGCAGACGATCAACTGACGCGA
miR-987*	10	GACAACGGGCACTTTACTTCAA
miR-281	554	AAGAGAGCAATCCGTGGAC
miR-195	4	TGAGCAGACACAGAAAGAGTTGGCAA
miR-2716	93	GAGGGATGTCGGAAGGTTCACG
miR-2441	6	CAGGACAGGAGCAGTGGGAGCA
miR-2284l	14	AAAAGTTCGTTCGGGTTTTT
miR-1687	373	TCAGGAACATTAGCAGCTGAG
miR-128	13	TCACAGTGAACCGGTCTCTTTT
miR-1814a	3	ACGTTTTGTGGTTTTGTTGTTT
miR-589	7	TGAGAACCATGTTTCTGTCAAGAAG
miR-1563	75	GAAGATGGGAAGCACTGCAAA
miR-548ah-5p	3	AAAAGGATGTCGCATGTGTTTG
miR-4546	3	AGGCAAGTCGACGGGAAGG
miR-1705	1	AAATCAGGAAGTAAGACATGCT
miR-248	50	TAACACGTGCTGGTTAACGACGCA
miR-63f	8	AATGAAACTGACGTGCGGAGTG
miR-1227	16	GTGGGGCTGGGGTGGGGG
miR-1262	19	TGGGAGAATTTGTAGAAGGAT
miR-1550-3p	4	TTACTTACATGACTCACTGGAT
miR-3747b	696	TCGATATTTTTTTCAGTCGTCGA
miR-2455	2	TGCTAGCTCTGCGGGGAGGCAGGGA
miR-509-5p	31	TGACTCAGAATCGTGGCAAGCTAT
miR-181d	1	AACATTCATTGTTGTCGGTGGG
miR-1809	6	AGGGGACGTTTGGCAGAGCTGT
miR-1345	52	GCGGAGGAGCATGGAGCGGG
miR-1381	60	GCGGGAGGTGGGAGGTTC
miR-153-5p	13	TTGGTGACGTTGACCGAGCT
miR-2838	15	AATTCCAAAGCTCACGGGTAAG
miR-14*	7	CGGGTAAGTATGAAATCGAGGAGGCT
miR-1783	2	TGCATCTTGAACGAACTGTGAGGCAT
miR-3529	5	AGGCGAGACTGGACTTGTTGCA
miR-2450b	11	CATGGCAGTAGGCAGGTGCACGTGC
miR-34d	3	TGCAGTGTAGTCGCTCCAGCTGA
miR-92a*	2	CGTGTCGTGAAGGGGCAACATTC
miR-548x-3p	20	AAAAAACTGCAAATACTTCTTC
miR-36d*	2	CGGGATCGCTTTCTCGGTGACG
miR-5187-5p	30	ATCGGGATGAGGGATTGACGTGAAG
miR-1629	2	TCCAGTCGGTGGTTTTTCT
miR-3924	11	AATGTATATGGCTGCACT
miR-23a-3p	16	ATCACATTGCCAGGGATTTCC
miR-369-3p	13	ATTACTACATGGTTGATCGTTT
miR-499	14	TTACGATCTTGTAGTGTGTTTT
bantam-b	1	TGAGATCATTCAAAGCTGAT
miR-m01-2	149	TGAGAATCGGGTTGAAACGGT
miR-2164-5p	1	TTATATTTGGATACGAGCGAGAGA
miR-753d-5p	9	CAGGGCTTGGATTGGTCTC
miR-1800	19	ATACGTGATGCGAGCTGGT
miR-1968-5p	2	TCAGCTGTAAGGATGGTAGATT
miR-4528	3	TCATTCATAATGGATGTTATCTGGAC
miR-1421l	180	AAGTGGTCCTTGAGATGAG
miR-3774	1	GAAAAAGTTTACTGTAAGATTGC
miR-4435	9	TGGCTTCAGGCTCACACAGCAGG
miR-98	1	TGAGGTAGTAAGTTGTATTGT
miR-539-5p	1	AGAAATCTCTGCTGGTGTGTTC
miR-3366	15	TGATGAAGGGCTAGTTGGTACA
miR-1609	1	GGAGCTGAGGCTGTGGTGGTGT
miR-3470b	26	TCACTTCTGTAGAACAGGATGG
miR-1715	10	CTGGATCAGAGAAGTGCAGTGTGC
miR-670	124	TCCCTGAGCATTGTGGAGA
miR-1329*	24	CCCGTACTTGATCACGATGG
miR-1955-3p	5	GAGCACTTGGATCCTGGGACA
miR-3223*	1	CCTCTCGGGCGGAGGATAATTT
miR-24-3p	8	TGGACTAGTTCAGCGGGAAAAG
miR-4466	8	AGGTGCGGGCTGGCGGCGCG
miR-754b	9	GGTGTTGGCGGTATTACA
miR-146a*	1	GCCCTGGATCCAGTTCTGACA
miR-2699*	2	AAGGCCGCATAATTTAAACTCA
miR-1912-3p	16	CACAGAACGATGCAACGAA
miR-101-2*	5	TCTGTTATCATGTACGCCGGTG
miR-3087-5p	32	CATCGAGGCAGGACAAGAGTTGTAG
miR-2533	5	TTCTGTCAGTTGGTCGGCCCATTCGC
miR-3958-5p	13	AGGTTCTCACTTGAGTATTTGC
miR-4302	9	ACCAGTGTCGTCAGGCGAG
miR-2147a	11	CGGAAGACTGCGGCATGGTGAC
miR-2777*	5	AGAGACTGCAGGGGGAGGTGCGTG
miR-351*	21	GGTGCAAGAGGCGAACCAGGGGAAC
miR-1474	2	TGTCACGACTGAGGTTGATGCACGTT
miR-81a	11	TGAGATCGTGTGTGAGAAGCATT
miR-222	1	AGCTACATCTGGCTACTGGGTCT
miR-1360	13	AATGGCTGTGGCACAACAGGCA
miR-2379	4	AGGTTTGCTGGAGAAGATTTTC
miR-3611	1278	TGTGTGAAGACAGAAATCCTTGA
miR-85-3p	1	TATCAAAGTATTTGAGAGTCGGGCC
miR-5699	14	TCCTGTCTTCTTCCTTGGTCGGCGC
miR-1192	25	AAACAGACATACAGACCAAAATTTT
miR-492	3	ACGGACTCTGCTGGAAGATTCTT
miR-1626	5	TCTGGCAGGCCCTGGACTG
miR-708-5p	61	AAGGAGCTCAACAACTCGCTGAGG
miR-1731	1	ACTTTGACCTGCAGGCCTGCCT
miR-1556	9	TCAGGTGGAAGTAGTAGTGAT
miR-4891-5p	4	GAAGATGACTATTGTGCTGACAGCT
miR-1497d	32	TTGTAGAATTGGGTGGGGAT
miR-2421	6	TATTTTTTTTATTTCGTTGTTTC
miR-885-5p	20	TCCCTCCACTACGCCTGCCTCT
miR-1336	2	TGTTTCTGCAGTCTGGCAACCATTTC
miR-208b-3p	7	ATATAGACAGAACAAAAGGCA
miR-4796-3p	1	TAAATGTGGCAGTAGTACGACAGC
miR-130b-3p	2	CAGTGCAATGATGAAAGGGC
miR-449d	8	GAAGGCTGTGTGGCGTCGGGAG
miR-654-5p	15	TGTTGTAAGCTGCAGACTGTGT
miR-3161	5	GCTGATAAGAACAGAGGTACCCAAG
miR-42-5p	1	TGGGTTTTGGGTTTTCGGTGAG
miR-1958	1	CAGGATAGTGGAAGCGTCAAGT
miR-298-5p	1	GGCAGAGGAGGGCTGTTCTTC
miR-286b	1	TGACTAGATCCGCACTCATCCC
miR-4048-3p	2932	GCAGAACTGGAGCTGTGG
miR-1836	2	TCAGGCCATAGTAGAAGAGATTGT
miR-2168-3p	13	ATGCGACAACCTTTGACAGAATAG
miR-2997	5130	CAGCAGTTGGACATGGGTT
miR-190b-3p	4	ACAGGATGCAAGCATATCTCA
miR-74-3p	4	TGGCAAGAAATGGACAGCTGC
miR-2341	8	CAGTAGGAGAAGAAAAGGCTGG
miR-3506	2	ACGATGGAAAGAGCGACGAGTG
miR-4519	125	GCAGTGGACGCAGGGCTG
miR-3529-5p	273	GGTAGACTGTATTCGTTGTT
miR-5391	5835	TGGACAGGATATGAAGGCA
miR-3851c-5p	33	ACGTTTATTTGGAGCGAACT
miR-5410	2	CTGACATCTCAGAACTACGCTA
miR-3156-5p	1	AAAGTATGGAACTTGGGAGACA
miR-4764-3p	1	TTGAACTCCTATCAAACCCATGCAG
miR-5460	2	TGACTGAAAAGCCGCCTGCAGGGC
miR-2303	131	TCGTATGATGTGACTGTTG
miR-484	1	TCAGGCTCAGTCCCCTCCCG
miR-750*	78	AGTTGGAAGTGGGATCCTGACA
miR-140-3p	69	TACCACAGGGTAGAACCACGG
miR-5333	2	GTGTGATATAGCAGCTCTTCGG
miR-5345b	1	AAGGGCACTGTGATTGGCATTT
miR-4037-5p	1	ACAATTGACACTGACGTCTGGATCG
miR-2446	566	TAAAATCATTTGGAATATCGGGCA
miR-4782-5p	122	TTCAGCTGTTATGAATGACAATCAA
miR-1651	14	TGCAAAGACTGAGTAAACAGCGAAGC
miR-3125	3	AAGAGGAAGCTGGAAGGAGAGA
miR-3190-3p	1	TTGAGAGAGAGGTAGAGGCCAGAGA
miR-3494	15	GAAGAAGACTGCAAGCTCATTG
miR-4964-3p	1	TGGTACTGTATTTATTTGAATCTAGGCA
miR-3811c-3p	1	TATGTACAAAACGTGACGTGGAGAG
miR-16-5p	1	TAGCAGCACGTAAATATTGGCG
miR-296	119	GAGGTGTTGTTGTAGGACGGCTTTCC
miR-3228	2	GAAGATAGATGCGCTGTCCTTGGA
miR-4185-5p	21	CAGGCCGGTGATGATGTAC
miR-1268a	1	CGGGCTGTGGGCCTGGTGGGGG
miR-378f	5	ACAGGCAGCTCGGAGCCAGAAG
miR-959-3p	5	TGTGTCATCAGGGGAGCTATTATGTAA
miR-4120-5p	18	TACATGATGATCAGAATTGGT
miR-2801	1	TGTGGAATCTTGTCACTGGTCGTAAAG
miR-3110-5p	76	GTGTGCCTCCCCGAAGGCC
miR-2997*	3	AAAATGGCTCCAGTTCCTCACA
miR-3007-5p	1	TGTTCGGCGCCTTTTTATCTGC
miR-1237	15	TCCTTCTGCTGCCGCCATCCCAG
miR-1422p	3	AAAATGGTGTACTGGAGTTGAT
miR-3870-5p	1264	TCGAGGCCAGAGGAAACT
miR-4510	290	TGAGGGAGTAGGGTGTATAGTT
miR-4533	71	TGGAAGGAATTGCGGAAGCT
miR-87b	3	GTGAGCAAAGTTTCAGGTGTTT
miR-48	1	TGAAGAGGCTCCAGTAGATGCG
miR-5-5p	6	AAAGGTAAAGATCGTTGTGTAG
miR-1807	2	GCAGAAAGGCTAGAGCTGGAAG
miR-526b-5p	4	CTCCTTGAGGTGAAGATTCTGT
miR-4521	5	GCGAAGGAACTCCGTGCTCAAG
miR-4045-5p	5	CCACAGTGAAAGTAGAGCGG
miR-4692	2	TCAGGCAGGTGGGCATCGATA
miR-4628	28	GGAGTCATCGTTGAAATACC
miR-4772-5p	1	TGCATCAGGCAAGGAATAGCAGAAT
miR-2723	8	CCAGCAGTCGAGAGGTCTGAG
miR-513b	1	TTTCACAAGAAGGCTGCTCATTTATT
miR-1915-3p	3	CCCCAGGGCTGGCGCGGAGGAG
miR-3876-3p	1	CCTGGACCAGTGGGAAAATGAG
miR-2940	1	TCGTTTATCTTTTCTGCTCGTAGGGC
miR-3387*	5	ACATTTAAAGAAAGATCGTG
miR-1763	4	AGAGGGACGGGAGCGGGCGGGG
miR-750-3p	11	TTAGATCTAACTCTTCCAGCT
miR-367-3p	2521	TGATTGGAATTGGAAAGGTA
miR-92b-5p	2	AGGACGGCGACGTGGTGGAGTTC
miR-2459	4	GCTGATCGATGGCGAGCTGATT
miR-3149	27	TGTTGTATGGATGTGTGGTGTAGTAT
miR-3960	6	CGGCGGGCGGCGGCGGGGG
miR-4935	10	GCCGGACGATGAGGTGAGAGCGG
miR-3148	1	TGGCAAGAAAACTGGTAGGTGTGCTC
miR-494	2	TGACACACACGGGAAACACTGCT
miR-746-3p	24	TAGCACCGGGTAGATCTGGGAA
miR-12	495	TGAGTATTACATCAGGTACTGA
miR-2284p	3	TGCGAAGTAGTTTGTTCGGAATTTT
miR-145	3	GTCCAGTTTTCCCAGGAATCCC
miR-263b	3	TTTGCACTGCTGAAGAATTCAT
miR-2561	12	TTTTTTTCTTTCTGTTGAGTTT
miR-3485-3p	7	GTTTTCTTCAGCGAAACGGACGCAT
miR-374c-3p	23	AGTAGGAGGTTGTATTGAT
miR-34a	1	TGGCAGTGTCGTTAGCTGGTTGTTT
miR-2289	3	TGCCTGTTCGAGCGCGACGTCC
miR-974-5p	2	GAAGCGAGCAAGAGTGACAGTAGTATT
miR-3794	10	TGAGATTGTGCAGAGGACGTTCTCC
miR-4561	420	TATGGTGGATTTTGAGACG
miR-973-3p	43	TCCTCTTCGTTCTCTCGACACAAG
miR-3168	7	AGTTCTACAGTTCAGATC
miR-5100	81	TCGTATCCCACCGGTGCCTC
miR-2479	11	AATTATGTATTGTATACTTTTG
miR-454-3p	1	TACGTGACAATATTGACTTATTGGGT
miR-377	364	TGAATCACACAAGAGGCAGTAGGTTT
miR-4468	4	AGCAGCAGAACGATGAGATG
miR-2854	1	TCTTCAAAACTGCAGAATCGAG
miR-1421aa	2	ACAGGTCGTGTGGTGTTGCAGT
miR-677-3p	2	GAAGCCAGATCGTTCCAAAAGG
miR-1814	17	AGGTTGCGTTGGTTTTGTTA
miR-205	1	TAAGATTTCTGTGGTGTGAAATGGT
miR-5105	7	AGCAGGCACAGCTCCAGGACG
miR-3269	5	TGCTCTCATACAAAAAAAAA
miR-2284i	1932	GCGACGTTCTCTGGTGTTT
miR-2733b	1	TCAGTGGGTGCGGATAATATGT
miR-571	1	GAGTTGGCCATCCTGACGTGCG
miR-3504	717	GTTGGTGGTTGTAGAAGGGGTC
miR-31b-5p	1	TGGCAAGAAGTTCGGAATAGCACGTG
miR-430a	10	TGAGTCTGCTTGCTGTTGTGTGA
miR-932-3p	16	TAGCAAGAGTGCGGAAGAG
miR-312	17	AAAGGCACATTGAGAGGA
miR-279c	82	TGAACTAGACTGTAAGCTGGCATC
miR-610	4	TCTAGCTAAATGTGTCTGGTA
miR-1584	5	CTGAGGGCTGGTGCTGGTGGCA
miR-4817*	2	TTGGGAGTTTCGCTGCAGCCGTGTAT
miR-4851	13	TATTCTTGATTTCGGCAGTTCTT
miR-4074-5p	14	TGGTGACGGCGGATGTGA
miR-19b*	3	ATTTTGAAATGTTTGCTGCGGAC
miR-3658	6	TTTGAAGAAAGGAGAACCATGGAGAT
miR-4860	47	TGAAGGATTGTGAATGACGGTTAGT
miR-3015b	1	CCGCACGATTGTCGAACGGCTC
miR-1464	2	TGGACTGGATTTGCAGAGCCGCCTCGGA
miR-2471*	14	TCTGATGAAGAGAGCCCGCTTT
miR-230-5p	1	ACTTGGTCGGCAATTTCAACATA
miR-3150b-3p	8	TGAGAGAGATCGGTCGAAGTTTGG
bantam-5p	13	CTGTTTTCAAGTGGTTTGTCGAG
miR-3888-3p	2	GCGGTGACGTAGTATAAGGTTA
miR-2944b	1	AAGAACTCCCGGTTGATTTA
miR-5313	50	TTGTAGAGCAGCCAGTGTAGCTTCAGGC
miR-271	142	TCCCGGCGTCGGAAAGCAGTT
miR-4419b	50	GAAGGACTGAAGGAAAAGGG
miR-4543	132	TATATCGGTCTGTGTTGGTGGTGT
miR-2352	2	AAATGACAAGAACAGCATTCTG
miR-3277	6	TGGGCGATTTGTTCTAGAGAATTCGAT
miR-3880-5p	206	TCCAAGAACTAGAAGAATTTCG
miR-1677b	6	TGACTTCAGTGGCTGAGGCATC
miR-308-5p	30	CGCTGGATTTGTTGTGAAG
miR-1202	1	GTGCCGATGCGAGTGGGGGACG
miR-1953	9	TGAGAAAGTTTCTGCAGGCGGTCTG
miR-206-3p	47	TCGAAAATGTAAGGAAGCTGTTTGG
miR-244-5p	564	TCTTTGGTTGGAACAAATGGTAC
miR-22	6	AAGCTGACGTGAAGAAGTGC
miR-27a-3p	3	TTCACAGTGGCTAAGTTCCG
miR-1304-3p	1	CTCACTGTAGCATCGATACCAC
miR-105	1	TCCAAGGGCTGAAGATGACTTGTGGT
miR-3095-3p	92	TGGACCTGTCAGAAGAGCTTTT
miR-7a-1*	9	ACGAACAAGATGACCGTCTGCCATT
miR-5115	38	TGGAAGCGTGCTGGGCCCA
miR-1668*	1	GAGGGCTGGGAGCACCGGTCAC
let-7h	39	TGGGTAGAAGTTGTGTGTA
miR-4000c-5p	76	CGGAACTTCGGGAACGGG
miR-4651	1	CGGGGTGGCTGTGGGGACGGGC
miR-196a*	11	CGAAGCAGAAAGAACTCCCCGGA
miR-3357	6	TCGGTTTTTCCTCTCCCGTCGG
miR-72-5p	17	AGCAGATCGTTGGCATGCTTGA
miR-3558-3p	63	CGTGGAGGGTATCGATGT
miR-329a-5p	1	TAGGTTTTTAGGTCTTCCGCTT
miR-1421ai	102	AGCAGGCTGGTGTGGGGCAGCT
miR-452-5p	1	AACTGTTTGCAGAGGAAACTGA
miR-1727	16	AAGCTGCTTAAGACCTGAGACGG
miR-2703*	1	CTAGAGCTTACGAATACATCAGCACACT
miR-2419*	8	CAGGCAGGTGCTGTACGAGCA
miR-961	2	TTTGATCCAGTCAGTAAGTGGGCCT
miR-307	20	CACAACCTCCTTGAGTGAGTGAAA
miR-229-3p	1	AGAGGATCGGGTGACATAG
miR-4942-3p	243	TCGGATGACTCCTGCCTTGGCAT
miR-2330	2	TGGGCTTGCTGCAGTGGGGACTGGG
miR-379-3p	2	TGATGATCATGGTCCACTACT
miR-4868b	3	CCGAACTCCAGCTGATGATGATGA
miR-548at-3p	76	AAAACGCAGGAACTTTTT
miR-10b	1	TACCCTGTAGAGCCGAATTTGT
miR-3885-3p	98	GGCTTTTGTTTTGTTCGTCTT
miR-3379	40	AAACTCTGACCAGATGACTCGA
miR-1412	57	TGGGTGGAGGAGGCGGGG
miR-1720*	4	TGTATCACCCCTCGGACGGTGCTT
miR-260	5	GTGAAGCTCGAACTCTTGCAGG
miR-2229	258	TGAAAGACAAGATTGGTACCTCGGG
miR-2180	8	TGGAATGATGATAAGGCGGT
miR-694	1	TCTGAAAACTGTTGCGCGAAG
miR-1788a-3p	1	CAGGCAGCTGAAGTAACGCGTG
miR-2437	11	AGCTGGTTTCTTTTTTCCTTT
miR-3384	53	TGATGATTGTGACGCTGGTGAAGA
miR-3811e-3p	1	TATGAACACACCATGAGTAAGGAGACT
miR-1422f*	78	AAAAGATGGTCAGCGGAT
miR-13a-3p	1	TATCACAGCCATTTTTGATGACCC
miR-4659a-3p	311	TTTCATTGCTGTAGAAATGGCAACTG
miR-5091	1	ACGGGAGACGCCAACGATGTGTG
miR-2281-5p	2	ATTGAACTGCAGCTGCATGAGAAA
miR-544*	89	CTTTTAAAAAGACTTTCT
miR-2163-3p	2	TTGTATCAGTCTGATTAAGTTGGGTT
miR-378b	58	GACTGGACTGGAGGCAGAG
miR-3049	2	TCTGGTGAAGGCAATTGCGGCGGACTT
miR-3166	6	GCAGACAGACTGCCTCTGCCTA
miR-2222	1	TTTCACGAAGAACAGCATCCAGCA
miR-3288	2	TACTTAGTTGGAGTAGCTTGTCTT
miR-10d	1251	TGACGCTGTAGATAGGCTTTT
miR-451*	16	TATATTTGGTCAGGGTTCT
miR-305*	2	CGGCGACAGGTTGGAGTGCACA
miR-5003-3p	13	TACTTTTCTTGGGTGATGTTGGCGG
miR-3475	1	TTCTGGAGGAACATGTGTTTAA
miR-381-3p	2	AGGTATACAAGGGCAGCTCTCT
miR-2812	1	CAGGACTGGATAGAGAAAGGCT
miR-4010-3p	1	GCAAGTTTGGTGCCATGACTTC
miR-5314	1	TGATAGAAGACTGTCTTCAAGTGC
miR-2745	801	TACAGTTCGGTTTTCGGGG
miR-3347a	1	TACGTCATTGATCTTGGCCTCA
miR-1749	1	AATAAGGAATGTGCACTGGCT
miR-211-3p	41	GAAAGGACACAAAGGGGGGCAG
miR-1369	31	TGTAGTAGAGGAAGGAGAGG
miR-272	22	ATGAAGGCATGGGCTGTCTG
miR-3755	1	TATGTGTATATATAATATAGTCGTCGT
miR-1678	15	TTTGACAGAAGGGACAGTAAGGAGGT
miR-4171-5p	103	TATGACTCTCTTAAGGTAGCCA
miR-2568a*	8	TACGGTACGTAGGCTGTTGCTT
miR-2986	3	CGGACCACCGGAGATTCTTCAT
miR-10d*	2	GCAGATTCGGTTTTGGGGATTG
miR-2783	402	CGGATAGGGCCTGTGGGTGTGGCG
miR-3177-5p	2	TGTGTGCAACACGTGCGGGCGGCT
miR-5349	2	TGCTCTCGGATTACGCCAGCAT
miR-4277	1	GCAGAATCTGAGCACAGGACAC
miR-133a	16	TCGGTACCCGTCACCGCTGT
miR-1777b	4	CGGGCGGTGGGGACGGGG
miR-26a-5p	2	TTCAAGTAATCCAGGATAGGCTTT
miR-4046-3p	28	TCTGTAACACGAAAACGCTG
miR-4105-5p	2	ACCAAAAACGTGGGGTAACT
miR-726	10	CTTCACACTAGCAGAACTCG
miR-4768-3p	6	TCAGGAGATACGCAGAGAGGAT
miR-183	4	ATGGCACTGTAGTAGAATTCGG
miR-1587	1	GGACTGGGCTGTGGGCTAGGCA
miR-762	6	GAGGCTGGGGCTGGGGCCAG
miR-135-1*	2	TAAGGGATTGAAGCCACTTA
miR-3673	5	ATAGGAAGTAAATACGGACATA
miR-31a-5p	9	TGCAAGATGTCGCCATGCTG
miR-802*	11	AGGGAGGGTCTGATCACTGCA
miR-375b*	9	TACTGACCGAGCCCGAGCCCAATGC
miR-2438	8	TGGAGTAATGTGCTGGAGCCGTGCCT
miR-4056-5p	48	ATGATGTAGAACGAGGCAGCTG
miR-3481-5p	1	TTCTTTACAGTGTTCGTTCTTT
miR-676-5p	11	CTCTTCAATCAGCGACTCGGA
miR-505-5p	2	TGGGAGCAGAAAGTATTGAAGT
miR-4899	1	ACACTCCGTCGAACAGGCCACT
miR-2708	14	GAAGATTTAAGAAGACTGG
miR-967-5p	211	AGAGAACTCAGGAGAAGG
miR-79-3p	232	TAAAGCTAGGTTACCAAAG
miR-548ab	1	AAAAGTGATTGTGGCATCTTCT
miR-1709	1	TAATGATGATGTGCACTGGCT
miR-4538	17	GAGCCTTGGACTGAGCTGGCGGAG
miR-2238d	32	AATGACAAGTCAGAGGAG
miR-277*	382	GTGTCAGACGGGCTTTACA
miR-281-5p	22	TGAAGAGCTCACTTCGTGATGGT
bantam-3p	1	TGAGATCATTTTGAAAGCTGATT
miR-1277-3p	31	TAGTAGTAGTACTATGTATTGTT
miR-74b*	2	TGGTCTTCTACTTTCGTTCCGAGC
miR-2329-3p	2	TCTGTTGATGTGGATGAGAAGT
miR-23*	212	TGCGTTTCCTGGACCATGATGATGT
miR-4058-5p	4	AAGGCATAGCTGGTTGAGCT
miR-5360	2	ACGAAGTCGTCGAATGATGTGT
miR-5350a	5	TTGGCAGACTGAAAAACAAC
miR-2284m	1	AAAAATTTGTTCGGGTTTT
miR-2207-5p	1	TGTGTAATCTGAGACTGTGTACGGAG
miR-276c	1	AAGGAACTTAGACAAGGGCTTG
miR-754c	1	GTTGCTTGGGGTAAGACGTATA
miR-1894-3p	3	CGAAGGGAGAGGGGAAGGGG
miR-3961	19	TGGCCGCGCTGCAGTTGGA
miR-3564	44	TGGGTATCAAAGAGGAAG
miR-3662	5	GACAATGATGATAGCGACACTGATG
miR-667-5p	1	CGAGCTGTGGAGCAATGGCACG
miR-2742	115	TTTTATTGGATTGAGGTTTT
miR-2528	7	CTTTTGTCTGTATGCGAGTTGA
miR-3828-5p	376	TTCTGAATGCAAGGATAG
miR-3617	1	AAAGACAAGAAGTTGCAAGATGTCG
miR-2024g*	4	AAATTGGATCGGTGTTGGGTGAA
miR-3502	1	GTTGACGATGTACATTCTCT
miR-3792	46	GTACTGAGGAAATAGGAAGCGA
miR-129a	1	TCTTTTTCGTGCAGTTTGGGGCCTTT
miR-2010	1	TACTCTGTGATTTCAGCCCCTT
miR-4987-3p	429	TCGGTCGGCCATTGCATAG
miR-2965	1	CAGGACTGCCTGCAGACAGTAG
miR-3915	8	TTCAGCGAAAAGATGGCTCTATT
miR-2284d	22	GAAAAGTTCGTTCGGGTTTTTC
miR-1421b*	1	CCGACGGTCACAACTGTGGTGTCAGCA
miR-201-5p	4	TACTGAGCTAGAGGCATTGTTGTT
miR-1574	3	ACAGGAAGGACTGCAAGGAAGACTT
miR-705	4	GAGGTTGGAGGTGGGGTGGTTG
miR-4450	1	TGGGAGATTTGGGAGAAGAAAGGTGA
miR-74b	16	ATCGGCAAAGACAAAGGCAGCTCTAC
miR-3610	4	AATCGGCAAAGGAGGCGTCCGG
miR-2569	13	ATCGTTGTCTTGGTTGTCGTTGT
miR-3018	4	AAAAAAATAAAAATCGACGGTG
miR-4938	2	CATCATCATCGTCATTATCAGCAGC
miR-2284b	2	AAAGTATCGTATTGGTTTTTTA
miR-1599	2	GGAGAGATGGTCAAAAAAAAAAA
miR-998-3p	3	TAGCACCATGGAATTCAGCTTA
miR-1375*	9	AAGGGACGCAGCAAGTAGACA
miR-3473	16	TTGGGAGAGATGGCCGAGCA
miR-2564*	5	GTCAATGTGGAATTGTTTGGTAA
miR-2193	1	TATTGTTGTAATAGAATTGTGTGAAA
miR-1289	1	TGGAGTCCGATGAATGCTTGCAGTTTT
miR-4791	1286	TGGATGATGATGATGATGA
miR-1713	2	CTCGGAGTAGGGGAAGAGCGGG
miR-5435b-5p	5	TAGGAATACTAGATCTTCCA
miR-4750	1419	CTCGGCGGAGGAATGGTTGAGG
miR-4216-3p	5	AAATCTATTGTAGAAGAGCTT
miR-499*	40	ACACCATTGAAGTCTGTGCT
miR-22b	3	AAAGCGCCAAGTTGAAGGCTGAA
miR-64a*	189	TGAATGACGACTCAGTGAGAATACA
miR-24b	16	TGGATCAGTTCAGCGAGGACAGCA
miR-146b	2	TGGGAAGACTGGTTTTCGTGTTGACT
miR-3243	1	TGGAACATTCCGATCGGTTCGT
miR-2238b	1	ATGAACAATCGAGCGGATGAG
miR-3090-5p	1	GTTGGGTGGAGGCATGAGATCA
miR-513c-5p	10	TTCTCGGAGGCGGTCGTTTAT
miR-2227	2	TGGCAGTGTGTGAACGGGCGTC
miR-96-3p	7	TAATTCTGGACAAGCTGCGCGAC
miR-991	7	TTGTAACAGGTGAAGTTTGGAAATAT
miR-287	66	CTGTGTTGAAATTCTGTTGGCAT
miR-3557-3p	4699	ACACCGTGACTGCAGTCAGGAG
miR-64-3p	4	GTGAAGATCAGTGGCAGTCC
miR-4070-5p	88	TCGAGATGTTGCAGGCAGTG
miR-3561-3p	1	TGAGCCAAGGGTAGACACTCAA
miR-1752	6	TTCTTGTTGGATGAAGAGGACA
miR-363-5p	34	CGAGATGGAACACGTGCACTTT
miR-5606*	1	GCTCCTGATGAACGAGACCCCG
miR-576-5p	25	ACTCTGAATTTCTGCACATTTT
lin-4-5p	49	TCCCTGAGACTTTACTTGT
miR-3782	9	CCTGCAGAGGACGTCAGGGACAC
miR-2576	1	CTTGGTGTAGAGAGCATGGCGA
miR-4121-3p	4	GTAGCTTGGAATTGGGTTTGG
miR-499a-5p	1	TTAAGACTTGCAGTGATGTTT
miR-2285b	1	AAAAGCCTGAATGAACTTTTTG
miR-2f	26	ATCTGATGTAGATCGTGTTAT
miR-4530	5	CGGCGAGCAGGACCGGAGCG
miR-449c	1	AGCAGTGCCATCTCTGCGCTGG
miR-30e-3p	1	TTTCAGTCGGATAATTTACATGGC
miR-880-5p	14	TACTGAGATTGAATGACGTCA
miR-4037-3p	2	CGGACAACCGATGGCTACCT
miR-200b*	1	ATCTTACTGGGCAGCATTGGAG
miR-3099-3p	16	TTCGGCTGGAGGAGAGGTTGGGGA
miR-2544	2	TAGAGCACTGAGCAACAGGGTCCAA
miR-185-3p	6	AGGGGCTGGCTTGACCTTGG
miR-2814	186	TACAAATCTTGGCTTGTAGGT
miR-286a	71	TGACTAGACTAGAACACGCACGCGTCCT
miR-4444	3	CTTCGGCGTGTGGAAGAGGCG
miR-982-5p	14	TTTGAACAAAATATGAAGTACAAT
miR-2191	26	TCACACGCAACAACTAGCCCTGGCA
miR-5615-3p	3	TGTCTAGAAAACAAGACACAGGAG
miR-3169	5	GAGGACTGTCTTGGCACACTA
miR-252a-5p	76	CTAAGTACTAGCGCCGTA
miR-1795	166	GCACCATGAAGAACAGGCTG
miR-4834	88	ACAGCTGGGACGTGGTGGA
miR-199b-3p	66	TACAGTATTCTGAACTTGTCGGTTA
miR-147-5p	1	ATGGACATTTCTGCACGAAGTAG
miR-4492	170	TGGGAGCCTGGGGGCGCGCC
miR-986-5p	3	TCGTCGTATCAAGCGTTGTGACTGCA
miR-327	2	TCTTGAGCGGCGCATGAGTGGT
miR-3199	3	AGGGACTGCACTTAGGGAACAGGCT
miR-316-3p	3577	AACAGGACAAGAGAAAAAGCGTGA
miR-129*	1	AAGCCCTTACCCCAAAAAGT
miR-598-3p	21	TGACGTTCAACCGTCGTCGTCGTTA
miR-4187-5p	3	TTTAGGTGTTGTTGCTGTAGAAA
miR-4032-3p	15	CAACTCTTCGTCATTTCTAT
miR-2415	3	CGAGGCCTGCAGACCGACGCG
miR-1704	2	ACTGCAGATTGATGGAGCACAA
miR-9b-5p	2	TCATTTGGTAGTGTTAGCGTTTGTG
miR-4635	25	TTCTTGCGAAGCAGAACCCGCATA
miR-430d	120	CAAGTCTGCTTGAATTTGTAGTGCA
miR-99a	3	AACCCGTAGATCCGAGCTTGT
miR-4859*	1	TAGCACCGAGCATTTACTGTCATT
miR-27d	4	TTCACAGTGCCCAAGTTACAGAT
miR-3134	1	TGATGGATACAAAGCACTTCGTTT
miR-1013	2	AGAAAGGTATGCCGAACTCGAG
miR-92b-3p	2	AATTGCACTAGTCCCGGCCTG
miR-1940	1187	CGAGGACAAGAAGGCTGGGGCT
miR-881	124	TAACTGTGGCAATTCTAGAG
miR-72	52	AGTCAGGATGTTGGCTTAG
miR-267	12	CCCTATGAAGTGACTGCTGGCA
miR-228-5p	91	AATGAACTGCTGAATTCACGGA
miR-130b	1	AGGGCAATAATGAACGGGGCAT
miR-3400	2	CAGGCTTGAAGGCATTTTCTAG
miR-192-5p	1	CTGACCTATGAATTGACAGC
miR-2412	3	CTGGGGCTGTTGGGGAGATGGG
miR-1307-3p	31	ACTCGGCGTCGGCGTCGGCAT
miR-3017a	40	CGGATCGGTGTGGCAGAACACGGAA
miR-613	5	AGGAATGAATTCGTTGTTTGCC
miR-144*	1	TGGGATATCATCATATACTGT
miR-341	8	CTGTCGGTCGGTCGGTCGGT
miR-1265	4	CATAGGATGTGGGTCAGAGTTGCT
miR-193a-5p	1	TGGGTCTTGTGCCGGGTCGATGATGT
miR-4745-5p	2	TGCAGCTGGGGTCCCGTGACGGCGT
miR-3079-5p	755	TGGATCTCGATGAGCATGAGCTGG
miR-132-5p	4	TGTAGGCTTTTACATTTCGCTGGT
miR-4673	3	TCCAGGAGTGCAGCCGGACTAGGTA
miR-1497c	9	TTGAAGACATTGTCAGGTGGGGAGTT
miR-2284v	1	AAAAAGTTCGTGCAGGGGTTGT
miR-2293	12	TATTTTTTTGTTTTGGCATT
miR-4527	1	TGGCTGCAAAGAGGTAACCTGT
miR-4945-5p	32	TTTTCTCCTTTTTTTTGCTTGCT
miR-2433	3	TGGTGGTCGCTAACAGCACGGATG
miR-2032a*	142	ACGGCACCTGTTGCAGCACC
miR-m108-1	1	TTTCTGGAGTTGGTGGCCGTGTCG
miR-242b	18	TTAGCGTAAGAATGTGCACAGT
miR-1791	19	AGCAGATGTGACTGAGTGCATGGCT
miR-3665	1	AGCAGGTGCGGAGGCTGGGTCG
miR-4170-5p	1	TGGAATTGGTATATGTGCTTG
miR-989b	5	GTGGATGTGACGTGGACTAAAG
miR-2047*	5	CAGACATCTGCCGGACGATT
miR-16	2	TAGCAGCACGTAAATATTGGGGT
miR-92b*	160	AGGTCTGGATCAGTGGCAATGTTT
miR-1744*	5	TGCTGCTGTCTGAACTCTTCAAGCA
miR-1764	1	AGCTGCTGTTCGCTCGGAGGAG
miR-124b	1079	TACGAGCACTCGGCTGACATGCAA
miR-54a	9	TAGCGGATATTGAGAAACGTGTA
miR-4800-5p	10	TGTGGACTGAGGAAGAGAAGGA
miR-5420	67	AAAGTCGACATTGTTGGGGT
miR-65	1	AATGCACTGAAGCGTGAATTGG
miR-29a-2*	10	TGGGACCGATTTCTGCTTGGATGGTT
miR-1380	39	GTTGATAGGTGGGGTGTGTA
miR-1603	1	TAGAGGTTGGTATGGTGCTGC
miR-2c-5p	89	ACCCTTGTGGACTGAGATGTG
miR-5130	38	CTGGAGCAGCGGCGTAGGAGGC
miR-5403	2	ACGGAAAAGATGATAAGGCGTG
miR-3291	55	TAAGATCGTGATAGTGGCGTG
miR-5124	41	GTCAAGTGACTAAGAGCAT
miR-4975-5p	3	TTTCTTGGGTTTTCTGGGCTTCAC
miR-3065-5p	8	TCAAAAGAACACTGATGCTC
miR-998	4	TAGCACCATGGAATTCAGCTT
miR-1195	8	TGAGGTCGAGGCCGAGCACTGCCC
miR-932*	1	TGCCAATGGGCTCGTGGACTGGCA
miR-1643*	1	TCATAGACTACGAGGAGCACTTTAT
miR-1788-5p	1	GGATTGTTTGTTCGTGCCTGCG
miR-5107	2	TGCGGACAAAGGAGGCAGAGGACAG
miR-648	3	AAGTTCTGCAGCGGCACTGTAT
miR-4035-3p	10	AGGACACTGTGACGATTGCAA
miR-4054-5p	9	TGATGATTGGATGTTTAATGGCGC
miR-241	20	TGAGGTAGGTGTGGAAAA
miR-430i	1	TGAGTAGCTATTTGTTGACGAG
miR-3614-3p	49	TATCCTGCAGATCTTGGTGTGTTTCC
miR-458	1	ATTGTCTTGGAATCGTTCTGCA
miR-43b*	1	GTGGCAAGTTGGCTGCGATGCG
miR-2204-5p	2	TGAAACAGGAGGAAATTGACAGC
miR-5007-5p	15	TAGAGCTCGCTGAAAATGGTTT
miR-3838-5p	1	GTTTGCCTGATGTCGTCTTT
miR-2733h	36	TCACTGGCGATGATGATGATAG
miR-1772	5	TCGGGTTGTTCTTCGGTGGCAG
miR-4691-3p	3	CCTGTCACGACTGAGGTGCAT
miR-2481	5	AACGATTGTCTGGCAGGGTTTT
miR-4478	18	GAGGAGCTGAGGCTGAAGGAG
miR-2859	1	AAACTATTTCGGGCAAGGTACAA
miR-3084-5p	9	TTTGAAGGATAATTAGCAGCACGGT
miR-4005a-3p	5	AAAGGAGACAGTACCAGCTTT
miR-1334	3	TTCAGGAACGCTGATTTCTTAGGC
miR-2473	10	AAATTGGTAGAAGCATTCCTTT
miR-210b	37	TTGTTCATCGTTGGCCAGCAGTTGC
miR-3483-5p	14	AGGTTGAGATGGCTTAGGACTAT
miR-463-5p	1	TACACTAATTTGATCGTCATCAT
miR-4285	1	GGCGGCGAGTCCGACTCGGATC
miR-2444	8	TTTGTGTTGTTTGTGTCTGTCTT
miR-3957-5p	7	CCGGATAGGGACTGTGGGTGTG
miR-3500	32	AGAGATCGGTCGGTAGTTTG
miR-27b*	9	AGAAGCTGCTGATTCGTGAAAG
miR-4018a-5p	1	GCCGGAACATTGATTGGAACGG
miR-13b*	32	TCGTAAATAATTGCTGTGACGTCGT
miR-3426	1	TCAAGATGTGCATATTTGATGGGC
miR-153	7	TTGCATAGTCACAAAAGTGA
miR-3831-3p	2	TACGACTACAACGAAAAATTGGCCAT
miR-191*	136	GCTCGTAGTTGGATCTCAGTT
miR-3388	1	TGCGTTGGGATGGATGACTGCA
miR-3730	2	TACAACGACGGCTGAAGTATTGGTG
miR-5604	24	TACGTTACACAGAAGAAAGGAACAA
miR-4775	23	TAATTTTTTATTTCGGTAT
miR-1892	4	ATGGGGTGGACGATGGGGA
miR-211-5p	67	TCTCCCTTTGTCATGACTTTAGCAT
miR-3830-5p	1	CTCGCTCGGCACCGGCAGC
miR-219*	1	AAGAATTGCGAACGGTGCACCA
miR-313-5p	36	TGCTGCGGATGTGGGTGCGGTCT
miR-210-3p	2	TTGTGCGTGTGACAGCGGCTTTA
miR-196b-3p	7523	TCGGACAGCACGACACAGCATTATC
miR-3811a-5p	1	TTCTTGCTCGAGGATTACATATTAG
miR-483-5p	256	TAAAGACGGGACAAGAGAAGGAAGA
miR-3813-5p	3	TATTTGCTTTTTCGACGGTTTA
miR-302f	2594	TAATTGCTTCCTCATGTCGT
miR-4489	15	GGGGGCAGTGATGAGGATG
miR-965-5p	53	GGTGGAAGGTTGTAGGCAT
miR-5394-3p	1	TTGGGCAGCGCGTAAATGGCCT
miR-2439	1	TGATAATAATGACATGGTAGGCAGA
miR-193a	43	TGGAGAATTTGTAGGGCAGTT
miR-218-2-3p	2	CTGGCTCTGTCAAGGCACTGCG
miR-10c	2	TACCCTGTAGATCCGGATTTGT
miR-1579	9	CTGGCTGGTAGGGATGGGG
miR-4507	1	CTGGGTTGGACTGGTGGCCGGG
miR-322-3p	2	AAACATGAAGCGCTGCAACAC
miR-3026	2	TCGCGAACATGAGGTGTAGTGCG
miR-4090-3p	66	AGAGTAGTTGTTCGTGTTG
miR-1a	1	TGGAATGGAAAGATGTACAGTT
miR-1597	3	TGGAAGGAGCTCTGCAAGCGATGACC
miR-4520b-3p	1879	TATGGACACGTAAACACACGCACGGT
miR-3742	2	TATTATTATTATTACAACGACGGAC
miR-606	23	AAACTACTGCAGATACAAAGAT
miR-1224-5p	4	GTGGGAGGACTTGGGATGGTGG
miR-4182-3p	1	GCAAAAAAACTCTGCAGAAGTG
miR-1658*	10	GACTCTGGTGTTGGTGTAGATGG
miR-467h	6	AAGTGTGTCATGTATATCT
miR-5341	2	TTGGGACGCAATTAGTTTGGCAA
miR-233-3p	4442	TGTGGGACAATGCGCAAGTGCGG
miR-1175*	2	TGAGATTCAACTCCAACTT
miR-1328	27	GAGAGAAGAATTGAGACACG
miR-2701	1	CCTGATTGCCAACGGCGGCCTG
miR-130d	3	CAGGCAACTGTTGAAAGAGGCT
miR-733	3	ATGGGTTGGTTAGCTGCAAGTGGTT
miR-5317a	4	TTTTTTGTTTGTCGTGTCGTTT
miR-2065	2	TGCGCAGAGATCGGCACTTTGA
miR-31	12	GCACAGAAGTCGGAATATCTG
miR-3177-3p	619	TGCAAGCACTGGGGACAAT
miR-1797	3	GCTTGGAACTGTGCTAGGAAGGCTC
miR-2788-5p	1	TGCGGTTTGCTTAGCGGACATT
miR-511	5	TGACTTTTGCTCTCAGCGTCA
miR-932	1	TTGCAATGAATGTGGAAGTAAG
miR-86-3p	1	CTGGGACTCAGATTCGCACAGGGC
miR-33*	2	CAGTGCTTCTGCAGTGCAAACG
bantam*	283	TGAGATCATGTTGAAGAGCA
miR-3178	1	GGAGGCGCGGCCATGGATTG
miR-4471	1	TGGGTATCTTGTAGAGGTATTGAA
miR-5088	4	CAGGGCTCAGAGGAGGAGGATG
miR-1273f	2	GAGAGATGGAGGTGGAAGCTG
miR-279d-3p	35	TGACTAGATCCACACTCTCAT
miR-146	1	TGAGAACGTGGAAATTCTAGAGGTT
miR-466i-5p	6	TGCTTTGTGTGTGTCTGTGTGG
miR-980*	1	CGTTTTGTCATTTGCGTGGTCTGC
miR-996	1	TGACTAGAGTTACACTCGTCAA
miR-4739	2	AGCGGGAGGAGCGGAGGGCCCG
miR-1600	1	CTGCGCGGACAACAGCAGGGCC
miR-1368	40	CCTGATGTAATTGTAGCTGGCT
miR-4104-5p	2	ATCTGTGACATTGTTGACTGC
miR-49-3p	37	AAGAACACGAGAACACTGCAGA
miR-190b	1	TGATATGATTGTTAAGTTGAGTGA
miR-713	3	TGCACTGAGAGGCTCAGCAGCA
miR-4006e-5p	2	GTCGAAGCATGATCGTAAGGAC
miR-3171	311	AGGATTTTGGAACTGTATATAT
miR-1194	39	TGAAATGAGTACACTCTAAATCCT
miR-1582	7	AAAGAGACGCCAAGAACACCAG
miR-3585-3p	7	TTGAACGGTTCTTGTTAGTGA
miR-2411	720	TGAGTAGAATGCAGAGCAGCCA
miR-1231	1	GTGGCTGAGGTCGCACAGCTGC
miR-2527	11	TGATGGAAGTAGTGTAGAGAC
miR-30c*	4	TTTCGAGGTCAGTGGTGCGTTTG
miR-450b-3p	2	TTGGTACTACCATTTCTGCATCCAT
miR-3897-3p	11	CGGGTTGTGGAAGGTGGGG
miR-382-3p	6	TCTTCCGGAAGACACTTTTT
miR-2840	4	CCGGAACGGAACGAAGAGGAGG
miR-421	1	ATACCAGTACATTCATTGGGCG
miR-3684	18	TCTAGGCTAGTAGACGTCCTT
miR-3535	18	GGATGATGATGATGATGATATCTGAAA
miR-1473	3	TCACAGACTCTGGTTTGTTCGGTGT
miR-1344	6364	TGATCGGGAAATGTGGTGTATGG
miR-1186	16	AGGCTGGAAGTAGAAGGCATG
miR-2384	18	AATGTAAGGAAGTATGGATGG
miR-3884-5p	6	ACTGAAGCTGACGGTACTGACG
miR-2234b	3	TGATAAGCTGGCGATTTTACCG
miR-1203	4	CCCGTTGCCGGATGCAGCT
miR-3141	883	GAGCCGGGCTGGAGGAAGA
miR-4006f-5p	2	TGGAACGATCGCGAGGTAAGCGC
miR-5425	2	CTGGGCAGAATGGGATGACCTG
miR-5104	31	CTGGCTGTGGAGGGGCTCAGA
miR-64c	1	TTATGCACTGACGCTTAGAATGG
miR-623	1	TCTCTTGCTCGGGGCTGTTGGCGTT
miR-4687-3p	2	TGGGCTGTTGGCAGGGGCAGC
miR-3897-5p	7	CACCTCTCGCCTTCGCAAGCAG
miR-928	2	TGGCTGTCGGACAGCTGGCGGAA
miR-4699-5p	19	AGAAGATTGCAGGGTCGAGTCC
miR-2898	26	TGGCTGGACGGTGCCCGGGGA
miR-3925-5p	1	AAGAGAACTAATGCGGAGGCCT
miR-2c	1	TATCACAGCCACCTTTGAAA
miR-1632	1	TCGCTTGTACTCTGGAGAGCTTGC
miR-1016-5p	6	TGAAGTGTAGAGAGGTGCGA
miR-71*	2	CATCTCACTACCTTGTCTTTGT
miR-3849-3p	3	TGCATTGTTTGGAAAGTCGTCT
miR-5400	54	TTAGAACGTACTGCAGGAAAGCCAAC
miR-4516	9	GTCGTAGAAGGCGTCGGGGC
miR-669g	1	TGCATTGATGTAGTGGACGATGA
miR-563	2	ATGGCTGACATACATATTGCAC
miR-1643	5	TAAAGGCTGCTGGTGGATATAA
miR-4774-5p	4	TCTGGTATAGTCGGGAATAA
miR-239b-5p	12	TTTTTACTACAGCAAAAGCACG
miR-1421ac	1262	AGGAGGACAAACTGGTGCAGAT
miR-3298	3	TCGCTGGGAGTCGAACACATGGG
miR-412*	131	TTATGACAGCTGGAAAGT
miR-21	12	TAGCTTATCAGACTGATGTTGATC
miR-3017b	1	CTCGGTCAGTCAGCGGAACACGGGAA
miR-466b-3p	18	ATACATACAACGTCACGCATAGAGG
miR-1759	55	TAGTTAGTAGGAGAGATGAGGTGT
miR-392-5p	1355	TGCAGTTCGTGGTTGAGGTA
miR-57	116	TACCCTGTAGAACCGGGCTTTTT
miR-5606	1	GCAGGACGAAGAGAAGGAGGG
miR-2264	1	TATCACAACGCTGCGCAACGGCGATT
miR-4047-3p	69	TTGTGTATGTGACGTTGTCT
miR-152-3p	8	TCAGTGCATGACAGAACTTGG
miR-4092-5p	2	CATGTAGTGAGACGAACGACAA
miR-2468	2	ATAGGAGACATGGAAGATTGGA
miR-5354*	24	TTTGTGCACAATCACGTCTGCGTC
miR-1552-3p	3	CTTGCTGACGCTGCACTACTG
miR-298*	1	AGAATTAGGCCTTCTCTCTGCG
miR-1244	2	TCAAGTGTTGGTTTGTATGGATGGT
miR-1373	20	AGGCGAATGAATGAAATGGTCGGCA
miR-1701	33	GACTGGGTTAGTTGGTTGTTCA
miR-2201*	7	AGTGAACTGAAGAAGCTAGAAGCTGA
miR-1610	2	TGGCTGGTGGGTGGAACGGCT
let-7j	1	TGTGGTTAGTGATTGCAGTAGTTC
miR-1822	1	GAGTTGCCTCTGAAGGACATGT
miR-4971-5p	2	GGACGATGCTAGTCAGTGGCGA
miR-1814c	1	GTTTTGTTTTGGGTGGTGTTTT
miR-84	55	TGGGTTGTAGTTGCAGATGCTGTC
miR-196c	5	TTAGGTGTTTCGTCGTTGTTCGGGT
miR-2542*	97	TACGATTGGTTGGAGCATAATTAA
miR-96b	1	TTTGGCACTTGAAGGACGTCAC
miR-99b	47	AACCCGTAGATCCGAACTTGGG
miR-2806	2	TCTTCTCTAACCAGAATTGCCATG
miR-1306-5p	1	TCACCCCCCCCTGCAGAACGTC
miR-4001h-5p	2	TGGAACTGTTGCGGAACCGGGC
miR-452-3p	29	TCAGTCTGATGTGGCCAAAGAGGTG
miR-2690	4	TGTGAAAGTAGATGACCAGTGATGCT
miR-29c-3p	1	TAGCACCATTTGAAATCGGTTT
miR-146a	5	TGAGACGGAAATTCCCCTAGATGG
miR-73-3p	53	TGGTCAAGTTGTAGGCGAGGGTCAGT
miR-92c	2	TATTGCACTCGTCCCGGTTTTTT
miR-2449	6307	TGTGGCAGGATGTAGCAGCCAGGGC
miR-219-1*	5	AGAACTGTGTCTGGACATCAGG
miR-4185-3p	2	TGTAGTGCATACTGTCCTGTAGTCTG
miR-5552-5p	1	TGTAGTTTGAGGCATAGAGCACC
miR-24c	263	TGGACTTCAGTTCTTGCAGAA
miR-1601	17	AGGGTGAGCATGGTGCGACTG
miR-195-5p	6	TAGCAGACATGGCAGAAATTTGGC
miR-2450a	1	TGGAGCCAGTAGAGGTCCATAGTGT
miR-1277-5p	10	ATATATATATATTGTCACGTA
miR-71-5p	287	TGAAAGACATGGGTAGTGAGAAGT
miR-615	2	GAGGGGTCCTTCGGCGCTCGG
miR-4181-3p	2	GCAACGTCAGGCTACAACAAT
miR-2998	84	AAGAGACATGAGAGGTAGCATAA
miR-586	3	TATGACATTTGTATTTTCTTAGGGCC
miR-4944-3p	22	TTGTTACAGGATGCGGAAGAA
miR-1721	14	GATGATGATGATGATGGCTCTGATG
miR-1419e*	2	TAGATGCAGCAGCCAGCACCA
miR-2470	39	CTTGTGTTTTGGATGTCTT
miR-1570	3	AGATGGGTGCTGCAGAAGAAGGA
miR-1890	1	TGAACGATCTTTGTTGGTCTGG
miR-92d*	2463	AAGGTCAGGATGATGTGTTTGGT
miR-4872c	871	TGTAGGACGACAAAAGAGACTGCA
miR-4668-5p	2	AGGCAGAAAAACAAGAAAGGATTCGTC
miR-466i-3p	14	ACACACACACACACACACACA
miR-4680-3p	1	TCTGAAAGATTGTGAGATGTTGTTA
miR-3689a-3p	1	ACCGGGAGCTGTGATTCGTGGT
miR-5194	4	TGAGGGGTTTCGGACTGGGATTGGCG
miR-1676	30	AGCAGCAAAGTGGGTGGGAACT
miR-548j	4	AAAAATTGCGTCTTTGGT
miR-4648	6	ATGTGGGAGCTGCAAAAAGGAG
miR-3477-3p	20	TCAACTACTGAAATGGCGAATCGGC
miR-4722-5p	8	GGCGGAGGGCTGAGCCGGTCG
miR-1562	1	GGCACTGTGATGAGAGGGGCGC
miR-1261	9	AGTGGTTAAGGCTTTGGACTT
miR-5588-5p	2	ACTGGCATTTGTGTGGACTTCT
miR-1291b	14	TAGGACCGAAGTCAAGACCAGCAG
miR-1934-3p	4	AGGATGACGTGTGGGGTGGGGG
miR-2784	3	AATCTGCGGACGAGTGTGTGGT
miR-5097	14	TCGTGTCCCTGTTCGGGCGCCA
miR-288-3p	51	TTTCTGTCGGATTTCAGTGCATG
miR-1253	11	TGAAGAGAAGTCAGCCTGGCA
miR-214-3p	1	ACAGCAGGCACAGACAGGCAGAATC
miR-29d*	1	TCTGGTTTGACTGTGCGTGGCTTAGC
miR-796	34	TGGATGTAGTTTAGAGTTGAGGTAA
miR-660	1	TACCCATTGCATATCGGAGCT
miR-1349	8	GCGGTCTGACAGAAGCCAGGA
miR-2712	7	GACGTGGGACGGCAGCCAGTGC
miR-4143-5p	1	ATGTGTTGTGTAATGGTGCT
miR-223-3p	2	TGTCAGTTTGTCAAATACCCCAA
miR-1410	2	GGAGACGGAGTCGTGAAGCTGA
miR-2753	6696	TGCTAATGGAAGAACGCGGTA
miR-4973-5p	87	GTGCGTCGTTGCGTCGTTGGAG
miR-992-3p	4	TAGTATGACGGTTTCTGGTACTAG
miR-181a-2*	9	ACGCGCCAACCGTTGACTATA
miR-4088-5p	502	GATATGGATGATGATGATTGG
miR-1284	18	TCTGCAGTAGACCTTGGCTTTT
miR-202-5p	1	TTTCCTTACTAGGCATAACTTCTT
miR-638	2	AGGAGCGGGCGGGGGCGCCCT
miR-15a-5p	15	TAGCAGCACATAATGGTTTGTA
miR-3772	2	GATCAGATTGGAGTAGAGGAAGGAA
miR-4139-5p	10	ACTGAACACATAGAACACCTT
miR-2304	47	GTGTTGTGTCGTGTTGTGT
miR-4156-3p	18	TGACGACTGTAGGACTTTACGC
miR-3562	2	TTGGAGCAGTGGTGGATTCGGA
miR-101-3p	14	TACAGTACTGTGATAACTGAA
miR-4209-5p	16	TGAAGATTGATGTGGCTT
miR-382-5p	3	GAAGTTGTTCGTGGTGGATT
miR-4438	1	AACAGGCTACTAGAAAAGAAGT
miR-214	3	ACAACTGGGAACAACAGGCAGA
miR-2961	1	AGGAAGGTAGGGCGGGTGTGCC
miR-1497f	42	TTTGAAGAATCTGCAAGGTGTGGGG
miR-2804*	3	TAGTGTAATTAACAAGACAAAGCT
miR-3717	34	TGGAGAAAAAGAAGAGCTGGCGGC
miR-2c-3p	5	TATCAGAGCTCGAGCTTGATGATGGGC
miR-4419a	25	TGGACGCGGAGGAGACTGCC
miR-5423	125	TCTAGAAGACTGCGGAAG
miR-740	17	AAAAAAGTGGTACGGACAG
miR-10b-5p	2	TACCCTGTAGAACCGAATTTGTATC
miR-310-3p	1	TATTGCACTCTTCCCGGCCTTT
miR-2285a	1	AAAAAGTTAAGAGAATTCTTGG
miR-1346	58	TGTGGGTGGGCTGGCGGGGG
miR-2541*	18	TACGAAGTGTTCCAAGTCTTTTA
miR-2024f*	1	GAAGAAGATTGGTACGGGCAAAAC
miR-4294	1	TGGAGAAGTCGTACAGCAGGG
miR-3066-5p	1	TTGTTTGCTGTAGATTAGCGTG
miR-4005c-5p	53	TGTAGTTGGTATGTTTCTCGGCA
miR-574-5p	10	TGTGTGTGTGTGTGTGTGTGTGTGTG
miR-230-3p	17	TATTAGTTGGTGCTGACCAGGTGTA
miR-2555	32	TATTGTTCTGTAAACCACACAGT
miR-100b	3510	AACCGTAGATTCGGACACTTGG
miR-709	17	AGGAGGAAGTAGGCGAGGAGGA
miR-3414	2	TCCTTAAGTTTTTTGCCGGATGA
miR-645	14	TCTGGAGCTGGTATGTTGA
miR-3280	6	TGACATCTGGTAGGTGCTGGTT
miR-1421ab	1	AAGGAGCTGCCACGTCTTGCGA
miR-73	2	TGAGTCAAGATGTTCGGCATGTTCACT
miR-1266	3	CCCGGGCTCGTAGAACACGGTAT
miR-4729	1	TCATTTATGTAGAGTAGGGAAGCTA
miR-2941-1*	2288	CGTGGTGTTGTAAGTAGTAGAGC
miR-3596d	10	CTACTACTACTACTACTTCA
miR-4982-5p	35	ATGCAATGCAGTCCCTGTG
miR-29a-1*	14	TGATGTTCTGCTGCGTGTTCGGG
miR-2041	1	TGAATGTCAGAGCAAAGATACT
miR-1741	1	ATGGCGTCGTAGGATACACCTT
miR-3057-5p	2	AGTGGACGGCAGATTCTGCGGGA
miR-4710	282	GGAGGCTGAGGGCAGGTTGTT
miR-392	8	TATCATCGTCATCATCAGCTGT
miR-2582b	1	AAACTTTAGGATACTTGCGTAG
miR-63a	6	TAATGAACACTGAAGAGATATGGTA
miR-4966-3p	3	TGTTTCAACAGTATTGTAGCACAGA
miR-4793-3p	1	TCTGCACTGCTGAATTGGCGCT
miR-2284n	1	AAAAAGTTTGTTTGGGATTTTT
miR-43c-2*	1	GTGGCAAAATAATGCGATGCGT
miR-4644	2	TGGAGAGACGAGAAAGAGACACGTAGA
miR-4759	1	ATAGTACATAGATGTTGGAACTGTA
miR-564	2226	AGGACAGTGTCAGGCAGGG
miR-632	86	GTGCTTGTTTCCGTGGGCT
miR-13*	2	GAGCATGTTGGCGGCTGTATT
miR-4693-3p	4	TGAAGTGGAATTGGACAGTTTT
miR-15b-5p	11	TAGCAGCACATCATGGTTTAC
miR-4439	2	GCTTGACTGAACCTTGGTGGCAT
miR-4006b-5p	161	TGAACATGTACTTGTTAAGGGC
miR-281-3p	2	TGTCATGGAGTCGCTCTCTTT
miR-40-5p	2	AGTGGATGTATACATGATTGAA
miR-2024c*	2	AGAAATAGGTGCTGGGAAA
miR-3921	4	TCTTGTGTACTGATATGCCTTGAT
miR-3239	5	TCAATAGAACAATAGAGCTTTTTAT
miR-43d*	16	AACCGCGAGTCGGCTGCGAAACCT
miR-2955	372	TGAAGTACTGGACTGTGCATC
miR-4640-5p	3	TGGCCAGGGCAGCACTGGTGTG
miR-3230	3	TCGGTATGAAATGGGAGTTCAGT
miR-4684-3p	18	GTTGCAGTCGGTGGAGCAT
miR-1604	469	TGGGCCTGGACGTGCTGCTGGAGA
miR-281*	90	ATGGGAGCATCGTCGTCGT
miR-4980-3p	8	GCCAACTTCAGATCTCGTTTG
miR-3721	4	TCGATTGAAAAAGAAGGGGAAGTTC
miR-4531	30	TAATGGATAAGGCTTCTGA
miR-927-3p	14	CAAAGCAGTTTGGATTTTGGAC
miR-3970	3	GAGGTTGTAGTTGTTGTGCTTG
miR-181b	4	GACTCATGACTGTCGGTGGGGT
miR-4099-5p	1	CTTGGCACCAATGACGATCTTA
miR-1185-2-3p	5	AATAGTACTAGGGGGAGACTTCAA
miR-2385-5p	3	TGGACAAGTGGAGTACGGT
miR-432-3p	2	CTGGATGGCTCTCGATCGTGCT
miR-3175	5	CCGCGAGAGAACCAGATGACGT
miR-277d-5p	7	GTTGTTTAAGTTGGGCATTTT
miR-127-3p	1	TCGGATCCGTCTGAGCTTGGCTAA
miR-2790	1	ATAAGAACTGATATTTTTCAAAA
miR-190-3p	5	ACCAGGAGTCAGACATATGC
miR-4652-5p	357	AGGGGACGTCTAATAGAACA
miR-222*	6	GCTCCGTCGCAGTGTAGATTGC
miR-1572	8	GAGACTGACACACGGCCTGAC
miR-4298	52	CTGGACAGGAAGAGCGTGGCAG
miR-1719	11	ACTAGATGATGATGCTGCTGATG
miR-2250	69	TGAAGACGTATACAACCAGGAG
miR-1647	1	TGCTCTGCCTGAGGGGGGTGACTGT
miR-33b	60	GTGCTTGTTGTGTATGTG
miR-1684*	2	GAGCTCTGCTTCCTGCAACAAC
miR-4174-3p	24	TCAAATTCTTTGCCAAAA
miR-4295	22	CAGTGGACAATTTTTCCT
miR-74a	3	TGGCAAAGAACATGGCAGGCACAAG
miR-146b-5p	32	TGAGAACGTGAATACCGAATGAGGCT
miR-2361	259	TGTTTTGTTTGTTTTTGT
miR-90b	2	TGATAGGTTGTTTTAATTTCACT
miR-720	28	GGATCTCGCCGGTGCCTCCA
miR-1840	11	TCACGTGTCGTGTGCGTCGGCG
miR-2482	3	GTAGTTTTCTTCCGTCGTCGTT
miR-466f-5p	2	TGACTTGTGTGCGCATGTGCTG
miR-60	2	TCATTATCGCCATCTTCATAGTCCA
miR-4770	6	TGAAGATGACGACGGGAGCT
miR-4008a-5p	13	TGGAGTATGGCGCAAGTTCT
miR-30b-3p	2	CTTTCAGTCGGACCTGATTGCG
miR-2944b-5p	2	TAAGGAACTTCAGCATGTAGATTGTG
miR-4098-3p	1	CCGAAGCCGTGAACGAAGCGAT
miR-1196-3p	12	ATGCAGGTTTTTTTTTTTTT
miR-49	12	AAGTCAACAGAAGCTGCAG
miR-242	57	TTGCTGTAGGTGTTGATGAAGAGCA
miR-5196-5p	3	AGGGAAGGGGAAGGGGATGAGG
miR-1207-5p	4	TGGGAGGAGGCTGGGAGAGGA
miR-543*	9	AAACATTGGTCGGTCATTCT
miR-191-5p	5	CAACGGAATCCCAAAAGCAGCTT
miR-2347	19	TGCTGATAACAAGGCGAAC
miR-54-5p	22	AGTGATATTAGAGACGACGGGACA
miR-1766	54	CGAAGAGATTGAAAACGAG
miR-616-3p	3	TAGTCGTTGGAGGCGTTTGCAGGCAG
miR-147a	1	GTGTAGAATGGAAATGCTTTGC
miR-341-5p	2	CGGCTCGTCGTTCGCTCGGTC
miR-2467	2	AGGAGGTCAATGAGGCTAGGGCTG
miR-4618	15	CGTGTCGTGAGATGTTGGGTTAAG
miR-4459	2	GCAGAGGCTGAGGAGGTTGGAG
miR-2381	1	ACAGGCTGCCTGTGTGGGCT
miR-1593	92	ACCACTGATATGGACACGACCA
miR-3308*	116	TAGGCAAGGACAGAATCA
miR-33-3p	4	CAAGACCAACTCGTGCAAGCT
miR-3664-3p	8	TATCAGGTAGTTAAGACAGAGTT
miR-30d	21	TGTAAACATACAACGCGGGAACGCT
miR-4458	190	AGAAGTATGGTGTGGAATGTAA
miR-273	112	GGCCCGTATTGTGTGGTG
miR-490-3p	1	CAGCCTGGAGGACGCCCATCTG
miR-3334	3	TGAAAGATGAAGGAAGGACAGG
miR-3048	1	TGGTGAATCTGGTATGCTCTAA
miR-2284g	46	AAAAGTTCGTATCGGCGTTTTT
miR-3080-5p	18	TGAAGGGTCTGTTCTTAT
miR-2980	4	GTAGCGACTGGAGCAGCAGCCA
miR-2062	4	TGCAACAATATTTTGAGTGAG
miR-3601	2	TCTCGTGACAGTGATAGCCCGAG
miR-1998	5	TTGAACGGAGAATGTGACGTCA
miR-2b-1-5p	1	TTGACTTCAAGTGGCAGTGACAGG
miR-2115-3p	1	CTAGTCAGAATTCATGCAGTCTACG
miR-298-3p	3	GTCAGGAACAAGCCATCGTCTCAGC
miR-11-5p	5	TGGAGTTTCTGCACTGTGACGTTGT
miR-25*	8	AGGCGGACGACACGGGCCACTC
miR-2292	410	TTGTCGTGAGATCTGAGGAAGGCAT
miR-543-3p	4	AAAATTCTCGGTGCTACTTCTTA
miR-13b	1	TATCACAGCCATTTTTGACGT
miR-549	2	TGACAACATCGAAGAGCTCCT
miR-1497h	1	ATTGAAAGTGCAGGTGAGTGGAC
miR-1457	1	CACGACAATGGACTGCAAAGGGTT
miR-4508	4	GCGGTCGGCTGGGGCGCAG
miR-765	1	CGGAGGGGATGGGAAGGTGCTG
miR-125	10	CTCCTGAGACCCTTACTTGTGA
miR-4752	1	GTGGGATCTCAACGGACGTGCT
miR-1778	2	GAGGTCAAGAGAAAGGGTCTGT
miR-488-3p	2	TACTGAAAGCGCATATTGCTTGGTC
miR-2460	22	TGGAGATCCTCGAGGCGCTGGCATG
miR-5119	20	CTCATCTCATCCTGGGGCTGT
miR-5402*	1	CTTCGAGCTCTTGGTCTGAAGA
miR-4542*	10	CATGTTTCGGTTGCACTTCT
miR-1947-5p	14	AGGACGAGCATAAGCTGGGATGATG
miR-963*	1	AACATTGCTATTAGCTTTGAT
miR-5312	2	TGGCTGAACGTTGTTATGCGT
miR-880-3p	28	TCACTCCATACCTCCTCTGTGTAA
miR-4743	2	TGAGCACGGAGGGGACAGGAGGACGAT
miR-1497a	11	TTGGAACAAGTGCAGGTGGTGGA
miR-4734	2	GCGCGGGCTGTAGTCAGGGCGG
miR-548av-3p	2	AAAATCTGCAGTACTTTCTC
miR-2535	1	TGCTCCTCAGCATATTCAATCACTTGCAG
miR-87	165	GTGAGCAAAGTTTCAGGTGT
miR-58-3p	13	TGCGATCGTTAATACGGGCAAT
miR-1698	1	CGAGGTGCGGCAATTCCTGG
miR-4795-5p	13	AGAAGTTGGCTAATTAATCTTG
miR-548n	1	CAAGTAATTAATTGGGATTTTGT
miR-920	70	GTGGGAGGTGTAGAAAGGGGTA
miR-181b-3p	60	CTGCCACTGAACGAGGACTGCA
miR-378a-3p	11	ACTGGACTTGGAGTCAGAAGG
miR-4192-3p	171	TCATTGAAGAATTTGGTTAAC
miR-1408	7	CGGGGGAGGGTGGGTGGCTCG
miR-4753-5p	2	TAATGCCAGAAGGAAGGAACAG
miR-927*	41	AAAGAGTCTGGATTCTAAA
miR-4697-3p	4	TGTCTGCTGACTCCTGCCCCTCTGAAT
miR-1273a	85	GCGTGACAAATGCAGAGACTCTTTTT
miR-2278	4	GAGAAGCTGTTGTATTGCCTGG
miR-124a	1	TTAGGACGCCGGTAAATGCCA
miR-2448*	3	TCTCGACGGATACAACCAAAACGA
miR-2059-5p	35	CAAGGCATTGCTCAAACT
miR-1188-3p	5	CAAGGACTCCCCACCCCA
miR-1715*	1	TGCACAGCGTGGCGGGCACCTCTTT
miR-1787	10	GTAGTGTTACGGAAGGGGGAC
miR-3086-5p	45	TAGATTGTAGGCCACATGGTGC
miR-24	24	TGGCTCAGTCGGCAGGAT
miR-202-3p	3	ACGAGGATGATATGCGCTGGGAAGA
miR-5449	2	TCCATAGGGTTATAGCGTAAGGAAA
miR-466f-3p	5	ACACACACACACACACACACAC
miR-2365	2	AGTTTACTGCTGTTTGTTATCT
miR-1982-5p	158	CTGGGAGGTCTGGGGAGCG
miR-1842	757	TGGCTCTGTAGAGCAGTGCGGCTC
miR-1694	3	GCAGGACGTAGAGCCTACGAGCGGA
miR-562	8	AAGCAGCTGTACAATTTGCA
miR-1497b	2	TGAAGAAGCTGGAGGTGTGGTCT
miR-4107-5p	222	ATATTGATTGATTGTGGG
miR-1566	2	CGCGACATGATCGGCTCTACGGA
miR-1775	1	TCCTGTAGCTCAGAAGCTGCTG
miR-589-5p	21	TGTAGAACCACGTCTTCGCTACTAG
miR-345-3p	1	CCTCGAACTCGGGGTCTGGCTG
miR-5335	42	TTGCTGTGGATCTGCGTCGGTC
miR-3244	1	TAGTGACGATAGAACTTGTCTA
miR-3869-3p	30	CAGTTCTGAACCCCGTAGTTAC
miR-3082-5p	10	TGACTGGAGTGTGTGTGTTCATGTGT
miR-3621	7	CCGCGGGTCGGGGTCGCGGA
miR-3088-3p	1	TTACATGGCAGCTGTACAACGGTGT
miR-199a*	19	CAGTAGTCTGCACATTGGTTA
miR-33-5p	568	GTGCATTGTAGTTGCATTGCAATT
miR-504-3p	4	AGGAGAAAGAGCAGGGCTGGGTGTC
miR-2370	4	TGGGAAAATAAATTGTTTAG
miR-553	3	AAAAATGCGGTTTTGTCTTT
miR-4191-5p	1	AGGCTTGTGATCGTTAACAGAT
miR-148a-3p	13	TCAGTGCACTACAGAACTTT
miR-2284u	2	AAAGTGTCGTTCGGTTGTGCT
miR-181a-1*	1	ACCATCGACCGTTGACGGTATTCTA
miR-966-5p	3	TGTTGGTGTTGTGGCCCTGTGTGGA
miR-3374*	1	TAAGAATGCACATCAGTGTTGAGACGCC
miR-1591	4502	CAGGACTGTGGCCATGGAAGTCGGA
miR-1302	14	TGGGACAACTTCATACAAAA
miR-2568b*	37	ATGGCACCGAGGACGATTGCGT
miR-m108-2-3p	6	GGAGACTTGAGACGAGGACCGGT
miR-4812-5p	1	AAGAGCGACTTTATGACGTCTGT
miR-2399*	5	TCTTTAACTTAACTGCAGAAAGTGT
miR-3163	7	TGATAAATAATGAGGGCATGTACGAC
miR-2358	3	CCAAATATTTGGGATTGTGGAT
miR-2831	9	TGACAAACAGAGCATTGTTTCGTA
miR-4547	105	TGTTCTTCTGACACAAGTGGTTTTC
miR-9a*	1	TAAAGCTAGTATACCAAAGTCA
miR-802	11	TCAGAACAAAGCATATCATCCT
miR-498	2	TTTCAAACCAGGTTCGGGCGTTTTC
miR-2522b	4	TCCGGGTAACTGCTGCTGTTGATGG
miR-967	329	AGATATCCTCCGGAGCAGTCG
miR-4005b-3p	147	AAAGGGGAAGTAGCAAGCTCTT
miR-2982	1	TGTGGAGGAGGAGTCTTGGGAA
miR-2226	14	ATTGACAAAGAAAGAACTGCAAT
miR-4503	9	TGTGAACGCAGGAAAATAGAATTGA
miR-134	77	TACTGGTTGAACAGAGGG
miR-4006c-5p	3435	TAGAACAATGTAGATAAGGG
miR-4564	7	GTTGAAATTCGTTGGCTTA
miR-1343	23	TCGGGAGGCCCCGGGCGGG
miR-5110	19	GTACGGTAGAGGGTGGTGGAATT
miR-2881	2	CGGGCGTCGGGGGGTCGGGTG
miR-1390	132	TATGACAGATTGGATATGCAG
miR-219-2*	4	AGAGTTGATTTATGGACATA
miR-2290	194	GCCTCTGACTGGAGGTTTGT
miR-3487	10	CCCCTCGAACTGGTTGTGGCC
miR-1732	253	CACGGGCTGTTAGTCGGGCTG
miR-3654	1505	CACATGGACAAGCTGAGTAGAA
miR-5190	1	CCAGTGACGTGAAGATGGGCCA
miR-3888-5p	1487	GTGCTCTGAATGTCAACGT
miR-3808-5p	57	TCTTTCGGACTTGACATATTT
miR-3093-3p	10	TGTGGACCCTGGCAGTTGG
miR-3473b	4	GGGTGGAACGAGAATGGCTCAG
miR-4663	2	GCTGAGCCCATGGACGAGACCGT
miR-2474	2	ACCGGGCTACGCTGGGAGGAGA
miR-1269a	19	TCTCGGACTGTGCGCGTGCTACCGG
miR-2440	6	GCAGTGATAGCAGCACCCTGGA
miR-4432	47	AAAAGACTCAGAAGATGACT
miR-761	13	GCCGAAGTGGTGAAACTGGTAGACA
miR-4476	165	CAGGAAGAATTCTCGGGACGGC
miR-3351	1	TTTCGTATGTGATTTCGTATGGGC
miR-5322	28	TTCTGTATACATGACGCAATCATCTGCAA
miR-1327	40	TAAAAAGGCTGTTGATGACGAT
miR-2467-3p	3	TAGCAAAGGAGAGAGGCTCCGG
miR-3916	7	AAGAGGAAAAATGACTGGCTAG
miR-1575	93	CTGGGACAGCACGAAGGAGCGG
miR-3066-3p	1	CACTTTAACATGGACCGCAACCTTC
miR-3186-5p	18	CAGGTCTGTCTCGTTGCTT
miR-3761	1	TCGAATCGCGGGCCTCGGTGCT
miR-3477	3	TCAATCTCATGCGGAACGGGTGACG
miR-148	2	TTGCAGTGATTACAGAAGCTTT
miR-4079-3p	16	CAGCTCTGAGCGATGTAGACA
miR-87b-3p	161	GTGAGCAAAGTTTCAGGTGTGTTT
miR-449b	1888	AGGGAGTGTGATTTTTGTG
miR-3860-3p	25	TTGTTGTAGAAGGAAAGCAGTTGCCA
miR-5112	6	TTAGCTCAGCCGGGAGAGCATC
miR-4154-3p	198	ATTTTGTTGGTTTTCGTA
miR-265	2	TGAGGCGAGGAAGTGCTGTTAT
miR-2490-5p	3	TGAAGGCGATAAAGGGCAGAGTTGCAGA
miR-4701-3p	36	ATGGGAGAGGGTGTGGTG
miR-4442	53	GCAGGACAAGAGTGGTAGGG
miR-2g	3	TATCACAGAACGCGCTTGGTCA
miR-2294	4	AGGACTGTTAGTAAGGCATCTGCT

## Sheet: HLCS
miRNA name	count	Sequence
miR-1-3p	1198028	TGGAATGTAAAGAAGTATGGAG
let-7-5p	205745	TGAGGTAGTAGGTTGTATAGTT
miR-10a	28323	TACCCTGTAGATCCGAATTTGT
miR-315	20412	TTTTGATTGTTGCTCAGAAGGCG
miR-34	17626	TGGCAGTGTGGTTAGCTGGTT
miR-279	12168	TGACTAGATCCACACTCATCCA
miR-275	25447	TCAGGTACCTGAAGTAGCGCG
miR-275-3p	22344	TCAGGTACCTGAAGTAGCGCGCG
miR-10*	9326	AAATTCGGTTCTAGAGAGGTTT
miR-3931	9644	TACTTTGAGTCGGTACGAATCCT
miR-375	13797	TTTGTTCGTTCGGCTCGAGTT
miR-252b	13278	TTAAGTAGTAGTGCCGCAGGTA
miR-184-3p	9115	TGGACGGAGAACTGATAAGGGC
miR-71c	8763	TGAAAGACATGGGTAGTGAGAT
miR-252-5p	10132	TTAAGTAGTAGTGCCGCAGGTAA
miR-993*	5654	CTACCCTGTAGAACCGGGCTTTTG
miR-263a	2852	AATGGCACTGGAAGAATTCACGG
miR-125b-5p	3106	TCCCTGAGACCCTTACTTGTGA
miR-276-5p	2245	AGCGAGGTATGGAGTTCTTACT
miR-100-5p	3361	AACCCGTAGATCCGAACTTGTG
miR-276	2810	TAGGAACTTCATACCATGCTCG
miR-71	7187	TGAAAGACATGGGTAGTGAGATG
miR-184	10100	TGGACGGAGAACTGATAAGGG
miR-9a-5p	2109	TCTTTGGTTATCTAGCTGTATGA
miR-5308	2155	TCTGTGCTGTGGAGGTAATATAT
miR-993-5p	6063	TACCCTGTAGAACCGGGCTTTTG
bantam	2108	TGAGATCATTGTGAAAGCTGATT
miR-92a	1348	TATTGCACTCGTCCCGGCCTTT
miR-12-5p	2386	TGAGTATTACATCAGGTACTGGT
miR-5310	1815	TGTAGTCTGGCAGAAACGTCG
miR-124	1419	TAAGGCACGCGGTGAATGCCAA
miR-100	3182	AACCCGTAGATCCGAACTTGTGA
miR-8-3p	1637	TAATACTGTCAGGTAAAGATGTC
miR-5315	1547	AACACAACATCCGGACAAGCAC
miR-1	1160283	TGGAATGTAAAGAAGTATG
miR-87-3p	706	GTGAGCAAAGTTTCAGGTGTGT
miR-206	26762	TGGAATGTAAGGAAGTATGG
miR-2001	857	TTGTGACCGTTACAATGGGCAT
miR-10-3p	9169	CAAATTCGGTTCTAGAGAGGTTT
miR-8	1621	TAATACTGTCAGGTAAAGATGT
miR-9	2081	TCTTTGGTTATCTAGCTGTATG
miR-10a-5p	27713	TACCCTGTAGATCCGAATTTGTA
miR-993a*	6041	TACCCTGTAGAACCGGGCTTTT
miR-993	488	GAAGCTCGTTTCTACAGGTATCT
miR-317	849	TGAACACAGCTGGTGGTATATCAGT
miR-5305	1498	TTGGGCTTGAAGATTAGCTTA
let-7f-5p	373	TGAGGTAGTAGATTGTATAGTT
miR-4175-3p	4854	GGGGGTGTAGCTCAGATGGTAG
let-7e-5p	357	TGAGGTAGGAGGTTGTATAGTT
miR-2a-3p	810	TATCACAGCCAGCTTTGATGA
miR-184b	1665	TGGACGGAGAACTGATAAGGA
miR-96	328	TTTGGCACTAGCACATTTTTGT
miR-33a-5p	337	GTGCATTGTAGTTGCATTGCA
miR-305	686	ATTGTACTTCATCAGGTGCTCTGG
miR-750	565	CCAGATCTAACTCTTCCAGCTCA
miR-133-3p	282	TTGGTCCCCTTCAACCAGCTGT
let-7b-5p	327	TGAGGTAGTAGGTTGTGTGGTT
miR-281-2-5p	349	AAGAGAGCAATCCGTGGACAGT
miR-34-5p	16327	TGGCAGTGTGGTTAGCTGGTTGTT
let-7c	292	TGAGGTAGTAGGTTGTATGGTT
miR-276*	2186	AGCGAGGTATGGAGTTCTTAC
miR-5106	736	AGGGTCGTAGCTCAATTGGAAGAG
miR-2b	308	TATCACAGCCACCTTTGATGAGCT
miR-276a-3p	2342	TAGGAACTTCATACCATGCTCGT
miR-305-5p	768	ATTGTACTTCATCAGGTG
miR-10	27915	ACCCTGTAGATCCGAATTTGT
miR-285	192	TAGCACCATTTGAATTCAGTTC
miR-1584	304	TGGGGCTGGGGGGGGGCT
miR-79	311	ATAAAGCTAGGTTACCAAAGTTA
miR-1175-3p	165	TGAGATTCAACTCCTCCAACTTCT
miR-792	3569	TGAAAGTTATTCTAGGTTTTCGGT
miR-29a-3p	143	TAGCACCATCTGAAATCGGTTA
miR-125c	3010	TCCCTGAGACCCTTACTTGTGAA
miR-2a*	170	TCGTCAAAGTGGTTGTGATGTG
miR-252a	422	TAAGTACTAGCGCCGTAGGAGT
miR-7	257	TGGAAGACTAGTGATTTTGTTGTT
miR-4481	7067	CGGATGTGGGCGGGTGGTTG
miR-4651	23619	CGGGGTGGTGGGCGGGCT
miR-5306	128	AGAGTATCACGTGACGCTCCTT
miR-5307	359	TAATCTCATTTGGTATCTCT
miR-263a-5p	2690	AATGGCACTGGAAGAATTCACGGT
miR-124-3p	1085	TAAGGCACGCGGTGAATGCCAAT
miR-7-5p	243	TGGAAGACTAGTGATTTTGTTGT
miR-745b	134	AAGCTGCCCAATGAAGGGCTGG
miR-2372	428	GAATGATTAGAGGCATTGGGGTCGA
let-7g	84	TGAGGTAGTAGTTTGTATAGTT
miR-2412	944	TTGGGGTGGGTAGGGGAGCG
miR-981-3p	131	TTCGTTGTCGTAGAAACCTGA
miR-33	334	GTGCATTGTAGTTGCATTGC
miR-iab-8-5p	79	TACGTATACTGAAGGTATACCG
miR-317-3p	845	TGAACACAGCTGGTGGTATAT
miR-2013	291	TGCTAGCTGATGTAGTCTTGGTGT
miR-716b	752	GCAGATCTTGGTGGTAGTAGCAAAT
miR-981	111	TTCGTTGTCGTAGAAACCTGAT
miR-2c-3p	63	TCACACCAAAACTGATGGAGGCTA
miR-87b-3p	672	GTGAGCAAAGTTTCAGGTGTGTT
miR-1408	115	TGCGGAGGGAGGGTGCGGTG
miR-219	106	TGATTGTCCAAACGCAGTTCTT
miR-1777a	133	TGGGGGGGTGTGGGGGCG
miR-1c	858	TGGAATGTAAAGAAGTATGTG
miR-5312	86	TGGCTGAACGTTGTTATGCGT
miR-210	58	TTGTGCGTGTGACAGCGGCTAT
miR-190	123	AGATATGTTTGATATTCTTGGTT
miR-1610	168	TGGCTGTGGTGTAACGGGCG
miR-4697-5p	325	AGGGGGCGCAGACTGTCGT
miR-2487	540	CTCTGAGGGCTGAGCCGGTC
let-7e	109	TGAGGTAGTAGGTTGTTTAGTT
miR-1b	27370	TGGAATGTAAAGAAGTATGGTT
miR-320a	75	AAAAGCTGGGTTGAGAGGGCGA
miR-9a	1902	TCTTTGGTTATCTAGCTGTATGAT
miR-315-5p	182	TTTTGATTGTTGCTCAGAAGA
miR-8-5p	54	CATCTTACCAGACAGCATTAGA
let-7d-5p	526	AGAGGTAGTAGGTTGTATAGTT
miR-190-5p	94	AGATATGTTTGATATTCTTGGTTG
miR-2a	670	TATCACAGCCAGCTTTGATG
miR-1199-3p	592	GGGCCTGTAGCTCAGTCGGC
miR-993b*	6044	TACCCTGTAGAACCGGGCTTT
miR-219-5p	76	TGATTGTCCAAACGCAGTTCTTG
miR-221	64	AGCTACATTGTCTGCTGGGTTT
miR-1640	470	TAGTCGCTCGTCAGGGCCCCGCGGC
miR-509b	89	TGAATGGTACGTCAGTAGTAGGCA
miR-1175	159	TGAGATTCAACTCCTCCAACTTC
miR-423-5p	25	TGAGGGGCAGAGAGCGAGACTTT
miR-765	74	TGGAGGAGTAGGAACGGTGTTG
miR-252	417	TAAGTACTAGCGCCGTAGGAG
miR-21	58	TAGCTTATCAGACTGATGTTGAC
miR-745	33	AAGCTGCCCAATGAAGGGCTTT
miR-2476	1524	TCCGGCATGGTCTAGTGGTTAG
miR-221-3p	42	AGCTACATTGTCTGCTGGGTTTC
miR-938	1479	TGACTTAGAGATGAACGCCGGCGT
miR-74b	197	TGGGCAAGAACCTAGGCAGTGTCAG
miR-1301	33	GCAGGTGCTGGGAGATGACTTC
miR-278	30	TCGGTGGGATTTTCGTCCGTCT
let-7g-5p	17	TGAGGTAGTAGTTTGTACAGTT
miR-21-5p	54	TAGCTTATCAGACTGATGTTGA
miR-4020b-5p	135	GTTGGTTGGTTGGTTGGTT
miR-278*	374	CCGGACGAATTTCCCACACGGC
miR-3897-3p	64	TGTGGTGGTGGGGGTGGACG
miR-222	47	AGCTACATCTGGCTACTGGGTCT
miR-709	2486	GGAGGAGGAGGAGGAGGA
let-7d	27	TGAGGTAGTAGGTTGTAAAGTT
let-7	23	TGAGGTAGTAGGTTATATAGTT
miR-1993	28	AATTATGCTTGTGTTCGCGGGG
miR-5112	153	ATAGCTCAGTCGGCAGAGCATC
miR-499	42	TTGAATACTTGCAGCTTGAATGTTTA
miR-1a-3p	27369	TGGAATGTAAAGAAGTATGGTTT
miR-137	18	TTATTGCTTGAGAATACACGT
miR-57	916	TACCCTGTAGAACCGGGCTTTTT
miR-3656	155	GGCGGGTGCGTGGGGGGCGT
miR-4000b-5p	2691	TGATAGACTTGCAGTGAACGTGC
miR-277a	57	TAAATGCATTATCTGGAATGCA
miR-153	19	TTGCATAGTCACAAAAGTGATGG
miR-92	1311	TATTGCACTCGTCCCGGCCT
miR-4793-3p	703	TCTGACACTGTGCTGGCTGGCT
miR-279-3p	43	TGACTAGATCCACACTCATTCA
miR-3309	15	TAAATGTATAATTGTGCACTTGA
miR-71b-5p	10348	TGACAGACTTGTAGTAGCGAGCACGC
miR-654-5p	52	TTATAAGCTTGCAGAACGATGTGTT
miR-4967-5p	14	TGATTTCTCTCTGTGATTAAC
miR-2068*	133	GGACATGTGGCGTACGGAAG
miR-277c	47	TAAATGCATTATCTGGAATGCAA
miR-133b	276	TTGGTCCCCTTCAACCAGCT
miR-107	24	AGCAGCATTGTACAGGGCTAT
miR-2363	567	TCAATTTGGTCAAAGGATATTTTT
miR-87a-3p	691	GTGAGCAAAGTTTCAGGTGTG
let-7b	311	TGAGGTAGTAGGTTGTGTGGT
miR-3064-5p	1205	TCTGGCTGGTTGTGAAGAGTGCAATA
miR-67	25	CACAACCTCCTTGAGTGAGTGA
miR-499a-5p	40	TTGAATACTTGCAGCTTGAATGTTT
miR-105-5p	129	TGCAAATGCTCAGAACTCAGGTGG
miR-753c	98	AAGCTCGTAGTTGGATCTCA
miR-1497a	80	TTGAACGTGAACTGAGGTGGTGCAT
miR-4443	85	TCTTCGGGGGCGTGGGTTTT
miR-320	47	AAAAGCTGGGTTGAGAGGGCGAA
miR-10-5p	27267	ACCCTGTAGATCCGAATTTGTT
miR-279a	12078	TGACTAGATCCACACTCAT
miR-1777b	85	GGAGGCGGTGGGTCGGTCGGGG
miR-31	13	TGGCAAGATGGTGGCATAGTTGTG
miR-133	274	TTGGTCCCCTTCAACCAGCTG
miR-3751	212	GGGTGGTGGTGGAGCCGACGG
miR-140	24	ACCACAGGGTAGAACCACGGA
miR-3168	64	AGAGTTCTACAGTCGACGTC
miR-4451	1132	TGGTAGAGCTGTGGACTGTA
miR-5309	26	CAATGCCCATGGAAACCCCGA
miR-33a	393	GTGCATTGTAGTTGCATT
miR-1255b	18	TGATGAGACAAAGAAATAGCTGGTT
miR-219-1*	24	AGAACTGTGTCTGGACATCAGG
miR-185-5p	12	TGGAGAGAAAGGCAGTTCCTGA
miR-1587	87	GTGGGCGGGCTGGTTGGGT
miR-2207-5p	7	TGGAATTGATGACGTGTATATAAT
miR-1752	75	TTCTGATGGAAGAGAGGACA
miR-252a-5p	54	CTAAGTACTAGCGCCGTAGGAA
miR-210-3p	56	TTGTGCGTGTGACAGCGGCTA
miR-2c	467	TATCACAGCCAGCTTTGATGAGT
miR-36b*	739	CGGGTGTTTGCGACGGTGC
miR-4448	424	GGCTCGTTGGTCTAGGGGTATG
miR-3131	461	TCAGGACTGGATGGAAGGGTT
miR-iab-8	74	TACGTATACTGAAGGTATACC
miR-100a	3080	AACCCGTAGATCCGAACTTGTGAT
miR-3201	774	GGGAGGTAGTGACGAAAAAT
miR-4486	36	GCTGGGCCAGGGCTGGTA
miR-5314	14	TATAGATGATGTCTTCATGATGC
miR-25-3p	8	CATTGCACTTGTCTCGGTCTGA
miR-2981	44	GCGGGCGGGCGGGCGAGGA
miR-2779	47	TCGTATCCGGCTCGACGGACCA
miR-2946	178	TAAGTACGGAAAAGGTTGGAGGAT
miR-3483-5p	67	AGGCTGAGATGGATTAGGATT
let-7i-5p	9	TGAGGTAGTAGTTTGTGCTGTT
miR-10c	5	TACCCTGTAGATCCGGATTTGT
miR-1777	2435	GTGACGGTGTGGGCGGCG
miR-382	8	GCATTGTTCGTGCTCGGATTCC
miR-2371	857	TCTGTTCTGTTGGTTTTT
miR-454*	697	GTGAGAACCTTGAGGACTGAAG
miR-87	695	GTGAGCAAAGTTTCAGGTGT
miR-714	75	CGGACGAGCCGGCCGGGCGGTCGCG
miR-71-3p	17	TCTCACTACCTTGTCTTTGTTG
miR-81a	24	TGAGATCATTGTGAAAGCTTT
miR-5710	8946	TCTTGGTGAATAGGATATAAGGCA
miR-1497d	21	TTTGGAAGAATTGCAATGTTGGAT
miR-1339*	66	TTAGAAACTCTTTTTGCATGACAGG
miR-87b	5	GTGAGCAAAGTTTCAGGGGTGT
miR-4772-5p	21	TGATCAGGACAGTTGCAGCT
miR-377	127	TGAATCAGACAGAGGCGAACATTTTC
miR-63c	15	TGATGAAACTGTAATGCGAGTGGG
miR-48-5p	236	TAATGGCAAGGCTCAGTAGATGGA
miR-1260a	17	GTATCCCACCGCTGCCACCA
miR-4819	12031	TACTTGAACAAAATGGACGAC
miR-1246	12	AAATGGATTTTTGGAGCAGGGAG
miR-3177-3p	66	TCACGGACTGGGACACGGT
miR-71*	20	TCTCACTACCTTGTCTTTGTT
miR-1271	5200	TCTTGGACCAATGTGAAGTACTCA
let-7j	422	TAGAGGTAGAAGGTGCAGGTAGCT
miR-71-5p	360	TGAAAGACACTGGGAGGACGAAG
miR-3551-3p	4	TCGAAAACACCAGTGGTGGGTAA
miR-125a-5p	7	TCCCTGAGACCCTTACTTGA
miR-1963	1603	TGGACGAGAACAGGAAGGCCTTC
miR-3817-5p	116	TCGGGGTGGTGGGAGGGCT
miR-5108	380	GGTAGAGCTACTGGATGGCTG
miR-341-5p	15	AGGTCGGCGAGCGCTCGGC
miR-4618	21	TCGTGTCGTGAGATGTTGGGTTAAG
miR-4459	1665	AGGAGGAGGAGGAGGAGGAG
miR-5119	308	CGTCGCATCCTGGGGCTGG
miR-24	5	TGGCTCAGTTCAGCAGGAACAGT
miR-4900b	157	TGTAGACTGCCTGGGCGAAGAGTGG
miR-2881	165	TGGGTGGGGGGGACGCGGTG
miR-37	3	TCCAACCGGGTCAACCAGAAGGTGT
miR-3506	8	ACAGGGGGTAGACGACGAGTCG
miR-3135b	5	GGCTGGTCCGAGTGCAGTGGTGTT
miR-96-5p	294	TTTGGCACTAGCACATTTTTGTAT
miR-4827a	14	TAAATGTATAATTGTGCACTTGAG
miR-103	18	AGCAGCATTGTACAGGGCTATG
miR-2940	5	TGGTTTATCTTCTCTGTCGCTGGCAT
miR-3960	42	GCGGCGGCGGAGGGAGGG
miR-5100	11	TCGAATCCCACCGGTGCCTCCA
miR-1451*	221	CTGTAACTTGTCTGTCTGTGAGCGGC
miR-312	3117	TATTGCACTTGAACGGCCGAGCACC
miR-323a-5p	5	AGATGGATCCGTGGCGCGTACCG
miR-3823-5p	10	AAGAGGTCGTGCTTTAGGCAT
miR-105	37	CAAGTGCTGATGGCTGTGG
miR-2348	12	TCGGGTGGTGTGGGGGTGGCC
miR-4502	12	GACGGTGATGATGATGGTGCTGATG
miR-3488	653	GGCTCTGTAGCTCAGTTGGT
miR-23a	5	ATCACATTGCCAGGGATTTCCA
miR-181a	6	AACATTCAACGCTGTCGGTGAGTT
miR-3968	63	CGAATCCCACTTCTGACACCA
miR-2888	5171	GCTGGGGCTGGGGGGGGG
miR-1568	166	TGACTTCATAGATCTTAAGGCA
miR-1597	175	TGAGGTAGCTCTGAATATGCATGGCA
miR-758-5p	111	TGATGACCAGAAAGCACGACA
miR-1659	56	AGGCAGAATGAAGGACTGGCCCT
miR-2467-5p	232	TGGACTCTGTTATGCGCTGTGGCTC
miR-3141	46	GTGGGAGGTGGAGGGAGGA
miR-1299	3	TATGCTGGAATTCTGTATGTAGGCA
miR-638	588	CGGGCGAGGGCGGGCGGCGGCC
miR-214	132	ACAGACAGACACAGACAGACAG
miR-3182	284	GGTTCTGTAGTGTAGTGG
miR-10b-5p	10	TACCCTGTAGAACCGGCTTTTG
miR-92a-3p	6	TATTGCACTTGTCCCGGCCTGT
miR-2127	24	CGGGGAGGGGAGGTGAGGCGGGGCG
miR-1268	25	CGGAGCGGGGGTGGTGGGC
miR-3147	944	GGTGTGGGAGGAGGAGGGGGTCA
miR-191-5p	10	CAACGGAATCCCAAAAGCAGCTG
miR-140*	18	ACCACAGGGTAGAACCACGGAC
miR-124e*	146	GCCAGTCTCAGTTCGGATCGT
miR-103a-3p	17	AGCAGCATTGTACAGGGCTATGA
miR-124a	19	TAAGGCACGCGGTGAATGT
miR-423*	24	TGAGGGGCAGAGAGCGAGACTTTT
miR-149-3p	51	AAGGGGAAGGACGGTGGGCGGTGAC
miR-2388	2027	CTCGGAGGAAGGTGGGGATGA
miR-1357	20	GATTATGAGATCTGAGGGCGT
miR-761	272	GCAGAACGGTGAGAACTGAGAC
miR-509-5p	21	TTCTGGACAGTGGCAATCT
miR-1396	939	TCTGTTAGTGTTTGCGCTGATGCT
miR-1421k-1*	105	TGCTCATGTGTGAGGCGGCTGCCC
miR-98	2	TGTGGTAGTATTAGATTGTCTTGTT
miR-4466	13	GCGGTGCGGGCGGGCTGGGC
miR-989	280	TGTGATCGTGACGTAGGGAACGGG
miR-2383	62	CTGAGGAGATGTCTGCTGACTC
miR-192	4	CTGACCTATGAATTGACAGCCA
miR-2341	73	CAGTAGGTAGAGCAGGTGA
miR-3529-5p	9	GATAGATCTGGGATTTGGTGTT
miR-2303	2	TTGTAATGAGTGTCGACTGAG
miR-140-3p	21	TACCACAGGGTAGAACCACGG
miR-15a*	20	CAGGACCAGGAGCTGTGCTGCGGCG
miR-3494	6	GACAGGAGGACTGCCGACTCATCGT
miR-1268a	9	CGGGCGAGGTGGGGACGGGG
miR-3110-5p	13	TTTGACTACCCTGAAGGCCTC
miR-1228-5p	43	GTGGGCGGGGCTGGGTGG
miR-12	155	TGAGTATTACATCAGGTACTA
miR-34a	7	TGGCAGTGTGGATAGCTGGTT
miR-29b-3p	2	TAGCACCATTTGAAATCAGTGTT
miR-2966	10	GCGGGCGGGAACGGGACGGGG
miR-2131	3	ATGTAGAATGCCGGGAACAGCT
miR-378	5	ACTGGACTTGGAGTCAGAAGGCA
miR-4488	15	AGGGCGGCGGGCTCCTGGTGG
miR-1409	4	AAGCGGAACTTCTGGTCGCGA
miR-424-3p	3	CAAAACGTGAGGCGCTGCTAT
miR-2284i	7	GGGAAGTTCGTCTGGTGGT
miR-2733b	23	TCCACTGTGGTAGTGTTATGATTGT
miR-1003-5p	75	TGGGTATCTGGTACTGTGGTGATGGC
miR-1677b	40	TGGACTTCAGTAGGGGCGTTCGGAT
miR-206-3p	3	TGGAATGTAAAGTAGGTGTGGT
miR-748	29	TGGACGGAAGTGAGTGAAGG
miR-22	14	AAGGGCTTCCAGCTGAAGAATG
miR-2733d	57	TCACTGTGGTAGTATTAGATTGTC
miR-307	21	CACAACCTCCTTGAGTGAGTGAA
miR-10b	3	TACCCTGTAGACCCGAATTTGT
miR-13a-3p	11	TAGGCTACAGCCATTTGATGAGGT
miR-582-5p	6	TTACAGATGTTCAATCCATGGTAT
miR-4689	11	TTGTGGAACAGTGGTGGGGGCCC
miR-4525	135	GTGGGGATGTGCTGGTGGT
miR-12*	13	TTCTCTCTGATGGCTTACTTAAGT
miR-2783	4	CGGGCGGGGTGGTGTGTGGCC
miR-202.1	6	AAAGGACACGAGCATGGGAA
miR-3927	26	CAGGTAGATGTTTGATGGCTGT
miR-4430	11	AGGCTGGAGAGAGTCGGCAC
miR-79-3p	295	ATAAAGCTAGGTTACCAAAG
miR-486-3p	738	CGGGGTAGCTCAGACGGTT
miR-1003*	11	TTGGGTATCTGGTACTGTGGTGGTG
miR-4675	4	GGGGATTGATTGACGAGCAGTG
miR-1270	3	CTGTGAATGGAAGAAGACTGTGT
miR-1560	4	GGATCTGCTCGACGCGCTCGAATTC
miR-705	16	GTGTCGGGGTGGGGGGGCA
miR-4750	14	TCGGGCGGTGGTGGTGGGTG
miR-24b	152	TGGATCAATTCAGCAAGGACA
miR-35-3p	4	TGACCGGGTGGAACTGGCAG
miR-93	2	CAAAGTGGCTCTTCTGTAGCAGGAA
miR-3169	4	GAGGACTGTCTTGGCACACTAT
miR-1798	10	TAGTTATTGAGAAGTGTGCGTT
miR-34a-5p	2	TGGCAGTTCTGAGCTTGAAGTTGT
miR-219-3p	29	AGGGTTGGACTGGGCATGGT
miR-122b	95	AGATGTCACTGGCTGTTTTT
miR-1558	4	GCTGCAGTGATGGGACGCTCTAG
miR-4800-5p	44	ACGTGGACCAGAAGGAAGAA
miR-2a-1-5p	13	TCTCAAAGTGGTTGTGATGT
miR-3065-5p	2	TCAACAAAACCTGATCTGGACA
miR-1718	7	AAAAGGGCAGAGGAACGGATG
miR-932-5p	10	TCATTCTGTAGCTGCATTGGCAT
miR-9*	2	AAAAAGCATGGACGACGAAGTA
miR-2b-2-5p	163	TCGTCAAAGTGGTTGTGATG
miR-2473	2	AAATTTGCAGTGGCTTCCTCTT
miR-2114-5p	5	TATTCCCGTTTCCTTGAATGCGGC
miR-3034	19	TGCATACTGTACAATAGACAAATAAAGAA
miR-1839	8	AAGGTAGATAGAACAGGTCTTGT
miR-30a	71	TCTGAACATTCCCAGCACTGGAAGG
miR-1682	12	TGGGTCGGGATGGAGTCGGAGGG
miR-1579	34	GGTGGCGGGAGGGAAGGCG
miR-4507	9	CTGGGTTGGGTGGGTGGTGG
miR-1a	3901	TGTGAATGAAAGAAGACTGTGTG
miR-4182-3p	2	TCAAAACATCTGCAGAAATTCG
miR-378e	14	ACATGGACTTTGTAGATCAGGA
miR-228	4	AATGGCACTAAGAATTCACGG
miR-5317a	38	TTCCTTTCTCTGTGTCGTCGCT
miR-1268b	168	CGGGGTGGTGGTGGTGGTGG
miR-409	23	TAATGTTGCTCGTTGAGACGTCT
miR-669n	14	CAATTTGTGTTGGATGTGCGT
miR-2886	4	GCGCCGCCGCCGCACCCT
miR-4006f-5p	248	TGGAACAGCAGGCAAGGGACG
miR-623	23	TCTTGAAGGGGCTGTTGGAT
miR-3317	192	TACAGGATGTGTGATACGCCAG
miR-669g	10	GCATTGAGGTTGTTGACATGAT
miR-1007-3p	14	TAAGCTCAGACTAACATGTATGCAA
miR-365b-5p	73	TGGGACTTTTCAGGGGCGCATGAT
miR-1701	14	GGCTGGTTGGTGTAGTTGGTTT
miR-2542*	6265	TGAAGATGGTTTCGAGCATAAAGTAGA
miR-99b	32	AACCCGTAGATCCGAACTTGGG
miR-1607	8	AGGGGCGGAGGGGAACGGGCT
miR-2407	8	CTGGGCAGGTGGGAAGGGTG
miR-1290	13	TGGATTTTTGGAGCAGGGAG
miR-3482-3p	11	TGAGCACTCCGAGGACTTC
miR-2478	50	CGGATCCCACTTCTGACACCA
miR-1636	10	TGAAGGTGTGGCGGGCTA
miR-214-3p	510	AAAGCAGGCACATACAGGACAT
miR-380-5p	84	ATGGTTGCATAGAACAGGCT
miR-2260	33	TACAGAGTGGTTTTTTTGAAGATAC
miR-3562	5	TTGGGTGATACGTGTGCTGGATGGGA
miR-1-5p	3	CGTGCTTCCTTACTTCCCATAT
miR-1491	133	GCCGCTGGTGCAGATCTTGGT
miR-5587-5p	651	ATGGCACTGCACCGGGACT
miR-191	9	CAACGGAATCCCAAAAGCAGCT
miR-1623	35	GCAGGACAGACATGGCAATT
miR-4747-5p	8	GGGAAGGGGCTTGGTCTTTACG
miR-217	2	TTACTGACACAGGAACTGATTTGGAA
miR-2385-5p	5	GTGGGGCAAGTCTGGAGTACGT
miR-4870	387	GTATGTCTGTCTGTCTGTCTGTCTG
miR-222*	14	GGCTCAGTAGCTCAGTCGGTAGAG
miR-33b	9	GTGCATTGATTGTTTTGGCATTG
miR-584	16	TGGTTTGCCGGGCTGACC
miR-1207-5p	14	TGGGCGGGAGGCTGAGGGG
miR-4970-5p	11	ACTGGGAGTATGCAGCTGCTGGCGT
miR-3592	62	AAGCGTTGTCCGGAATTATTG
miR-309	19	TCACAGTTGCGTGAAGTTTGTCGTT
miR-4009b-5p	4	TGAGTATGGTTCGTGTTCAAGA
miR-339	224	TGAGCGCCTGGACGACGTCC
miR-3914	40	AAGGAACCTGAAACATGTGAAGTGC
miR-3193	11	TCCGTACGTAGGATCCGAGGAG
miR-3663-5p	26	CTCGTCTGCGTCGTGCTGG
miR-25-5p	4	AGGCGGAGACTTGGGCAATTGCT
miR-378a-3p	6	ACTGGACTTGGAGTCAGAAGG
miR-1911-3p	21	GGACCGGGCATTGTGGTTCTCC
miR-4526	2	GCTGATGCAGGGCTGGCCGGTG
miR-1566	3	CGCGACATGATCGGCTCTACGGA
miR-5402	45	TCTTCTGTTGGTCTCATC
miR-4001e-5p	775	TCGGAACTTAATTTTGAAGAGGC
miR-1739	15	CGCAGACAGGTAGCCAGGCCGTG
miR-466f	7	ATCGGTGTGTGCAGTGCAGTGT
miR-29a	141	CTAGCACCATCTGAAATCGGTT
miR-1687	6	TGACGACAGATGAGCCAGTGAG
miR-548ah-5p	3	AAAAAGTGATTGCAAGAGTTG
miR-5113	3	AGCAGGCGGAGGGAGAGATCCTG
miR-248	1	ACACCGTCACGGATACGCTCAT
miR-2897	1	GGCGGAGAGGGTCTCACCGA
miR-4611	6	TGGGAGCGGTCCAGAAGAGTAGAG
miR-4715-5p	4	AAGTTGGCTGCAATACGGGG
miR-1227	4	GTGCGGGCCAGGATGGTGTGG
miR-3681-5p	161	TAAGTAGATGATGCACCTGTGCGA
miR-4299	52	CGGTGGTGAGAATGAGAGGC
miR-996-3p	6	TGATACTTTTCATGCTCGTCGT
miR-5187-5p	11	TGGGATGAGAGCATTAAGTAGGA
miR-1629	1	TGTGCTCGGTGGGTGTGTTCG
miR-239a-5p	2	TTTGTAGTACACATAGGGCGG
miR-4454	12	TCGTATCCGAGTCACGGCACCA
bantam-b	1	TGAGATCACTGGCGACGCTGCATC
miR-3152-3p	2	TGTGTTATGAAAGGGGCTAAGCAA
miR-3060-5p	2	GGGAATCTTCGTGCTGCTG
miR-1800	3	GCTAGTGATGGCGATCTGATA
miR-988-5p	22	TGTGAACTTTGAGCAAAGATGAT
miR-92c*	16	AGGTCGGCGAAGTGCATG
miR-3191-3p	3	TGGGGACGTAGCGGGCCGCG
miR-1968-5p	7	TGGAGCTTTACGGATGGTGACTA
miR-3395	353	AGTTTGTTCGGCGTGTCGCTT
miR-2464-3p	79	TCCATGAGCAGAGCAGAGCTG
miR-1354	4	CATTGGTTGATGGTGTGCTGAG
miR-2285d	1	AAACCTAGAAGAAATTTTTGTT
miR-4128-3p	28	TTATGAGGTAGAATGGAAA
miR-1013-3p	1	AAAAAGTATTGCTCGAACTTCG
miR-96*	1	CAAAAGTTGCTAATGGCAAGCA
miR-3063-5p	12	TGGAAGATCAGGCTGGCACACT
miR-4441	20	ACAGGGTAGGAGATTGAAGA
miR-1609	1	TCAGGCTTGGGGCTGTGCGGTTGT
miR-3470b	5	CACTCTGCAGACCAGTGGTGG
miR-22-3p	1	TAGCTGCCAGTTGAAGAACTGT
miR-670	1	GTCCCGGAGTGTATTGTTGGAA
miR-3559-3p	17	ATGTAGTACCTGGTTGTCGAG
miR-24-3p	5	TGGCTCAGTTCAGCAGGAACAG
miR-4520a-3p	3	TGGACAGAAAACCACGCTCAAGAA
miR-306b	13	TGACGCACGAGGGGCTTA
miR-3087-5p	3	CAGGCAGGGCAAGTGCTGACG
miR-4302	7	CAGTGTGGATCAGCGACGA
miR-1474	1	CTGTCAAGGACTGAGATGGATGCTT
miR-351*	50	GCGACAAGAGAGCGCCTGGGAC
miR-494-5p	3	GGTATCCGTGTTGTTCCTCT
miR-2344	5	GACGATTGATGGCGTACTGATT
miR-3501	2	AACCTTTGTAGTTTGGCTGTGG
miR-2379	2	GAGGATGCTGGAGAAGAATTGT
miR-188	1	CATGCCTTGGCATGGTTGTAGGGTC
miR-929	4	AAATTGATCTGGTACGGACG
miR-727*	124	TCTCTGCAATCCCTCCCA
miR-1478	1	TGGAGATACGTTGGACGCAGGCTGA
miR-2568a	3	ACAACTTCCTCGGGTTCCTTG
miR-1192	97	ACAGACAGACAGACAGACCAAAATT
miR-1649	15	CGGGCAGAAGGTGCAGGCTG
miR-708-5p	1	AAGGAGCTTACAATCTAGCTGG
miR-1731	63	TCTTGACTGCGACGGCCACTCCTGCT
miR-890	2	AACTGTGGAGAGGCACCAGTT
miR-675-5p	286	TGGGTGTGGAAAAGGGCCCTCCAGT
miR-2421	21	GATTTTCTTGTTTCGTCGTCTT
miR-296-3p	15	GGGCGGTCTGGGTGGGAGGCTCACC
miR-4-3p	1	ATAAAGATATCAACCATTA
miR-1594	39	TTGGGGGTGGGTTGGGGTA
miR-5347	1	CGACGTGTATGACGGAGCGCTCGTG
miR-50	5	TGCTTGTCTGAATATTCTTGGTGTA
miR-2160-1*	1	TTTTTCATGTCACAGAGCAGGCAAA
miR-1958	45	TAGGAAGAATGGAAGCTGGTGAAGT
miR-3003b-5p	1	TTTAACAGGTGACATTTAAC
miR-4048-3p	6	GCAGTGCTGGCACGACAGGTCG
miR-451a	4	AAACCGTTACCATTACTGAGTT
miR-4766-5p	2	TCTGAAAGCAGAGTTCTGTGTT
miR-1616	1	TGGGATCACTGCAGTTGCGTGTCA
miR-5391	3	TGGTACAGTTAGAAGAGCCCA
miR-2772b	3	TGTTTGAGGTTCGGGATCGATGGTA
miR-3575-5p	5	ATCCGATTACCATCAGTA
miR-449	1	TGGCAGTGTAGTTAGCTGGT
miR-750*	21	AGTTGGAAGTGGGATCCTGAC
miR-1844	1	AAGGTCTATCGGAAGGGCTGAG
miR-181d-5p	1	AACATTCATTGTTGTCGGTGGGTA
miR-2962	10	GAGGAGGAGGAAGAGGATGGGGAA
miR-5333	118	TGGATCTGACGCAGCTCTTTCGGT
miR-3136-5p	1	GCTACGGAATCAGGTAGGTCATT
miR-1421ac*	7	TGGATCATGCAGTACATCACCCAA
miR-1402	1	GCGGAGACGGTGCGTAAGTG
miR-2700	25	TTTTGCAATATTTCCAGAGTTCGT
miR-29b-1*	4	TTGCTTATGGTGGCATTTAGATTGT
miR-3354	6	TCACATCGAGGACACGTTGCAGGCGG
miR-262	49	GTTTCTGTATTTTTCTGT
miR-3207	11	GTTTGAGGTTGACGTAGGGAG
miR-16-5p	1	TAGGAGCACGTAAATATTGGCG
miR-139-3p	1	AGGACGCGGCCCCGTTGGATGT
miR-3918	12	AAGGGCACGGAGATGGAGACG
miR-301b-5p	2	CGGCTTGACGATGTTGCTACTCT
miR-2964	1	ACAAGAATTGCGTGTGGACAA
miR-1333	1	TCAAAAACAGAAAAACACGGAATA
miR-2774a	4	ACGGTGGAGAGATCGTCCT
miR-270	4	GGCGGATGTAGCCAGTGGAT
miR-4506	1	AAATGGAGTGGTCTGATGACAT
miR-5192	3	AGGAGAGTGGTTCAAGGAGG
miR-29a-5p	3	ACGGATTTCTGTTGGTGTCAGC
miR-465a-5p	314	ATTGTAGTGGCACTGATGATGA
miR-30b*	6	CTGGGAGGGGGGACGTTCTGCG
miR-628	167	TGCTGTAGATATTTACGATGTAGG
miR-1254	1	AGCCTGGAAGCTGGAGCCTGCAGTGT
miR-2244	34	TCACAATCTCCAAGAAAGCACGTG
miR-7b	7	TGGTAAGCTGTCGATTTTCGGT
miR-2428	9	TGGGAGGAGTGCGGGAGGT
miR-1915-3p	49	CCCAGGGCTGGACGTGGCGGG
miR-61a*	1	TCATGTTTGTGAGGTTCTGGCAT
miR-1763	33	GAGGGAGGGAGGGAGCGAGTGGAG
miR-1d	6	TGGATTCATATAAAGAAGAACTGC
miR-576-3p	4	AAGATGTGGAAAAATTGGAATC
miR-4783-3p	1	CCCCCGGTGTGCGCGGGCGCGTCGGC
miR-92b-5p	9	AGGGCGGACCGGTGCATG
miR-2305	19	AGGGGGTCGGGGAGGTGG
miR-4935	3	GCGGCGAGAGGAGGGTGGGGGCG
miR-3148	3	TGGATACAAAACTAGGAATGTGCTT
miR-716a	8	GCGGTGGACCGGAAGCTCG
miR-13a	1	TATCACAGCCATTTTTGATGAA
miR-4898	1	CGGTCGCTGGGCTGGTCGGAGGT
miR-3878-3p	28	ATTTTTAATGTCGGTTTG
miR-1841	6	AAGGAAGAGCTGGAGCGCAAGC
miR-510	8	TACTGCAGAGAGCTACAATCAACTG
miR-1638	8	GTAGTTTCGTGTGGTGTTCTTT
miR-346	3	TGTCTGCTCTGAGTGCCTACACGTTT
miR-3676-3p	1	CCGTGTTTCCCCCACGCTTTT
miR-4214-5p	82	TATGTGAAGTAGGATGGAG
miR-1331	48	GGGGTGTGGAGGTTGGTGAGGCTG
miR-1631	46	AAACTGGCACTGTGGGCACGGT
miR-3096-5p	11	TGGAACCAAGGATGAGCTACT
miR-1648*	4	TGCGAGATGGAGACGGAGCTGT
miR-219-2-3p	6	AGAATTGTGGTGTATCATCTGG
miR-216b-3p	1	ACACACATACTTGTCAGAGAT
miR-5133	4	GCTGGACTGCGGCGCGGTG
miR-5621-5p	1	AGGAGTCCTGCGGCTGCGCCCTGT
miR-3096b-3p	2	AAAGATATTAGCACTGAGGCCA
miR-4499	8	AGGACTGAGGAGGCAGTGGA
miR-142*	76	AGTAGAATTTCCACTTTATGGCTG
miR-3304a	1	TAAAGAGCTTGGACATATTTATCGG
miR-3757	25	TGGAATTTTCTTTCGATTGTCTGT
miR-2883	1	CTTCCCGTGGATTGTTGGGCC
miR-571	5	TGAGATCGGCCATCTGACGCAG
miR-1187	1	TATGTGTTGTGTGTAGTGTTGTAGTAT
miR-3504	13	GTGGTGCTTGTAGAAGGGTGC
miR-1421m	3	AGGACTGTCGTCTCGATTCATGCAGA
miR-279c	2	TGACTAGAGACACACTCTCA
miR-309a-5p	3	AGAGAACTCGACGTCGTGCT
miR-2238e	3	ACTGCAGAACAGTGACGCAGAG
miR-152	8	TCAGTGCATGACAGAACTTGGT
miR-4074-5p	2	TGATGATCGGCGGGGAGTT
miR-2316	28	ACTGCCGGGCTGGAGTAGCGGCGG
miR-124c-1*	1	GCTGCTCGCTCGTGACCTTTT
miR-4081-3p	167	GTTCTGAAAGTTGAAGCTG
miR-19b*	9	GTTTTGCTGCTTGCTGTCGGAC
miR-29-5p	1	GCTTTGTCGTGCTGGTGGTGAG
miR-1700	59	ATCAGATGGATGGATGGAAC
miR-2321	3	TGTGGTTGGATGTTTGTTTT
miR-4902	2	TGCTACGCATGGTTCTGAGGATGTT
miR-256	3715	TGTGAATGAAAGAAGACTGTG
miR-1971	2	GATGAAAGGACTGGGCTAGA
miR-1464	25	TGTTGTTTTCAGGGCCGTCCTCGGCAG
miR-3150b-3p	10	TGGAAGATCGTCTGAGGTTGA
bantam-5p	3855	CTGGTTTTCACAATGATCGACCAG
miR-6-3p	1	GTAGATCACAGTGGCTTTTTTTT
miR-3888-3p	61	CTTGACGTAGTTGAAGGTTCGA
miR-4311	9	GCGAGATGGAGCTGAGTGTG
miR-1298	1	TTATGTCGGCTGTACAGATGCA
miR-4881	1	AGTGAAATTTGACAAATGTATT
miR-3119	1	TGGCTTTTAAGCGTTTGTCGGC
miR-5313	3	TGTGCTCGACCAGCCGTGTAGCTATTCA
miR-4419b	46	GAAGCTGAAGGAAGACTGTA
miR-246*	13	TAACTGTACGGGTAGGAGT
miR-4270	608	GCGGGAGTAGTGGAGGGC
miR-1231-5p	1	TCGTGTCGTGCAGAGCTGCAGGAGGA
miR-4888	16	TGCAGAGCTTGAGCGTATGTGGCGGA
miR-1757	2	TCGAGTCTTGGAACAGTAGGTT
miR-124-5p	2	GAGTTGTTCATTTGGCCTGTAT
miR-3245	7	TAGTCACTGTGAGAAGACGTCCAGGG
miR-467a-5p	3	TGAAGTCGCCTGCACGTATATGC
miR-2374	62	GGGGCTGGGAGAGGAGGG
miR-4514	2	ACAGGCAGTACTTGGTGACA
miR-1004-3p	3	GCACACAATCATCTTCACCTCACAG
miR-1304-3p	99	TTACTGTAGCCTGAACACC
miR-2477	17	TGAGAATGATGACTAGGTCAGACG
miR-3095-3p	53	TGGCACCTGTGAGAAGAGCTTT
miR-3261	36	TGAATGTAGATAAGGTAGTGGT
miR-5115	2	CGTAGGACGCGAGCGGGCTC
let-7h	1	TGAGGTAGTAAGTTGTGTAGTT
miR-3663-3p	17	TGAGCTCCAAAGCAGGCACGGGCGCC
miR-4567	12	TATGCTTGTCACTGCTAGGGGTAT
miR-802-5p	1	TCAGTAACAAAGATTGGATCGTTCA
miR-3584-3p	1	GCCCGATCGAGCTGGATCCC
miR-1612	6	TGAAAGGGAAAGGAGATGCACTGGG
miR-5440	14	ATCAAGAGAGACGAAGGACCAC
miR-2416	1	TCGGAGTACACCACTGTGGAAGATGG
miR-2406	2	AAAGGGAAGACGGAAGGTGGTT
miR-1384	1	TACAATTTGTTGGAACATAA
miR-452-5p	78	TATTGCAGAGGAAATGAGGAC
miR-4001g-3p	14	GTGGACTGTATTTTGGAAAGG
miR-2017	2	TACTTGTGCACCTGTGAGCTGCCCCA
miR-381-5p	3	AGCGAGTGGTTGACCTTTGTCT
miR-4084-3p	1	AAAGAACTATCGACAGATTTC
miR-4077b-5p	2	AAACTTGGAATTTGACTTGGCT
miR-302e	5	TGAGGTACTTCCAGGCTT
miR-1422j*	188	TCAATCCGACGGAATTTTTT
miR-507	14	TCTGGACTTTTTGAGAGTAGAA
miR-128*	2	TGGCATTGGACAAACGGAAGC
miR-3850-3p	11	TTCTGTAGAAAAATGTTGGT
miR-4213-5p	24	AACATATTTTTAATGTTTTTC
miR-1412	20	TGGTGACGGAGGGCGCGG
miR-3691-5p	1	AAGTGGATATGGAGACCGGTTC
miR-3940-5p	607	GTTGGTTGGGGGGGGCTT
miR-2180	10	TGGATTGTAGATAAGGTGTT
miR-125a	1	TCCCTGAGACCCTTTAACCTG
miR-2437	2	TGAAGTGTTTTTTGTTTTCACTTGT
miR-2033*	216	TCCGTCGTTACTGGAAGGGCA
miR-9c-5p	497	TCTTTGGTATGTCATGTAGA
miR-546	8	GATGGTCGGCGACGGAGTC
miR-4433-3p	3	CAGGAGTGGGTGTGTGGGGCAT
miR-3389*	4	CCCTGTGGAACACCGCGGTGCG
miR-3661	1	TTGACCCTGGGACTCGGCATGCTC
miR-3739	12	TTAGGAAGGAGGGAACAGAGCAGCT
miR-122	5	TGCAGTGTAAAATGGATTGTTTGTGT
miR-378b	11	AATGGACGTGGGAGGCAGTAA
miR-4496	6	GAGGAGAACTGAAGCGAGCGTG
miR-1358	15	AGGGCTGATTTTGTATGGGA
miR-1018	6	AAAGGATCATCGGCTTACAG
miR-664-5p	10	CACGGACTGGGAAGTGATTGGT
miR-4969-5p	5	CAGTGAATTGAATGATGAGTGAGAGCA
miR-10d	1	ACTAGACTGTAAATAGGCTTGT
miR-365-5p	6	GAGGGACTTCATGAGGGCAGTG
miR-664-1*	8	CAGACTGGGAAAAAGATTTGG
miR-750-5p	20	GGGTGGAAGGTGGTACTGCATG
miR-597	1	TGTGTCACTCGAGGACGAACTG
miR-46	3	TGTCATGGAGTCGCTCTTT
miR-669p-3p	84	CATAACATAGGACACAACACAT
miR-2295	15	CGGGGTGGGAGGGATGTTT
miR-1674	1	GAGCTTGTGCTTGATTTTCTGG
miR-880*	1	ACTCAGATTGGTCCGGTCA
miR-4010-3p	31	CAAGGTTTGTCGCGAACTC
miR-1375	1	TGGCGTTCCTGTACGGCTTCCTGCC
miR-466k	1	TGCTGGTGTGTACATGGACATTGTTGA
miR-1369	23	TGGGGGTGGAGTGGAGGAGG
miR-2359	1	ATCTGTGGTGATTTTCTTTTT
miR-30e	4	CGTCAGTCGGATGTTGGCC
miR-2568a*	5	AGCGGACGAGGAGATTGCTT
miR-2986	4	TGGACCTCGGAGATCTTCT
miR-1702	9	TTGCATTCTGAGAGAGCTGAT
miR-122-5p	5	TGGCAGTGTGACTATGGTGGCTTTT
miR-222-3p	5	AGCTACATCTGGATACTGGGT
miR-371	1	ACTGGCTGAAAATGGCAGGCACTTT
miR-4490	1	TTCTGGTATCAGAGAATTTGGGGCATA
miR-922	8	ACAGCAGGAATAGGACCAA
miR-133a	1	TCTTCCCCTTCAACCAGCTGT
miR-495	1	AAACAAACATGGATGTCTTCTT
miR-548aw	26	TCAAAAGTCGTCACGGTTG
miR-183	2	AATGGCACTGGTAGAATTCACGGA
miR-980-3p	1	TAGCGTGCCTGTGTGAAGGTTTA
miR-183*	50	GTGTAAACAAGCGGCGTA
miR-3095-5p	3	TAGCTTTCTGCTATCTCGTGACGCT
miR-762	8	GGGGCTGTGGGAGGGAGGCG
miR-2147c	7	TCGGAAAATCGTCGGCAATCGT
miR-338	1	TCCAGCACATGTGATTTTGTAGT
miR-142b	1178	TCAAAAGTAGAAAGTACTCACTAA
miR-3673	1	AGGGTACATGTATATAAGGAATA
miR-2216-5p	1	GCACATTCCAAGTCGCGTAGGGC
miR-187*	4	GCTAAAATACGAGACATGGGCG
miR-5191	17	AGGTAGAAAGAATGAAGGCTG
miR-30c-2-3p	2	CTGGGAGAAGGCTGTTTACTCTT
miR-47-5p	4	AAGGAGAGCAGCTATTGAAACT
miR-1949	1	TAACCGGATGTGCAGCATAGAGT
miR-422a	413	TACTGGACTTAGTAGTAAGAGAGGC
miR-3481-5p	15	TCTCTTTTCAGTGGCGTCTTTT
miR-5703	23	ATGGAAGGTCGGGAAGGTG
miR-1260b	6	ATCCCACCACTGCCACCA
miR-259	258	AGGAACTCTACATCGTAATCTGGTT
miR-967-5p	102	AGAGAACTCGGGAGAAGG
miR-286	68	TGACTGATGACGTACACTCGCGGC
miR-5007-3p	3	ACAGATGAAGCAAACTCTAATT
miR-2207-3p	3	TCACAGGCTCACAGCACACA
miR-4562	2	CGTGCGCGGCTCGATCGTCGGC
miR-71a	49	TGAAAGACACGGGGAGGATGA
miR-2498-5p	2	AAAGGCGGGTTATGTTATTTTT
miR-1709	5	GTGGATGATGACTGCACTGACG
miR-993-3p	1	GAAGCTCGTTCTACAGGTATCT
miR-197-5p	2	CAGGGATGAAGAGGGCAGTGGAGG
bantam-3p	1	TGAGTTCTTTTGAAAGCTGGATA
miR-3077-5p	7	CCGGGACGGGTGGCGGAGCGGCC
miR-198	6	CGGTCAGACGGGAGATGAGG
miR-320c	3	AAAAAGACTGGGTTAGAAGGGT
miR-3945	1	ACGGCGATATGGAGAGGGTGATT
miR-4732-5p	70	TGTAGAGCAGTTGGAGTAGGAGGTCT
miR-3806-5p	3	TCTGTTCCAGGATTGTTGACAAT
miR-2329-3p	14	TCTGTATAGTGGCTGATAATGTT
miR-146a-5p	1	TGAGAACTGAATTCCATGGGTTA
miR-451	1	AAACCGTTACCATTACTGTGTTT
miR-2284m	2	GAAAAAGTGTGTTCGGGATT
miR-532-5p	1	CATGCCTTGAGTGTAGGATCGT
miR-642b-3p	1	GAGACATCTGGAGCAGGGACCC
miR-5090	1	CCGGGGAGTAGATGTAGGGTG
miR-734	6	TTAAATGCTTGCAGAACGTACTCGC
miR-4878	4	ATTTGGAGTAGCAGCTGGCCATTT
miR-5584-5p	3	CAAGGAAAGGGAAGAACAAGCA
miR-2215-3p	3	AGAATCGTAGACGAATGTTTTT
miR-252b-3p	16	TCCTCGTCGGCTGCTTCC
miR-92b	12	TATTGCACTCGTCCCGGCCTC
miR-3662	20	AAGATGATGGTAGTGATGATGA
miR-354	59	ACCTTGTTTTTTCTCTGCT
miR-2528	3	TTTGTCTGTAATCGCCGAAGATTGT
miR-2024g*	15	AAATATGGTTGTTGGGTAA
miR-964-5p	24	TTAGAATAGGGGAGTTGAACGTTGG
miR-3081-5p	2	TGACTGCACTGTGGAGCGGTAGC
miR-277b	3	TTAAGCAATATTCTGGGACTAA
miR-21*	3	ACAGCGGGCGATGGGCTGTT
miR-4289	2	GCAGGAGTGCGAGGGCTATCA
miR-4450	21	GGGGATTTGGGAAGGTGGTGT
miR-4094-5p	1	CTTCTCCTGGGCCATCGTTGG
miR-4646-5p	3005	ACTGTGGAAGAGTAGGTGACGGTGA
miR-2569	10	ATCGCTTGCTGGATCGTTG
miR-4882a	8	TAGAGCAAACCTTACAGGAGATCGTT
miR-4938	3	CTATCATCATCATCAGCATTGGC
miR-57-5p	6	TACCCTGTAGAATCGGGCTTTTG
miR-1599	6	GGTGGGCAGAAAAAAAAACAAA
miR-2401	13	GAGATTGTGTGTAGGGCTGG
miR-1a*	1	ATGTGGCCTCTAACTTCCCCAT
miR-1891	4	TATGAGGGTTATTTCTGCGTGTTT
miR-3473	21	GTGGAGAGATGGCTGCACCC
miR-4140-3p	5	ACCTGATGATCTGACGACGACG
miR-2243	3	TAGATTATTGAATTCTTTGGCATG
miR-548g-5p	6	TGCAGAACAGAATGGCACGTTTTTG
miR-1713	4	CTCGGAGAGGACAACAGCGGTG
miR-2785	1	GCTGCAGTGCGGACCGAGGTAA
miR-231	23	TGCAGATCGTGAACAACAGCAGA
miR-1293	11	TCAGTGTGGTCTAGGAAATTTGTGC
miR-581	1	TCGATTGTGCTCTCTTGAGATCAGT
miR-1421x	12	TGCATGGTCTCGTTGTGGTGCAGCAT
miR-146b	39	TGAGAACATCACCTTCCCATAGGCG
miR-4055-5p	3	TATTCGGAACTTGCAGGGGG
miR-4869*	5057	TCTGGACCTGTAGTCAACCAGGAGA
miR-27d-3p	10	TTCACAGTGGCTAAGTTC
miR-2d-5p	3	GACATGCGATTTTTGACTGTAT
miR-2227	7	TGGCATTGTGATTGAAAGACGT
miR-4111-3p	483	ATTTGATTGATTGTAGGGT
miR-991	103	TCTAAAGATTGAAGTTGGGGAAAAT
miR-150*	4	CTGCTACAAAGGATGGGAACGG
miR-1934-5p	1	TCTGGTCCAGCTCGTCCTCT
miR-548ag	3	AAAGGTATTGTTGATTTCATGC
miR-5606*	38	CCCTGTGGAAACGAGACGCCG
miR-24*	1	GTGCCTACTGAGCTGAAACACAGT
miR-755-3p	1	TGAGATTCAATTCTCCAACTT
miR-223	1	TGTCAGTTTGCGCAACATAGACAA
miR-4505	1	ACGGTCTGTGGCTGGGAGCGGA
miR-306*	1	GAGGATGCGCTGTGCCTGTG
miR-4063-3p	147	GAATTGGATTGGATTAAGGTGG
miR-3234	1	TATCGATGCAAGGGAACGTCAGCT
miR-2209b-3p	7	AAGACAGTGAGGCGGTTGTGGTTCA
miR-4121-3p	194	GTGTTTGGTTCGGTTTGT
miR-991-3p	4	TAATGTGTAGTTTGGAACGT
miR-4029-5p	1	AAAGGTAACTGTGTAAACGG
miR-4530	11	CCCAGCATGGGACGGGCGTG
miR-744-5p	1	TGCGGGGCTAGGGCTAACAGCAT
miR-960-5p	79	TGTAGTATTCCAGAAAGCATAGGCG
miR-449c	3	TGGCAGTGCGGTTAGCTGGTT
miR-4037-3p	6	GGGAAACTGAATGGCAATGCT
miR-17-3p	3	ACTGCAGTGAAGGCACTTGTAGA
miR-3099-3p	6	TCGGCATAGAGAGAGAATTGGGTGA
miR-309b*	34	CTCAACTCCGTTCGTTGGTC
miR-2544	66	TATGGAACATAGCAGCGACAGGTAA
miR-185-3p	1	AGGGGCTGGCATTTCCTCTTTG
miR-4303	18	ATCTGGAGCTGAGGACACGC
miR-3777	4	TGGAACAACATTTCTGTCGTTGGGA
miR-4444	4	CTTCGAAGTCGGAAGAGGCA
miR-4669	1302	TGTGTTGCGGGATGTGGAGTGGAGG
miR-2796	249	GTTGGCGGCGGACAACTACTAT
miR-2707	3	ATAGTTATCTCAGCTTTGAAATT
miR-4492	3	GGGGCTGGGGGCGTTCGGCC
miR-2475	2	TGAAGTGTGTCGAACAGTGCAGCTGGC
miR-4324	1	TCCCTGAGACCCTTACATAA
miR-339-3p	1	TGAGCGCCTCGACGACAGAGCCG
miR-2778b	3	TCAGTCGTGGCAAACAAAACAATT
miR-3534	1	TGTGGGTCTGACAGTGCTGACGCTA
miR-316-3p	263	CGCGGCAGAGAGATGAGGCTCG
miR-3917	60	GCATCGGACTTGCAGGTGGC
miR-2842	1	TAAGATCCTCGTACGGGACGCT
miR-598-3p	9	ACTGTCATCGTCGTCGTCGGTA
miR-1733	3	GGTGGATGGCTTGAATTGTGCT
miR-2526	2	CCACGTCGGCGCGTTGCGGG
miR-672	1	TGAAGTCTGTGTGTATGTGTGTTC
miR-3126-5p	241	TGTAGGACAGGATAGCCAGAAGCA
miR-92a-1-5p	1	TGGTTGGGATCGGTTGCAATGCT
miR-2710	3	TCCACTGTACGGAAGTTGGCCTC
miR-134-5p	1	TGTGCTACTGGTTGAACAGAGGGGTC
miR-228-5p	1	AATGGCACTGGATGAATTCACGG
miR-1957	136	CAGTGGTAGAGCATTCGACTG
miR-1576	1	CTCGGGCGGGGGAGACGACGAC
miR-193-5p	15	TGGGTCTTTGGCGCGGCACCATGAG
miR-192-5p	5	TGACCTATGAATTGACAGCCA
miR-1307-3p	3	ACTCGGCGTGGCGTCGGTCGTG
miR-1995	1	GACATCATCGATTCGTGACCAT
miR-27b-3p	2	TTCACAGTGGCGAACTTTGC
miR-341	13	GAGGTCGATCTGGTCGTCGGT
miR-290	21	TCTCAAACCACGTGCGGGCA
miR-1573	31	TGAATACTGCAGGTGCCGTCT
miR-3976	1	TATAGAAGCAAGGAAGAGACTGT
miR-4423-3p	21	ATAGGCACCAGAAAGAATAACAA
miR-956-5p	1	TGTGTTTGGAATAGACTCTAGCT
miR-2284v	7	AAAAAGTATCGTTGTGCAGTTT
miR-4945-5p	5	TTTTCTCTTTTTTTTCGTTGGTC
miR-4144-3p	11	AAGTCTTCATCGTCGGCAGGCA
miR-4494	2	CCAGACTTGTGGGACCAGAGGGC
miR-1553	87	TGTGAGTCGGAGACTACAGTGATGT
miR-2415*	24	GGGATCGGTCGCCGGCCC
miR-138-5p	1	AGCTGGTGTTGTGAATCAGGCAT
miR-466c-5p	2	TTATTGATGATGTGTGCATGTATATAT
miR-4856b	3	TCGCATTGACGACACGCCCGTAA
miR-1791	5	GCTGCTGTGACTGATACGGCTG
miR-3665	23	CAGCGAGATCGGGGCGGCG
miR-4170-5p	11	AGGACATGTGTGTGATTGGCTG
miR-989b	1680	GGTGATGGACGTGAAGAAGG
miR-16	1	TTAAGCAGCAGAAAATCATTGGTG
miR-3155b	1	GCAGGACTCTGCAGTGAGGGA
miR-92b*	140	AGGTCTGGATGAGTTGCAATGTT
miR-2215-5p	9	ACAGCACTGTTGACGATGCGCC
miR-124b	135	TAAGGACGGATGAATGCGA
miR-2967	2	ACACCCAAATTGTAGAGGACTG
miR-65	4	CTTGAGACTAAGCAGGGAATGG
miR-307b-5p	1	TCGTCAAAGAGGTTGTGATGTG
miR-3281	1	ATCTCGTGTCGAGTGTGGCTGT
miR-1458	1	TTCTGTAGCATGCTCATGAGAAG
miR-3052	4	TGAACTACTTTGAGCTAGCTGATGGCAT
miR-151-3p	1	CTAGACTGAAGCTCCTTGAGGAAA
miR-2c-5p	1	ACCACTTGGTCGACTGTGGTGT
miR-875-3p	22	CTGTAAATCTGACGGCTATG
miR-3692-5p	2	CTCTGTGGCAGGAGTGGAACTA
miR-5692b	3	AAAACATCACAGAGGTGGT
miR-3776	12	AGGAGGAGGGGGAGAAGAGCA
miR-1400	6	CATCCATCCACCCATCCA
miR-214*	6	AGAGACGTTGTCATGTGGTCT
miR-4418	22	CTCTGCAGGAACATCAGCG
miR-374a-3p	1	CTTATCAGATTGTATTGTAATT
miR-5403	2	GCTGGAAAGAGAGATGAGAGGAATGC
miR-4067-5p	29	CAAGGACGGAAAGAGGGG
miR-m01-1	9	AGAGACAGAAGTAGACGTCGAAGG
miR-297b-5p	2	TGTACTGTGTGCTGAAATGT
miR-1643*	4	TGTTATCACAGCAGCAACTTTT
miR-1401*	1	AGGCAAGGGCAGTCAGAAATTG
miR-1930-3p	75	GGTGCAGTTATCTGTGGAGTAGG
miR-4436a	65	GCAGGACTGGCGAAGCGGGAT
miR-4436b-3p	5	CAGGGCAGAAGAATGGAGCTA
miR-648	5	CAAGTTGCAGGGCCTGACT
miR-306-5p	1	TCAGGTAGTTATGCGACTCTAA
miR-241	3	AGAGGTAGGGCGGGCAATCG
miR-5443	4	TGTAGAACAAGCTGATTTTGGAG
miR-3619-3p	1	TGACCATCCTGCCTGGTGTCGG
miR-5595-3p	2	AGCGCTGGGAGAAGAAGAGACGA
miR-4000e-5p	15	AAAACCTCTTCGGAACGG
miR-339b	4	CTCCCTGTCCTTCAAGCTC
miR-2481	9	TTACGTTGTCGTGGCTGGTTTT
miR-5126	6	CGCGGGTCGGGGCGGCGGCGGCGG
miR-552	54	ACACAGGTGGACAGGTAGACAA
miR-4068-3p	110	ATACGACTGATGACAAAGGCTTG
miR-4005a-3p	1	CAAGGGAAAGTAGCGAGCGTTGC
miR-4788	89	TCATCGGACCAGCCAAGGGCAGTGC
miR-2190	2	CGCCCGTCTCGGTGTCGTCGGA
miR-3012a	38	TCAGTGGATTTATGAAATGGCTTT
miR-181d-3p	1	CCTGACCGGGGGATGATGTCAA
miR-1000-3p	7	CTGCTCGGTGGGGCATTAGC
miR-250*	6	ACTGTGTTGATTGTTGATCCG
miR-2444	28	TTGTTTGTTTTTCGTTCT
miR-4018a-5p	57	AGGCACATTGTTGGAACGTGG
miR-27b*	1	AAAGCAGTTGATTGGATGAACAG
miR-2976	13	GCGGAGCGGAGGGCCAGGG
miR-13b*	5	TCGTAAACAAGTGGCTTGACGTG
miR-3831-3p	1	TACGACACAGAACACAACTTGCATT
miR-2048	3	TACATACCTGAAACAAAAGCTGCAA
miR-191*	85	GCTCGTAGTTGGATCTCAGTT
miR-2733a	65	TCACTGGTCAAGTGATTGT
miR-210*	1	TGCTGCTGTGAGCACTGCGACAAG
miR-4116-5p	12	GGAGCATGAGATGGGACTTTT
miR-2049*	33	GTTCCAGTGCTGCATTTACA
miR-4155-5p	6	TTATTTTTTGTTCGTTTAGT
miR-4589	37	GTGGGGTTGGTGGTGTATA
miR-4650-3p	2	AGGTAGAATGTGGGCATGCAT
miR-4848a	4	TGGGTTGAGATTTTGAGGACAGGG
miR-313-5p	4	TGCATGCGGCAAGGGGGCAGTGACT
miR-2857	117	TGATTGGAGACACATACGGCAAT
miR-1815	1	TAAGTTTTTATGAGTTTTGTTGGTT
miR-483-5p	331	TCAAGACGGGACAGAAAGAAGGAG
miR-218*	2	AAACCTGTGATCGTCAAGCA
miR-325	2	CTGTAGGTGTTGCAGAAGCTGT
miR-2861	3	TGGGCGTAGGCGGCGGGCCGG
miR-5394-3p	79	TGGACAGAGATAAAGTGGCAC
miR-2439	9	TGATGTGAAGACAGGTAGGCCAAGA
miR-4001b-5p	10	TGCGTAACTTGATAACAGGC
miR-2286	3	GAGCAGGGCGGAACTGGTGTG
miR-277b-3p	153	AAAATGCAATTTTCGGGCCAAA
miR-4695-5p	10	CAGGAGAGCAGAGCGGCGAGCACGA
miR-2b-5p	68	CAGTCCCACAGGATGTGAGCCA
miR-322-3p	3	AAACATGACAGGCGCTCTACAC
miR-2039	3	ATAAAATAAATGAGCGCTCT
miR-3648	44	CGCCGCGGGTCGCCGGGG
miR-4520b-3p	1	TTTGGAGATTCGAAAACACGCAGG
miR-82-3p	22	AGATATCATCGGAAAGCCAGGT
miR-1411	51	TGAGATAGAAATAATGAA
miR-3495	2	TCAAAGTCGTTGGAATACT
miR-200a	262	ATAACACTGTTGGACACGA
miR-190a-5p	1	AGTTTTGTTTGGTTAATTAAGGTG
miR-4453	135	TAGCGGTCTGTAGCGGTCT
miR-1255b-5p	1	CTGGATGAGCGAAAGAAGTGATGT
miR-130d	3	CAGGCAACTGTTGAAAGAGGCT
miR-4201-5p	354	GGCATTGAATGGGTGTGTGG
miR-264	12	CGCGGGCGGTGTTGTTTG
miR-669b-3p	5	CTATATACAGACACAGCAGAACATTAT
miR-11*	33	CGAGTACCGGCTGTCGACC
miR-2418	25	TGGGATGAGAGTGCGTGTGGCG
miR-1238	3	GCTGCCTCGTCGTCTGCGCCC
miR-196a-5p	32	TAGGTGTTTCATGGTTGTGTGGTGT
miR-881*	1	TGGATTTAGAGTGGTAGCAGTT
miR-148b-5p	3	GAAGTTCTGTTCAAACACTGTCATG
miR-1726	1	AAGGTTGTTGGGTTTTGGTTGTTT
miR-932	1	TGCGAAGCGATTGGACAGTGAAG
miR-4114-5p	2	TAAGTTGTGATATGTTGGCTGT
miR-4103-3p	8	GCGCGGGCGGCGGCCGCTGT
miR-m108-1*	3	TCAAGATCAACCGCGGCCGAAATG
bantam*	12	TGCAGATCATTTGAACGGCTGA
miR-3178	5	GGCGGTCGCGGCCGGAGTCGG
miR-2837	420	GATGGTACTACGGTGAACG
miR-2136	12	ATGGGTGTGACTGGTGTG
miR-1784	42	TGACTTGAAATCGGAGCAGTATACT
miR-466i-5p	7	GTGTGTGTGTGTGTGTGTGTGGGTG
miR-996	3	TGTACTGATGACATGCTCGATC
miR-3121-3p	33	TAGAGAGTAGAGTAGGAAAGGGCA
miR-3681-3p	1	AACATGCTTACCATCCACTATCT
miR-4104-5p	5	ATGGTGAAATTGTCCTGACTG
miR-190b	30	TGATGATGTTTGGAGTTTATTGGCGC
miR-139*	1	GGAGTATGCGGCCACTGTTTGGGAT
miR-4836	1	CTCAGGGTTTTGGAATTTTCGG
miR-7c	7	GTGGAAGACGATGATTGGCTGA
miR-2411	1632	TGGATAACTGTCAGACGCAAGGCCA
miR-4073-3p	1	GAGGATGCTTCGACTCGTTTGT
miR-1231	11	TGTCTGGGCGGTACAGCAC
miR-525-5p	1	TGCTCCACGCAGGGATGCCTTTCT
miR-2527	1	TGGATGGTGCAGGTGTAGTGA
miR-2891	2	GATGTTGGGCTAGGTTATGTT
miR-450b-3p	1	TTGGGAACTTCTGTGGCATCCAT
miR-2067	28	AACAGCAGTAGGAATGGTG
miR-5101	2	TTGTCTTGTTTTGCTGCTGAG
miR-4051-5p	3	TGTCAACGATCACGGACACTAC
miR-2840	10	TAGGAGATTAGAAGAAGAGACGAGG
miR-1827	1	TGAAGGCAGTCGATATTGAAAT
miR-3535	2	CGATATGTTGACGATTATCTGA
miR-2309	12	TGTGAGTGTGTGGACGTCAGCCGG
miR-2384	34	AATGTAAGGAAGTATGGATGG
miR-5324	11	ATTCGCAGAACTCGGCAGTGGACGC
miR-3779	1	CCCGGGCTCTGCCGCATCGAACGG
miR-m108-2-5p.1	68	GCGGTGACTCTGGACGCGAGCCGG
miR-548l	3	AAAAAGTATTTGCTGGCTTTGT
miR-4720-3p	1	TCCTTAAGTTGTGACGAAGTAT
miR-240-5p	3	ACGGGATTTTGAGACAAGAATGA
miR-3897-5p	2	CTTCTCTCCTTCGCTCGGCA
miR-4425	1	TGCTTCGCGGATTCAGAAGGCCAT
miR-4699-5p	50	AGAAGATTGCAGGTTCGTGTCC
miR-1497e	16	TTGAAGAGTTCAGGCGTGTGGAAA
miR-2898	31	AGGTGGAGATCCCGGAGGAG
miR-3925-5p	8	AGCAGAACTGAAATGTGGAGCT
miR-1632	68	TGCTGTTTAATTGGATGAGCTGGA
miR-2420	3	AGTTCTGTGTTTATTGTTGT
miR-3805b-3p	1	TATGCCTTCGTCTGGATGTCATG
miR-1295b-3p	2	AAAGGACAAGGATTGGGCAA
miR-3167	47	AGGATTTAGAAATATGGTGTC
miR-328a*	4	TGGGGGCAGGAGCGGGCTT
miR-2255	487	GAATTGCATTGGATTGGATTGG
miR-93-5p	2	CAAAGTGCTGTTCGTGCAGGTAG
miR-299-3p	242	TGGAATGTGGGATGGTAAACCGTG
miR-5114	15	CACTGGATCAACGGAAGCAGCAAGA
miR-4660	1	TGCAGCTACCTGGTGAACATGCAG
miR-1421ac	1	AGGAGTCACACATGTGGGCAGT
miR-2825	27	CGGAGGATAACGAAGACGCTAT
miR-64b	43	CGGACCGCGGCTGTGCTG
miR-1759	21	AGGGAGGAGGAGCAGAGGTTGGT
miR-5606	13	GCAGCAGGAAGATGAACGAGGAGAG
miR-216b	5	TAATACTGCAGGCAACATGGGA
miR-4092-5p	2	CGTGTTGTGGAGAAAGGTTCAA
miR-1770	34	CGCGGGGAGGAGGAGAGCGGGCG
miR-196b	1	AGGAGATTGCCTGTGTGTTGGGA
miR-1401	3	TTTCTGAACACAGACCGGCCGTCGT
miR-1199-5p	29	TCGGAGTCCCTGTGTCGCGACGG
miR-4145-3p	143	TATTAATTGTTAGATGTGG
miR-283	1	AAGAATCGAGCTGGTAATTT
miR-2e-3p	5	TACTCACATGCTTGCTCATAGGTGTT
miR-4059-3p	2	CAAGCTGCACATCCTGACTC
miR-1814c	6	GGTTTGTTTGTGGATTTGGTTT
miR-378c	19	ACTGACTTGGAGAGAAGAGCGT
miR-1693	21	AAAGGATGAAGACGTGATG
miR-64	4	TCCATGACAGCTGCAGGTGTACGGA
miR-107b	2	AGAAGACATGTACAGGCGCTTT
miR-696	23	GCGGTGCTTGCGTCGTCGGG
miR-4700-5p	247	TCTTGTGGATGAGGACAGTTTT
miR-2284f	1	AAAGTATGTTCGGATTTGCTTC
miR-13a*	2	CTGCTCAAAGCGGTCGGGAAA
miR-4001h-5p	43	TGGGAACTTATGCGTACGGGCAA
miR-452-3p	172	TTCAGTCTCAGTCGGCAAAGAAGCGT
miR-29c-3p	1	TAGCACCATTTGAAATCGGTTA
miR-92c	5	TATTGCACTCGTCCCGGTTTT
miR-63*	11	TACTGACACTGAAGTACGATTAGA
miR-1601	95	ACGTGTCGAGCAGGAGCGAAAGCTG
miR-2461-3p	1	TCCGACTTGATTGAGCAGTGTGCC
miR-2450a	75	TGGCTGTACAGGTGCATGG
miR-764*	21	CGAGGACGCCAATGGCAACGTGT
miR-770*	2	GTGGAGACCTGACGTGGACG
miR-547-3p	1	CTTGGTCGTCTTTGACTGAGA
miR-4657	1	AAGTGTGTAAAGTGGTCTGGCAT
miR-3191-5p	2	CTCTGCTGCCGTCTGCACCTTCC
miR-1382	30	GCCGTGGTCGGTGGGGGCT
miR-212-3p	6	TACAGTCCCCTAGTCGACGGCCA
miR-2470	9	TTCTGTGTGGTTTTGATCGTCATG
miR-1570	1	GAAGCGGGTAGCCAGAAGAATGCTGA
miR-629-5p	1	TGGGTTACCTGGGAGAACTT
miR-1306	3	TGGACGTTGGACTTGTGTCGGTG
miR-4872c	5	TGCAGGACGACGAAAATGCTGGA
miR-4785	20	CGAGTCGGGCGCCGCCGC
miR-466i-3p	5	TTGACACACACACACACACACTGCA
miR-1367*	12	ACTTGTAGAGCGTCGAGTCCT
miR-22a	2	AAGCTGCCAGCTGAAGAACTGT
miR-3074-2-3p	5	TGATTCAGCTCAAGGTAGGCA
miR-3098-5p	1	TCCTAACGCAGGGGTCGGAC
miR-1261	84	ACTGGATCCAGGCTTTGGGCTT
miR-470-5p	11	TTCTTCGGACTGGTTCACAGGTGGT
miR-1934-3p	2	AGGATGACGGAGGGCTGATCGA
miR-2288	27	GTGGTAGTAGGTGTGGGTTTG
miR-3202	38	TGAAGGGAGAAGAAACTTTAT
miR-2284o	4	AATAGTTCGTTCGGAGGGCTTC
miR-2784	6	ACCGTCGGCGAGGTGTGGGT
miR-5097	2	CGTTCATGTCCCTGTCCAGGCGCCA
miR-1819-3p	5	TGTGTATGTTTGAGCTGTGATGGAT
miR-1557	15	CTCGCCGGCGAGCGGCTG
miR-796	3	TTGGAATGTGTTGCGGTATAGTTA
miR-1404	41	TTGGGAAACAGAAGAGTGAC
miR-44-3p	8	GTGACTCGGACACATTCAGCCT
miR-2436-5p	7	CGGGGCGGCTGCGGGAGGCG
miR-2561*	4	AACGAGCGGTCGGCAGAAACGTGCG
miR-3049-5p	2	TCGGGAACGACAGCTTGCCAGGGCGGA
miR-2753	8	AACAAATGGAAGTAGCTGGA
miR-4973-5p	56	ATGTCGTTGCTGTTGTTG
miR-548aj-3p	3	TAAGAAGACGTGGCAACTACTTTTA
miR-3685	574	TTTTACCCTACTGATGACT
miR-2304	13	GGTGTGTTGGTGTTGTGTGT
miR-3919	16	GCACAGAACAAAGGGACTCGA
miR-101-3p	2	TACAGTACTGTGATAACTGAA
miR-2512	1	TAGCATTCTACGGTGAAACTCG
miR-669c-5p	54	AAGTTGTGTTGTGGATTGTGG
miR-5326	3	TTGTAAGCAGGCTTCAGGCAACAAAGACA
miR-1498	4	AGGAATGTAGGAATTGGTTGGG
miR-1497f	3	TTTGAAGAATGTGCAGGATGTGGG
miR-2392	1	TAGGATGGGGTGTGATAGGTG
miR-5614	16	GCACCTGACAAGGAGGCT
miR-233	10	TTGAGCAAGTGGCGATCTGACGGGA
miR-4180-3p	84	CGATCTGTACTGTATGGCA
miR-3825-5p	1	TGATTTTTTTCTTTCTGCACTTTTTG
miR-1637	34	TTGATTAGCTACTGTGGCACGGCA
miR-4419a	23	TAAAGTGGAGGAGAACTGCA
miR-5423	2896	TCTGAGACAATGTAGGATG
miR-5009-5p	1	TTGGACATTTTCAAAGATTTGACGGAT
miR-310-3p	1	TATTGCACACGTCCCGGCCTTT
miR-1346	3	TGGGCTTGGGGGAGGGGGG
miR-2024f*	4	AGAAATGTGGACTGGGCAGAGAA
miR-3173-3p	2	AAACGGAGGACATGGCAGGCA
miR-71a-2*	2	TCCTCTGAATTCGTGCTACTTTCAT
miR-181b*	8	TCACTGAAGAATGAAATGGCA
miR-574-5p	14	TGGAGTGTGGTGTGTGTAGTTT
miR-2964a-3p	1	AAATTGACGTTTGGACAACATT
miR-3414	1	TCGTAAGTTTTTTTGAACGCAAGATG
miR-4674	26	CGTGCTCGGGCGGCGGCT
miR-4112-3p	59	TATTGTATGATGATGTATGTA
miR-3885-5p	42	AACGGCGGCGGGGACGGCG
miR-99b-3p	1	CAAGCTCGTGTCTGTGGGTCCG
miR-2752	39	GCTTGAACACGAAGGCCACGGA
miR-1266	169	CCTCAGCAGTAGAACAGAGGCGT
miR-4053-3p	28	TAGTATCGTCGTTCTCCGCGGCCGT
miR-2775a	26	CGCGGGGAGAAAAGAGGAGACT
miR-2941-1*	7	CGTGGGTTTCGTCGTGGTG
miR-29a-1*	19	TGGTTCTTTGTTGTTCGGA
miR-2462	1	AAAGGATTCGGCTGGATTGCA
miR-4177-5p	45	TATTTTTTAAAACAATTC
miR-580	8444	TTTAGAATATGAATGATTAGGC
miR-467e-3p	1	TATATACACACACACACATATATAT
miR-1275	3	GTGGGGGAGAGGCTGTCGCT
miR-2242	1	TGGGGAATGAAACAGTGAGCAG
miR-4710	14	AGGTGGTAGGGCAGGTGGTA
miR-456	61	CAGCTGGTTAGAGGGATGTCG
miR-3691-3p	8	ACCAAGTCCGTCGTCATCCATCC
miR-1304-5p	59	TATTGAGACCTGCAGATGAGATGTG
miR-135-2*	1	AACTGTCAGGGATGGAAGCATGCA
miR-4644	27	TGGGAACAAAAGAGACAGAGG
miR-669	4	GTGTGTGTGTGTGCGTGTGCGT
miR-589-3p	2	TCAGACACAAATGCTGAGTTGGCCCAGA
miR-2342	1	TCTCTGCGGAGGGTTGACGCTTT
let-7i	13	TGAGGTAGTAGTTTGTGCT
miR-1292	2	TGCGGAACGGAGTTCGGTGAAGACGCTG
miR-4314	3	CTCCATCGAAAATGGGACAG
miR-13*	2	GAGCTATGGCGGCTGTGCACAT
miR-1306-3p	1402	ACGTTGGGCACTAGGTGTG
miR-276b-3p	2	TAGGAACTTAATACCATGCTCG
miR-674-5p	18	GCATAGATGGTATGGTGTA
miR-2517a	179	TACTGTATGTTGATGATTTGAAAA
miR-1434	1	GTGCTGATTGATGGACATAATT
miR-31-5p	47	TGGCACAGTACGGCGAGCTGA
miR-4006b-5p	868	TGGAACAATGTAGGTAAGGGAA
miR-4332	1	CCGCGCCGCCGCCGGCCACC
miR-320b	1	AACTGTGGTATGAGAGGCTGGT
miR-5134	4	GTGCAGAAAGGGCTAGCTGATG
miR-4634	8	CGGCGGCCGGCCCCGGAGG
miR-5436-5p	1	AGACTCGCTGGCAACACTCTCT
miR-2955	43	TAACTCCTGTACTTTGCAT
miR-4659b-3p	1	TTTCTTCTTAGAGCTGCGCAGCAT
miR-4684-3p	4	TGTTGGCGATGTTCGGTGGAAACGT
miR-3721	4	TCGATTGAAAAAGAAGGGGAAGT
miR-129b	3	GTTTTTGCGGATCTGTGGCATT
miR-181b	1	AACATTCATTGCTGTCGGTGGGTT
miR-5358b*	1	CCATGTTGGTGCGTCGGTAGC
miR-243-5p	2	TATCTCGTGTGTGTAGTCGTAC
miR-15-5p	1	TAGGCACGCTCACAAAACTTTC
miR-5399	59	TTGCAAGGGAAGGATAGTCTGAG
miR-3279	1	TATTTCAAAATAGTTCAGGTGAA
miR-36c	19	TCCACCGGGTAGGCATTCCTTC
miR-26b	2	TTCAAGTAATTCAGGATAGGTT
miR-3486-5p	24	TCTGTGTGTGTGAATTTGGC
miR-4298	123	GCTGAGGAGGAGGAGGAGGAGGAG
miR-1692	457	GTGTAGCTCAGATGGTAGAG
miR-4001f-5p	17	TGGACACATACAGAATGAACAG
miR-2402	13	ATCCTGCACCTGCCACCA
miR-146b-5p	1	TGGAGAAACTGCAAGTTCCATAGGCTA
miR-1840	6	ACAGGTGCGGGCGCTCGGCG
miR-4925	6	TTTGAATACATTGCAGCTCTACAG
miR-466f-5p	3	TACGTGCTGTGTGTAGGTGCAT
miR-277a*	8	GGTATTCGTTGGAGGCATATTT
miR-iab-8*	1	AGGATACATTCAGTATACGAACTTT
miR-30b-3p	2	CTGGGAGGTGGTGTTGACC
miR-2714	1	GCGGAGCCGTTGCAGCAGACGC
miR-2944b-5p	1	TAGAGGAACTACAATGTGATGACGTG
let-7a	121	TAGGTAGATGTTTGATGGCT
miR-49	1	AAGCACCACGTGAATACTGCTA
miR-2993	39	CCGGCTGGGATAGAGGCAG
miR-3865-5p	98	AGGAAGATCTTGGACGGCTG
miR-486-5p	4	TCCTGTACTGAGCTGCCCCGAG
miR-4487	208	AAGTCTGGCTGAAGGGAGT
miR-3116	48	TGCCTGGACAAGAAGGGACG
miR-3259	9	TGACACATGACAAGAACACATCTTTT
miR-1677	109	CTGCTACCGCTGAAGACA
miR-54-5p	17	AGAATAGCGACGACGGAACA
miR-2397	4	TCAGAGCAGAGGAAGAACGCAA
miR-2051	2	TCCACGGACGTCTTTTGCTGTG
miR-143	50	TGAGACGAAGCACTGCAACTAGCTC
miR-1451	5	TCGGACTGTGGAGCAAATTACCGG
miR-1593	38	ACCGATCATGATTTGGACTGGCA
miR-4497	3	CTCCGGGACGGCTGGGAAGGC
miR-253	30	TTGTAGGCGTAGTGAAGGAAG
miR-383	1	TCAGATCAGAAGATGGTATTGTGAGC
miR-1551*	8	TCAGTTTTGTTGACATGGCTTTCT
miR-30d	2	TGTAAACATCCCCGACTGGAAGC
miR-125b	1	TCCCTGAGGACTGGATAATGGCTAT
miR-4458	9	AGAGTTGAGCTGTCGGAAGAA
miR-2034	1	GCTAATGTAGAAAGAATGTCGT
miR-1832	5	TGGCGGAGCGGATCGTGAT
miR-3334	11	TGAACCGCAGAAGGAGGAAGGACG
miR-2284g	8	AAAAGTTCTGTGTCGGCGTCTT
miR-1472	69	TAGGCAGTAAGAATTTAGTCCCC
miR-2126	2	AAGCGGCGCTGGCAGGAGTA
miR-4626	1	AGGTGGGTGAGGTGCTGTTGCT
miR-4665-5p	3	CTGGGGGAGGCGGAGCGGGAG
miR-4937	1	CTGGGTAGAGGAAGGGGTCGGGGA
miR-5320	3	TGGAAGTGACTGCGTTTTTCAG
miR-679-5p	7	GGACTGTTAGGTGGCTTGGT
miR-4952-5p	1	GCCTGGATCGCGGCTGTGCGGCGG
miR-2b*	3	TCTTAATTCGTTGTGTGATTCA
miR-1497h	1	TTGGAAGAATTTCAGGTGGAATCGGAC
miR-3361	2	TGACTCAGTTGCGTGCGAACTG
miR-1790	7	GCGGGGGGGCGGTGGGGGCA
miR-4508	1529	GCGGTGGACTGGGCGAGGCG
miR-1421g-1*	12	ATGGCTGCGTGCGACTTCCCTGT
miR-4825*	9	CGGGACGGGAGGGGTGTGGG
miR-4127-3p	3	AGGCAGCTGGAGAGCGGGTTG
miR-2414	11	TGTGTTCTGTAGCGGATGGCTGTTT
miR-5603	5	TAATATCTCAAGGACATCGGTAAA
miR-151	16	TGGACTGTGAAGCTGTCCTTGACGG
miR-135a*	3	TGTAGGGATCGGATAGCGGAGTGAAA
miR-1778	3	GAGGGAGGAAATGGTCTGAC
miR-989-3p	2162	TCTGTGATCGTGACGTAGGGAAC
miR-4748	1	TAGGTTGGGGAGAGATTGTGCT
miR-4954-3p	26	TGATGGTCGGTTCGGTGCTC
miR-4609	2	TGAGCTCGAGATTGGTGGCCGTGC
miR-2004	1	TCCACACAGAACCGAGGAAGTT
miR-1247-3p	13	CGGAACGTCGAGATGAGG
miR-548av-3p	11	GAAAACTGCAGGTACGTTTG
miR-1475	3	TGTGGGCACGGAAACTTTTG
miR-4133-3p	13	CACTATTGTGTTGTTGTAG
miR-4738-3p	122	TGAAACTGGAGCCTGGCAGGAAT
miR-2535	1	TGCTCCTCCGCATATTCAATCACTTGCAG
miR-927b	4	TTTTAGATTGTACGCTTGA
miR-58-3p	2	TGAGATCGTTCAGTACGGCAA
miR-3963	43	TGTATAACTTCTGCACAC
miR-5442	10	TCAGGCAAGGGGAGGGGT
miR-4672	2607	TTACACAGCATGGCAGAAGGAGCA
miR-1899	3	GCGACTGGCCGAAGCTCTTCC
miR-86-5p	193	TCAAGTGGAATGCTGTGCCAAAGATC
miR-5431	51	TTCGGTGATCAAATAGAAGAGCA
miR-2899	42	AGCGGGTCCGGGGTTCGGA
miR-237-5p	5	TCCCTGAAGTTCGTCGCACAGGCT
miR-1378	1	GAAGTGTTGGAGTGTTTGTGTGA
miR-5589-5p	3	TGGCAGTGGTGCTCTTGTGCAGAAT
miR-920	1	GGGGAGCCGGTAGAAGCAGTAT
miR-181b-3p	7	TCTCACGGAAGCGAATGAATGCA
miR-4192-3p	11	TAATGAAAATTGGTTAGAG
miR-3879-5p	3403	TGTGTTATTGGGCTGGCCGGT
miR-2278	1	GCAGAGGATGTGTCTTGCCTGG
miR-795-5p	4	TGATGGTAGACTTGGCAGCGAGACTT
miR-432	4	TCTTGGAAGTGAGACAGTTGGCATG
miR-1842	16	TGGCTCTGTGCGGCGGCGACA
miR-1694	4	TGGAGGATAGAGGCTGCGAGCAGGG
miR-215	3	ATGACCTATGAATTGACAGCCA
miR-2974	50	GCGGTGGGCTGGGTCGGGT
miR-4107-5p	2	ACATGTACATTGATTGGTTGG
miR-2284c	3	AAAAATGTTGGTTGATGGTTTT
miR-1422l	2	TTTTGTCATTGCAAGCCGTCCTTTCT
miR-345-3p	1	ACCTGAACTAGTGTGTCTGGAGACCT
miR-203-3p	1	TGAAATGTTTAGGACCACTAG
miR-3244	1	TAGCTTACCGATGGATCTTTTTA
miR-2464-5p	4	ACTTCGTGAAGACACTGGAAGAC
miR-3082-5p	1	GCAGGAGTGTCTGTGTCTGCGT
miR-3621	192	CGGGGTCGGGGTGGCCGG
miR-745a	12	GGCTGCCTGTTGAAGACTGTG
miR-3088-3p	5	TTTATGACAGCTGGCAAAGGGT
miR-4823*	9	TGAGCAGACAATCAACTGACGTGTG
miR-2308	1	TACTGGGCTTGCAGTACGAGAAGTAA
miR-33-5p	325	GTGCATTGTAGTTGCATTGCAAAA
miR-4001c-5p	86	CGGAACATTCCAAGCGAAACTG
miR-553	25	AAAACGGCGGATTTTTTCT
miR-2284u	8	AAAGATTTCGTCGGTTTTTTT
miR-99b-5p	1	CACCCGTAGAACCGACCTTGCG
miR-352	255	AGGTAGTAGGTTGTATAGTA
miR-966-5p	111	TGTGGGCTGTGGTGGTGG
miR-1591	1292	CAGGACGTTGGCCATGGAAGTCGGA
miR-252*	1	TCCTGTCTCCAAAGTGCTGATGTA
miR-4862a	5	ACTCGTTTATGTCGCGCTGTT
miR-2447	1	ACTTGGAACCGAGTCTTGGCTGCAT
miR-m88-1	12	CGAAGTCGAGGTCGGTGGTGT
miR-4504	270	TGTGAAAAGCAGTTGAACATG
miR-370-3p	1	GCCTCTGGTGGTGGAACGGTGT
miR-281	360	AAGAGAGCAATCCGTGGAC
miR-3004	24	AACTTTTGTTTTGTTCGTTGC
miR-2450c	5	CAGGTAGTAGAGGCACGTGTTG
miR-1642	4	TGAGTAGAGCATCAGTTTGTGGGGC
miR-4031-5p	10	CCCAAACTCGTCGGCGCTATCT
miR-9a*	1	TAAAGCTAGATAACCGAAAGTA
miR-3873-3p	263	TACTGTAATTTTAGGCATAAT
miR-2982	3	GTGGAGGGGGCGGCTTGGGAA
miR-4165-3p	3	TGGTGGGCAAAATGGATGACAG
miR-2226	6	AAGAAACAAAGAACTGGGCAAT
miR-3781	2	TAGTGATTGATTGATCGTAGGGATT
miR-134	65	CGTACTGGTAGACAGAGGG
miR-4006c-5p	154	TGTGAAATGTAAAGTCAAGGGC
miR-4724-5p	10	AACTGAACCGGATGAGCTT
miR-5110	1	GAGTACGGTAGAGGGGATGGAATT
miR-3196	6	CGGCGGCAGCGGGGGCCTC
miR-1895	3	TCCCGAGCGAGGAAGCGAGGAGGA
miR-2434	3	TTGATTGGGCGTTTTTTTGGTGT
miR-4039-5p	5	TTATAAGAAGATGTTGAGCTAT
miR-4981-3p	33	TGGCCGGTCGGCGGCGTC
miR-2290	2270	CCTCTGGCTGGAAGGTTTGT
miR-2813	1	TTTAGAACTTGAAGCCGTTGCGAA
miR-3654	25	GACTGGACCAGCCTGAGGAGAT
miR-5190	76	CCAGTGACTGGCTGTAGCGGA
miR-1418*	2	TCCGGTACTGGGGTCCGAGGAC
miR-2530	17	TGGATTTCATAGAAGTTACAGTGGC
miR-3888-5p	1	GGGGCTTTGAATGATCGCGCC
miR-317-5p	1	TGGGATGACCACCCTGCTGTCTCGT
miR-3740	1	CGACGAAAGGGATGACGAAGATTAA
miR-727	1	GATGCAGGCGAGTTAAGACTTT
miR-130a	3	CTGTGAATGTAAAAAGGAGACA
miR-3473b	4	GGCTGGATGAGATGGCTCCGAG
miR-4663	1	AGCTGAGCTCCTGACGGCTGTG
miR-2284l	1	AAAAGTTGGTCGTGGTTTTCGT
miR-3916	8	AAGAGGAGGAAGTGGTGGCTCAG
miR-4077d-5p	1	AATGTTGCGCTCTGTTTTGGCT
miR-324-3p	1	CGCAGGGGCCCCAGGTGCTGCT
miR-1295b-5p	4086	CAGCCCAGATCGCCGGCTAAT
miR-4000d-5p	48	TGCAAACTGCAAGAACGGTTC
miR-4776-5p	12	GTGGACCTGGATGAACGGCT
miR-1753	14	TGTGAAATCCTGGTCGAAGGCGTA
miR-2185	1	CGGCTGATAAGGACTCCGCGGCTGC
miR-365-2-5p	3	TGGGACTTTTCAGGGGCGCATGTA
miR-222a*	1	CGCTCAGTTAATCAGGTAGAAC
miR-449b	1	AGGGAGTGATGATGTTGGCTG
miR-4154-3p	164	ATTTTGTTGGTTTTCGGAAC
miR-4452	5	TTGAATTTTGGCTCTTGAGACGAT
miR-265	55	TGCGGGAGGAGGGTGGAA
miR-4762-5p	4	ACCAAACGTGACTCAGAAGCCT
miR-467e-5p	33	AAAGTGTGAGTCAGTTATGT
miR-4701-3p	39	ATGGGTGGATGAGTGGTGGTGTG
miR-3944-3p	1	TTCGGGGCTGGCCTCGCTGCTGTCGG
