# Supplementary material for: Comparative analysis of microRNA profiles between wild and cultured Haemaphysalis longicornis (Acari, Ixodidae) ticks
Source: Parasite. 2019 Mar 26;26:18. doi: 10.1051/parasite/2019018 (PMC6436478; doi:10.1051/parasite/2019018)
Supplement: Supplementary Material 2 — Differential expression analysis of the two tick species. Pairwise comparison results (column A), the miRNA name (column B), and the total reads in the two strains (columns C and D). The normal expression levels in the different strains (columns E and F). The expression levels of the normalized miRNAs (columns G and H). When HLCS was used as a control, the relative expression level with negative numbers, indicating down-regulation, and positive numbers, indicating up-regulation (column I). The p-value of the expression level, and the last column (*) indicates a significant difference (column J). Note: the expression level of miRNA will be normalized to 0, and this value cannot be used as the dividend when calculating the difference in expression. Therefore, even if the p-value is very low, the difference is meaningless. It does not have to be marked as significant. [file parasite-26-18-s2.zip]

Archive with 1 entries (1 files):
- parasite190001-2-olm.xls
