# Supplementary material for: Comparative analysis of microRNA profiles between wild and cultured Haemaphysalis longicornis (Acari, Ixodidae) ticks
Source: Parasite. 2019 Mar 26;26:18. doi: 10.1051/parasite/2019018 (PMC6436478; doi:10.1051/parasite/2019018)
Supplement: Supplementary Material 2 — Differential expression analysis of the two tick species. Pairwise comparison results (column A), the miRNA name (column B), and the total reads in the two strains (columns C and D). The normal expression levels in the different strains (columns E and F). The expression levels of the normalized miRNAs (columns G and H). When HLCS was used as a control, the relative expression level with negative numbers, indicating down-regulation, and positive numbers, indicating up-regulation (column I). The p-value of the expression level, and the last column (*) indicates a significant difference (column J). Note: the expression level of miRNA will be normalized to 0, and this value cannot be used as the dividend when calculating the difference in expression. Therefore, even if the p-value is very low, the difference is meaningless. It does not have to be marked as significant. [file parasite-26-18-s2.zip › parasite190001-2-olm.xls]

## Sheet: Supplementary Material 2
pairwise	miR-name	HLCS-total-reads	HLWS-total-reads	HLCS-expressed	HLWS-expressed	HLCS-std	HLWS-std	fold-change(log2 HLWS/HLCS)	p-value	sig-lable
HLWS-HLCS	bantam	15342278	15090145	2108	1076	137.398	71.3048	-0.946291	2.38e-72
HLWS-HLCS	bantam*	15342278	15090145	12	283	0.7822	18.754	4.58352	1.28e-69	**
HLWS-HLCS	bantam-5p	15342278	15090145	3855	13	251.267	0.8615	-8.18815	0	**
HLWS-HLCS	let-7	15342278	15090145	23	34	1.4991	2.2531	0.587815	0.131094
HLWS-HLCS	let-7-5p	15342278	15090145	205745	158624	13410.3	10511.8	-0.35134	0
HLWS-HLCS	let-7a	15342278	15090145	121	0	7.8867	0.01	-9.62328	1.03e-36	**
HLWS-HLCS	let-7b	15342278	15090145	311	30	20.2708	1.9881	-3.34994	2.7e-59	**
HLWS-HLCS	let-7b-5p	15342278	15090145	327	98	21.3137	6.4943	-1.71454	3.04e-29	**
HLWS-HLCS	let-7c	15342278	15090145	292	166	19.0324	11.0006	-0.790875	9.38e-09
HLWS-HLCS	let-7d	15342278	15090145	27	14	1.7598	0.9278	-0.923526	0.0494434
HLWS-HLCS	let-7d-5p	15342278	15090145	526	403	34.2843	26.7062	-0.360373	0.000152757
HLWS-HLCS	let-7e	15342278	15090145	109	11	7.1046	0.729	-3.28476	2.41e-21	**
HLWS-HLCS	let-7e-5p	15342278	15090145	357	57	23.269	3.7773	-2.62298	2.49e-53	**
HLWS-HLCS	let-7f-5p	15342278	15090145	373	110	24.3119	7.2895	-1.73777	9.82e-34	**
HLWS-HLCS	let-7g	15342278	15090145	84	76	5.4751	5.0364	-0.120492	0.599567
HLWS-HLCS	let-7g-5p	15342278	15090145	17	15	1.108	0.994	-0.15664	0.764631
HLWS-HLCS	let-7h	15342278	15090145	1	39	0.0652	2.5845	5.30887	2.76e-11	**
HLWS-HLCS	let-7j	15342278	15090145	422	1	27.5057	0.0663	-8.69651	6.38e-124	**
HLWS-HLCS	lin-4-5p	15342278	15090145	0	49	0.01	3.2472	8.34305	1.17e-15	**
HLWS-HLCS	miR-1	15342278	15090145	1160283	785537	75626.5	52056.3	-0.53882	0
HLWS-HLCS	miR-10	15342278	15090145	27915	9350	1819.48	619.61	-1.5541	0	**
HLWS-HLCS	miR-10*	15342278	15090145	9326	5364	607.863	355.464	-0.774043	3.29e-223
HLWS-HLCS	miR-100	15342278	15090145	3182	2763	207.401	183.1	-0.179793	1.61e-06
HLWS-HLCS	miR-1000-5p	15342278	15090145	0	69	0.01	4.5725	8.83684	9.46e-22	**
HLWS-HLCS	miR-1003-5p	15342278	15090145	75	0	4.8885	0.01	-8.93325	4.96e-23	**
HLWS-HLCS	miR-100-5p	15342278	15090145	3361	2823	219.068	187.076	-0.227756	5.87e-10
HLWS-HLCS	miR-100a	15342278	15090145	3080	2429	200.752	160.966	-0.318662	3.19e-16
HLWS-HLCS	miR-100b	15342278	15090145	0	3510	0.01	232.602	14.5056	0	**
HLWS-HLCS	miR-101	15342278	15090145	0	28	0.01	1.8555	7.53566	2.93e-09	**
HLWS-HLCS	miR-1010-5p	15342278	15090145	0	95	0.01	6.2955	9.29818	1.14e-29	**
HLWS-HLCS	miR-103	15342278	15090145	18	168	1.1732	11.1331	3.24633	1.7e-32	**
HLWS-HLCS	miR-103a-3p	15342278	15090145	17	164	1.108	10.868	3.29406	3.63e-32	**
HLWS-HLCS	miR-103b	15342278	15090145	0	19	0.01	1.2591	6.97625	1.61e-06	**
HLWS-HLCS	miR-10-3p	15342278	15090145	9169	5259	597.63	348.506	-0.77807	1.9e-221
HLWS-HLCS	miR-105	15342278	15090145	37	1	2.4116	0.0663	-5.18484	1.98e-10	**
HLWS-HLCS	miR-105-5p	15342278	15090145	129	0	8.4081	0.01	-9.71564	4.29e-39	**
HLWS-HLCS	miR-10-5p	15342278	15090145	27267	9280	1777.25	614.971	-1.53105	0	**
HLWS-HLCS	miR-107	15342278	15090145	24	180	1.5643	11.9283	2.9308	1.45e-31	**
HLWS-HLCS	miR-107b	15342278	15090145	2	31	0.1304	2.0543	3.97763	5.4e-08	**
HLWS-HLCS	miR-10a	15342278	15090145	28323	9470	1846.08	627.562	-1.55663	0	**
HLWS-HLCS	miR-10a-5p	15342278	15090145	27713	9313	1806.32	617.158	-1.54934	0	**
HLWS-HLCS	miR-10d	15342278	15090145	1	1251	0.0652	82.9018	10.3123	0	**
HLWS-HLCS	miR-11*	15342278	15090145	33	0	2.1509	0.01	-7.7488	1.54e-10	**
HLWS-HLCS	miR-11-3p	15342278	15090145	0	34	0.01	2.2531	7.81577	4.35e-11	**
HLWS-HLCS	miR-1175	15342278	15090145	159	1096	10.3635	72.6302	2.80906	4.09e-176	**
HLWS-HLCS	miR-1175-3p	15342278	15090145	165	1131	10.7546	74.9496	2.80097	3.97e-181	**
HLWS-HLCS	miR-1186	15342278	15090145	0	16	0.01	1.0603	6.72833	1.32e-05	**
HLWS-HLCS	miR-1192	15342278	15090145	97	25	6.3224	1.6567	-1.93216	3.81e-11	**
HLWS-HLCS	miR-1194	15342278	15090145	0	39	0.01	2.5845	8.01374	1.3e-12	**
HLWS-HLCS	miR-1199-3p	15342278	15090145	592	0	38.5862	0.01	-11.9139	8.23e-177	**
HLWS-HLCS	miR-1199-5p	15342278	15090145	29	0	1.8902	0.01	-7.5624	2.39e-09	**
HLWS-HLCS	miR-12	15342278	15090145	155	495	10.1028	32.8029	1.69907	9.95e-44	**
HLWS-HLCS	miR-122-5p	15342278	15090145	5	19	0.3259	1.2591	1.94989	0.003582	**
HLWS-HLCS	miR-1227	15342278	15090145	4	16	0.2607	1.0603	2.02401	0.00643231	**
HLWS-HLCS	miR-1228-5p	15342278	15090145	43	0	2.8027	0.01	-8.13067	1.63e-13	**
HLWS-HLCS	miR-122b	15342278	15090145	95	0	6.192	0.01	-9.27426	5.57e-29	**
HLWS-HLCS	miR-124	15342278	15090145	1419	111	92.4895	7.3558	-3.65234	4.55e-285	**
HLWS-HLCS	miR-124-3p	15342278	15090145	1085	93	70.7196	6.163	-3.52041	8.92e-212	**
HLWS-HLCS	miR-1246	15342278	15090145	12	606	0.7822	40.1587	5.68203	3.94e-164	**
HLWS-HLCS	miR-124a	15342278	15090145	19	1	1.2384	0.0663	-4.22332	2.46e-05	**
HLWS-HLCS	miR-124b	15342278	15090145	135	1079	8.7992	71.5036	3.02257	6.55e-187	**
HLWS-HLCS	miR-124e*	15342278	15090145	146	0	9.5162	0.01	-9.89424	3.77e-44	**
HLWS-HLCS	miR-1255b	15342278	15090145	18	0	1.1732	0.01	-6.87431	4.46e-06	**
HLWS-HLCS	miR-125a	15342278	15090145	1	3071	0.0652	203.51	11.6079	0	**
HLWS-HLCS	miR-125b-5p	15342278	15090145	3106	3103	202.447	205.631	0.0225121	0.538649
HLWS-HLCS	miR-125c	15342278	15090145	3010	3029	196.19	200.727	0.0329839	0.374325
HLWS-HLCS	miR-12-5p	15342278	15090145	2386	3041	155.518	201.522	0.373858	1.89e-21
HLWS-HLCS	miR-1260a	15342278	15090145	17	48	1.108	3.1809	1.52148	7.71e-05	**
HLWS-HLCS	miR-1261	15342278	15090145	84	9	5.4751	0.5964	-3.19853	2.25e-16	**
HLWS-HLCS	miR-1262	15342278	15090145	0	19	0.01	1.2591	6.97625	1.61e-06	**
HLWS-HLCS	miR-1266	15342278	15090145	169	3	11.0153	0.1988	-5.79205	5.72e-46	**
HLWS-HLCS	miR-1268	15342278	15090145	25	0	1.6295	0.01	-7.34829	3.69e-08	**
HLWS-HLCS	miR-1268b	15342278	15090145	168	0	10.9501	0.01	-10.0967	1.08e-50	**
HLWS-HLCS	miR-1269a	15342278	15090145	0	19	0.01	1.2591	6.97625	1.61e-06	**
HLWS-HLCS	miR-1271	15342278	15090145	5200	0	338.933	0.01	-15.0487	0	**
HLWS-HLCS	miR-1273a	15342278	15090145	0	85	0.01	5.6328	9.13771	1.26e-26	**
HLWS-HLCS	miR-1277-3p	15342278	15090145	0	31	0.01	2.0543	7.6825	3.57e-10	**
HLWS-HLCS	miR-1284	15342278	15090145	0	18	0.01	1.1928	6.89821	3.26e-06	**
HLWS-HLCS	miR-1287	15342278	15090145	0	1007	0.01	66.7323	12.7042	1.66e-307	**
HLWS-HLCS	miR-1290	15342278	15090145	13	28	0.8473	1.8555	1.13086	0.0168998	*
HLWS-HLCS	miR-1295b-5p	15342278	15090145	4086	0	266.323	0.01	-14.7009	0	**
HLWS-HLCS	miR-1301	15342278	15090145	33	0	2.1509	0.01	-7.7488	1.54e-10	**
HLWS-HLCS	miR-1304-3p	15342278	15090145	99	1	6.4528	0.0663	-6.60477	1.82e-28	**
HLWS-HLCS	miR-1304-5p	15342278	15090145	59	0	3.8456	0.01	-8.58706	2.85e-18	**
HLWS-HLCS	miR-1306	15342278	15090145	3	107	0.1955	7.0907	5.18069	7.33e-29	**
HLWS-HLCS	miR-1306-3p	15342278	15090145	1402	106	91.3815	7.0245	-3.70143	9.27e-285	**
HLWS-HLCS	miR-1307-3p	15342278	15090145	3	31	0.1955	2.0543	3.39341	3.28e-07	**
HLWS-HLCS	miR-1327	15342278	15090145	0	40	0.01	2.6507	8.05023	6.47e-13	**
HLWS-HLCS	miR-1328	15342278	15090145	0	27	0.01	1.7892	7.48317	5.9e-09	**
HLWS-HLCS	miR-1329*	15342278	15090145	0	24	0.01	1.5904	7.31325	4.84e-08	**
HLWS-HLCS	miR-133	15342278	15090145	274	154	17.8591	10.2053	-0.807341	1.51e-08
HLWS-HLCS	miR-1331	15342278	15090145	48	0	3.1286	0.01	-8.28937	5.32e-15	**
HLWS-HLCS	miR-133-3p	15342278	15090145	282	181	18.3806	11.9946	-0.615799	5.93e-06
HLWS-HLCS	miR-1339*	15342278	15090145	66	0	4.3018	0.01	-8.7488	2.36e-20	**
HLWS-HLCS	miR-133a	15342278	15090145	1	16	0.0652	1.0603	4.02346	0.000126773	**
HLWS-HLCS	miR-133b	15342278	15090145	276	155	17.9895	10.2716	-0.808494	1.28e-08
HLWS-HLCS	miR-134	15342278	15090145	65	77	4.2367	5.1027	0.26832	0.270163
HLWS-HLCS	miR-1343	15342278	15090145	0	23	0.01	1.5242	7.25191	9.76e-08	**
HLWS-HLCS	miR-1344	15342278	15090145	0	6364	0.01	421.732	15.364	0	**
HLWS-HLCS	miR-1345	15342278	15090145	0	52	0.01	3.446	8.42878	1.43e-16	**
HLWS-HLCS	miR-1346	15342278	15090145	3	58	0.1955	3.8436	4.29722	1.08e-14	**
HLWS-HLCS	miR-1357	15342278	15090145	20	17	1.3036	1.1266	-0.210526	0.663978
HLWS-HLCS	miR-1358	15342278	15090145	15	80	0.9777	5.3015	2.43894	2.31e-12	**
HLWS-HLCS	miR-1368	15342278	15090145	0	40	0.01	2.6507	8.05023	6.47e-13	**
HLWS-HLCS	miR-1369	15342278	15090145	23	31	1.4991	2.0543	0.45455	0.254048
HLWS-HLCS	miR-137	15342278	15090145	18	5	1.1732	0.3313	-1.82424	0.00745266	**
HLWS-HLCS	miR-1373	15342278	15090145	0	20	0.01	1.3254	7.05028	8.01e-07	**
HLWS-HLCS	miR-1380	15342278	15090145	0	39	0.01	2.5845	8.01374	1.3e-12	**
HLWS-HLCS	miR-1381	15342278	15090145	0	60	0.01	3.9761	8.63521	5.22e-19	**
HLWS-HLCS	miR-1382	15342278	15090145	30	0	1.9554	0.01	-7.61132	1.2e-09	**
HLWS-HLCS	miR-1386	15342278	15090145	0	62	0.01	4.1086	8.6825	1.28e-19	**
HLWS-HLCS	miR-1390	15342278	15090145	0	132	0.01	8.7474	9.77271	6.07e-41	**
HLWS-HLCS	miR-1396	15342278	15090145	939	0	61.2034	0.01	-12.5794	5.03e-280	**
HLWS-HLCS	miR-13b*	15342278	15090145	5	32	0.3259	2.1206	2.70197	3.36e-06	**
HLWS-HLCS	miR-1-3p	15342278	15090145	1198028	795417	78086.7	52711	-0.566972	0
HLWS-HLCS	miR-140	15342278	15090145	24	67	1.5643	4.44	1.50504	3.39e-06	**
HLWS-HLCS	miR-140*	15342278	15090145	18	42	1.1732	2.7833	1.24635	0.00150062	**
HLWS-HLCS	miR-140-3p	15342278	15090145	21	69	1.3688	4.5725	1.74007	1.66e-07	**
HLWS-HLCS	miR-1404	15342278	15090145	41	0	2.6724	0.01	-8.06199	6.43e-13	**
HLWS-HLCS	miR-1407	15342278	15090145	0	58	0.01	3.8436	8.58631	2.12e-18	**
HLWS-HLCS	miR-1408	15342278	15090145	115	7	7.4956	0.4639	-4.01416	3.49e-26	**
HLWS-HLCS	miR-1411	15342278	15090145	51	0	3.3241	0.01	-8.37682	6.82e-16	**
HLWS-HLCS	miR-1412	15342278	15090145	20	57	1.3036	3.7773	1.53485	1.41e-05	**
HLWS-HLCS	miR-142	15342278	15090145	0	31	0.01	2.0543	7.6825	3.57e-10	**
HLWS-HLCS	miR-142*	15342278	15090145	76	0	4.9536	0.01	-8.95233	2.5e-23	**
HLWS-HLCS	miR-1421ac	15342278	15090145	1	1262	0.0652	83.6307	10.3249	0	**
HLWS-HLCS	miR-1421ai	15342278	15090145	0	102	0.01	6.7594	9.40075	8.37e-32	**
HLWS-HLCS	miR-1421k-1*	15342278	15090145	105	0	6.8438	0.01	-9.41865	5.91e-32	**
HLWS-HLCS	miR-1421l	15342278	15090145	0	180	0.01	11.9283	10.2202	1.45e-55	**
HLWS-HLCS	miR-1422f*	15342278	15090145	0	78	0.01	5.1689	9.01371	1.71e-24	**
HLWS-HLCS	miR-1422j*	15342278	15090145	188	0	12.2537	0.01	-10.259	1.21e-56	**
HLWS-HLCS	miR-142b	15342278	15090145	1178	0	76.7813	0.01	-12.9065	0	**
HLWS-HLCS	miR-143	15342278	15090145	50	11	3.259	0.729	-2.16044	3.87e-07	**
HLWS-HLCS	miR-143-3p	15342278	15090145	0	20	0.01	1.3254	7.05028	8.01e-07	**
HLWS-HLCS	miR-144	15342278	15090145	0	17	0.01	1.1266	6.81583	6.57e-06	**
HLWS-HLCS	miR-144-3p	15342278	15090145	0	24	0.01	1.5904	7.31325	4.84e-08	**
HLWS-HLCS	miR-1451*	15342278	15090145	221	0	14.4046	0.01	-10.4923	1.85e-66	**
HLWS-HLCS	miR-1464	15342278	15090145	25	2	1.6295	0.1325	-3.62037	3.7e-06	**
HLWS-HLCS	miR-1469	15342278	15090145	0	381	0.01	25.2483	11.302	8.46e-117	**
HLWS-HLCS	miR-146b	15342278	15090145	39	2	2.542	0.1325	-4.2619	5.63e-10	**
HLWS-HLCS	miR-146b-5p	15342278	15090145	1	32	0.0652	2.1206	5.02346	3.12e-09	**
HLWS-HLCS	miR-1472	15342278	15090145	69	0	4.4974	0.01	-8.81295	3.02e-21	**
HLWS-HLCS	miR-1482	15342278	15090145	0	104	0.01	6.8919	9.42876	2.06e-32	**
HLWS-HLCS	miR-1491	15342278	15090145	133	1667	8.6689	110.469	3.67165	0	**
HLWS-HLCS	miR-149-3p	15342278	15090145	51	0	3.3241	0.01	-8.37682	6.82e-16	**
HLWS-HLCS	miR-1497a	15342278	15090145	80	11	5.2143	0.729	-2.83848	4.46e-14	**
HLWS-HLCS	miR-1497d	15342278	15090145	21	32	1.3688	2.1206	0.631561	0.118587
HLWS-HLCS	miR-1497e	15342278	15090145	16	46	1.0429	3.0483	1.5474	8.97e-05	**
HLWS-HLCS	miR-1497f	15342278	15090145	3	42	0.1955	2.7833	3.83156	3.31e-10	**
HLWS-HLCS	miR-1502b-5p	15342278	15090145	0	41	0.01	2.717	8.08587	3.21e-13	**
HLWS-HLCS	miR-1505	15342278	15090145	0	16	0.01	1.0603	6.72833	1.32e-05	**
HLWS-HLCS	miR-151	15342278	15090145	16	0	1.0429	0.01	-6.70446	1.76e-05	**
HLWS-HLCS	miR-152a	15342278	15090145	0	35	0.01	2.3194	7.85761	2.16e-11	**
HLWS-HLCS	miR-153	15342278	15090145	19	7	1.2384	0.4639	-1.41659	0.0214619	*
HLWS-HLCS	miR-1551*	15342278	15090145	8	75	0.5214	4.9701	3.25281	2.85e-15	**
HLWS-HLCS	miR-1553	15342278	15090145	87	0	5.6706	0.01	-9.14736	1.34e-26	**
HLWS-HLCS	miR-1563	15342278	15090145	0	75	0.01	4.9701	8.95713	1.41e-23	**
HLWS-HLCS	miR-1568	15342278	15090145	166	0	10.8198	0.01	-10.0795	4.24e-50	**
HLWS-HLCS	miR-1573	15342278	15090145	31	0	2.0206	0.01	-7.65864	6.06e-10	**
HLWS-HLCS	miR-1575	15342278	15090145	0	93	0.01	6.163	9.26749	4.62e-29	**
HLWS-HLCS	miR-1579	15342278	15090145	34	9	2.2161	0.5964	-1.89367	0.000131999	**
HLWS-HLCS	miR-1584	15342278	15090145	304	5	19.8145	0.3313	-5.90227	2.68e-82	**
HLWS-HLCS	miR-1587	15342278	15090145	87	1	5.6706	0.0663	-6.41835	5.96e-25	**
HLWS-HLCS	miR-1591	15342278	15090145	1292	4502	84.2117	298.34	1.82487	0	**
HLWS-HLCS	miR-1593	15342278	15090145	38	92	2.4768	6.0967	1.29955	1.06e-06	**
HLWS-HLCS	miR-1594	15342278	15090145	39	0	2.542	0.01	-7.98982	2.53e-12	**
HLWS-HLCS	miR-1597	15342278	15090145	175	3	11.4064	0.1988	-5.84238	1.04e-47	**
HLWS-HLCS	miR-15a*	15342278	15090145	20	0	1.3036	0.01	-7.02636	1.13e-06	**
HLWS-HLCS	miR-1601	15342278	15090145	95	17	6.192	1.1266	-2.45843	2.83e-14	**
HLWS-HLCS	miR-1604	15342278	15090145	0	469	0.01	31.0799	11.6018	1.31e-143	**
HLWS-HLCS	miR-1610	15342278	15090145	168	2	10.9501	0.1325	-6.36881	3.9e-47	**
HLWS-HLCS	miR-1623	15342278	15090145	35	0	2.2813	0.01	-7.83371	3.92e-11	**
HLWS-HLCS	miR-1630	15342278	15090145	0	35	0.01	2.3194	7.85761	2.16e-11	**
HLWS-HLCS	miR-1631	15342278	15090145	46	0	2.9983	0.01	-8.228	2.09e-14	**
HLWS-HLCS	miR-1632	15342278	15090145	68	1	4.4322	0.0663	-6.06287	2.11e-19	**
HLWS-HLCS	miR-1637	15342278	15090145	34	840	2.2161	55.6655	4.65069	1.89e-205	**
HLWS-HLCS	miR-1640	15342278	15090145	470	0	30.6343	0.01	-11.5809	1.6e-140	**
HLWS-HLCS	miR-1648*	15342278	15090145	4	28	0.2607	1.8555	2.83135	8.85e-06	**
HLWS-HLCS	miR-1659	15342278	15090145	56	0	3.65	0.01	-8.51175	2.22e-17	**
HLWS-HLCS	miR-1663*	15342278	15090145	0	35	0.01	2.3194	7.85761	2.16e-11	**
HLWS-HLCS	miR-1676	15342278	15090145	0	30	0.01	1.9881	7.63525	7.2e-10	**
HLWS-HLCS	miR-1677	15342278	15090145	109	2	7.1046	0.1325	-5.74469	5.94e-30	**
HLWS-HLCS	miR-1677b	15342278	15090145	40	6	2.6072	0.3976	-2.71311	2.37e-07	**
HLWS-HLCS	miR-1683	15342278	15090145	0	49	0.01	3.2472	8.34305	1.17e-15	**
HLWS-HLCS	miR-1687	15342278	15090145	6	373	0.3911	24.7181	5.98189	1.55e-103	**
HLWS-HLCS	miR-1692	15342278	15090145	457	30	29.787	1.9881	-3.90522	6.23e-98	**
HLWS-HLCS	miR-1693	15342278	15090145	21	0	1.3688	0.01	-7.09677	5.72e-07	**
HLWS-HLCS	miR-1700	15342278	15090145	59	0	3.8456	0.01	-8.58706	2.85e-18	**
HLWS-HLCS	miR-1701	15342278	15090145	14	33	0.9125	2.1869	1.26099	0.00462243	**
HLWS-HLCS	miR-17-1-3p	15342278	15090145	0	215	0.01	14.2477	10.4765	3.15e-66	**
HLWS-HLCS	miR-1727	15342278	15090145	0	16	0.01	1.0603	6.72833	1.32e-05	**
HLWS-HLCS	miR-1731	15342278	15090145	63	1	4.1063	0.0663	-5.95269	6.02e-18	**
HLWS-HLCS	miR-1732	15342278	15090145	0	253	0.01	16.7659	10.7113	8.35e-78	**
HLWS-HLCS	miR-17-3p	15342278	15090145	3	865	0.1955	57.3222	8.19578	4.23e-257	**
HLWS-HLCS	miR-1752	15342278	15090145	75	6	4.8885	0.3976	-3.62	2.8e-16	**
HLWS-HLCS	miR-1759	15342278	15090145	21	55	1.3688	3.6448	1.41293	6.08e-05	**
HLWS-HLCS	miR-1763	15342278	15090145	33	4	2.1509	0.2651	-3.02033	7.75e-07	**
HLWS-HLCS	miR-1766	15342278	15090145	0	54	0.01	3.5785	8.48321	3.51e-17	**
HLWS-HLCS	miR-1767	15342278	15090145	0	535	0.01	35.4536	11.7917	1.03e-163	**
HLWS-HLCS	miR-1770	15342278	15090145	34	0	2.2161	0.01	-7.79188	7.77e-11	**
HLWS-HLCS	miR-1776	15342278	15090145	0	324	0.01	21.471	11.0682	1.96e-99	**
HLWS-HLCS	miR-1777	15342278	15090145	2435	2256	158.712	149.501	-0.0862494	0.0407549
HLWS-HLCS	miR-1777a	15342278	15090145	133	0	8.6689	0.01	-9.75971	2.77e-40	**
HLWS-HLCS	miR-1777b	15342278	15090145	85	4	5.5402	0.2651	-4.38533	8.51e-21	**
HLWS-HLCS	miR-1784	15342278	15090145	42	0	2.7375	0.01	-8.09672	3.24e-13	**
HLWS-HLCS	miR-1791	15342278	15090145	5	19	0.3259	1.2591	1.94989	0.003582	**
HLWS-HLCS	miR-1795	15342278	15090145	0	166	0.01	11.0006	10.1034	2.66e-51	**
HLWS-HLCS	miR-1800	15342278	15090145	3	19	0.1955	1.2591	2.68715	0.000422771	**
HLWS-HLCS	miR-1814	15342278	15090145	0	17	0.01	1.1266	6.81583	6.57e-06	**
HLWS-HLCS	miR-1815	15342278	15090145	1	280	0.0652	18.5552	8.15274	7.09e-84	**
HLWS-HLCS	miR-181a-5p	15342278	15090145	0	16	0.01	1.0603	6.72833	1.32e-05	**
HLWS-HLCS	miR-181b-3p	15342278	15090145	7	60	0.4563	3.9761	3.1233	4.7e-12	**
HLWS-HLCS	miR-182-3p	15342278	15090145	0	21	0.01	1.3916	7.1206	3.97e-07	**
HLWS-HLCS	miR-183*	15342278	15090145	50	0	3.259	0.01	-8.34829	1.35e-15	**
HLWS-HLCS	miR-184	15342278	15090145	10100	17736	658.312	1175.34	0.836231	0
HLWS-HLCS	miR-1842	15342278	15090145	16	757	1.0429	50.1652	5.58801	2.9e-203	**
HLWS-HLCS	miR-184-3p	15342278	15090145	9115	17448	594.11	1156.25	0.960653	0
HLWS-HLCS	miR-184b	15342278	15090145	1665	743	108.524	49.2374	-1.14018	2e-77	**
HLWS-HLCS	miR-185-5p	15342278	15090145	12	21	0.7822	1.3916	0.831135	0.110241
HLWS-HLCS	miR-190	15342278	15090145	123	244	8.0171	16.1695	1.01212	6.9e-11	**
HLWS-HLCS	miR-190-5p	15342278	15090145	94	191	6.1269	12.6573	1.04674	3.02e-09	**
HLWS-HLCS	miR-190b	15342278	15090145	30	1	1.9554	0.0663	-4.88231	1.97e-08	**
HLWS-HLCS	miR-191*	15342278	15090145	85	136	5.5402	9.0125	0.701989	0.000370873
HLWS-HLCS	miR-1911-3p	15342278	15090145	21	0	1.3688	0.01	-7.09677	5.72e-07	**
HLWS-HLCS	miR-1912-3p	15342278	15090145	0	16	0.01	1.0603	6.72833	1.32e-05	**
HLWS-HLCS	miR-1915-3p	15342278	15090145	49	3	3.1938	0.1988	-4.00588	8.14e-12	**
HLWS-HLCS	miR-1930-3p	15342278	15090145	75	0	4.8885	0.01	-8.93325	4.96e-23	**
HLWS-HLCS	miR-193a	15342278	15090145	0	43	0.01	2.8495	8.15456	7.88e-14	**
HLWS-HLCS	miR-1940	15342278	15090145	0	1187	0.01	78.6606	12.9414	0	**
HLWS-HLCS	miR-1957	15342278	15090145	136	124	8.8644	8.2173	-0.109359	0.542708
HLWS-HLCS	miR-1958	15342278	15090145	45	1	2.9331	0.0663	-5.46727	9.89e-13	**
HLWS-HLCS	miR-1963	15342278	15090145	1603	0	104.483	0.01	-13.351	0	**
HLWS-HLCS	miR-1967	15342278	15090145	0	789	0.01	52.2858	12.3522	4.3e-241	**
HLWS-HLCS	miR-196a-5p	15342278	15090145	32	46	2.0857	3.0483	0.547473	0.0986821
HLWS-HLCS	miR-196b-3p	15342278	15090145	0	7523	0.01	498.537	15.6054	0	**
HLWS-HLCS	miR-1982-5p	15342278	15090145	0	158	0.01	10.4704	10.0321	7.29e-49	**
HLWS-HLCS	miR-199	15342278	15090145	0	27	0.01	1.7892	7.48317	5.9e-09	**
HLWS-HLCS	miR-199*	15342278	15090145	0	24	0.01	1.5904	7.31325	4.84e-08	**
HLWS-HLCS	miR-1993	15342278	15090145	28	31	1.825	2.0543	0.17075	0.651801
HLWS-HLCS	miR-199a*	15342278	15090145	0	19	0.01	1.2591	6.97625	1.61e-06	**
HLWS-HLCS	miR-199a-3p	15342278	15090145	0	25	0.01	1.6567	7.37217	2.4e-08	**
HLWS-HLCS	miR-199b-3p	15342278	15090145	0	66	0.01	4.3737	8.77271	7.76e-21	**
HLWS-HLCS	miR-1a	15342278	15090145	3901	1	254.265	0.0663	-11.905	0	**
HLWS-HLCS	miR-1a-3p	15342278	15090145	27369	1164	1783.89	77.1364	-4.53147	0	**
HLWS-HLCS	miR-1b	15342278	15090145	27370	20627	1783.96	1366.92	-0.384155	4.01e-185
HLWS-HLCS	miR-1c	15342278	15090145	858	322	55.9239	21.3384	-1.39001	6.61e-55	**
HLWS-HLCS	miR-2001	15342278	15090145	857	732	55.8587	48.5085	-0.203544	0.00501556
HLWS-HLCS	miR-200a	15342278	15090145	262	0	17.077	0.01	-10.7378	1.18e-78	**
HLWS-HLCS	miR-2013	15342278	15090145	291	0	18.9672	0.01	-10.8893	2.8e-87	**
HLWS-HLCS	miR-2032a*	15342278	15090145	0	142	0.01	9.4101	9.87807	5.46e-44	**
HLWS-HLCS	miR-2033*	15342278	15090145	216	0	14.0787	0.01	-10.4593	5.69e-65	**
HLWS-HLCS	miR-2047	15342278	15090145	0	46	0.01	3.0483	8.25186	9.61e-15	**
HLWS-HLCS	miR-2049*	15342278	15090145	33	292	2.1509	19.3504	3.16935	3.51e-54	**
HLWS-HLCS	miR-2059-5p	15342278	15090145	0	35	0.01	2.3194	7.85761	2.16e-11	**
HLWS-HLCS	miR-206	15342278	15090145	26762	9080	1744.33	601.717	-1.53552	0	**
HLWS-HLCS	miR-206-3p	15342278	15090145	3	47	0.1955	3.1146	3.99381	1.35e-11	**
HLWS-HLCS	miR-2067	15342278	15090145	28	0	1.825	0.01	-7.51175	4.73e-09	**
HLWS-HLCS	miR-2068*	15342278	15090145	133	0	8.6689	0.01	-9.75971	2.77e-40	**
HLWS-HLCS	miR-21	15342278	15090145	58	12	3.7804	0.7952	-2.24915	1.99e-08	**
HLWS-HLCS	miR-210	15342278	15090145	58	31	3.7804	2.0543	-0.879892	0.00531692
HLWS-HLCS	miR-210-3p	15342278	15090145	56	2	3.65	0.1325	-4.78383	9.68e-15	**
HLWS-HLCS	miR-210b	15342278	15090145	0	37	0.01	2.4519	7.93776	5.3e-12	**
HLWS-HLCS	miR-211-3p	15342278	15090145	0	41	0.01	2.717	8.08587	3.21e-13	**
HLWS-HLCS	miR-211-5p	15342278	15090145	0	67	0.01	4.44	8.79442	3.85e-21	**
HLWS-HLCS	miR-2127	15342278	15090145	24	478	1.5643	31.6763	4.33981	1.16e-112	**
HLWS-HLCS	miR-2130	15342278	15090145	0	759	0.01	50.2977	12.2963	5.92e-232	**
HLWS-HLCS	miR-214	15342278	15090145	132	3	8.6037	0.1988	-5.43557	2.81e-35	**
HLWS-HLCS	miR-214-3p	15342278	15090145	510	1	33.2415	0.0663	-8.96976	5.14e-150	**
HLWS-HLCS	miR-21-5p	15342278	15090145	54	12	3.5197	0.7952	-2.14606	1.47e-07	**
HLWS-HLCS	miR-216b	15342278	15090145	5	21	0.3259	1.3916	2.09424	0.00130842	**
HLWS-HLCS	miR-217	15342278	15090145	2	23	0.1304	1.5242	3.54704	8.72e-06	**
HLWS-HLCS	miR-219	15342278	15090145	106	13	6.909	0.8615	-3.00355	3.25e-19	**
HLWS-HLCS	miR-2191	15342278	15090145	0	26	0.01	1.723	7.42878	1.19e-08	**
HLWS-HLCS	miR-219-1*	15342278	15090145	24	5	1.5643	0.3313	-2.23931	0.000384436	**
HLWS-HLCS	miR-219-3p	15342278	15090145	29	0	1.8902	0.01	-7.5624	2.39e-09	**
HLWS-HLCS	miR-219-5p	15342278	15090145	76	33	4.9536	2.1869	-1.17959	4.78e-05	**
HLWS-HLCS	miR-221	15342278	15090145	64	14	4.1715	0.9278	-2.16868	7.94e-09	**
HLWS-HLCS	miR-221-3p	15342278	15090145	42	0	2.7375	0.01	-8.09672	3.24e-13	**
HLWS-HLCS	miR-222	15342278	15090145	47	1	3.0634	0.0663	-5.52998	2.62e-13	**
HLWS-HLCS	miR-2229	15342278	15090145	0	258	0.01	17.0973	10.7396	2.5e-79	**
HLWS-HLCS	miR-223-5p	15342278	15090145	0	21	0.01	1.3916	7.1206	3.97e-07	**
HLWS-HLCS	miR-2238d	15342278	15090145	0	32	0.01	2.1206	7.72833	1.77e-10	**
HLWS-HLCS	miR-22-3p	15342278	15090145	1	31	0.0652	2.0543	4.97763	6.11e-09	**
HLWS-HLCS	miR-2244	15342278	15090145	34	0	2.2161	0.01	-7.79188	7.77e-11	**
HLWS-HLCS	miR-2250	15342278	15090145	0	69	0.01	4.5725	8.83684	9.46e-22	**
HLWS-HLCS	miR-2255	15342278	15090145	487	0	31.7424	0.01	-11.6322	1.4e-145	**
HLWS-HLCS	miR-2260	15342278	15090145	33	0	2.1509	0.01	-7.7488	1.54e-10	**
HLWS-HLCS	miR-2283-5p	15342278	15090145	0	48	0.01	3.1809	8.31329	2.36e-15	**
HLWS-HLCS	miR-2284d	15342278	15090145	0	22	0.01	1.4579	7.18775	1.97e-07	**
HLWS-HLCS	miR-2284g	15342278	15090145	8	46	0.5214	3.0483	2.54754	5.81e-08	**
HLWS-HLCS	miR-2284i	15342278	15090145	7	1932	0.4563	128.031	8.13229	0	**
HLWS-HLCS	miR-2284k	15342278	15090145	0	22	0.01	1.4579	7.18775	1.97e-07	**
HLWS-HLCS	miR-2284x	15342278	15090145	0	24	0.01	1.5904	7.31325	4.84e-08	**
HLWS-HLCS	miR-228-5p	15342278	15090145	1	91	0.0652	6.0304	6.53124	8.9e-27	**
HLWS-HLCS	miR-2288	15342278	15090145	27	0	1.7598	0.01	-7.45927	9.39e-09	**
HLWS-HLCS	miR-2290	15342278	15090145	2270	194	147.957	12.8561	-3.52465	0	**
HLWS-HLCS	miR-2291	15342278	15090145	0	67	0.01	4.44	8.79442	3.85e-21	**
HLWS-HLCS	miR-2292	15342278	15090145	0	410	0.01	27.1701	11.4078	1.24e-125	**
HLWS-HLCS	miR-2296	15342278	15090145	0	479	0.01	31.7426	11.6322	1.18e-146	**
HLWS-HLCS	miR-23*	15342278	15090145	0	212	0.01	14.0489	10.4562	2.58e-65	**
HLWS-HLCS	miR-2303	15342278	15090145	2	131	0.1304	8.6812	6.05688	2.82e-37	**
HLWS-HLCS	miR-230-3p	15342278	15090145	0	17	0.01	1.1266	6.81583	6.57e-06	**
HLWS-HLCS	miR-2304	15342278	15090145	13	47	0.8473	3.1146	1.8781	5.69e-06	**
HLWS-HLCS	miR-2305	15342278	15090145	19	0	1.2384	0.01	-6.95233	2.25e-06	**
HLWS-HLCS	miR-231	15342278	15090145	23	116	1.4991	7.6871	2.35834	1.06e-16	**
HLWS-HLCS	miR-2316	15342278	15090145	28	0	1.825	0.01	-7.51175	4.73e-09	**
HLWS-HLCS	miR-2333	15342278	15090145	0	69	0.01	4.5725	8.83684	9.46e-22	**
HLWS-HLCS	miR-233-3p	15342278	15090145	0	4442	0.01	294.364	14.8453	0	**
HLWS-HLCS	miR-2341	15342278	15090145	73	8	4.7581	0.5301	-3.16605	2.84e-14	**
HLWS-HLCS	miR-2347	15342278	15090145	0	19	0.01	1.2591	6.97625	1.61e-06	**
HLWS-HLCS	miR-2353	15342278	15090145	0	95	0.01	6.2955	9.29818	1.14e-29	**
HLWS-HLCS	miR-2360	15342278	15090145	0	280	0.01	18.5552	10.8576	4.97e-86	**
HLWS-HLCS	miR-2361	15342278	15090145	0	259	0.01	17.1635	10.7451	1.24e-79	**
HLWS-HLCS	miR-2363	15342278	15090145	567	9	36.9567	0.5964	-5.95341	7.59e-153	**
HLWS-HLCS	miR-2371	15342278	15090145	857	1229	55.8587	81.4439	0.544025	1.32e-17
HLWS-HLCS	miR-2372	15342278	15090145	428	1178	27.8968	78.0642	1.48456	7.21e-84	**
HLWS-HLCS	miR-2374	15342278	15090145	62	0	4.0411	0.01	-8.6586	3.65e-19	**
HLWS-HLCS	miR-2383	15342278	15090145	62	0	4.0411	0.01	-8.6586	3.65e-19	**
HLWS-HLCS	miR-2384	15342278	15090145	34	18	2.2161	1.1928	-0.893671	0.0314545
HLWS-HLCS	miR-2388	15342278	15090145	2027	0	132.119	0.01	-13.6895	0	**
HLWS-HLCS	miR-2392	15342278	15090145	1	93	0.0652	6.163	6.56262	2.24e-27	**
HLWS-HLCS	miR-23a	15342278	15090145	5	18	0.3259	1.1928	1.87185	0.00585479	**
HLWS-HLCS	miR-23a-3p	15342278	15090145	0	16	0.01	1.0603	6.72833	1.32e-05	**
HLWS-HLCS	miR-2-3p	15342278	15090145	0	31	0.01	2.0543	7.6825	3.57e-10	**
HLWS-HLCS	miR-24	15342278	15090145	5	24	0.3259	1.5904	2.28689	0.00027406	**
HLWS-HLCS	miR-241	15342278	15090145	3	20	0.1955	1.3254	2.76119	0.000238015	**
HLWS-HLCS	miR-2411	15342278	15090145	1632	720	106.373	47.7133	-1.15666	1.19e-77	**
HLWS-HLCS	miR-2412	15342278	15090145	944	3	61.5293	0.1988	-8.27381	2.83e-274	**
HLWS-HLCS	miR-2415*	15342278	15090145	24	0	1.5643	0.01	-7.28937	7.33e-08	**
HLWS-HLCS	miR-2418	15342278	15090145	25	90	1.6295	5.9642	1.8719	3.05e-10	**
HLWS-HLCS	miR-242	15342278	15090145	0	57	0.01	3.7773	8.56121	4.28e-18	**
HLWS-HLCS	miR-2421	15342278	15090145	21	6	1.3688	0.3976	-1.78352	0.00426376	**
HLWS-HLCS	miR-242b	15342278	15090145	0	18	0.01	1.1928	6.89821	3.26e-06	**
HLWS-HLCS	miR-2444	15342278	15090145	28	8	1.825	0.5301	-1.78356	0.000899648	**
HLWS-HLCS	miR-244-5p	15342278	15090145	0	564	0.01	37.3754	11.8679	1.51e-172	**
HLWS-HLCS	miR-2446	15342278	15090145	0	566	0.01	37.5079	11.873	3.7e-173	**
HLWS-HLCS	miR-2449	15342278	15090145	0	6307	0.01	417.955	15.3511	0	**
HLWS-HLCS	miR-2450a	15342278	15090145	75	1	4.8885	0.0663	-6.20424	1.92e-21	**
HLWS-HLCS	miR-2460	15342278	15090145	0	22	0.01	1.4579	7.18775	1.97e-07	**
HLWS-HLCS	miR-2461-3p	15342278	15090145	1	52	0.0652	3.446	5.72391	3.96e-15	**
HLWS-HLCS	miR-2462	15342278	15090145	1	118	0.0652	7.8197	6.9061	6.82e-35	**
HLWS-HLCS	miR-2464-3p	15342278	15090145	79	0	5.1492	0.01	-9.0082	3.2e-24	**
HLWS-HLCS	miR-2467-5p	15342278	15090145	232	0	15.1216	0.01	-10.5624	9.91e-70	**
HLWS-HLCS	miR-2470	15342278	15090145	9	39	0.5866	2.5845	2.13944	7.12e-06	**
HLWS-HLCS	miR-2476	15342278	15090145	1524	4048	99.3334	268.255	1.43325	5.08e-269	**
HLWS-HLCS	miR-2477	15342278	15090145	17	0	1.108	0.01	-6.79181	8.85e-06	**
HLWS-HLCS	miR-2478	15342278	15090145	50	57	3.259	3.7773	0.212926	0.447518
HLWS-HLCS	miR-248	15342278	15090145	1	50	0.0652	3.3134	5.6673	1.55e-14	**
HLWS-HLCS	miR-2487	15342278	15090145	540	3374	35.1969	223.59	2.66733	0	**
HLWS-HLCS	miR-2491-3p	15342278	15090145	0	143	0.01	9.4764	9.8882	2.71e-44	**
HLWS-HLCS	miR-24b	15342278	15090145	152	16	9.9073	1.0603	-3.22402	9.39e-29	**
HLWS-HLCS	miR-24c	15342278	15090145	0	263	0.01	17.4286	10.7672	7.5e-81	**
HLWS-HLCS	miR-25	15342278	15090145	0	175	0.01	11.597	10.1795	4.83e-54	**
HLWS-HLCS	miR-2517a	15342278	15090145	179	0	11.6671	0.01	-10.1882	5.76e-54	**
HLWS-HLCS	miR-252	15342278	15090145	417	72	27.1798	4.7713	-2.51008	4.36e-59	**
HLWS-HLCS	miR-252-5p	15342278	15090145	10132	1143	660.397	75.7448	-3.12412	0	**
HLWS-HLCS	miR-252a	15342278	15090145	422	73	27.5057	4.8376	-2.50737	1.05e-59	**
HLWS-HLCS	miR-252a-5p	15342278	15090145	54	76	3.5197	5.0364	0.51694	0.043356
HLWS-HLCS	miR-252b	15342278	15090145	13278	1189	865.452	78.7931	-3.45731	0	**
HLWS-HLCS	miR-252b-3p	15342278	15090145	16	0	1.0429	0.01	-6.70446	1.76e-05	**
HLWS-HLCS	miR-253	15342278	15090145	30	0	1.9554	0.01	-7.61132	1.2e-09	**
HLWS-HLCS	miR-2530	15342278	15090145	17	0	1.108	0.01	-6.79181	8.85e-06	**
HLWS-HLCS	miR-25-3p	15342278	15090145	8	133	0.5214	8.8137	4.07929	4.47e-31	**
HLWS-HLCS	miR-2541*	15342278	15090145	0	18	0.01	1.1928	6.89821	3.26e-06	**
HLWS-HLCS	miR-2542	15342278	15090145	0	645	0.01	42.7431	12.0615	3.17e-197	**
HLWS-HLCS	miR-2542*	15342278	15090145	6265	97	408.349	6.428	-5.98929	0	**
HLWS-HLCS	miR-2544	15342278	15090145	66	2	4.3018	0.1325	-5.02088	1.4e-17	**
HLWS-HLCS	miR-2555	15342278	15090145	0	32	0.01	2.1206	7.72833	1.77e-10	**
HLWS-HLCS	miR-256	15342278	15090145	3715	0	242.141	0.01	-14.5636	0	**
HLWS-HLCS	miR-2566a-2*	15342278	15090145	0	16	0.01	1.0603	6.72833	1.32e-05	**
HLWS-HLCS	miR-2568b*	15342278	15090145	0	37	0.01	2.4519	7.93776	5.3e-12	**
HLWS-HLCS	miR-259	15342278	15090145	258	0	16.8163	0.01	-10.7156	1.83e-77	**
HLWS-HLCS	miR-2-5p	15342278	15090145	0	302	0.01	20.0131	10.9667	9.87e-93	**
HLWS-HLCS	miR-262	15342278	15090145	49	0	3.1938	0.01	-8.31913	2.68e-15	**
HLWS-HLCS	miR-263a	15342278	15090145	2852	1975	185.892	130.88	-0.506216	1.31e-33
HLWS-HLCS	miR-263a-5p	15342278	15090145	2690	1902	175.333	126.043	-0.476183	1.31e-28
HLWS-HLCS	miR-265	15342278	15090145	55	2	3.5849	0.1325	-4.75787	1.86e-14	**
HLWS-HLCS	miR-2685	15342278	15090145	0	179	0.01	11.862	10.2121	2.92e-55	**
HLWS-HLCS	miR-2700	15342278	15090145	25	0	1.6295	0.01	-7.34829	3.69e-08	**
HLWS-HLCS	miR-271	15342278	15090145	0	142	0.01	9.4101	9.87807	5.46e-44	**
HLWS-HLCS	miR-2716	15342278	15090145	0	93	0.01	6.163	9.26749	4.62e-29	**
HLWS-HLCS	miR-272	15342278	15090145	0	22	0.01	1.4579	7.18775	1.97e-07	**
HLWS-HLCS	miR-273	15342278	15090145	0	112	0.01	7.4221	9.53568	7.52e-35	**
HLWS-HLCS	miR-2733a	15342278	15090145	65	119	4.2367	7.8859	0.896334	3.97e-05
HLWS-HLCS	miR-2733b	15342278	15090145	23	1	1.4991	0.0663	-4.49894	1.87e-06	**
HLWS-HLCS	miR-2733d	15342278	15090145	57	0	3.7152	0.01	-8.5373	1.12e-17	**
HLWS-HLCS	miR-2733h	15342278	15090145	0	36	0.01	2.3857	7.89827	1.07e-11	**
HLWS-HLCS	miR-2742	15342278	15090145	0	115	0.01	7.6209	9.57382	9.17e-36	**
HLWS-HLCS	miR-2745	15342278	15090145	0	801	0.01	53.081	12.374	9.49e-245	**
HLWS-HLCS	miR-275	15342278	15090145	25447	17714	1658.62	1173.88	-0.4987	1.13e-277
HLWS-HLCS	miR-2752	15342278	15090145	39	0	2.542	0.01	-7.98982	2.53e-12	**
HLWS-HLCS	miR-2753	15342278	15090145	8	6696	0.5214	443.733	9.73309	0	**
HLWS-HLCS	miR-275-3p	15342278	15090145	22344	17084	1456.37	1132.13	-0.363336	1.04e-136
HLWS-HLCS	miR-276	15342278	15090145	2810	1575	183.154	104.373	-0.811311	3.01e-74
HLWS-HLCS	miR-276*	15342278	15090145	2186	965	142.482	63.949	-1.15579	2.99e-103	**
HLWS-HLCS	miR-276-5p	15342278	15090145	2245	983	146.328	65.1419	-1.16755	1.11e-107	**
HLWS-HLCS	miR-276a-3p	15342278	15090145	2342	1237	152.65	81.974	-0.89699	1.92e-73
HLWS-HLCS	miR-277*	15342278	15090145	0	382	0.01	25.3145	11.3057	4.19e-117	**
HLWS-HLCS	miR-2774a	15342278	15090145	4	39	0.2607	2.5845	3.30942	1.26e-08	**
HLWS-HLCS	miR-2775a	15342278	15090145	26	0	1.6947	0.01	-7.40489	1.86e-08	**
HLWS-HLCS	miR-2779	15342278	15090145	47	165	3.0634	10.9343	1.83566	3.36e-17	**
HLWS-HLCS	miR-277a	15342278	15090145	57	259	3.7152	17.1635	2.20783	7.36e-33	**
HLWS-HLCS	miR-277b-3p	15342278	15090145	153	0	9.9724	0.01	-9.9618	3.12e-46	**
HLWS-HLCS	miR-277c	15342278	15090145	47	248	3.0634	16.4346	2.42353	4.12e-35	**
HLWS-HLCS	miR-278	15342278	15090145	30	595	1.9554	39.4297	4.33375	9.98e-140	**
HLWS-HLCS	miR-278*	15342278	15090145	374	0	24.3771	0.01	-11.2513	5.73e-112	**
HLWS-HLCS	miR-2783	15342278	15090145	4	402	0.2607	26.6399	6.67505	2.49e-115	**
HLWS-HLCS	miR-279	15342278	15090145	12168	14735	793.103	976.465	0.300061	5.84e-65
HLWS-HLCS	miR-279-3p	15342278	15090145	43	53	2.8027	3.5122	0.325558	0.272596
HLWS-HLCS	miR-2796	15342278	15090145	249	15	16.2297	0.994	-4.02925	2.84e-55	**
HLWS-HLCS	miR-2796-3p	15342278	15090145	0	16	0.01	1.0603	6.72833	1.32e-05	**
HLWS-HLCS	miR-279a	15342278	15090145	12078	14591	787.236	966.923	0.296603	5.52e-63
HLWS-HLCS	miR-279c	15342278	15090145	2	82	0.1304	5.434	5.381	9.63e-23	**
HLWS-HLCS	miR-279d-3p	15342278	15090145	0	35	0.01	2.3194	7.85761	2.16e-11	**
HLWS-HLCS	miR-281	15342278	15090145	360	554	23.4646	36.7127	0.645793	2.28e-11
HLWS-HLCS	miR-281*	15342278	15090145	0	90	0.01	5.9642	9.22018	3.79e-28	**
HLWS-HLCS	miR-281-2-5p	15342278	15090145	349	557	22.7476	36.9115	0.698356	6.71e-13
HLWS-HLCS	miR-2814	15342278	15090145	0	186	0.01	12.3259	10.2675	2.15e-57	**
HLWS-HLCS	miR-281-5p	15342278	15090145	0	22	0.01	1.4579	7.18775	1.97e-07	**
HLWS-HLCS	miR-2825	15342278	15090145	27	0	1.7598	0.01	-7.45927	9.39e-09	**
HLWS-HLCS	miR-283-3p	15342278	15090145	0	55	0.01	3.6448	8.5097	1.74e-17	**
HLWS-HLCS	miR-2837	15342278	15090145	420	0	27.3753	0.01	-11.4187	1.19e-125	**
HLWS-HLCS	miR-285	15342278	15090145	192	32	12.5144	2.1206	-2.56104	1.17e-28	**
HLWS-HLCS	miR-2857	15342278	15090145	117	0	7.626	0.01	-9.57478	1.59e-35	**
HLWS-HLCS	miR-286	15342278	15090145	68	0	4.4322	0.01	-8.79188	5.99e-21	**
HLWS-HLCS	miR-286a	15342278	15090145	0	71	0.01	4.7051	8.87808	2.33e-22	**
HLWS-HLCS	miR-287	15342278	15090145	0	66	0.01	4.3737	8.77271	7.76e-21	**
HLWS-HLCS	miR-2881	15342278	15090145	165	2	10.7546	0.1325	-6.34282	2.94e-46	**
HLWS-HLCS	miR-288-3p	15342278	15090145	0	51	0.01	3.3797	8.40075	2.88e-16	**
HLWS-HLCS	miR-2888	15342278	15090145	5171	0	337.043	0.01	-15.0406	0	**
HLWS-HLCS	miR-2898	15342278	15090145	31	26	2.0206	1.723	-0.229861	0.553419
HLWS-HLCS	miR-2899	15342278	15090145	42	0	2.7375	0.01	-8.09672	3.24e-13	**
HLWS-HLCS	miR-290	15342278	15090145	21	0	1.3688	0.01	-7.09677	5.72e-07	**
HLWS-HLCS	miR-2941-1*	15342278	15090145	7	2288	0.4563	151.622	8.37628	0	**
HLWS-HLCS	miR-2942	15342278	15090145	0	2211	0.01	146.519	13.8388	0	**
HLWS-HLCS	miR-2946	15342278	15090145	178	0	11.6019	0.01	-10.1801	1.14e-53	**
HLWS-HLCS	miR-2955	15342278	15090145	43	372	2.8027	24.6519	3.13681	6.23e-68	**
HLWS-HLCS	miR-2959	15342278	15090145	0	132	0.01	8.7474	9.77271	6.07e-41	**
HLWS-HLCS	miR-29-5p	15342278	15090145	1	205213	0.0652	13599.1	17.6702	0	**
HLWS-HLCS	miR-296	15342278	15090145	0	119	0.01	7.8859	9.62313	5.54e-37	**
HLWS-HLCS	miR-2974	15342278	15090145	50	0	3.259	0.01	-8.34829	1.35e-15	**
HLWS-HLCS	miR-2976	15342278	15090145	13	391	0.8473	25.911	4.93455	1.11e-99	**
HLWS-HLCS	miR-2981	15342278	15090145	44	597	2.8679	39.5622	3.78606	3.32e-127	**
HLWS-HLCS	miR-2993	15342278	15090145	39	0	2.542	0.01	-7.98982	2.53e-12	**
HLWS-HLCS	miR-299-3p	15342278	15090145	242	0	15.7734	0.01	-10.6233	1.05e-72	**
HLWS-HLCS	miR-2997	15342278	15090145	0	5130	0.01	339.957	15.0531	0	**
HLWS-HLCS	miR-2998	15342278	15090145	0	84	0.01	5.5665	9.12063	2.55e-26	**
HLWS-HLCS	miR-29a	15342278	15090145	141	0	9.1903	0.01	-9.84397	1.16e-42	**
HLWS-HLCS	miR-29a-1*	15342278	15090145	19	14	1.2384	0.9278	-0.416592	0.418933
HLWS-HLCS	miR-29a-3p	15342278	15090145	143	11	9.3206	0.729	-3.67643	3.07e-30	**
HLWS-HLCS	miR-2a	15342278	15090145	670	397	43.6702	26.3086	-0.731115	4.28e-16
HLWS-HLCS	miR-2a*	15342278	15090145	170	183	11.0805	12.1271	0.130212	0.397086
HLWS-HLCS	miR-2a-3p	15342278	15090145	810	310	52.7953	20.5432	-1.36175	2.19e-50	**
HLWS-HLCS	miR-2b	15342278	15090145	308	254	20.0752	16.8322	-0.254191	0.0374586
HLWS-HLCS	miR-2b-2-5p	15342278	15090145	163	0	10.6242	0.01	-10.0531	3.31e-49	**
HLWS-HLCS	miR-2b-5p	15342278	15090145	68	0	4.4322	0.01	-8.79188	5.99e-21	**
HLWS-HLCS	miR-2c	15342278	15090145	467	1	30.4388	0.0663	-8.84269	2.91e-137	**
HLWS-HLCS	miR-2c-3p	15342278	15090145	63	5	4.1063	0.3313	-3.63163	6.71e-14	**
HLWS-HLCS	miR-2c-5p	15342278	15090145	1	89	0.0652	5.8979	6.49919	3.54e-26	**
HLWS-HLCS	miR-2f	15342278	15090145	0	26	0.01	1.723	7.42878	1.19e-08	**
HLWS-HLCS	miR-3004	15342278	15090145	24	0	1.5643	0.01	-7.28937	7.33e-08	**
HLWS-HLCS	miR-3012a	15342278	15090145	38	0	2.4768	0.01	-7.95233	5.02e-12	**
HLWS-HLCS	miR-3017a	15342278	15090145	0	40	0.01	2.6507	8.05023	6.47e-13	**
HLWS-HLCS	miR-302f	15342278	15090145	0	2594	0.01	171.9	14.0693	0	**
HLWS-HLCS	miR-3034	15342278	15090145	19	0	1.2384	0.01	-6.95233	2.25e-06	**
HLWS-HLCS	miR-305	15342278	15090145	686	3129	44.713	207.354	2.21333	0	**
HLWS-HLCS	miR-305-5p	15342278	15090145	768	3301	50.0578	218.752	2.12763	0	**
HLWS-HLCS	miR-3064-5p	15342278	15090145	1205	11	78.5411	0.729	-6.75139	0	**
HLWS-HLCS	miR-307	15342278	15090145	21	20	1.3688	1.3254	-0.0464838	0.920358
HLWS-HLCS	miR-3079-5p	15342278	15090145	0	755	0.01	50.0327	12.2887	9.79e-231	**
HLWS-HLCS	miR-3080-5p	15342278	15090145	0	18	0.01	1.1928	6.89821	3.26e-06	**
HLWS-HLCS	miR-308-5p	15342278	15090145	0	30	0.01	1.9881	7.63525	7.2e-10	**
HLWS-HLCS	miR-3086-5p	15342278	15090145	0	45	0.01	2.9821	8.22018	1.94e-14	**
HLWS-HLCS	miR-3087-5p	15342278	15090145	3	32	0.1955	2.1206	3.43923	1.77e-07	**
HLWS-HLCS	miR-309	15342278	15090145	19	0	1.2384	0.01	-6.95233	2.25e-06	**
HLWS-HLCS	miR-3095-3p	15342278	15090145	53	92	3.4545	6.0967	0.819552	0.000822334
HLWS-HLCS	miR-3099-3p	15342278	15090145	6	16	0.3911	1.0603	1.43886	0.0314373	*
HLWS-HLCS	miR-309b*	15342278	15090145	34	0	2.2161	0.01	-7.79188	7.77e-11	**
HLWS-HLCS	miR-30a	15342278	15090145	71	0	4.6277	0.01	-8.85415	7.67e-22	**
HLWS-HLCS	miR-30a-5p	15342278	15090145	0	1046	0.01	69.3168	12.759	2.18614166971835e-319	**
HLWS-HLCS	miR-30b	15342278	15090145	0	1118	0.01	74.0881	12.855	0	**
HLWS-HLCS	miR-30d	15342278	15090145	2	21	0.1304	1.3916	3.41573	3.03e-05	**
HLWS-HLCS	miR-3110-5p	15342278	15090145	13	76	0.8473	5.0364	2.57145	1.86e-12	**
HLWS-HLCS	miR-3116	15342278	15090145	48	0	3.1286	0.01	-8.28937	5.32e-15	**
HLWS-HLCS	miR-312	15342278	15090145	3117	17	203.164	1.1266	-7.49453	0	**
HLWS-HLCS	miR-3121-3p	15342278	15090145	33	0	2.1509	0.01	-7.7488	1.54e-10	**
HLWS-HLCS	miR-3126-5p	15342278	15090145	241	0	15.7082	0.01	-10.6173	2.08e-72	**
HLWS-HLCS	miR-3130-3p	15342278	15090145	0	1439	0.01	95.3603	13.2192	0	**
HLWS-HLCS	miR-3131	15342278	15090145	461	17	30.0477	1.1266	-4.73721	4.06e-112	**
HLWS-HLCS	miR-313-5p	15342278	15090145	4	36	0.2607	2.3857	3.19395	7.78e-08	**
HLWS-HLCS	miR-3138	15342278	15090145	0	474	0.01	31.4112	11.6171	3.94e-145	**
HLWS-HLCS	miR-3141	15342278	15090145	46	883	2.9983	58.515	4.28659	4.52e-205	**
HLWS-HLCS	miR-3147	15342278	15090145	944	0	61.5293	0.01	-12.5871	1.64e-281	**
HLWS-HLCS	miR-3149	15342278	15090145	0	27	0.01	1.7892	7.48317	5.9e-09	**
HLWS-HLCS	miR-315	15342278	15090145	20412	10455	1330.44	692.836	-0.941318	0
HLWS-HLCS	miR-3153	15342278	15090145	0	30	0.01	1.9881	7.63525	7.2e-10	**
HLWS-HLCS	miR-3155b	15342278	15090145	1	177	0.0652	11.7295	7.49105	1.08e-52	**
HLWS-HLCS	miR-315-5p	15342278	15090145	182	75	11.8626	4.9701	-1.25507	3.36e-11	**
HLWS-HLCS	miR-31-5p	15342278	15090145	47	4	3.0634	0.2651	-3.53053	1.88e-10	**
HLWS-HLCS	miR-316-3p	15342278	15090145	263	3577	17.1422	237.042	3.78952	0	**
HLWS-HLCS	miR-3167	15342278	15090145	47	0	3.0634	0.01	-8.25899	1.06e-14	**
HLWS-HLCS	miR-3168	15342278	15090145	64	7	4.1715	0.4639	-3.16868	1.13e-12	**
HLWS-HLCS	miR-317	15342278	15090145	849	3708	55.3373	245.723	2.15071	0	**
HLWS-HLCS	miR-3171	15342278	15090145	0	311	0.01	20.6095	11.0091	1.79e-95	**
HLWS-HLCS	miR-317-3p	15342278	15090145	845	3703	55.0766	245.392	2.15558	0	**
HLWS-HLCS	miR-3177-3p	15342278	15090145	66	619	4.3018	41.0201	3.25332	7.89e-116	**
HLWS-HLCS	miR-3182	15342278	15090145	284	405	18.5109	26.8387	0.53594	1.33e-06
HLWS-HLCS	miR-3184-5p	15342278	15090145	0	38	0.01	2.5182	7.97625	2.63e-12	**
HLWS-HLCS	miR-3186-5p	15342278	15090145	0	18	0.01	1.1928	6.89821	3.26e-06	**
HLWS-HLCS	miR-320	15342278	15090145	47	72	3.0634	4.7713	0.639249	0.0173327
HLWS-HLCS	miR-3201	15342278	15090145	774	1426	50.4488	94.4988	0.905476	6.17e-47
HLWS-HLCS	miR-3202	15342278	15090145	38	0	2.4768	0.01	-7.95233	5.02e-12	**
HLWS-HLCS	miR-320a	15342278	15090145	75	111	4.8885	7.3558	0.58949	0.00590988
HLWS-HLCS	miR-3261	15342278	15090145	36	0	2.3465	0.01	-7.87437	1.97e-11	**
HLWS-HLCS	miR-3291	15342278	15090145	0	55	0.01	3.6448	8.5097	1.74e-17	**
HLWS-HLCS	miR-33	15342278	15090145	334	582	21.7699	38.5682	0.825077	2.07e-17
HLWS-HLCS	miR-3308*	15342278	15090145	0	116	0.01	7.6871	9.5863	4.55e-36	**
HLWS-HLCS	miR-3316	15342278	15090145	0	496	0.01	32.8691	11.6825	7.82e-152	**
HLWS-HLCS	miR-3317	15342278	15090145	192	0	12.5144	0.01	-10.2894	7.83e-58	**
HLWS-HLCS	miR-33-5p	15342278	15090145	325	568	21.1833	37.6405	0.829358	3.64e-17
HLWS-HLCS	miR-3379	15342278	15090145	0	40	0.01	2.6507	8.05023	6.47e-13	**
HLWS-HLCS	miR-3384	15342278	15090145	0	53	0.01	3.5122	8.45623	7.08e-17	**
HLWS-HLCS	miR-339	15342278	15090145	224	0	14.6002	0.01	-10.5118	2.37e-67	**
HLWS-HLCS	miR-3395	15342278	15090145	353	0	23.0083	0.01	-11.1679	1.01e-105	**
HLWS-HLCS	miR-33a	15342278	15090145	393	594	25.6155	39.3634	0.619838	2.45e-11
HLWS-HLCS	miR-33a-5p	15342278	15090145	337	586	21.9654	38.8333	0.822062	2.03e-17
HLWS-HLCS	miR-33b	15342278	15090145	9	60	0.5866	3.9761	2.76091	8.31e-11	**
HLWS-HLCS	miR-34	15342278	15090145	17626	3766	1148.85	249.567	-2.20269	0	**
HLWS-HLCS	miR-3414*	15342278	15090145	0	143	0.01	9.4764	9.8882	2.71e-44	**
HLWS-HLCS	miR-3422	15342278	15090145	0	897	0.01	59.4428	12.5373	5.39e-274	**
HLWS-HLCS	miR-34-5p	15342278	15090145	16327	3614	1064.18	239.494	-2.15169	0	**
HLWS-HLCS	miR-3470b	15342278	15090145	5	26	0.3259	1.723	2.40242	9.38e-05	**
HLWS-HLCS	miR-3473	15342278	15090145	21	16	1.3688	1.0603	-0.368439	0.447793
HLWS-HLCS	miR-3477-3p	15342278	15090145	0	20	0.01	1.3254	7.05028	8.01e-07	**
HLWS-HLCS	miR-3483-5p	15342278	15090145	67	14	4.367	0.9278	-2.23476	1.78e-09	**
HLWS-HLCS	miR-3486-5p	15342278	15090145	24	0	1.5643	0.01	-7.28937	7.33e-08	**
HLWS-HLCS	miR-3488	15342278	15090145	653	0	42.5621	0.01	-12.0554	5.9e-195	**
HLWS-HLCS	miR-3495	15342278	15090145	2	339	0.1304	22.465	7.42859	7.87e-100	**
HLWS-HLCS	miR-3500	15342278	15090145	0	32	0.01	2.1206	7.72833	1.77e-10	**
HLWS-HLCS	miR-3504	15342278	15090145	13	717	0.8473	47.5145	5.80935	1.25e-195	**
HLWS-HLCS	miR-351*	15342278	15090145	50	21	3.259	1.3916	-1.22768	0.000691129	**
HLWS-HLCS	miR-352	15342278	15090145	255	0	16.6207	0.01	-10.6988	1.43e-76	**
HLWS-HLCS	miR-3526	15342278	15090145	0	17176	0.01	1138.23	16.7964	0	**
HLWS-HLCS	miR-3529-5p	15342278	15090145	9	273	0.5866	18.0913	4.94678	4.13e-70	**
HLWS-HLCS	miR-3535	15342278	15090145	2	18	0.1304	1.1928	3.19334	0.000191733	**
HLWS-HLCS	miR-354	15342278	15090145	59	0	3.8456	0.01	-8.58706	2.85e-18	**
HLWS-HLCS	miR-3557-3p	15342278	15090145	0	4699	0.01	311.395	14.9265	0	**
HLWS-HLCS	miR-3558-3p	15342278	15090145	0	63	0.01	4.1749	8.7056	6.37e-20	**
HLWS-HLCS	miR-3559-3p	15342278	15090145	17	0	1.108	0.01	-6.79181	8.85e-06	**
HLWS-HLCS	miR-3564	15342278	15090145	0	44	0.01	2.9158	8.18775	3.91e-14	**
HLWS-HLCS	miR-3589	15342278	15090145	0	46	0.01	3.0483	8.25186	9.61e-15	**
HLWS-HLCS	miR-3592	15342278	15090145	62	0	4.0411	0.01	-8.6586	3.65e-19	**
HLWS-HLCS	miR-3611	15342278	15090145	0	1278	0.01	84.691	13.048	0	**
HLWS-HLCS	miR-3614-3p	15342278	15090145	0	49	0.01	3.2472	8.34305	1.17e-15	**
HLWS-HLCS	miR-3621	15342278	15090145	192	7	12.5144	0.4639	-4.75363	1.37e-47	**
HLWS-HLCS	miR-363-5p	15342278	15090145	0	34	0.01	2.2531	7.81577	4.35e-11	**
HLWS-HLCS	miR-3648	15342278	15090145	44	0	2.8679	0.01	-8.16385	8.24e-14	**
HLWS-HLCS	miR-3654	15342278	15090145	25	1505	1.6295	99.734	5.93558	0	**
HLWS-HLCS	miR-3656	15342278	15090145	155	0	10.1028	0.01	-9.98054	7.93e-47	**
HLWS-HLCS	miR-365b-5p	15342278	15090145	73	0	4.7581	0.01	-8.89424	1.95e-22	**
HLWS-HLCS	miR-3662	15342278	15090145	20	5	1.3036	0.3313	-1.97629	0.00285699	**
HLWS-HLCS	miR-3663-3p	15342278	15090145	17	0	1.108	0.01	-6.79181	8.85e-06	**
HLWS-HLCS	miR-3663-5p	15342278	15090145	26	0	1.6947	0.01	-7.40489	1.86e-08	**
HLWS-HLCS	miR-3665	15342278	15090145	23	1	1.4991	0.0663	-4.49894	1.87e-06	**
HLWS-HLCS	miR-3668	15342278	15090145	0	64	0.01	4.2412	8.72833	3.16e-20	**
HLWS-HLCS	miR-367-3p	15342278	15090145	0	2521	0.01	167.063	14.0281	0	**
HLWS-HLCS	miR-3681-5p	15342278	15090145	161	0	10.4939	0.01	-10.0353	1.3e-48	**
HLWS-HLCS	miR-3684	15342278	15090145	0	18	0.01	1.1928	6.89821	3.26e-06	**
HLWS-HLCS	miR-3685	15342278	15090145	574	799	37.413	52.9485	0.50105	1.66e-10
HLWS-HLCS	miR-36b*	15342278	15090145	739	1079	48.1676	71.5036	0.569953	6.97e-17
HLWS-HLCS	miR-36c	15342278	15090145	19	0	1.2384	0.01	-6.95233	2.25e-06	**
HLWS-HLCS	miR-3717	15342278	15090145	0	34	0.01	2.2531	7.81577	4.35e-11	**
HLWS-HLCS	miR-3743	15342278	15090145	0	21	0.01	1.3916	7.1206	3.97e-07	**
HLWS-HLCS	miR-3747b	15342278	15090145	0	696	0.01	46.1228	12.1713	9.22e-213	**
HLWS-HLCS	miR-374c-3p	15342278	15090145	0	23	0.01	1.5242	7.25191	9.76e-08	**
HLWS-HLCS	miR-375	15342278	15090145	13797	6806	899.28	451.023	-0.99557	0
HLWS-HLCS	miR-375*	15342278	15090145	0	172	0.01	11.3982	10.1546	3.96e-53	**
HLWS-HLCS	miR-3751	15342278	15090145	212	0	13.818	0.01	-10.4323	8.81e-64	**
HLWS-HLCS	miR-3757	15342278	15090145	25	0	1.6295	0.01	-7.34829	3.69e-08	**
HLWS-HLCS	miR-375b	15342278	15090145	0	17	0.01	1.1266	6.81583	6.57e-06	**
HLWS-HLCS	miR-377	15342278	15090145	127	364	8.2778	24.1217	1.54301	1.42e-28	**
HLWS-HLCS	miR-3778	15342278	15090145	0	283	0.01	18.754	10.873	6.06e-87	**
HLWS-HLCS	miR-378b	15342278	15090145	11	58	0.717	3.8436	2.42241	2.98e-09	**
HLWS-HLCS	miR-378c	15342278	15090145	19	6	1.2384	0.3976	-1.63909	0.0105554	*
HLWS-HLCS	miR-3792	15342278	15090145	0	46	0.01	3.0483	8.25186	9.61e-15	**
HLWS-HLCS	miR-3803-3p	15342278	15090145	0	19	0.01	1.2591	6.97625	1.61e-06	**
HLWS-HLCS	miR-380-5p	15342278	15090145	84	0	5.4751	0.01	-9.09674	1.04e-25	**
HLWS-HLCS	miR-3808-3p	15342278	15090145	0	343	0.01	22.7301	11.1504	3.19e-105	**
HLWS-HLCS	miR-3808-5p	15342278	15090145	0	57	0.01	3.7773	8.56121	4.28e-18	**
HLWS-HLCS	miR-3816-5p	15342278	15090145	0	2421	0.01	160.436	13.9697	0	**
HLWS-HLCS	miR-3817-5p	15342278	15090145	116	0	7.5608	0.01	-9.5624	3.16e-35	**
HLWS-HLCS	miR-3827-3p	15342278	15090145	0	38	0.01	2.5182	7.97625	2.63e-12	**
HLWS-HLCS	miR-3828-5p	15342278	15090145	0	376	0.01	24.9169	11.2829	2.82e-115	**
HLWS-HLCS	miR-3851c-5p	15342278	15090145	0	33	0.01	2.1869	7.77274	8.77e-11	**
HLWS-HLCS	miR-3860-3p	15342278	15090145	0	25	0.01	1.6567	7.37217	2.4e-08	**
HLWS-HLCS	miR-3865-5p	15342278	15090145	98	0	6.3876	0.01	-9.31913	7.14e-30	**
HLWS-HLCS	miR-3869-3p	15342278	15090145	0	30	0.01	1.9881	7.63525	7.2e-10	**
HLWS-HLCS	miR-3870-5p	15342278	15090145	0	1264	0.01	83.7633	13.0321	0	**
HLWS-HLCS	miR-3873-3p	15342278	15090145	263	0	17.1422	0.01	-10.7433	5.96e-79	**
HLWS-HLCS	miR-3878-3p	15342278	15090145	28	0	1.825	0.01	-7.51175	4.73e-09	**
HLWS-HLCS	miR-3879-5p	15342278	15090145	3403	0	221.805	0.01	-14.437	0	**
HLWS-HLCS	miR-3880-5p	15342278	15090145	0	206	0.01	13.6513	10.4148	1.74e-63	**
HLWS-HLCS	miR-3885-3p	15342278	15090145	0	98	0.01	6.4943	9.34303	1.38e-30	**
HLWS-HLCS	miR-3885-5p	15342278	15090145	42	0	2.7375	0.01	-8.09672	3.24e-13	**
HLWS-HLCS	miR-3888-3p	15342278	15090145	61	2	3.9759	0.1325	-4.90722	3.7e-16	**
HLWS-HLCS	miR-3888-5p	15342278	15090145	1	1487	0.0652	98.5411	10.5616	0	**
HLWS-HLCS	miR-3897-3p	15342278	15090145	64	11	4.1715	0.729	-2.51658	2.84e-10	**
HLWS-HLCS	miR-3914	15342278	15090145	40	0	2.6072	0.01	-8.02636	1.28e-12	**
HLWS-HLCS	miR-3917	15342278	15090145	60	22	3.9108	1.4579	-1.42357	3.03e-05	**
HLWS-HLCS	miR-3919	15342278	15090145	16	0	1.0429	0.01	-6.70446	1.76e-05	**
HLWS-HLCS	miR-392-5p	15342278	15090145	0	1355	0.01	89.7937	13.1324	0	**
HLWS-HLCS	miR-3927	15342278	15090145	26	0	1.6947	0.01	-7.40489	1.86e-08	**
HLWS-HLCS	miR-3931	15342278	15090145	9644	2311	628.59	153.146	-2.03721	0	**
HLWS-HLCS	miR-3940-5p	15342278	15090145	607	343	39.5639	22.7301	-0.799581	6.13e-17
HLWS-HLCS	miR-3960	15342278	15090145	42	6	2.7375	0.3976	-2.78347	7.79e-08	**
HLWS-HLCS	miR-3961	15342278	15090145	0	19	0.01	1.2591	6.97625	1.61e-06	**
HLWS-HLCS	miR-3963	15342278	15090145	43	39	2.8027	2.5845	-0.116932	0.716604
HLWS-HLCS	miR-3968	15342278	15090145	63	64	4.1063	4.2412	0.0466335	0.855387
HLWS-HLCS	miR-4000b-5p	15342278	15090145	2691	0	175.398	0.01	-14.0983	0	**
HLWS-HLCS	miR-4000c-5p	15342278	15090145	0	76	0.01	5.0364	8.97625	6.97e-24	**
HLWS-HLCS	miR-4000d-5p	15342278	15090145	48	0	3.1286	0.01	-8.28937	5.32e-15	**
HLWS-HLCS	miR-4000e-5p	15342278	15090145	15	84	0.9777	5.5665	2.50931	2.68e-13	**
HLWS-HLCS	miR-4001a-5p	15342278	15090145	0	2008	0.01	133.067	13.6999	0	**
HLWS-HLCS	miR-4001c-5p	15342278	15090145	86	0	5.6054	0.01	-9.13067	2.65e-26	**
HLWS-HLCS	miR-4001e-5p	15342278	15090145	775	0	50.514	0.01	-12.3025	3.04e-231	**
HLWS-HLCS	miR-4001f-5p	15342278	15090145	17	0	1.108	0.01	-6.79181	8.85e-06	**
HLWS-HLCS	miR-4001h-5p	15342278	15090145	43	2	2.8027	0.1325	-4.40275	4.35e-11	**
HLWS-HLCS	miR-4005b-3p	15342278	15090145	0	147	0.01	9.7415	9.928	1.64e-45	**
HLWS-HLCS	miR-4005c-5p	15342278	15090145	0	53	0.01	3.5122	8.45623	7.08e-17	**
HLWS-HLCS	miR-4006b-5p	15342278	15090145	868	161	56.5757	10.6692	-2.40673	2.05e-115	**
HLWS-HLCS	miR-4006c-5p	15342278	15090145	154	3435	10.0376	227.632	4.50322	0	**
HLWS-HLCS	miR-4006f-5p	15342278	15090145	248	2	16.1645	0.1325	-6.93069	1.34e-70	**
HLWS-HLCS	miR-4010-3p	15342278	15090145	31	1	2.0206	0.0663	-4.92963	1.02e-08	**
HLWS-HLCS	miR-4018a-5p	15342278	15090145	57	1	3.7152	0.0663	-5.80829	3.33e-16	**
HLWS-HLCS	miR-4020b-5p	15342278	15090145	135	92	8.7992	6.0967	-0.529344	0.00632597
HLWS-HLCS	miR-4036-3p	15342278	15090145	0	326	0.01	21.6035	11.077	4.82e-100	**
HLWS-HLCS	miR-4046-3p	15342278	15090145	0	28	0.01	1.8555	7.53566	2.93e-09	**
HLWS-HLCS	miR-4047-3p	15342278	15090145	0	69	0.01	4.5725	8.83684	9.46e-22	**
HLWS-HLCS	miR-4048-3p	15342278	15090145	6	2932	0.3911	194.299	8.95653	0	**
HLWS-HLCS	miR-4053-3p	15342278	15090145	28	0	1.825	0.01	-7.51175	4.73e-09	**
HLWS-HLCS	miR-4056-5p	15342278	15090145	0	48	0.01	3.1809	8.31329	2.36e-15	**
HLWS-HLCS	miR-4062-3p	15342278	15090145	0	19	0.01	1.2591	6.97625	1.61e-06	**
HLWS-HLCS	miR-4063-3p	15342278	15090145	147	0	9.5814	0.01	-9.90409	1.9e-44	**
HLWS-HLCS	miR-4067-5p	15342278	15090145	29	0	1.8902	0.01	-7.5624	2.39e-09	**
HLWS-HLCS	miR-4068-3p	15342278	15090145	110	0	7.1697	0.01	-9.48577	1.93e-33	**
HLWS-HLCS	miR-4070-5p	15342278	15090145	0	88	0.01	5.8316	9.18775	1.54e-27	**
HLWS-HLCS	miR-4079-3p	15342278	15090145	0	16	0.01	1.0603	6.72833	1.32e-05	**
HLWS-HLCS	miR-4081-3p	15342278	15090145	167	0	10.885	0.01	-10.0881	2.14e-50	**
HLWS-HLCS	miR-4088-5p	15342278	15090145	0	502	0.01	33.2667	11.6999	1.16e-153	**
HLWS-HLCS	miR-409	15342278	15090145	23	0	1.4991	0.01	-7.22795	1.45e-07	**
HLWS-HLCS	miR-4090-3p	15342278	15090145	0	66	0.01	4.3737	8.77271	7.76e-21	**
HLWS-HLCS	miR-4101-3p	15342278	15090145	0	29	0.01	1.9218	7.58631	1.45e-09	**
HLWS-HLCS	miR-4107-5p	15342278	15090145	2	222	0.1304	14.7116	6.81787	1.5e-64	**
HLWS-HLCS	miR-4111-3p	15342278	15090145	483	0	31.4816	0.01	-11.6203	2.17e-144	**
HLWS-HLCS	miR-4112-3p	15342278	15090145	59	0	3.8456	0.01	-8.58706	2.85e-18	**
HLWS-HLCS	miR-412*	15342278	15090145	0	131	0.01	8.6812	9.76175	1.23e-40	**
HLWS-HLCS	miR-4120-5p	15342278	15090145	0	18	0.01	1.1928	6.89821	3.26e-06	**
HLWS-HLCS	miR-4121-3p	15342278	15090145	194	4	12.6448	0.2651	-5.57586	7.79e-52	**
HLWS-HLCS	miR-4128-3p	15342278	15090145	28	0	1.825	0.01	-7.51175	4.73e-09	**
HLWS-HLCS	miR-4145-3p	15342278	15090145	143	0	9.3206	0.01	-9.86428	2.94e-43	**
HLWS-HLCS	miR-4154-3p	15342278	15090145	164	198	10.6894	13.1211	0.295708	0.0519811
HLWS-HLCS	miR-4156-3p	15342278	15090145	0	18	0.01	1.1928	6.89821	3.26e-06	**
HLWS-HLCS	miR-4156-5p	15342278	15090145	0	27	0.01	1.7892	7.48317	5.9e-09	**
HLWS-HLCS	miR-4171-5p	15342278	15090145	0	103	0.01	6.8256	9.41481	4.15e-32	**
HLWS-HLCS	miR-4174-3p	15342278	15090145	0	24	0.01	1.5904	7.31325	4.84e-08	**
HLWS-HLCS	miR-4175-3p	15342278	15090145	4854	13211	316.381	875.472	1.4684	0	**
HLWS-HLCS	miR-4177-5p	15342278	15090145	45	0	2.9331	0.01	-8.19628	4.15e-14	**
HLWS-HLCS	miR-4180-3p	15342278	15090145	84	0	5.4751	0.01	-9.09674	1.04e-25	**
HLWS-HLCS	miR-4185-5p	15342278	15090145	0	21	0.01	1.3916	7.1206	3.97e-07	**
HLWS-HLCS	miR-4192-3p	15342278	15090145	11	171	0.717	11.3319	3.98227	6.47e-39	**
HLWS-HLCS	miR-4201-5p	15342278	15090145	354	0	23.0735	0.01	-11.172	5.1e-106	**
HLWS-HLCS	miR-4202-5p	15342278	15090145	0	37	0.01	2.4519	7.93776	5.3e-12	**
HLWS-HLCS	miR-4206-3p	15342278	15090145	0	431	0.01	28.5617	11.4799	4.96e-132	**
HLWS-HLCS	miR-4209-5p	15342278	15090145	0	16	0.01	1.0603	6.72833	1.32e-05	**
HLWS-HLCS	miR-4213-5p	15342278	15090145	24	0	1.5643	0.01	-7.28937	7.33e-08	**
HLWS-HLCS	miR-4214-5p	15342278	15090145	82	0	5.3447	0.01	-9.06197	4.1e-25	**
HLWS-HLCS	miR-422a	15342278	15090145	413	54	26.9191	3.5785	-2.9112	1.65e-68	**
HLWS-HLCS	miR-423*	15342278	15090145	24	497	1.5643	32.9354	4.39605	4.67e-118	**
HLWS-HLCS	miR-423-3p	15342278	15090145	0	364	0.01	24.1217	11.2361	1.28e-111	**
HLWS-HLCS	miR-423-5p	15342278	15090145	25	508	1.6295	33.6644	4.36872	3.74e-120	**
HLWS-HLCS	miR-4253	15342278	15090145	0	238	0.01	15.7719	10.6231	3.1e-73	**
HLWS-HLCS	miR-4257	15342278	15090145	0	89	0.01	5.8979	9.20406	7.64e-28	**
HLWS-HLCS	miR-4270	15342278	15090145	608	0	39.6291	0.01	-11.9523	1.43e-181	**
HLWS-HLCS	miR-4274	15342278	15090145	0	20	0.01	1.3254	7.05028	8.01e-07	**
HLWS-HLCS	miR-4295	15342278	15090145	0	22	0.01	1.4579	7.18775	1.97e-07	**
HLWS-HLCS	miR-4298	15342278	15090145	123	52	8.0171	3.446	-1.21816	1.05e-07	**
HLWS-HLCS	miR-4299	15342278	15090145	52	5	3.3893	0.3313	-3.35478	5.2e-11	**
HLWS-HLCS	miR-4303	15342278	15090145	18	0	1.1732	0.01	-6.87431	4.46e-06	**
HLWS-HLCS	miR-430d	15342278	15090145	0	120	0.01	7.9522	9.63521	2.75e-37	**
HLWS-HLCS	miR-43d*	15342278	15090145	0	16	0.01	1.0603	6.72833	1.32e-05	**
HLWS-HLCS	miR-4418	15342278	15090145	22	0	1.4339	0.01	-7.1638	2.88e-07	**
HLWS-HLCS	miR-4419a	15342278	15090145	23	25	1.4991	1.6567	0.144216	0.731192
HLWS-HLCS	miR-4419b	15342278	15090145	46	50	2.9983	3.3134	0.144168	0.625803
HLWS-HLCS	miR-4423-3p	15342278	15090145	21	0	1.3688	0.01	-7.09677	5.72e-07	**
HLWS-HLCS	miR-4426	15342278	15090145	0	1197	0.01	79.3233	12.9535	0	**
HLWS-HLCS	miR-4430	15342278	15090145	11	221	0.717	14.6453	4.35232	5.7e-53	**
HLWS-HLCS	miR-4432	15342278	15090145	0	47	0.01	3.1146	8.2829	4.77e-15	**
HLWS-HLCS	miR-4436a	15342278	15090145	65	0	4.2367	0.01	-8.7268	4.67e-20	**
HLWS-HLCS	miR-4441	15342278	15090145	20	0	1.3036	0.01	-7.02636	1.13e-06	**
HLWS-HLCS	miR-4442	15342278	15090145	0	53	0.01	3.5122	8.45623	7.08e-17	**
HLWS-HLCS	miR-4443	15342278	15090145	85	63	5.5402	4.1749	-0.408196	0.0884785
HLWS-HLCS	miR-4448	15342278	15090145	424	310	27.6361	20.5432	-0.427893	6.64e-05
HLWS-HLCS	miR-4450	15342278	15090145	21	1	1.3688	0.0663	-4.36776	6.81e-06	**
HLWS-HLCS	miR-4451	15342278	15090145	1132	315	73.783	20.8746	-1.82154	1.83e-105	**
HLWS-HLCS	miR-4453	15342278	15090145	135	18	8.7992	1.1928	-2.88302	3.52e-23	**
HLWS-HLCS	miR-4454	15342278	15090145	12	18	0.7822	1.1928	0.608743	0.260865
HLWS-HLCS	miR-4458	15342278	15090145	9	190	0.5866	12.591	4.42387	3.37e-46	**
HLWS-HLCS	miR-4459	15342278	15090145	1665	2	108.524	0.1325	-9.6778	0	**
HLWS-HLCS	miR-4461	15342278	15090145	0	42	0.01	2.7833	8.12065	1.59e-13	**
HLWS-HLCS	miR-4470	15342278	15090145	0	81	0.01	5.3677	9.06816	2.09e-25	**
HLWS-HLCS	miR-4476	15342278	15090145	0	165	0.01	10.9343	10.0946	5.37e-51	**
HLWS-HLCS	miR-4478	15342278	15090145	0	18	0.01	1.1928	6.89821	3.26e-06	**
HLWS-HLCS	miR-4481	15342278	15090145	7067	0	460.623	0.01	-15.4913	0	**
HLWS-HLCS	miR-4486	15342278	15090145	36	0	2.3465	0.01	-7.87437	1.97e-11	**
HLWS-HLCS	miR-4487	15342278	15090145	208	0	13.5573	0.01	-10.4049	1.36e-62	**
HLWS-HLCS	miR-4492	15342278	15090145	3	170	0.1955	11.2656	5.84861	1.81e-47	**
HLWS-HLCS	miR-4499	15342278	15090145	8	50	0.5214	3.3134	2.66785	6.31e-09	**
HLWS-HLCS	miR-449a	15342278	15090145	0	258	0.01	17.0973	10.7396	2.5e-79	**
HLWS-HLCS	miR-449b	15342278	15090145	1	1888	0.0652	125.115	10.9061	0	**
HLWS-HLCS	miR-4502	15342278	15090145	12	40	0.7822	2.6507	1.76076	6.38e-05	**
HLWS-HLCS	miR-4504	15342278	15090145	270	40	17.5984	2.6507	-2.731	1.73e-42	**
HLWS-HLCS	miR-4508	15342278	15090145	1529	4	99.6593	0.2651	-8.55432	0	**
HLWS-HLCS	miR-451	15342278	15090145	1	118	0.0652	7.8197	6.9061	6.82e-35	**
HLWS-HLCS	miR-451*	15342278	15090145	0	16	0.01	1.0603	6.72833	1.32e-05	**
HLWS-HLCS	miR-4510	15342278	15090145	0	290	0.01	19.2178	10.9082	4.47e-89	**
HLWS-HLCS	miR-4519	15342278	15090145	0	125	0.01	8.2836	9.69411	8.24e-39	**
HLWS-HLCS	miR-451a	15342278	15090145	4	116	0.2607	7.6871	4.88198	2.58e-30	**
HLWS-HLCS	miR-4520a-3p	15342278	15090145	3	2586	0.1955	171.37	9.77573	0	**
HLWS-HLCS	miR-4520b-3p	15342278	15090145	1	1879	0.0652	124.518	10.8992	0	**
HLWS-HLCS	miR-452-3p	15342278	15090145	172	29	11.2109	1.9218	-2.54437	1.2e-25	**
HLWS-HLCS	miR-4525	15342278	15090145	135	0	8.7992	0.01	-9.78123	7.05e-41	**
HLWS-HLCS	miR-452-5p	15342278	15090145	78	1	5.084	0.0663	-6.26081	2.55e-22	**
HLWS-HLCS	miR-4531	15342278	15090145	0	30	0.01	1.9881	7.63525	7.2e-10	**
HLWS-HLCS	miR-4533	15342278	15090145	0	71	0.01	4.7051	8.87808	2.33e-22	**
HLWS-HLCS	miR-4538	15342278	15090145	0	17	0.01	1.1266	6.81583	6.57e-06	**
HLWS-HLCS	miR-454*	15342278	15090145	697	4713	45.43	312.323	2.78132	0	**
HLWS-HLCS	miR-4543	15342278	15090145	0	132	0.01	8.7474	9.77271	6.07e-41	**
HLWS-HLCS	miR-4547	15342278	15090145	0	105	0.01	6.9582	9.44257	1.02e-32	**
HLWS-HLCS	miR-456	15342278	15090145	61	0	3.9759	0.01	-8.63514	7.23e-19	**
HLWS-HLCS	miR-4561	15342278	15090145	0	420	0.01	27.8327	11.4426	1.11e-128	**
HLWS-HLCS	miR-4589	15342278	15090145	37	0	2.4116	0.01	-7.91385	9.96e-12	**
HLWS-HLCS	miR-4618	15342278	15090145	21	15	1.3688	0.994	-0.461594	0.349463
HLWS-HLCS	miR-4628	15342278	15090145	0	28	0.01	1.8555	7.53566	2.93e-09	**
HLWS-HLCS	miR-4635	15342278	15090145	0	25	0.01	1.6567	7.37217	2.4e-08	**
HLWS-HLCS	miR-4644	15342278	15090145	27	2	1.7598	0.1325	-3.73135	1.08e-06	**
HLWS-HLCS	miR-4646-5p	15342278	15090145	3005	0	195.864	0.01	-14.2576	0	**
HLWS-HLCS	miR-4651	15342278	15090145	23619	1	1539.47	0.0663	-14.5031	0	**
HLWS-HLCS	miR-4652-5p	15342278	15090145	0	357	0.01	23.6578	11.2081	1.73e-109	**
HLWS-HLCS	miR-4659a-3p	15342278	15090145	0	311	0.01	20.6095	11.0091	1.79e-95	**
HLWS-HLCS	miR-465a-5p	15342278	15090145	314	50	20.4663	3.3134	-2.62687	3.57e-47	**
HLWS-HLCS	miR-465c-5p	15342278	15090145	0	145	0.01	9.6089	9.90823	6.65e-45	**
HLWS-HLCS	miR-4669	15342278	15090145	1302	0	84.8635	0.01	-13.0509	0	**
HLWS-HLCS	miR-466b-3p	15342278	15090145	0	18	0.01	1.1928	6.89821	3.26e-06	**
HLWS-HLCS	miR-466o-3p	15342278	15090145	0	4955	0.01	328.36	15.003	0	**
HLWS-HLCS	miR-4672	15342278	15090145	2607	0	169.923	0.01	-14.0526	0	**
HLWS-HLCS	miR-4674	15342278	15090145	26	0	1.6947	0.01	-7.40489	1.86e-08	**
HLWS-HLCS	miR-467e-5p	15342278	15090145	33	0	2.1509	0.01	-7.7488	1.54e-10	**
HLWS-HLCS	miR-4684-3p	15342278	15090145	4	18	0.2607	1.1928	2.19389	0.00228577	**
HLWS-HLCS	miR-4697-5p	15342278	15090145	325	0	21.1833	0.01	-11.0487	2.15e-97	**
HLWS-HLCS	miR-4699-5p	15342278	15090145	50	19	3.259	1.2591	-1.37204	0.00021781	**
HLWS-HLCS	miR-4700-5p	15342278	15090145	247	0	16.0993	0.01	-10.6528	3.42e-74	**
HLWS-HLCS	miR-4701-3p	15342278	15090145	39	36	2.542	2.3857	-0.0915514	0.786138
HLWS-HLCS	miR-4710	15342278	15090145	14	282	0.9125	18.6877	4.35612	3.07e-67	**
HLWS-HLCS	miR-4728-5p	15342278	15090145	0	254	0.01	16.8322	10.717	4.14e-78	**
HLWS-HLCS	miR-4732-5p	15342278	15090145	70	0	4.5626	0.01	-8.83371	1.52e-21	**
HLWS-HLCS	miR-4738-3p	15342278	15090145	122	0	7.9519	0.01	-9.63516	5.19e-37	**
HLWS-HLCS	miR-4750	15342278	15090145	14	1419	0.9125	94.0349	6.68723	0	**
HLWS-HLCS	miR-4757-3p	15342278	15090145	0	24	0.01	1.5904	7.31325	4.84e-08	**
HLWS-HLCS	miR-4772-5p	15342278	15090145	21	1	1.3688	0.0663	-4.36776	6.81e-06	**
HLWS-HLCS	miR-4775	15342278	15090145	0	23	0.01	1.5242	7.25191	9.76e-08	**
HLWS-HLCS	miR-4782-5p	15342278	15090145	0	122	0.01	8.0847	9.65905	6.76e-38	**
HLWS-HLCS	miR-4785	15342278	15090145	20	0	1.3036	0.01	-7.02636	1.13e-06	**
HLWS-HLCS	miR-4788	15342278	15090145	89	0	5.801	0.01	-9.18016	3.39e-27	**
HLWS-HLCS	miR-4791	15342278	15090145	0	1286	0.01	85.2212	13.057	0	**
HLWS-HLCS	miR-4793-3p	15342278	15090145	703	1	45.8211	0.0663	-9.43279	2.77e-207	**
HLWS-HLCS	miR-4800-5p	15342278	15090145	44	10	2.8679	0.6627	-2.11357	2.76e-06	**
HLWS-HLCS	miR-4819	15342278	15090145	12031	0	784.173	0.01	-16.2589	0	**
HLWS-HLCS	miR-4823*	15342278	15090145	9	35	0.5866	2.3194	1.9833	5.22e-05	**
HLWS-HLCS	miR-4834	15342278	15090145	0	88	0.01	5.8316	9.18775	1.54e-27	**
HLWS-HLCS	miR-483-5p	15342278	15090145	331	256	21.5744	16.9647	-0.346785	0.00377921
HLWS-HLCS	miR-48-5p	15342278	15090145	236	0	15.3823	0.01	-10.5871	6.4e-71	**
HLWS-HLCS	miR-4860	15342278	15090145	0	47	0.01	3.1146	8.2829	4.77e-15	**
HLWS-HLCS	miR-486-3p	15342278	15090145	738	0	48.1024	0.01	-12.2319	3.08e-220	**
HLWS-HLCS	miR-486-5p	15342278	15090145	4	392	0.2607	25.9772	6.63871	2.51e-112	**
HLWS-HLCS	miR-4869*	15342278	15090145	5057	278	329.612	18.4226	-4.16122	0	**
HLWS-HLCS	miR-4870	15342278	15090145	387	0	25.2244	0.01	-11.3006	7.79e-116	**
HLWS-HLCS	miR-4872c	15342278	15090145	5	871	0.3259	57.7198	7.46849	6.28e-255	**
HLWS-HLCS	miR-4888	15342278	15090145	16	2	1.0429	0.1325	-2.97654	0.000826002	**
HLWS-HLCS	miR-4900b	15342278	15090145	157	0	10.2332	0.01	-9.99904	2.02e-47	**
HLWS-HLCS	miR-49-3p	15342278	15090145	0	37	0.01	2.4519	7.93776	5.3e-12	**
HLWS-HLCS	miR-4942-3p	15342278	15090145	0	243	0.01	16.1032	10.6531	9.29e-75	**
HLWS-HLCS	miR-4944-3p	15342278	15090145	0	22	0.01	1.4579	7.18775	1.97e-07	**
HLWS-HLCS	miR-4945-5p	15342278	15090145	5	32	0.3259	2.1206	2.70197	3.36e-06	**
HLWS-HLCS	miR-4954-3p	15342278	15090145	26	0	1.6947	0.01	-7.40489	1.86e-08	**
HLWS-HLCS	miR-4973-5p	15342278	15090145	56	87	3.65	5.7654	0.659524	0.00712009
HLWS-HLCS	miR-4981-3p	15342278	15090145	33	0	2.1509	0.01	-7.7488	1.54e-10	**
HLWS-HLCS	miR-4982-5p	15342278	15090145	0	35	0.01	2.3194	7.85761	2.16e-11	**
HLWS-HLCS	miR-4987-3p	15342278	15090145	0	429	0.01	28.4292	11.4732	2.02e-131	**
HLWS-HLCS	miR-499	15342278	15090145	42	14	2.7375	0.9278	-1.56097	0.000196677	**
HLWS-HLCS	miR-499*	15342278	15090145	0	40	0.01	2.6507	8.05023	6.47e-13	**
HLWS-HLCS	miR-499a-5p	15342278	15090145	40	1	2.6072	0.0663	-5.29735	2.72e-11	**
HLWS-HLCS	miR-5008-5p	15342278	15090145	0	41	0.01	2.717	8.08587	3.21e-13	**
HLWS-HLCS	miR-503	15342278	15090145	0	124	0.01	8.2173	9.68252	1.66e-38	**
HLWS-HLCS	miR-509-5p	15342278	15090145	21	31	1.3688	2.0543	0.585735	0.151023
HLWS-HLCS	miR-509b	15342278	15090145	89	0	5.801	0.01	-9.18016	3.39e-27	**
HLWS-HLCS	miR-5100	15342278	15090145	11	81	0.717	5.3677	2.90426	7.82e-15	**
HLWS-HLCS	miR-5104	15342278	15090145	0	31	0.01	2.0543	7.6825	3.57e-10	**
HLWS-HLCS	miR-5106	15342278	15090145	736	387	47.972	25.6459	-0.903464	1.61e-24
HLWS-HLCS	miR-5108	15342278	15090145	380	0	24.7682	0.01	-11.2743	9.42e-114	**
HLWS-HLCS	miR-5110	15342278	15090145	1	19	0.0652	1.2591	4.27138	1.79e-05	**
HLWS-HLCS	miR-5112	15342278	15090145	153	6	9.9724	0.3976	-4.64855	1.02e-37	**
HLWS-HLCS	miR-5115	15342278	15090145	2	38	0.1304	2.5182	4.27138	5.76e-10	**
HLWS-HLCS	miR-5119	15342278	15090145	308	20	20.0752	1.3254	-3.92091	1.07e-66	**
HLWS-HLCS	miR-5124	15342278	15090145	0	41	0.01	2.717	8.08587	3.21e-13	**
HLWS-HLCS	miR-5130	15342278	15090145	0	38	0.01	2.5182	7.97625	2.63e-12	**
HLWS-HLCS	miR-5187-5p	15342278	15090145	11	30	0.717	1.9881	1.47135	0.00242487	**
HLWS-HLCS	miR-5190	15342278	15090145	76	1	4.9536	0.0663	-6.22332	9.79e-22	**
HLWS-HLCS	miR-5191	15342278	15090145	17	5	1.108	0.3313	-1.74175	0.0118796	*
HLWS-HLCS	miR-5305	15342278	15090145	1498	357	97.6387	23.6578	-2.04514	6.51e-162	**
HLWS-HLCS	miR-5306	15342278	15090145	128	17	8.343	1.1266	-2.88859	4.32e-22	**
HLWS-HLCS	miR-5307	15342278	15090145	359	2576	23.3994	170.707	2.86698	0	**
HLWS-HLCS	miR-5308	15342278	15090145	2155	677	140.462	44.8637	-1.64655	5.41e-173	**
HLWS-HLCS	miR-5309	15342278	15090145	26	118	1.6947	7.8197	2.20608	9.36e-16	**
HLWS-HLCS	miR-5310	15342278	15090145	1815	163	118.301	10.8018	-3.45311	0	**
HLWS-HLCS	miR-5312	15342278	15090145	86	2	5.6054	0.1325	-5.40275	2.61e-23	**
HLWS-HLCS	miR-5313	15342278	15090145	3	50	0.1955	3.3134	4.08307	1.96e-12	**
HLWS-HLCS	miR-5315	15342278	15090145	1547	309	100.832	20.4769	-2.29989	1.71e-193	**
HLWS-HLCS	miR-5317a	15342278	15090145	38	4	2.4768	0.2651	-3.22387	4.15e-08	**
HLWS-HLCS	miR-5322	15342278	15090145	0	28	0.01	1.8555	7.53566	2.93e-09	**
HLWS-HLCS	miR-5324	15342278	15090145	11	40	0.717	2.6507	1.88633	2.78e-05	**
HLWS-HLCS	miR-5330	15342278	15090145	0	34	0.01	2.2531	7.81577	4.35e-11	**
HLWS-HLCS	miR-5333	15342278	15090145	118	2	7.6912	0.1325	-5.85914	1.46e-32	**
HLWS-HLCS	miR-5335	15342278	15090145	0	42	0.01	2.7833	8.12065	1.59e-13	**
HLWS-HLCS	miR-5354*	15342278	15090145	0	24	0.01	1.5904	7.31325	4.84e-08	**
HLWS-HLCS	miR-5391	15342278	15090145	3	5835	0.1955	386.676	10.9497	0	**
HLWS-HLCS	miR-5394-3p	15342278	15090145	79	1	5.1492	0.0663	-6.2792	1.3e-22	**
HLWS-HLCS	miR-5399	15342278	15090145	59	0	3.8456	0.01	-8.58706	2.85e-18	**
HLWS-HLCS	miR-5400	15342278	15090145	0	54	0.01	3.5785	8.48321	3.51e-17	**
HLWS-HLCS	miR-5402	15342278	15090145	45	0	2.9331	0.01	-8.19628	4.15e-14	**
HLWS-HLCS	miR-5420	15342278	15090145	0	67	0.01	4.44	8.79442	3.85e-21	**
HLWS-HLCS	miR-5423	15342278	15090145	2896	125	188.76	8.2836	-4.51015	0	**
HLWS-HLCS	miR-5431	15342278	15090145	51	0	3.3241	0.01	-8.37682	6.82e-16	**
HLWS-HLCS	miR-544*	15342278	15090145	0	89	0.01	5.8979	9.20406	7.64e-28	**
HLWS-HLCS	miR-5440	15342278	15090145	14	67	0.9125	4.44	2.28266	7.21e-10	**
HLWS-HLCS	miR-54-5p	15342278	15090145	17	22	1.108	1.4579	0.395934	0.399476
HLWS-HLCS	miR-548at-3p	15342278	15090145	0	76	0.01	5.0364	8.97625	6.97e-24	**
HLWS-HLCS	miR-548aw	15342278	15090145	26	0	1.6947	0.01	-7.40489	1.86e-08	**
HLWS-HLCS	miR-548x-3p	15342278	15090145	0	20	0.01	1.3254	7.05028	8.01e-07	**
HLWS-HLCS	miR-552	15342278	15090145	54	0	3.5197	0.01	-8.45931	8.74e-17	**
HLWS-HLCS	miR-553	15342278	15090145	25	3	1.6295	0.1988	-3.03504	1.85e-05	**
HLWS-HLCS	miR-558	15342278	15090145	0	33	0.01	2.1869	7.77274	8.77e-11	**
HLWS-HLCS	miR-5587-5p	15342278	15090145	651	2468	42.4318	163.55	1.94652	7.26e-254	**
HLWS-HLCS	miR-5604	15342278	15090145	0	24	0.01	1.5904	7.31325	4.84e-08	**
HLWS-HLCS	miR-5606*	15342278	15090145	38	1	2.4768	0.0663	-5.22332	1.02e-10	**
HLWS-HLCS	miR-5614	15342278	15090145	16	0	1.0429	0.01	-6.70446	1.76e-05	**
HLWS-HLCS	miR-564	15342278	15090145	0	2226	0.01	147.513	13.8486	0	**
HLWS-HLCS	miR-57	15342278	15090145	916	116	59.7043	7.6871	-2.95732	2.84e-152	**
HLWS-HLCS	miR-5703	15342278	15090145	23	13142	1.4991	870.899	9.18227	0	**
HLWS-HLCS	miR-5710	15342278	15090145	8946	0	583.095	0.01	-15.8314	0	**
HLWS-HLCS	miR-576-5p	15342278	15090145	0	25	0.01	1.6567	7.37217	2.4e-08	**
HLWS-HLCS	miR-580	15342278	15090145	8444	0	550.375	0.01	-15.7481	0	**
HLWS-HLCS	miR-581	15342278	15090145	1	1083	0.0652	71.7687	10.1043	0	**
HLWS-HLCS	miR-584	15342278	15090145	16	0	1.0429	0.01	-6.70446	1.76e-05	**
HLWS-HLCS	miR-589-5p	15342278	15090145	0	21	0.01	1.3916	7.1206	3.97e-07	**
HLWS-HLCS	miR-598-3p	15342278	15090145	9	21	0.5866	1.3916	1.2463	0.0261929	*
HLWS-HLCS	miR-601	15342278	15090145	0	89	0.01	5.8979	9.20406	7.64e-28	**
HLWS-HLCS	miR-606	15342278	15090145	0	23	0.01	1.5242	7.25191	9.76e-08	**
HLWS-HLCS	miR-623	15342278	15090145	23	1	1.4991	0.0663	-4.49894	1.87e-06	**
HLWS-HLCS	miR-628	15342278	15090145	167	1477	10.885	97.8784	3.16865	3.54e-267	**
HLWS-HLCS	miR-632	15342278	15090145	0	86	0.01	5.6991	9.15459	6.27e-27	**
HLWS-HLCS	miR-63-3p	15342278	15090145	0	40	0.01	2.6507	8.05023	6.47e-13	**
HLWS-HLCS	miR-638	15342278	15090145	588	2	38.3255	0.1325	-8.17617	5.48e-171	**
HLWS-HLCS	miR-63b	15342278	15090145	0	29	0.01	1.9218	7.58631	1.45e-09	**
HLWS-HLCS	miR-64a*	15342278	15090145	0	189	0.01	12.5247	10.2906	2.62e-58	**
HLWS-HLCS	miR-64b	15342278	15090145	43	0	2.8027	0.01	-8.13067	1.63e-13	**
HLWS-HLCS	miR-653	15342278	15090145	0	30	0.01	1.9881	7.63525	7.2e-10	**
HLWS-HLCS	miR-654-5p	15342278	15090145	52	15	3.3893	0.994	-1.76967	5.66e-06	**
HLWS-HLCS	miR-669c-3p	15342278	15090145	0	16	0.01	1.0603	6.72833	1.32e-05	**
HLWS-HLCS	miR-669c-5p	15342278	15090145	54	0	3.5197	0.01	-8.45931	8.74e-17	**
HLWS-HLCS	miR-669n	15342278	15090145	14	57	0.9125	3.7773	2.04946	1.14e-07	**
HLWS-HLCS	miR-669p-3p	15342278	15090145	84	0	5.4751	0.01	-9.09674	1.04e-25	**
HLWS-HLCS	miR-67	15342278	15090145	25	19	1.6295	1.2591	-0.372036	0.401894
HLWS-HLCS	miR-670	15342278	15090145	1	124	0.0652	8.2173	6.97765	1.06e-36	**
HLWS-HLCS	miR-674-5p	15342278	15090145	18	0	1.1732	0.01	-6.87431	4.46e-06	**
HLWS-HLCS	miR-675-5p	15342278	15090145	286	0	18.6413	0.01	-10.8643	8.59e-86	**
HLWS-HLCS	miR-696	15342278	15090145	23	0	1.4991	0.01	-7.22795	1.45e-07	**
HLWS-HLCS	miR-7	15342278	15090145	257	314	16.7511	20.8083	0.312903	0.0097943
HLWS-HLCS	miR-705	15342278	15090145	16	4	1.0429	0.2651	-1.97599	0.00804241	**
HLWS-HLCS	miR-708-5p	15342278	15090145	1	61	0.0652	4.0424	5.9542	8.35e-18	**
HLWS-HLCS	miR-709	15342278	15090145	2486	17	162.036	1.1266	-7.16819	0	**
HLWS-HLCS	miR-71	15342278	15090145	7187	5442	468.444	360.633	-0.377347	2.02e-48
HLWS-HLCS	miR-71*	15342278	15090145	20	2	1.3036	0.1325	-3.29844	7.74e-05	**
HLWS-HLCS	miR-71-3p	15342278	15090145	17	14	1.108	0.9278	-0.256072	0.629752
HLWS-HLCS	miR-714	15342278	15090145	75	0	4.8885	0.01	-8.93325	4.96e-23	**
HLWS-HLCS	miR-71-5p	15342278	15090145	360	287	23.4646	19.019	-0.303044	0.00782242
HLWS-HLCS	miR-716b	15342278	15090145	752	4148	49.0149	274.881	2.48752	0	**
HLWS-HLCS	miR-71a	15342278	15090145	49	91	3.1938	6.0304	0.91698	0.000252476
HLWS-HLCS	miR-71b-5p	15342278	15090145	10348	0	674.476	0.01	-16.0415	0	**
HLWS-HLCS	miR-71c	15342278	15090145	8763	5709	571.167	378.326	-0.594281	1.96e-132
HLWS-HLCS	miR-72	15342278	15090145	0	52	0.01	3.446	8.42878	1.43e-16	**
HLWS-HLCS	miR-720	15342278	15090145	0	28	0.01	1.8555	7.53566	2.93e-09	**
HLWS-HLCS	miR-72-5p	15342278	15090145	0	17	0.01	1.1266	6.81583	6.57e-06	**
HLWS-HLCS	miR-727*	15342278	15090145	124	0	8.0822	0.01	-9.6586	1.32e-37	**
HLWS-HLCS	miR-73-3p	15342278	15090145	0	53	0.01	3.5122	8.45623	7.08e-17	**
HLWS-HLCS	miR-73b	15342278	15090145	0	114	0.01	7.5546	9.56121	1.85e-35	**
HLWS-HLCS	miR-740	15342278	15090145	0	17	0.01	1.1266	6.81583	6.57e-06	**
HLWS-HLCS	miR-745	15342278	15090145	33	172	2.1509	11.3982	2.40579	1.3e-24	**
HLWS-HLCS	miR-745b	15342278	15090145	134	160	8.734	10.6029	0.279744	0.0975862
HLWS-HLCS	miR-746-3p	15342278	15090145	0	24	0.01	1.5904	7.31325	4.84e-08	**
HLWS-HLCS	miR-748	15342278	15090145	29	43	1.8902	2.8495	0.59217	0.0867929
HLWS-HLCS	miR-74b	15342278	15090145	197	16	12.8403	1.0603	-3.59813	1.93e-40	**
HLWS-HLCS	miR-750	15342278	15090145	565	1877	36.8263	124.386	1.75601	2.22e-168	**
HLWS-HLCS	miR-750*	15342278	15090145	21	78	1.3688	5.1689	1.91695	2.66e-09	**
HLWS-HLCS	miR-750-5p	15342278	15090145	20	0	1.3036	0.01	-7.02636	1.13e-06	**
HLWS-HLCS	miR-753c	15342278	15090145	98	416	6.3876	27.5677	2.10963	5.28e-49	**
HLWS-HLCS	miR-758-5p	15342278	15090145	111	0	7.2349	0.01	-9.49883	9.71e-34	**
HLWS-HLCS	miR-7-5p	15342278	15090145	243	307	15.8386	20.3444	0.361187	0.00346095
HLWS-HLCS	miR-761	15342278	15090145	272	13	17.7288	0.8615	-4.3631	1.5e-63	**
HLWS-HLCS	miR-764*	15342278	15090145	21	0	1.3688	0.01	-7.09677	5.72e-07	**
HLWS-HLCS	miR-765	15342278	15090145	74	1	4.8233	0.0663	-6.18487	3.75e-21	**
HLWS-HLCS	miR-79	15342278	15090145	311	236	20.2708	15.6393	-0.374227	0.0025726
HLWS-HLCS	miR-792	15342278	15090145	3569	12	232.625	0.7952	-8.19247	0	**
HLWS-HLCS	miR-79-3p	15342278	15090145	295	232	19.2279	15.3743	-0.32268	0.0106392
HLWS-HLCS	miR-796	15342278	15090145	3	34	0.1955	2.2531	3.52667	5.11e-08	**
HLWS-HLCS	miR-7b	15342278	15090145	7	16	0.4563	1.0603	1.21642	0.0583164
HLWS-HLCS	miR-8	15342278	15090145	1621	2154	105.656	142.742	0.43404	3.7e-20
HLWS-HLCS	miR-81a	15342278	15090145	24	11	1.5643	0.729	-1.10153	0.0326391	*
HLWS-HLCS	miR-82-3p	15342278	15090145	22	0	1.4339	0.01	-7.1638	2.88e-07	**
HLWS-HLCS	miR-8-3p	15342278	15090145	1637	2207	106.699	146.254	0.454939	2.43e-22
HLWS-HLCS	miR-84	15342278	15090145	0	55	0.01	3.6448	8.5097	1.74e-17	**
HLWS-HLCS	miR-8-5p	15342278	15090145	54	90	3.5197	5.9642	0.760876	0.00191558
HLWS-HLCS	miR-86-5p	15342278	15090145	193	58	12.5796	3.8436	-1.71056	7.9e-18	**
HLWS-HLCS	miR-87	15342278	15090145	695	165	45.2997	10.9343	-2.05064	2.32e-76	**
HLWS-HLCS	miR-87-3p	15342278	15090145	706	166	46.0166	11.0006	-2.06457	3.29e-78	**
HLWS-HLCS	miR-875-3p	15342278	15090145	22	0	1.4339	0.01	-7.1638	2.88e-07	**
HLWS-HLCS	miR-87a-3p	15342278	15090145	691	163	45.0389	10.8018	-2.0599	2.3e-76	**
HLWS-HLCS	miR-87b-3p	15342278	15090145	672	161	43.8005	10.6692	-2.0375	2.73e-73	**
HLWS-HLCS	miR-880-3p	15342278	15090145	0	28	0.01	1.8555	7.53566	2.93e-09	**
HLWS-HLCS	miR-881	15342278	15090145	0	124	0.01	8.2173	9.68252	1.66e-38	**
HLWS-HLCS	miR-885-5p	15342278	15090145	0	20	0.01	1.3254	7.05028	8.01e-07	**
HLWS-HLCS	miR-9	15342278	15090145	2081	2776	135.638	183.961	0.439636	4.33e-26
HLWS-HLCS	miR-92	15342278	15090145	1311	4112	85.4502	272.496	1.67308	0	**
HLWS-HLCS	miR-920	15342278	15090145	1	70	0.0652	4.6388	6.15274	1.73e-20	**
HLWS-HLCS	miR-927	15342278	15090145	0	18	0.01	1.1928	6.89821	3.26e-06	**
HLWS-HLCS	miR-927*	15342278	15090145	0	41	0.01	2.717	8.08587	3.21e-13	**
HLWS-HLCS	miR-92a	15342278	15090145	1348	4197	87.8618	278.128	1.66244	0	**
HLWS-HLCS	miR-92a-3p	15342278	15090145	6	29	0.3911	1.9218	2.29685	5.68e-05	**
HLWS-HLCS	miR-92b*	15342278	15090145	140	160	9.1251	10.6029	0.216547	0.194734
HLWS-HLCS	miR-92c*	15342278	15090145	16	36	1.0429	2.3857	1.19381	0.00455573	**
HLWS-HLCS	miR-92c-5p	15342278	15090145	0	231	0.01	15.308	10.5801	4.21e-71	**
HLWS-HLCS	miR-92d*	15342278	15090145	0	2463	0.01	163.219	13.9945	0	**
HLWS-HLCS	miR-932-3p	15342278	15090145	0	16	0.01	1.0603	6.72833	1.32e-05	**
HLWS-HLCS	miR-938	15342278	15090145	1479	51	96.4003	3.3797	-4.83407	0	**
HLWS-HLCS	miR-96	15342278	15090145	328	51	21.3788	3.3797	-2.66121	6.76e-50	**
HLWS-HLCS	miR-960-5p	15342278	15090145	79	0	5.1492	0.01	-9.0082	3.2e-24	**
HLWS-HLCS	miR-964*	15342278	15090145	0	282	0.01	18.6877	10.8679	1.22e-86	**
HLWS-HLCS	miR-964-5p	15342278	15090145	24	0	1.5643	0.01	-7.28937	7.33e-08	**
HLWS-HLCS	miR-965*	15342278	15090145	0	67	0.01	4.44	8.79442	3.85e-21	**
HLWS-HLCS	miR-965-5p	15342278	15090145	0	53	0.01	3.5122	8.45623	7.08e-17	**
HLWS-HLCS	miR-96-5p	15342278	15090145	294	20	19.1627	1.3254	-3.8538	6.38e-63	**
HLWS-HLCS	miR-966-5p	15342278	15090145	111	3	7.2349	0.1988	-5.18558	3e-29	**
HLWS-HLCS	miR-967	15342278	15090145	0	329	0.01	21.8023	11.0903	5.87e-101	**
HLWS-HLCS	miR-967-5p	15342278	15090145	102	211	6.6483	13.9826	1.07258	2.02e-10	**
HLWS-HLCS	miR-973-3p	15342278	15090145	0	43	0.01	2.8495	8.15456	7.88e-14	**
HLWS-HLCS	miR-981	15342278	15090145	111	14	7.2349	0.9278	-2.96309	8.3e-20	**
HLWS-HLCS	miR-981-3p	15342278	15090145	131	81	8.5385	5.3677	-0.669679	0.00089969
HLWS-HLCS	miR-985	15342278	15090145	0	16	0.01	1.0603	6.72833	1.32e-05	**
HLWS-HLCS	miR-988-5p	15342278	15090145	22	0	1.4339	0.01	-7.1638	2.88e-07	**
HLWS-HLCS	miR-989	15342278	15090145	280	368	18.2502	24.3868	0.418188	0.000242524
HLWS-HLCS	miR-989-3p	15342278	15090145	2162	0	140.918	0.01	-13.7826	0	**
HLWS-HLCS	miR-989b	15342278	15090145	1680	5	109.501	0.3313	-8.36859	0	**
HLWS-HLCS	miR-991	15342278	15090145	103	7	6.7135	0.4639	-3.85518	6.24e-23	**
HLWS-HLCS	miR-993	15342278	15090145	488	99	31.8075	6.5606	-2.27747	1.54e-61	**
HLWS-HLCS	miR-993*	15342278	15090145	5654	780	368.524	51.6894	-2.83382	0	**
HLWS-HLCS	miR-993-5p	15342278	15090145	6063	801	395.183	53.081	-2.89625	0	**
HLWS-HLCS	miR-993a*	15342278	15090145	6041	779	393.749	51.6231	-2.93119	0	**
HLWS-HLCS	miR-993b*	15342278	15090145	6044	791	393.944	52.4183	-2.90985	0	**
HLWS-HLCS	miR-999-3p	15342278	15090145	0	19	0.01	1.2591	6.97625	1.61e-06	**
HLWS-HLCS	miR-99b	15342278	15090145	32	47	2.0857	3.1146	0.578515	0.0793686
HLWS-HLCS	miR-9a	15342278	15090145	1902	2598	123.971	172.165	0.473789	6.67e-28
HLWS-HLCS	miR-9a-5p	15342278	15090145	2109	2830	137.463	187.54	0.448149	1.83e-27
HLWS-HLCS	miR-9b*	15342278	15090145	0	16	0.01	1.0603	6.72833	1.32e-05	**
HLWS-HLCS	miR-9c-5p	15342278	15090145	497	0	32.3941	0.01	-11.6615	1.49e-148	**
HLWS-HLCS	miR-iab-8	15342278	15090145	74	38	4.8233	2.5182	-0.937628	0.000880198
HLWS-HLCS	miR-iab-8-5p	15342278	15090145	79	40	5.1492	2.6507	-0.957975	0.000465063
HLWS-HLCS	miR-m01-2	15342278	15090145	0	149	0.01	9.874	9.94749	4.02e-46	**
HLWS-HLCS	miR-m108-2-5p.1	15342278	15090145	68	0	4.4322	0.01	-8.79188	5.99e-21	**
