# Supplementary material for: Comparative analysis of microRNA profiles between wild and cultured Haemaphysalis longicornis (Acari, Ixodidae) ticks
Source: Parasite. 2019 Mar 26;26:18. doi: 10.1051/parasite/2019018 (PMC6436478; doi:10.1051/parasite/2019018)
Supplement: Supplementary Material 3 — Novel miRNA structures were analyzed at different developmental stages. The long sequence indicates the miRNA precursor information in the following order: sequence, name and length. The parentheses indicate the miRNA precursor information in the following order: hairpin structure, structure and MFE (minimum free energy). *** and the short sequences indicate mature miRNA information in the following order: sequence, name and length; “…” and the short sequences indicate information for the matched sRNA tags in the following order: sequence, ID, length, and count. [file parasite-26-18-s3.zip]

Archive with 1 entries (1 files):
- parasite190001-3-olm.xls
