# Supplementary material for: Comparative analysis of microRNA profiles between wild and cultured Haemaphysalis longicornis (Acari, Ixodidae) ticks
Source: Parasite. 2019 Mar 26;26:18. doi: 10.1051/parasite/2019018 (PMC6436478; doi:10.1051/parasite/2019018)
Supplement: Supplementary Material 3 — Novel miRNA structures were analyzed at different developmental stages. The long sequence indicates the miRNA precursor information in the following order: sequence, name and length. The parentheses indicate the miRNA precursor information in the following order: hairpin structure, structure and MFE (minimum free energy). *** and the short sequences indicate mature miRNA information in the following order: sequence, name and length; “…” and the short sequences indicate information for the matched sRNA tags in the following order: sequence, ID, length, and count. [file parasite-26-18-s3.zip › parasite190001-3-olm.xls]

## Sheet: Supplementary Material 3
mireap
HLWS-m0001 gi|183612675|gb|DS973580.1|:65597:65688:- 92(nt) -35.00(kcal/mol)
GTGTTTGGAGGAACTGGCACTGTGAGGGGGAGTGGGCAGCACCGCAGCGGCTGCAGGCACCGCTCCTTGCCGCCATCTTGTTCACCGCCGCT HLWS-m0001 8
(((..(((..((((.((....(((..(((((((((((.((((((...))).)))..)).)))))))))..)))...)).)))).))).))).
**********GAACTGGCACTGTGAGGGGGAG************************************************************ HLWS-m0001-5p 8
----------GAACTGGCACTGTGAGGGGGAG------------------------------------------------------------ t0331528 4
----------GAACTGGCACTGTGAGGGGGAGT----------------------------------------------------------- t3303109 1
-----------AACTGGCACTGTGAGGGGGAGT----------------------------------------------------------- t4037921 1
------------ACTGGCACTGTGAGGGGGAGTG---------------------------------------------------------- t0684987 2
//
mireap
HLWS-m0002 gi|183617390|gb|DS968865.1|:686442:686523:- 82(nt) -18.69(kcal/mol)
TGCTCGTCGACGTTCCCGGGTTTCGGCACCATTTCTTTTTTTTTTTCTGTTTTCGAATCCACGGGTTTTATTTCCACGGCAC HLWS-m0002 11
(((.(((.((.((.((((((.(((((...((................))...))))).)).))))....)).)).)))))).
**********CGTTCCCGGGTTTCGGCACCA*************************************************** HLWS-m0002-5p 11
----------CGTTCCCGGGTTTCGGCACCA--------------------------------------------------- t0187643 7
-----------GTTCCCGGGTTTCGGCACCA--------------------------------------------------- t0357474 4
//
mireap
HLWS-m0003 gi|183619440|gb|DS966815.1|:32756:32835:- 80(nt) -36.26(kcal/mol)
CCGAGTGCTGACTCGAGCTGCCCGTGCAAAACTGGAACCACTGCGTTGTTTTGTTCGTTCGGCTCGAGTTAGAAACCGGT HLWS-m0003 15
(((.((.(((((((((((((..((.(((((((...............))))))).))..)))))))))))))..))))).
**********ACTCGAGCTGCCCGTGCAAAACT*********************************************** HLWS-m0003-5p 15
----------ACTCGAGCTGCCCGTGCAA--------------------------------------------------- HLWS596501 1
----------ACTCGAGCTGCCCGTGCAAA-------------------------------------------------- t2217739 1
----------ACTCGAGCTGCCCGTGCAAAA------------------------------------------------- HLWS570315 1
----------ACTCGAGCTGCCCGTGCAAAAC------------------------------------------------ t0212044 6
----------ACTCGAGCTGCCCGTGCAAAACT----------------------------------------------- t0204328 6
//
mireap
HLWS-m0004 gi|183620653|gb|DS965602.1|:59928:60010:- 83(nt) -25.10(kcal/mol)
TGGGAAATACGAATTTCGGCTAATACGAATATTTTTGCTGATCCCGCGAGATTCGTATCATCGAGATTCTACTGTATGTTCCT HLWS-m0004 75
.((((.(((((((((((((...(((((((...((((((.......)))))))))))))..)))))))))....)))).)))).
****************************************************TCGTATCATCGAGATTCTACT********** HLWS-m0004-3p 75
----------------------------------------------------TCGTATCATCGAGATTCTAC----------- t0256823 5
----------------------------------------------------TCGTATCATCGAGATTCTACT---------- t0021062 57
----------------------------------------------------TCGTATCATCGAGATTCTACTG--------- t0136563 9
----------------------------------------------------TCGTATCATCGAGATTCTACTGT-------- t0284297 4
//
mireap
HLWS-m0005 gi|183635628|gb|DS950630.1|:53653:53738:+ 86(nt) -29.76(kcal/mol)
TCTACCTTCTAGCGTCCGGAGCAGCTGAGTGCCCACCAGAGCGACGCAAGGCCATTCTTCTGCATTGTTTGGGGGCGGAAGGGCAG HLWS-m0005 13
....((((((.((.((((((((((..(((((.((...............)).)))))..))))....)))))).))))))))....
******************************************************TTCTTCTGCATTGTTTGGGGGC********** HLWS-m0005-3p 12
-CTACCTTCTAGCGTCCGGAGCAGCTG----------------------------------------------------------- t2140538 1
------------------------------------------------------TTCTTCTGCATTGTTTGG-------------- t0495078 3
------------------------------------------------------TTCTTCTGCATTGTTTGGG------------- HLWS421023 1
------------------------------------------------------TTCTTCTGCATTGTTTGGGGG----------- t4135959 1
------------------------------------------------------TTCTTCTGCATTGTTTGGGGGC---------- t0450098 3
------------------------------------------------------TTCTTCTGCATTGTTTGGGGGCGG-------- HLWS251790 1
------------------------------------------------------TTCTTCTGCATTGTTTGGGGGCGGA------- t0958283 1
------------------------------------------------------TTCTTCTGCATTGTTTGGGGGCGGAA------ t0631578 2
//
mireap
HLWS-m0006 gi|183641334|gb|DS945001.1|:228263:228349:- 87(nt) -39.40(kcal/mol)
AGTCACTAGTTAATTGTACTTCATCAGGTGCTCTGGAGTTCGGTTCGCACAACCAGGCATCTTTTGGAGTGCAAATGATAAGTGGCA HLWS-m0006 12
.((((((.((((.((((((((((..((((((.((((.((.((...)).))..))))))))))..)))))))))).)))).)))))).
******************************************************AGGCATCTTTTGGAGTGCAAATG********** HLWS-m0006-3p 12
-----------------------------------------------------CAGGCATCTTTTGGAGTGCAAA------------ HLWS646220 1
-----------------------------------------------------CAGGCATCTTTTGGAGTGCAAAT----------- t2060075 1
-----------------------------------------------------CAGGCATCTTTTGGAGTGCAAATG---------- t0897003 2
------------------------------------------------------AGGCATCTTTTGGAGTGCAA------------- t0738154 2
------------------------------------------------------AGGCATCTTTTGGAGTGCAAAT----------- HLWS796881 1
------------------------------------------------------AGGCATCTTTTGGAGTGCAAATG---------- t0276723 5
//
mireap
HLWS-m0007 gi|183643571|gb|DS942764.1|:13416:13477:+ 62(nt) -18.60(kcal/mol)
GCCTGTCTAGTAAACAGGAGATCGTGGGTTCGAATCCCACCGGTGCCTTTTGCTATTTCGCT HLWS-m0007 26
((.....(((((((.(((..((((((((.......)))).)))).))))))))))....)).
**********TAAACAGGAGATCGTGGGTT******************************** HLWS-m0007-5p 25
-----TCTAGTAAACAGGAGATCGTGG----------------------------------- HLWS321465 1
---------GTAAACAGGAGATCGTGGG---------------------------------- t2860951 1
---------GTAAACAGGAGATCGTGGGT--------------------------------- t0491791 3
----------TAAACAGGAGATCGTGGG---------------------------------- t0622004 2
----------TAAACAGGAGATCGTGGGT--------------------------------- t0209050 6
----------TAAACAGGAGATCGTGGGTT-------------------------------- t0162831 8
----------TAAACAGGAGATCGTGGGTTC------------------------------- t3865321 1
-----------AAACAGGAGATCGTGGGT--------------------------------- t0416228 3
-----------AAACAGGAGATCGTGGGTTCG------------------------------ t2155172 1
//
mireap
HLWS-m0008 gi|183661086|gb|DS925249.1|:531795:531863:- 69(nt) -25.30(kcal/mol)
GACGTAATTGTGGGATCGAAACCGGCCGCCTGACGACAGTGGGGCGCGGCTCGGTTCTTGGATTGGAGA HLWS-m0008 6
....(((((..((((((((..(((..(((((.((....)).)))))))).))))))))..)))))....
**********TGGGATCGAAACCGGCCGCC*************************************** HLWS-m0008-5p 6
---------GTGGGATCGAAACCGGCCGCC--------------------------------------- HLWS020301 1
----------TGGGATCGAAACCGGCCGCC--------------------------------------- t0259991 5
//
mireap
HLWS-m0009 gi|183667185|gb|DS919161.1|:70015:70108:+ 94(nt) -31.50(kcal/mol)
AAGGAGCCTCTTGTGAAGTTCTACGCGTTTCCCGGCAAGTGGTTTGAGACAGACCGCCGAGAAGCCTGGATTAGGGCTGTGCGGAGGACAAAGT HLWS-m0009 38
.....((((((.(((.(((((((((.(((((.((((....((((((...)))))))))).))))).))...))))))).)))))))).).....
***************************************************************GCCTGGATTAGGGCTGTGCGG********** HLWS-m0009-3p 38
---------------------------------------------------------------GCCTGGATTAGGGCTGTGCGG---------- t0033882 37
---------------------------------------------------------------GCCTGGATTAGGGCTGTGCGGA--------- t2739955 1
//
mireap
HLWS-m0010 gi|183674786|gb|DS911923.1|:134629:134707:- 79(nt) -36.00(kcal/mol)
ACCAAAACCCTCTCTGTGCTGTGGAGGTAATATATAGCTGTCAACATATATACGTCCAAAGCACTGAGGGGGTTTTACT HLWS-m0010 11
...(((((((((((.(((((.((((.(((.(((((..........)))))))).)))).))))).)))))))))))...
************************************************TATACGTCCAAAGCACTGAGG********** HLWS-m0010-3p 11
------------------------------------------------TATACGTCCAAAGCACTGAG----------- t0520433 2
------------------------------------------------TATACGTCCAAAGCACTGAGG---------- t0164034 8
------------------------------------------------TATACGTCCAAAGCACTGAGGG--------- t3093864 1
//
mireap
HLWS-m0011 gi|183677208|gb|DS911299.1|:1700341:1700437:- 97(nt) -41.70(kcal/mol)
ACGTCCGGAGGTGGTCCCGCGCCGAGCCGTCGAGGGACCCGTCGTCGCTTGAGTCGGAGGGCCTTCCTCACTCAGTTTGGCTGTGGTGTAACGGGCG HLWS-m0011 45
.((((((......(..(((((((((((.(..(((((((((..((.(......).))..)))..))))))...).))))))).))))..)..))))))
*****************************************************************CCTCACTCAGTTTGGCTGTGGT********** HLWS-m0011-3p 44
-----------------------------------------------------------------CCTCACTCAGTTTGGCTG-------------- t0264983 5
-----------------------------------------------------------------CCTCACTCAGTTTGGCTGT------------- t0235712 5
-----------------------------------------------------------------CCTCACTCAGTTTGGCTGTG------------ t0117792 11
-----------------------------------------------------------------CCTCACTCAGTTTGGCTGTGG----------- t0143868 9
-----------------------------------------------------------------CCTCACTCAGTTTGGCTGTGGT---------- t0104783 12
-----------------------------------------------------------------CCTCACTCAGTTTGGCTGTGGTG--------- t0715643 2
----------------------------------------------------------------------------TTGGCTGTGGTGTAACGGGCG t4403748 1
//
mireap
HLWS-m0012 gi|183680483|gb|DS908024.1|:24473:24548:- 76(nt) -33.30(kcal/mol)
CCCTGACGAGCAGTCGCTGGCCATGTCACAAGAGCGGAATTGACTTTCTTGTGCGTGTGACAGCGGCTATTGGGGA HLWS-m0012 31
(((..(.....((((((((.(((((.((((((((.(.......).)))))))))))).).)))))))).)..))).
**********CAGTCGCTGGCCATGTCACAAGA******************************************* HLWS-m0012-5p 31
----------CAGTCGCTGGCCATGTCACAA--------------------------------------------- t0503689 3
----------CAGTCGCTGGCCATGTCACAAG-------------------------------------------- t0271075 5
----------CAGTCGCTGGCCATGTCACAAGA------------------------------------------- t0062540 20
----------CAGTCGCTGGCCATGTCACAAGAG------------------------------------------ t3022011 1
-----------AGTCGCTGGCCATGTCACAAG-------------------------------------------- t0910423 2
//
mireap
HLWS-m0013 gi|183682606|gb|DS905916.1|:44016:44106:- 91(nt) -40.20(kcal/mol)
AGACTTTCACGACGCGATGATTCGTCTGGCTTTGCTATCCGAGGTCTCCACCCTCGGGGCTTACCAGATGAATCACGTGTGGGCAATAACG HLWS-m0013 48
.........(.(((((.((((((((((((.(..(((..((((((.......)))))))))..)))))))))))))))))).).........
*************************************************************TACCAGATGAATCACGTGTG********** HLWS-m0013-3p 48
-------------------------------------------------------------TACCAGATGAATCACGTG------------ t0651807 2
-------------------------------------------------------------TACCAGATGAATCACGTGT----------- HLWS945910 1
-------------------------------------------------------------TACCAGATGAATCACGTGTG---------- t0038881 32
-------------------------------------------------------------TACCAGATGAATCACGTGTGG--------- t0208550 6
-------------------------------------------------------------TACCAGATGAATCACGTGTGGG-------- t0716705 2
-------------------------------------------------------------TACCAGATGAATCACGTGTGGGC------- t0422615 3
--------------------------------------------------------------ACCAGATGAATCACGTGTG---------- HLWS219222 1
--------------------------------------------------------------ACCAGATGAATCACGTGTGGGC------- t3297693 1
//
mireap
HLWS-m0014 gi|183709770|gb|DS878752.1|:24470:24556:- 87(nt) -19.00(kcal/mol)
TTTTTTGTTCATACGAATTTCGGATTATACGAATATTTTCCGCGATCCTGCAAGATTCGTATCATCGAGATTCTACTGTACATCGTA HLWS-m0014 75
.....(((.((...((((((((.((.((((((((.......(((....)))...)))))))).))))))))))...)).))).....
********************************************************TCGTATCATCGAGATTCTACT********** HLWS-m0014-3p 75
--------------------------------------------------------TCGTATCATCGAGATTCTAC----------- t0256823 5
--------------------------------------------------------TCGTATCATCGAGATTCTACT---------- t0021062 57
--------------------------------------------------------TCGTATCATCGAGATTCTACTG--------- t0136563 9
--------------------------------------------------------TCGTATCATCGAGATTCTACTGT-------- t0284297 4
//
mireap
HLWS-m0015 gi|183709825|gb|DS878697.1|:152111:152195:- 85(nt) -36.80(kcal/mol)
TTGCCAGTCGGGCGCAGTACCTCCAGGGACAGATCTGCATAGCCTGCTCGTTCCAGTATCCTGTCGGCTGCGCCACGACTCGCGC HLWS-m0015 9
..((.((((((((((((..((..(((((((.((...(((.....)))....))..)).)))))..))))))))).))))).))..
*******************************************************GTATCCTGTCGGCTGCGCCA********** HLWS-m0015-3p 9
-------------------------------------------------------GTATCCTGTCGGCTGCGCCA---------- t0155228 8
---------------------------------------------------------ATCCTGTCGGCTGCGCCA---------- HLWS047338 1
//
mireap
HLWS-m0016 gi|183713974|gb|DS874548.1|:52973:53057:+ 85(nt) -30.10(kcal/mol)
TACCTCACCTGAGCTGGAAGAGTTAGATCTGGCACCACCGACAGCGCTCAAGTGTCAGGATCCCACTTCCAACTCGAGTGGGACG HLWS-m0016 7
...(((((.((((.((((((.(...((((((((((...((....)).....)))))).)))).).)))))).)))).)))))...
**********GAGCTGGAAGAGTTAGATCTGG***************************************************** HLWS-m0016-5p 7
----------GAGCTGGAAGAGTTAGATC-------------------------------------------------------- t2796853 1
----------GAGCTGGAAGAGTTAGATCTG------------------------------------------------------ t0479311 3
----------GAGCTGGAAGAGTTAGATCTGG----------------------------------------------------- t0450391 3
//
mireap
HLWS-m0017 gi|183727200|gb|DS861322.1|:352300:352390:+ 91(nt) -30.20(kcal/mol)
GCTTCCTGGGTGTACAATCGGCACTTTCTCCTGTAGGTTACTAAAGTGGGGAGGGTAGCTACGTACAAACCTGCGCTTCCATGTGCTGGCA HLWS-m0017 403
(((....((.(((((....((((((((((((..(((....)))....))))))))).)))..)))))..)).((((......)))).))).
**********TGTACAATCGGCACTTTCTCCT*********************************************************** HLWS-m0017-5p 402
-----CTGGGTGTACAATCGGCACTTT---------------------------------------------------------------- t2831703 1
--------GGTGTACAATCGGCACTTTCTC------------------------------------------------------------- t3104535 1
---------GTGTACAATCGGCACTTTCT-------------------------------------------------------------- t2365483 1
---------GTGTACAATCGGCACTTTCTC------------------------------------------------------------- t0116118 11
---------GTGTACAATCGGCACTTTCTCC------------------------------------------------------------ t0032148 38
---------GTGTACAATCGGCACTTTCTCCT----------------------------------------------------------- t0095323 13
---------GTGTACAATCGGCACTTTCTCCTG---------------------------------------------------------- t3791554 1
----------TGTACAATCGGCACTTTCT-------------------------------------------------------------- t0302488 4
----------TGTACAATCGGCACTTTCTC------------------------------------------------------------- HLWS313619 1
----------TGTACAATCGGCACTTTCTCC------------------------------------------------------------ t0108692 12
----------TGTACAATCGGCACTTTCTCCT----------------------------------------------------------- t0004627 222
----------TGTACAATCGGCACTTTCTCCTG---------------------------------------------------------- t0123636 10
----------TGTACAATCGGCACTTTCTCCTGTA-------------------------------------------------------- HLWS896819 1
-----------GTACAATCGGCACTTTCT-------------------------------------------------------------- t0199385 6
-----------GTACAATCGGCACTTTCTC------------------------------------------------------------- t0351388 4
-----------GTACAATCGGCACTTTCTCC------------------------------------------------------------ t0259214 5
-----------GTACAATCGGCACTTTCTCCT----------------------------------------------------------- t0031402 39
-----------GTACAATCGGCACTTTCTCCTG---------------------------------------------------------- t0071740 18
------------TACAATCGGCACTTTCTC------------------------------------------------------------- t2899819 1
------------TACAATCGGCACTTTCTCCT----------------------------------------------------------- t0253597 5
------------TACAATCGGCACTTTCTCCTG---------------------------------------------------------- HLWS260980 1
------------TACAATCGGCACTTTCTCCTGT--------------------------------------------------------- t0501293 3
-------------ACAATCGGCACTTTCTCCTGTA-------------------------------------------------------- t4039853 1
--------------CAATCGGCACTTTCTCCTGTAG------------------------------------------------------- t0324254 4
//
mireap
HLWS-m0018 gi|183784669|gb|DS803854.1|:581:659:- 79(nt) -35.50(kcal/mol)
TTCCACGTTTCCTTATCATTCGACTGTCCAGACTGCTGTTTTGGAGACCTGGACGGAGAACTGATAAGGGCTTGTGGTT HLWS-m0018 220
..(((((..((((((((((((..((((((((.((.(......).))..)))))))).))).)))))))))..)))))..
**********CCTTATCATTCGACTGTCCAGA*********************************************** HLWS-m0018-5p 220
---------TCCTTATCATTCGACTGTCCAG------------------------------------------------ HLWS796677 1
----------CCTTATCATTCGACTGTCCAG------------------------------------------------ t0045043 28
----------CCTTATCATTCGACTGTCCAGA----------------------------------------------- t0005707 185
----------CCTTATCATTCGACTGTCCAGAC---------------------------------------------- t0930604 2
-----------CTTATCATTCGACTGTCCAGA----------------------------------------------- t0635755 2
------------TTATCATTCGACTGTCCAGA----------------------------------------------- t0724124 2
//
mireap
HLWS-m0019 gi|183790293|gb|DS798230.1|:181590:181655:+ 66(nt) -18.10(kcal/mol)
GCCTGTCTAGTAAACAGGAGATCGTGGGTTCGAATCCCACCGGTGCCTGTGATGTACCCACTTTTT HLWS-m0019 26
.........(((.(((((..((((((((.......)))).)))).)))))....))).........
**********TAAACAGGAGATCGTGGGTT************************************ HLWS-m0019-5p 25
-----TCTAGTAAACAGGAGATCGTGG--------------------------------------- HLWS321465 1
---------GTAAACAGGAGATCGTGGG-------------------------------------- t2860951 1
---------GTAAACAGGAGATCGTGGGT------------------------------------- t0491791 3
----------TAAACAGGAGATCGTGGG-------------------------------------- t0622004 2
----------TAAACAGGAGATCGTGGGT------------------------------------- t0209050 6
----------TAAACAGGAGATCGTGGGTT------------------------------------ t0162831 8
----------TAAACAGGAGATCGTGGGTTC----------------------------------- t3865321 1
-----------AAACAGGAGATCGTGGGT------------------------------------- t0416228 3
-----------AAACAGGAGATCGTGGGTTCG---------------------------------- t2155172 1
//
mireap
HLWS-m0020 gi|183801393|gb|DS787130.1|:6463:6552:- 90(nt) -37.30(kcal/mol)
GGTCGTGTGTTCGGGCCCCACGTTGGGCGCCAGATTATGTGGGTCGCTACCTAATCGACGCCCAATCGGGACGTGCCTCGCTCGCTCCCC HLWS-m0020 5
((..(((.((..(((((((..((((((((...(((((.((((....)))).)))))..)))))))).)))....)))).)).)))..)).
**********TCGGGCCCCACGTTGGGCGCCA********************************************************** HLWS-m0020-5p 5
----------TCGGGCCCCACGTTGGGCGCCA---------------------------------------------------------- t0272912 5
//
mireap
HLWS-m0021 gi|183807536|gb|DS780987.1|:167598:167665:- 68(nt) -21.50(kcal/mol)
TCGGAAACATCCAGTTTCTCCGATGCTTGGTTCATTTCAGGACGTGCAGGAGCAGGCCGGGATGCCAA HLWS-m0021 8
..((...(((((.((((((((.((((((((......))))).)))...)))).))))..)))))))..
**************************************AGGACGTGCAGGAGCAGGCC********** HLWS-m0021-3p 8
--------------------------------------AGGACGTGCAGGAGCAGGC----------- HLWS663873 1
--------------------------------------AGGACGTGCAGGAGCAGGCC---------- t0198526 6
--------------------------------------AGGACGTGCAGGAGCAGGCCG--------- t3626250 1
//
mireap
HLWS-m0022 gi|183809108|gb|DS779415.1|:113764:113853:+ 90(nt) -23.50(kcal/mol)
TTTTTATGACTTCGAGTTAACGAGGTATTACTGTAGTTTGTTTGATATCCAAGCATACATGTTACCACCGCTACTCGGGGATCGTCACAT HLWS-m0022 28
.....((((((((((((...((.((((..((((((...((((((.....)))))))))).))))))..))..)))))))).)))).....
**********TTCGAGTTAACGAGGTATTACT********************************************************** HLWS-m0022-5p 28
----------TTCGAGTTAACGAGGTATTACT---------------------------------------------------------- t0054241 23
----------TTCGAGTTAACGAGGTATTACTG--------------------------------------------------------- t0431385 3
----------TTCGAGTTAACGAGGTATTACTGT-------------------------------------------------------- t0639632 2
//
mireap
HLWS-m0023 gi|183888130|gb|DS700393.1|:151069:151161:+ 93(nt) -22.20(kcal/mol)
TCTTGACTCGTTGGACCTTTTGACGCGTTGGACCTCTTGACTCGGAATCCCCCTTCCTTCCCCCCCTTCGTGTTCGAGGTCGTGCGTTCTTTT HLWS-m0023 95
....((..(((..((((((..((((((..((..(....)....((((......)))).......))..)))))).))))))..))).))....
**********TTGGACCTTTTGACGCGTTGGA************************************************************* HLWS-m0023-5p 94
-CTTGACTCGTTGGACCTTTTG----------------------------------------------------------------------- HLWS621500 1
---------GTTGGACCTTTTGACGCGTTGG-------------------------------------------------------------- HLWS612552 1
----------TTGGACCTTTTGACGCGTT---------------------------------------------------------------- t0194793 6
----------TTGGACCTTTTGACGCGTTG--------------------------------------------------------------- t0120040 10
----------TTGGACCTTTTGACGCGTTGG-------------------------------------------------------------- t0102939 12
----------TTGGACCTTTTGACGCGTTGGA------------------------------------------------------------- t0018296 65
//
mireap
HLWS-m0024 gi|183892431|gb|DS696092.1|:157396:157474:+ 79(nt) -45.64(kcal/mol)
TGGCGGACTCTAAGTTAATCTCCAAGCCCAATGGTAATTCTCGTCAATTGGGCTTGAAGATTAGCTTAGACCCCGCCAA HLWS-m0024 6
((((((..(((((((((((((.((((((((((..............)))))))))).)))))))))))))..)))))).
**********TAAGTTAATCTCCAAGCCCAAT*********************************************** HLWS-m0024-5p 6
----------TAAGTTAATCTCCAAGCCCAAT----------------------------------------------- t0235908 5
----------TAAGTTAATCTCCAAGCCCAATGG--------------------------------------------- t3044257 1
//
mireap
HLWS-m0025 gi|183932096|gb|DS656427.1|:757:839:+ 83(nt) -32.90(kcal/mol)
GCCGTGGCGAAGGCGGCGCCTTTGAAGCTTGGTGCCGGAGTACCTCCTGCCTCGGGCCCCACGTTGGGCGCCAATTATGTAGG HLWS-m0025 5
(((........)))(((((((.((..((((((.((.((((...)))).)).))))))..))....)))))))...........
***************************************************TCGGGCCCCACGTTGGGCGCCA********** HLWS-m0025-3p 5
---------------------------------------------------TCGGGCCCCACGTTGGGCGCCA---------- t0272912 5
//
mireap
HLWS-m0026 gi|183937108|gb|DS651415.1|:1014:1095:+ 82(nt) -21.40(kcal/mol)
TCCGTGACAAGGAAATTTTACGACTTAACCGCTATTTCGAGATAGCCGTGTTCGAGTTAACGAGGTATTACTGTAGTCGCGG HLWS-m0026 28
.(((((((.((...(((((..(((((((((((((((....))))).)).))).)))))...)))))....))...)))))))
**************************************************TTCGAGTTAACGAGGTATTACT********** HLWS-m0026-3p 28
--------------------------------------------------TTCGAGTTAACGAGGTATTACT---------- t0054241 23
--------------------------------------------------TTCGAGTTAACGAGGTATTACTG--------- t0431385 3
--------------------------------------------------TTCGAGTTAACGAGGTATTACTGT-------- t0639632 2
//
mireap
HLWS-m0027 gi|183952938|gb|DS635585.1|:1113:1195:- 83(nt) -59.10(kcal/mol)
CGTCAGGAGGTCCAATGCGTCAAGAGGTCCAATATTGGACCTTTTTACTCGTTGGACCTTTTGACGCGTTGGACCTCTTGACT HLWS-m0027 94
.((((((((((((((((((((((((((((((((..((((....))))...)))))))))))))))))))))))))))))))).
***************************************************TTGGACCTTTTGACGCGTTGGA********** HLWS-m0027-3p 94
--------------------------------------------------GTTGGACCTTTTGACGCGTTGG----------- HLWS612552 1
---------------------------------------------------TTGGACCTTTTGACGCGTT------------- t0194793 6
---------------------------------------------------TTGGACCTTTTGACGCGTTG------------ t0120040 10
---------------------------------------------------TTGGACCTTTTGACGCGTTGG----------- t0102939 12
---------------------------------------------------TTGGACCTTTTGACGCGTTGGA---------- t0018296 65
//
mireap
HLWS-m0028 gi|183954545|gb|DS633978.1|:93542:93633:+ 92(nt) -40.30(kcal/mol)
TTGCCTTCCTACCTTCCGTCAATGGCACTGGAAGAATTCACGGGGTCTTGATAGAAATACCGTGACTTCTCCGGTGCTGTGGATGGCGGCTA HLWS-m0028 12
..(((..........(((((.(((((((((((.(((.((((((..(((....)))....)))))).)))))))))))))).))))).)))..
*************************************************************GTGACTTCTCCGGTGCTGTGG********** HLWS-m0028-3p 12
-------------------------------------------------------------GTGACTTCTCCGGTGCTG------------- t3199057 1
-------------------------------------------------------------GTGACTTCTCCGGTGCTGTG----------- t0466298 3
-------------------------------------------------------------GTGACTTCTCCGGTGCTGTGG---------- t0260290 5
-------------------------------------------------------------GTGACTTCTCCGGTGCTGTGGA--------- t0402616 3
//
mireap
HLWS-m0029 gi|183954545|gb|DS633978.1|:113214:113295:+ 82(nt) -31.10(kcal/mol)
GCCTTCCGTTTTTTGGCACTAGCACATTTTTGTGTTTCGATGCTACGACAAAAATTGTGGTAGTGTCAAGCAATAGGAAGAG HLWS-m0029 6
..((((((((.((((((((((.(((((((((((((.........)).))))))).)))).)))))))))).))).)))))..
*************************************************AAAAATTGTGGTAGTGTCAAGCA********** HLWS-m0029-3p 6
-------------------------------------------------AAAAATTGTGGTAGTGTCAA------------- HLWS916157 1
-------------------------------------------------AAAAATTGTGGTAGTGTCAAGC----------- t3679651 1
-------------------------------------------------AAAAATTGTGGTAGTGTCAAGCA---------- t0357860 4
//
mireap
HLWS-m0030 gi|183960979|gb|DS627544.1|:158650:158747:+ 98(nt) -24.70(kcal/mol)
CTAGTTTCGGATGTTTGGGTAATACGAATTTCGGCTAAAACGAATATTTTTGGGGACCCCGCGAAATTCGTATCATCGAGATTCTACTGTAGTNNNNN HLWS-m0030 76
.((((...(((.((((.(((.((((((((((((.......((((....))))((....)).)))))))))))).))).))))))))))).........
**********ATGTTTGGGTAATACGAATTTC****************************************************************** HLWS-m0030-5p 1
*******************************************************************TCGTATCATCGAGATTCTACT********** HLWS-m0030-3p 75
----------ATGTTTGGGTAATACGAATTTC------------------------------------------------------------------ t4202098 1
-------------------------------------------------------------------TCGTATCATCGAGATTCTAC----------- t0256823 5
-------------------------------------------------------------------TCGTATCATCGAGATTCTACT---------- t0021062 57
-------------------------------------------------------------------TCGTATCATCGAGATTCTACTG--------- t0136563 9
-------------------------------------------------------------------TCGTATCATCGAGATTCTACTGT-------- t0284297 4
//
mireap
HLWS-m0031 gi|183962304|gb|DS626219.1|:35005:35103:- 99(nt) -34.50(kcal/mol)
ACATCCATGATCCAACGCGTGAAAGCATACCCGAGCCAAAACATCCCTTCGTGGATGTTCTGATTCGTTGGACCTTTTGACGCGTTGGACGTTCTTACT HLWS-m0031 94
......(((.(((((((((((((((....(((((..((.(((((((......))))))).))..)))..))..))))).))))))))))))).......
*******************************************************************TTGGACCTTTTGACGCGTTGGA********** HLWS-m0031-3p 94
------------------------------------------------------------------GTTGGACCTTTTGACGCGTTGG----------- HLWS612552 1
-------------------------------------------------------------------TTGGACCTTTTGACGCGTT------------- t0194793 6
-------------------------------------------------------------------TTGGACCTTTTGACGCGTTG------------ t0120040 10
-------------------------------------------------------------------TTGGACCTTTTGACGCGTTGG----------- t0102939 12
-------------------------------------------------------------------TTGGACCTTTTGACGCGTTGGA---------- t0018296 65
//
mireap
HLWS-m0032 gi|183967516|gb|DS621007.1|:138595:138693:+ 99(nt) -84.40(kcal/mol)
GTCAAGAGGTCCAACGCGTCGAAAGGTCCAACGAGTCAAGAGGTCCAATATTGGACCTCTTCATCCGTTGGACCTTTTGACGCGTTGGACCTCTTGACT HLWS-m0032 94
(((((((((((((((((((((((((((((((((..(.((((((((((....)))))))))).)..))))))))))))))))))))))))))))))))).
*******************************************************************TTGGACCTTTTGACGCGTTGGA********** HLWS-m0032-3p 94
------------------------------------------------------------------GTTGGACCTTTTGACGCGTTGG----------- HLWS612552 1
-------------------------------------------------------------------TTGGACCTTTTGACGCGTT------------- t0194793 6
-------------------------------------------------------------------TTGGACCTTTTGACGCGTTG------------ t0120040 10
-------------------------------------------------------------------TTGGACCTTTTGACGCGTTGG----------- t0102939 12
-------------------------------------------------------------------TTGGACCTTTTGACGCGTTGGA---------- t0018296 65
//
mireap
HLWS-m0033 gi|183971967|gb|DS616556.1|:1188:1266:- 79(nt) -34.40(kcal/mol)
CCAGACAAAACTGGTTTTCACAATGATCGTCCAGATGGACCTGAAGTCTGAGATCATTGTGAAAGCTGATTTTGTTGAT HLWS-m0033 1769
...(((((((..((((((((((((((((...(((((.........))))).))))))))))))))))..)))))))...
**********CTGGTTTTCACAATGATCGTCCAG********************************************* HLWS-m0033-5p 1766
---------ACTGGTTTTCACAATGATCGTCC----------------------------------------------- t0866782 2
----------CTGGTTTTCACAATGATC--------------------------------------------------- t4363321 1
----------CTGGTTTTCACAATGATCG-------------------------------------------------- t0901559 2
----------CTGGTTTTCACAATGATCGT------------------------------------------------- t0153216 8
----------CTGGTTTTCACAATGATCGTC------------------------------------------------ t0017717 67
----------CTGGTTTTCACAATGATCGTCC----------------------------------------------- t0011321 101
----------CTGGTTTTCACAATGATCGTCCA---------------------------------------------- t0001829 495
----------CTGGTTTTCACAATGATCGTCCAG--------------------------------------------- t0001134 739
----------CTGGTTTTCACAATGATCGTCCAGA-------------------------------------------- t0006330 169
----------CTGGTTTTCACAATGATCGTCCAGAT------------------------------------------- t0265851 5
-----------TGGTTTTCACAATGATCGTCC----------------------------------------------- t0230568 5
-----------TGGTTTTCACAATGATCGTCCA---------------------------------------------- t0029921 41
-----------TGGTTTTCACAATGATCGTCCAG--------------------------------------------- t0036349 34
-----------TGGTTTTCACAATGATCGTCCAGA-------------------------------------------- t0041688 30
-----------TGGTTTTCACAATGATCGTCCAGAT------------------------------------------- t0383683 3
------------GGTTTTCACAATGATCGTCCA---------------------------------------------- HLWS307781 1
------------GGTTTTCACAATGATCGTCCAG--------------------------------------------- t0058049 22
------------GGTTTTCACAATGATCGTCCAGA-------------------------------------------- t0066516 19
------------GGTTTTCACAATGATCGTCCAGAT------------------------------------------- t0113826 11
------------GGTTTTCACAATGATCGTCCAGATG------------------------------------------ t0299801 4
------------GGTTTTCACAATGATCGTCCAGATGG----------------------------------------- HLWS334745 1
-------------GTTTTCACAATGATCGTCCAGAT------------------------------------------- t4260628 1
-------------GTTTTCACAATGATCGTCCAGATG------------------------------------------ t2901869 1
--------------TTTTCACAATGATCGTCCAG--------------------------------------------- t3642404 1
--------------TTTTCACAATGATCGTCCAGA-------------------------------------------- t0376370 3
---------------TTTCACAATGATCGTCCAGA-------------------------------------------- HLWS922460 1
----------------TTCACAATGATCGTCCAGATGG----------------------------------------- t2859567 1
--------------------CAATGATCGTCCAGATGG----------------------------------------- t2631235 1
//
mireap
HLCS-m0001 gi|183966838|gb|DS621685.1|:130:207:+ 78(nt) -34.40(kcal/mol)
ACGTAGCGTTGCTGTTAGTTTGTGGGGTGGGGCTGACGCTTGCTTGCGCCAACCCACTAACTGACAAGACTGTTGCTT HLCS-m0001 40
..((((((((..((((((((.(((((.(((.((............)).))).))))).)))))))).))).)))))..
**********GCTGTTAGTTTGTGGGGTGG************************************************ HLCS-m0001-5p 40
---------TGCTGTTAGTTTGTGGGGTG------------------------------------------------- t0288670 4
---------TGCTGTTAGTTTGTGGGGTGG------------------------------------------------ t0820304 2
----------GCTGTTAGTTTGTGGGGTG------------------------------------------------- t0123731 10
----------GCTGTTAGTTTGTGGGGTGG------------------------------------------------ t0049615 24
//
mireap
HLCS-m0002 gi|183968856|gb|DS619667.1|:97651:97747:+ 97(nt) -38.50(kcal/mol)
TGGGGCTGTTGATCGGGGGTTTGGGCTTACGCTGCGAGGCCTCGGAGGGGTACGCTTCATGGCCTGCGTTACCCCGCACCTCCACCAAAATGTCACG HLCS-m0002 27
...(((..(((...((((((.((((...((((....(((((...((((......))))..)))))))))...)))).))))))..)))...)))...
*******************************************************************GTTACCCCGCACCTCCACCA********** HLCS-m0002-3p 27
------------------------------------------------------------------CGTTACCCCGCACCTCCACCA---------- t0180097 7
-------------------------------------------------------------------GTTACCCCGCACCTCCACCA---------- t0088819 14
--------------------------------------------------------------------TTACCCCGCACCTCCACCA---------- t0505332 3
---------------------------------------------------------------------TACCCCGCACCTCCACCA---------- t0479272 3
//
mireap
HLCS-m0003 gi|183972346|gb|DS616177.1|:727660:727742:- 83(nt) -35.80(kcal/mol)
TGGACGTAACGTTGCTGTTAATTTGTGGGGTGGTGCTGACGCTTGCTTGCGCCAACCCACTAACTGACGGGACTGTTGCTTCC HLCS-m0003 11
.(((.((((((.(.((((((.((.(((((.((((((............)))))).))))).)).)))))).).)))))).)))
***************************************************CCAACCCACTAACTGACGGGAC********** HLCS-m0003-3p 11
--------------------------------------------------GCCAACCCACTAACTGACGGGA----------- HLWS159231 1
--------------------------------------------------GCCAACCCACTAACTGACGGGAC---------- t0451479 3
--------------------------------------------------GCCAACCCACTAACTGACGGGACT--------- t0759172 2
---------------------------------------------------CCAACCCACTAACTGACGGGAC---------- t0230096 5
//
