# Supplementary material for: Comparative analysis of microRNA profiles between wild and cultured Haemaphysalis longicornis (Acari, Ixodidae) ticks
Source: Parasite. 2019 Mar 26;26:18. doi: 10.1051/parasite/2019018 (PMC6436478; doi:10.1051/parasite/2019018)
Supplement: Supplementary Material 6 — GO characteristics described for novel miRNAs. Accession numbers for GO and ontology terms and potential sites are provided for the target genes of novel miRNAs. The GO classification provides all analysis terms that are significantly enriched in the predicted target gene candidates of novel miRNAs compared to a reference gene background. [file parasite-26-18-s6.zip]

Archive with 6 entries (6 files):
- HLCS_C.txt
- HLCS_F.txt
- HLCS_P.txt
- HLWS_C.txt
- HLWS_F.txt
- HLWS_P.txt
