# Supplementary material for: Comparative analysis of microRNA profiles between wild and cultured Haemaphysalis longicornis (Acari, Ixodidae) ticks
Source: Parasite. 2019 Mar 26;26:18. doi: 10.1051/parasite/2019018 (PMC6436478; doi:10.1051/parasite/2019018)
Supplement: Supplementary Material 6 — GO characteristics described for novel miRNAs. Accession numbers for GO and ontology terms and potential sites are provided for the target genes of novel miRNAs. The GO classification provides all analysis terms that are significantly enriched in the predicted target gene candidates of novel miRNAs compared to a reference gene background. [file parasite-26-18-s6.zip › HLCS_C.txt]

GO:0000777	condensed chromosome kinetochore	2 of 284 in the list	5 of 4164 in the genome	1	gnl|UG|Isc#S41019852,gnl|UG|Isc#S41131466
GO:0000779	condensed chromosome, centromeric region	2 of 284 in the list	5 of 4164 in the genome	1	gnl|UG|Isc#S41019852,gnl|UG|Isc#S41131466
GO:0000793	condensed chromosome	3 of 284 in the list	12 of 4164 in the genome	1	gnl|UG|Isc#S41019852,gnl|UG|Isc#S41131466,gnl|UG|Isc#S52439603
GO:0000794	condensed nuclear chromosome	2 of 284 in the list	7 of 4164 in the genome	1	gnl|UG|Isc#S41131466,gnl|UG|Isc#S52439603
GO:0043227	membrane-bounded organelle	155 of 284 in the list	2102 of 4164 in the genome	1	gnl|UG|Isc#S52449551,gnl|UG|Isc#S52452949,gnl|UG|Isc#S52449119,gnl|UG|Isc#S52448878,gnl|UG|Isc#S52448434,gnl|UG|Isc#S41110436,gnl|UG|Isc#S52438451,gnl|UG|Isc#S52450012,gnl|UG|Isc#S52450621,gnl|UG|Isc#S52436626,gnl|UG|Isc#S41075939,gnl|UG|Isc#S40999772,gnl|UG|Isc#S52437183,gnl|UG|Isc#S52443864,gnl|UG|Isc#S41103062,gnl|UG|Isc#S52436880,gnl|UG|Isc#S41044943,gnl|UG|Isc#S52452693,gnl|UG|Isc#S52445091,…
GO:0031982	vesicle	13 of 284 in the list	126 of 4164 in the genome	1	gnl|UG|Isc#S41092723,gnl|UG|Isc#S41076465,gnl|UG|Isc#S52451878,gnl|UG|Isc#S52452792,gnl|UG|Isc#S41001017,gnl|UG|Isc#S41111897,gnl|UG|Isc#S41069932,gnl|UG|Isc#S52439204,gnl|UG|Isc#S52450646,gnl|UG|Isc#S41054497,gnl|UG|Isc#S52454831,gnl|UG|Isc#S52456800,gnl|UG|Isc#S40999772
GO:0043231	intracellular membrane-bounded organelle	150 of 284 in the list	2040 of 4164 in the genome	1	gnl|UG|Isc#S52449551,gnl|UG|Isc#S52452949,gnl|UG|Isc#S52449119,gnl|UG|Isc#S52448878,gnl|UG|Isc#S52448434,gnl|UG|Isc#S41110436,gnl|UG|Isc#S52438451,gnl|UG|Isc#S52450012,gnl|UG|Isc#S52450621,gnl|UG|Isc#S52436626,gnl|UG|Isc#S40999772,gnl|UG|Isc#S52437183,gnl|UG|Isc#S52443864,gnl|UG|Isc#S41103062,gnl|UG|Isc#S52436880,gnl|UG|Isc#S41044943,gnl|UG|Isc#S52452693,gnl|UG|Isc#S52445091,gnl|UG|Isc#S52439728,…
GO:0030136	clathrin-coated vesicle	3 of 284 in the list	21 of 4164 in the genome	1	gnl|UG|Isc#S52451878,gnl|UG|Isc#S52439204,gnl|UG|Isc#S52454831
GO:0031410	cytoplasmic vesicle	10 of 284 in the list	104 of 4164 in the genome	1	gnl|UG|Isc#S41076465,gnl|UG|Isc#S52451878,gnl|UG|Isc#S52452792,gnl|UG|Isc#S41001017,gnl|UG|Isc#S41069932,gnl|UG|Isc#S52439204,gnl|UG|Isc#S52450646,gnl|UG|Isc#S52454831,gnl|UG|Isc#S41054497,gnl|UG|Isc#S40999772
GO:0031988	membrane-bounded vesicle	9 of 284 in the list	92 of 4164 in the genome	1	gnl|UG|Isc#S41076465,gnl|UG|Isc#S52451878,gnl|UG|Isc#S52452792,gnl|UG|Isc#S41001017,gnl|UG|Isc#S41111897,gnl|UG|Isc#S52439204,gnl|UG|Isc#S52450646,gnl|UG|Isc#S52454831,gnl|UG|Isc#S41054497
GO:0005819	spindle	4 of 284 in the list	33 of 4164 in the genome	1	gnl|UG|Isc#S52439728,gnl|UG|Isc#S41129842,gnl|UG|Isc#S41131466,gnl|UG|Isc#S41099971
GO:0005694	chromosome	13 of 284 in the list	145 of 4164 in the genome	1	gnl|UG|Isc#S41019852,gnl|UG|Isc#S41032819,gnl|UG|Isc#S52443864,gnl|UG|Isc#S41181233,gnl|UG|Isc#S41102626,gnl|UG|Isc#S52439603,gnl|UG|Isc#S41099971,gnl|UG|Isc#S52449901,gnl|UG|Isc#S41131466,gnl|UG|Isc#S52449833,gnl|UG|Isc#S41064599,gnl|UG|Isc#S52441866,gnl|UG|Isc#S52451119
GO:0005681	spliceosomal complex	7 of 284 in the list	69 of 4164 in the genome	1	gnl|UG|Isc#S52452693,gnl|UG|Isc#S52438451,gnl|UG|Isc#S52446393,gnl|UG|Isc#S52450621,gnl|UG|Isc#S41123280,gnl|UG|Isc#S52448880,gnl|UG|Isc#S52445613
GO:0070461	SAGA-type complex	2 of 284 in the list	12 of 4164 in the genome	1	gnl|UG|Isc#S41001013,gnl|UG|Isc#S52449243
GO:0000323	lytic vacuole	7 of 284 in the list	70 of 4164 in the genome	1	gnl|UG|Isc#S52439204,gnl|UG|Isc#S52452792,gnl|UG|Isc#S52450646,gnl|UG|Isc#S52439099,gnl|UG|Isc#S52454831,gnl|UG|Isc#S52446491,gnl|UG|Isc#S52445091
GO:0043226	organelle	172 of 284 in the list	2415 of 4164 in the genome	1	gnl|UG|Isc#S52449551,gnl|UG|Isc#S52452949,gnl|UG|Isc#S52449119,gnl|UG|Isc#S52448878,gnl|UG|Isc#S52448434,gnl|UG|Isc#S52447417,gnl|UG|Isc#S41165069,gnl|UG|Isc#S41110436,gnl|UG|Isc#S52438451,gnl|UG|Isc#S52450012,gnl|UG|Isc#S52450621,gnl|UG|Isc#S52436626,gnl|UG|Isc#S41075939,gnl|UG|Isc#S40999772,gnl|UG|Isc#S52437183,gnl|UG|Isc#S52440330,gnl|UG|Isc#S52443864,gnl|UG|Isc#S41165827,gnl|UG|Isc#S41103062,…
GO:0005874	microtubule	2 of 284 in the list	13 of 4164 in the genome	1	gnl|UG|Isc#S52437194,gnl|UG|Isc#S41099971
GO:0016023	cytoplasmic membrane-bounded vesicle	8 of 284 in the list	87 of 4164 in the genome	1	gnl|UG|Isc#S41076465,gnl|UG|Isc#S52451878,gnl|UG|Isc#S52452792,gnl|UG|Isc#S41001017,gnl|UG|Isc#S52439204,gnl|UG|Isc#S52450646,gnl|UG|Isc#S52454831,gnl|UG|Isc#S41054497
GO:0044422	organelle part	94 of 284 in the list	1304 of 4164 in the genome	1	gnl|UG|Isc#S41019852,gnl|UG|Isc#S41180988,gnl|UG|Isc#S52449551,gnl|UG|Isc#S52455832,gnl|UG|Isc#S52449119,gnl|UG|Isc#S52448878,gnl|UG|Isc#S41165069,gnl|UG|Isc#S41110436,gnl|UG|Isc#S52438451,gnl|UG|Isc#S52450012,gnl|UG|Isc#S52450621,gnl|UG|Isc#S52447713,gnl|UG|Isc#S41032819,gnl|UG|Isc#S52440330,gnl|UG|Isc#S52443864,gnl|UG|Isc#S52456365,gnl|UG|Isc#S41072473,gnl|UG|Isc#S52441163,gnl|UG|Isc#S41118682,…
GO:0000776	kinetochore	2 of 284 in the list	15 of 4164 in the genome	1	gnl|UG|Isc#S41019852,gnl|UG|Isc#S41131466
GO:0043229	intracellular organelle	167 of 284 in the list	2371 of 4164 in the genome	1	gnl|UG|Isc#S52449551,gnl|UG|Isc#S52452949,gnl|UG|Isc#S52449119,gnl|UG|Isc#S52448878,gnl|UG|Isc#S52448434,gnl|UG|Isc#S52447417,gnl|UG|Isc#S41165069,gnl|UG|Isc#S41110436,gnl|UG|Isc#S52438451,gnl|UG|Isc#S52450012,gnl|UG|Isc#S52450621,gnl|UG|Isc#S52436626,gnl|UG|Isc#S40999772,gnl|UG|Isc#S52437183,gnl|UG|Isc#S52440330,gnl|UG|Isc#S52443864,gnl|UG|Isc#S41165827,gnl|UG|Isc#S41103062,gnl|UG|Isc#S52436880,…
GO:0016604	nuclear body	5 of 284 in the list	52 of 4164 in the genome	1	gnl|UG|Isc#S41019852,gnl|UG|Isc#S41181233,gnl|UG|Isc#S41073320,gnl|UG|Isc#S52446393,gnl|UG|Isc#S41001013
GO:0044428	nuclear part	44 of 284 in the list	594 of 4164 in the genome	1	gnl|UG|Isc#S41019852,gnl|UG|Isc#S52451053,gnl|UG|Isc#S41181233,gnl|UG|Isc#S52446393,gnl|UG|Isc#S52440966,gnl|UG|Isc#S52449119,gnl|UG|Isc#S52439603,gnl|UG|Isc#S52448878,gnl|UG|Isc#S41167283,gnl|UG|Isc#S52439149,gnl|UG|Isc#S52438451,gnl|UG|Isc#S52450012,gnl|UG|Isc#S52450621,gnl|UG|Isc#S52447713,gnl|UG|Isc#S41064599,gnl|UG|Isc#S41032819,gnl|UG|Isc#S52443864,gnl|UG|Isc#S41072473,gnl|UG|Isc#S41004632,…
GO:0000123	histone acetyltransferase complex	3 of 284 in the list	28 of 4164 in the genome	1	gnl|UG|Isc#S41064599,gnl|UG|Isc#S41001013,gnl|UG|Isc#S52449243
GO:0044446	intracellular organelle part	87 of 284 in the list	1215 of 4164 in the genome	1	gnl|UG|Isc#S41019852,gnl|UG|Isc#S41180988,gnl|UG|Isc#S52449551,gnl|UG|Isc#S52455832,gnl|UG|Isc#S52449119,gnl|UG|Isc#S52448878,gnl|UG|Isc#S41165069,gnl|UG|Isc#S41110436,gnl|UG|Isc#S52438451,gnl|UG|Isc#S52450012,gnl|UG|Isc#S52450621,gnl|UG|Isc#S52447713,gnl|UG|Isc#S41032819,gnl|UG|Isc#S52440330,gnl|UG|Isc#S52443864,gnl|UG|Isc#S52456365,gnl|UG|Isc#S41072473,gnl|UG|Isc#S52441163,gnl|UG|Isc#S41118682,…
GO:0044427	chromosomal part	10 of 284 in the list	121 of 4164 in the genome	1	gnl|UG|Isc#S41019852,gnl|UG|Isc#S41032819,gnl|UG|Isc#S52443864,gnl|UG|Isc#S41181233,gnl|UG|Isc#S41102626,gnl|UG|Isc#S52449901,gnl|UG|Isc#S41131466,gnl|UG|Isc#S41064599,gnl|UG|Isc#S52451119,gnl|UG|Isc#S52441866
GO:0015935	small ribosomal subunit	4 of 284 in the list	42 of 4164 in the genome	1	gnl|UG|Isc#S41172637,gnl|UG|Isc#S52456365,gnl|UG|Isc#S41165069,gnl|UG|Isc#S41054497
GO:0005634	nucleus	49 of 284 in the list	672 of 4164 in the genome	1	gnl|UG|Isc#S41019852,gnl|UG|Isc#S52451053,gnl|UG|Isc#S41181233,gnl|UG|Isc#S52446393,gnl|UG|Isc#S52440966,gnl|UG|Isc#S52449119,gnl|UG|Isc#S52439603,gnl|UG|Isc#S52448878,gnl|UG|Isc#S41167283,gnl|UG|Isc#S52439149,gnl|UG|Isc#S52438451,gnl|UG|Isc#S52450012,gnl|UG|Isc#S52450621,gnl|UG|Isc#S52447713,gnl|UG|Isc#S41064599,gnl|UG|Isc#S41150539,gnl|UG|Isc#S41032819,gnl|UG|Isc#S52443864,gnl|UG|Isc#S41072473,…
GO:0005911	cell-cell junction	2 of 284 in the list	17 of 4164 in the genome	1	gnl|UG|Isc#S52454125,gnl|UG|Isc#S41108298
GO:0035097	histone methyltransferase complex	2 of 284 in the list	17 of 4164 in the genome	1	gnl|UG|Isc#S41001013,gnl|UG|Isc#S41081036
GO:0005773	vacuole	7 of 284 in the list	84 of 4164 in the genome	1	gnl|UG|Isc#S52439204,gnl|UG|Isc#S52452792,gnl|UG|Isc#S52450646,gnl|UG|Isc#S52439099,gnl|UG|Isc#S52454831,gnl|UG|Isc#S52446491,gnl|UG|Isc#S52445091
GO:0005622	intracellular	214 of 284 in the list	3089 of 4164 in the genome	1	gnl|UG|Isc#S52454125,gnl|UG|Isc#S52449551,gnl|UG|Isc#S52452949,gnl|UG|Isc#S41177719,gnl|UG|Isc#S40999527,gnl|UG|Isc#S41047258,gnl|UG|Isc#S52449119,gnl|UG|Isc#S52448878,gnl|UG|Isc#S52448434,gnl|UG|Isc#S52447417,gnl|UG|Isc#S52446860,gnl|UG|Isc#S41165069,gnl|UG|Isc#S41110436,gnl|UG|Isc#S52438451,gnl|UG|Isc#S52450012,gnl|UG|Isc#S52450621,gnl|UG|Isc#S52436626,gnl|UG|Isc#S41075939,gnl|UG|Isc#S40999772,…
GO:0005838	proteasome regulatory particle	2 of 284 in the list	18 of 4164 in the genome	1	gnl|UG|Isc#S41163281,gnl|UG|Isc#S41021725
GO:0016021	integral to membrane	6 of 284 in the list	71 of 4164 in the genome	1	gnl|UG|Isc#S52453905,gnl|UG|Isc#S52437733,gnl|UG|Isc#S41104836,gnl|UG|Isc#S41108298,gnl|UG|Isc#S41011486,gnl|UG|Isc#S41111897
GO:0000151	ubiquitin ligase complex	3 of 284 in the list	32 of 4164 in the genome	1	gnl|UG|Isc#S52456069,gnl|UG|Isc#S52440966,gnl|UG|Isc#S52439814
GO:0030016	myofibril	2 of 284 in the list	19 of 4164 in the genome	1	gnl|UG|Isc#S52439520,gnl|UG|Isc#S41000385
GO:0030532	small nuclear ribonucleoprotein complex	2 of 284 in the list	19 of 4164 in the genome	1	gnl|UG|Isc#S52438451,gnl|UG|Isc#S52446393
GO:0005737	cytoplasm	92 of 284 in the list	1309 of 4164 in the genome	1	gnl|UG|Isc#S41180988,gnl|UG|Isc#S52454125,gnl|UG|Isc#S52449551,gnl|UG|Isc#S52451878,gnl|UG|Isc#S52455832,gnl|UG|Isc#S52440616,gnl|UG|Isc#S52455645,gnl|UG|Isc#S52446860,gnl|UG|Isc#S41165069,gnl|UG|Isc#S41110436,gnl|UG|Isc#S52448410,gnl|UG|Isc#S52450012,gnl|UG|Isc#S40999772,gnl|UG|Isc#S52451664,gnl|UG|Isc#S52456365,gnl|UG|Isc#S41182358,gnl|UG|Isc#S52441163,gnl|UG|Isc#S41000385,gnl|UG|Isc#S52442438,…
GO:0042579	microbody	4 of 284 in the list	46 of 4164 in the genome	1	gnl|UG|Isc#S41047645,gnl|UG|Isc#S52450827,gnl|UG|Isc#S41178887,gnl|UG|Isc#S41091191
GO:0044424	intracellular part	211 of 284 in the list	3055 of 4164 in the genome	1	gnl|UG|Isc#S52454125,gnl|UG|Isc#S52449551,gnl|UG|Isc#S52452949,gnl|UG|Isc#S41177719,gnl|UG|Isc#S40999527,gnl|UG|Isc#S41047258,gnl|UG|Isc#S52449119,gnl|UG|Isc#S52448878,gnl|UG|Isc#S52448434,gnl|UG|Isc#S52447417,gnl|UG|Isc#S52446860,gnl|UG|Isc#S41165069,gnl|UG|Isc#S41110436,gnl|UG|Isc#S52438451,gnl|UG|Isc#S52450012,gnl|UG|Isc#S52450621,gnl|UG|Isc#S52436626,gnl|UG|Isc#S41075939,gnl|UG|Isc#S40999772,…
GO:0016020	membrane	86 of 284 in the list	1226 of 4164 in the genome	1	gnl|UG|Isc#S41069307,gnl|UG|Isc#S41180988,gnl|UG|Isc#S52454125,gnl|UG|Isc#S52455832,gnl|UG|Isc#S52446860,gnl|UG|Isc#S52442404,gnl|UG|Isc#S52450012,gnl|UG|Isc#S52436626,gnl|UG|Isc#S41075939,gnl|UG|Isc#S41046528,gnl|UG|Isc#S40999772,gnl|UG|Isc#S41104836,gnl|UG|Isc#S52441163,gnl|UG|Isc#S41000385,gnl|UG|Isc#S52442438,gnl|UG|Isc#S41118526,gnl|UG|Isc#S52439099,gnl|UG|Isc#S52444939,gnl|UG|Isc#S41175422,…
GO:0031227	intrinsic to endoplasmic reticulum membrane	2 of 284 in the list	20 of 4164 in the genome	1	gnl|UG|Isc#S52453905,gnl|UG|Isc#S52454794
GO:0034708	methyltransferase complex	2 of 284 in the list	20 of 4164 in the genome	1	gnl|UG|Isc#S41001013,gnl|UG|Isc#S41081036
GO:0005635	nuclear envelope	3 of 284 in the list	34 of 4164 in the genome	1	gnl|UG|Isc#S52450012,gnl|UG|Isc#S52447713,gnl|UG|Isc#S52441824
GO:0043292	contractile fiber	2 of 284 in the list	21 of 4164 in the genome	1	gnl|UG|Isc#S52439520,gnl|UG|Isc#S41000385
GO:0044444	cytoplasmic part	86 of 284 in the list	1235 of 4164 in the genome	1	gnl|UG|Isc#S41180988,gnl|UG|Isc#S52454125,gnl|UG|Isc#S52449551,gnl|UG|Isc#S52451878,gnl|UG|Isc#S52455832,gnl|UG|Isc#S41165069,gnl|UG|Isc#S41110436,gnl|UG|Isc#S52448410,gnl|UG|Isc#S52450012,gnl|UG|Isc#S40999772,gnl|UG|Isc#S52451664,gnl|UG|Isc#S52456365,gnl|UG|Isc#S41182358,gnl|UG|Isc#S52441163,gnl|UG|Isc#S41000385,gnl|UG|Isc#S41118682,gnl|UG|Isc#S41135602,gnl|UG|Isc#S52439099,gnl|UG|Isc#S41091191,…
GO:0000228	nuclear chromosome	3 of 284 in the list	35 of 4164 in the genome	1	gnl|UG|Isc#S41131466,gnl|UG|Isc#S52439603,gnl|UG|Isc#S41099971
GO:0042598	vesicular fraction	5 of 284 in the list	63 of 4164 in the genome	1	gnl|UG|Isc#S52454232,gnl|UG|Isc#S52448233,gnl|UG|Isc#S52448410,gnl|UG|Isc#S52456800,gnl|UG|Isc#S52451119
GO:0005624	membrane fraction	6 of 284 in the list	79 of 4164 in the genome	1	gnl|UG|Isc#S52449551,gnl|UG|Isc#S52454232,gnl|UG|Isc#S52448233,gnl|UG|Isc#S52448410,gnl|UG|Isc#S52456800,gnl|UG|Isc#S52451119
GO:0005626	insoluble fraction	9 of 284 in the list	123 of 4164 in the genome	1	gnl|UG|Isc#S52444146,gnl|UG|Isc#S52449551,gnl|UG|Isc#S41108298,gnl|UG|Isc#S52448233,gnl|UG|Isc#S52454232,gnl|UG|Isc#S52448410,gnl|UG|Isc#S52454831,gnl|UG|Isc#S52456800,gnl|UG|Isc#S52451119
GO:0022624	proteasome accessory complex	2 of 284 in the list	23 of 4164 in the genome	1	gnl|UG|Isc#S41163281,gnl|UG|Isc#S41021725
GO:0000267	cell fraction	15 of 284 in the list	213 of 4164 in the genome	1	gnl|UG|Isc#S52444146,gnl|UG|Isc#S52449551,gnl|UG|Isc#S41108298,gnl|UG|Isc#S52448233,gnl|UG|Isc#S41036620,gnl|UG|Isc#S41172637,gnl|UG|Isc#S52436879,gnl|UG|Isc#S41165069,gnl|UG|Isc#S52454232,gnl|UG|Isc#S52448410,gnl|UG|Isc#S52439099,gnl|UG|Isc#S52454831,gnl|UG|Isc#S52456800,gnl|UG|Isc#S52451119,gnl|UG|Isc#S41091191
GO:0044431	Golgi apparatus part	4 of 284 in the list	53 of 4164 in the genome	1	gnl|UG|Isc#S41076465,gnl|UG|Isc#S52439204,gnl|UG|Isc#S41001017,gnl|UG|Isc#S52450646
GO:0031012	extracellular matrix	2 of 284 in the list	24 of 4164 in the genome	1	gnl|UG|Isc#S52454127,gnl|UG|Isc#S41116856
GO:0030135	coated vesicle	3 of 284 in the list	39 of 4164 in the genome	1	gnl|UG|Isc#S52451878,gnl|UG|Isc#S52439204,gnl|UG|Isc#S52454831
GO:0031967	organelle envelope	15 of 284 in the list	215 of 4164 in the genome	1	gnl|UG|Isc#S41180988,gnl|UG|Isc#S41082026,gnl|UG|Isc#S41097848,gnl|UG|Isc#S52441163,gnl|UG|Isc#S40999592,gnl|UG|Isc#S52451077,gnl|UG|Isc#S52452242,gnl|UG|Isc#S52450827,gnl|UG|Isc#S40998901,gnl|UG|Isc#S52450012,gnl|UG|Isc#S52447713,gnl|UG|Isc#S52441824,gnl|UG|Isc#S52444939,gnl|UG|Isc#S52456800,gnl|UG|Isc#S52447131
GO:0019866	organelle inner membrane	10 of 284 in the list	142 of 4164 in the genome	1	gnl|UG|Isc#S41082026,gnl|UG|Isc#S41097848,gnl|UG|Isc#S40999592,gnl|UG|Isc#S52451077,gnl|UG|Isc#S52452242,gnl|UG|Isc#S52450827,gnl|UG|Isc#S40998901,gnl|UG|Isc#S52444939,gnl|UG|Isc#S52456800,gnl|UG|Isc#S52447131
GO:0031975	envelope	15 of 284 in the list	218 of 4164 in the genome	1	gnl|UG|Isc#S41180988,gnl|UG|Isc#S41082026,gnl|UG|Isc#S41097848,gnl|UG|Isc#S52441163,gnl|UG|Isc#S40999592,gnl|UG|Isc#S52451077,gnl|UG|Isc#S52452242,gnl|UG|Isc#S52450827,gnl|UG|Isc#S40998901,gnl|UG|Isc#S52450012,gnl|UG|Isc#S52447713,gnl|UG|Isc#S52441824,gnl|UG|Isc#S52444939,gnl|UG|Isc#S52456800,gnl|UG|Isc#S52447131
GO:0042995	cell projection	6 of 284 in the list	86 of 4164 in the genome	1	gnl|UG|Isc#S41099656,gnl|UG|Isc#S41129842,gnl|UG|Isc#S41181443,gnl|UG|Isc#S52446307,gnl|UG|Isc#S52454831,gnl|UG|Isc#S52448589
GO:0044451	nucleoplasm part	10 of 284 in the list	146 of 4164 in the genome	1	gnl|UG|Isc#S41019852,gnl|UG|Isc#S41181233,gnl|UG|Isc#S52446393,gnl|UG|Isc#S52449243,gnl|UG|Isc#S41004632,gnl|UG|Isc#S41167283,gnl|UG|Isc#S41073320,gnl|UG|Isc#S41064599,gnl|UG|Isc#S41001013,gnl|UG|Isc#S41081036
GO:0031981	nuclear lumen	32 of 284 in the list	473 of 4164 in the genome	1	gnl|UG|Isc#S41019852,gnl|UG|Isc#S52451053,gnl|UG|Isc#S41181233,gnl|UG|Isc#S52446393,gnl|UG|Isc#S52449119,gnl|UG|Isc#S52448878,gnl|UG|Isc#S41167283,gnl|UG|Isc#S52439149,gnl|UG|Isc#S52438451,gnl|UG|Isc#S52450621,gnl|UG|Isc#S52447713,gnl|UG|Isc#S41064599,gnl|UG|Isc#S41032819,gnl|UG|Isc#S41072473,gnl|UG|Isc#S41004632,gnl|UG|Isc#S52456069,gnl|UG|Isc#S52453884,gnl|UG|Isc#S52442080,gnl|UG|Isc#S52439814,…
GO:0005768	endosome	4 of 284 in the list	57 of 4164 in the genome	1	gnl|UG|Isc#S41076465,gnl|UG|Isc#S52439204,gnl|UG|Isc#S52450646,gnl|UG|Isc#S40999772
GO:0005794	Golgi apparatus	4 of 284 in the list	58 of 4164 in the genome	1	gnl|UG|Isc#S41076465,gnl|UG|Isc#S52439204,gnl|UG|Isc#S41001017,gnl|UG|Isc#S52450646
GO:0043234	protein complex	44 of 284 in the list	655 of 4164 in the genome	1	gnl|UG|Isc#S41069307,gnl|UG|Isc#S41019852,gnl|UG|Isc#S52449551,gnl|UG|Isc#S52440966,gnl|UG|Isc#S52453716,gnl|UG|Isc#S41165069,gnl|UG|Isc#S52450012,gnl|UG|Isc#S41064599,gnl|UG|Isc#S52441866,gnl|UG|Isc#S52451664,gnl|UG|Isc#S41148853,gnl|UG|Isc#S52451673,gnl|UG|Isc#S41004632,gnl|UG|Isc#S52456069,gnl|UG|Isc#S41135602,gnl|UG|Isc#S52441157,gnl|UG|Isc#S52446307,gnl|UG|Isc#S52441865,gnl|UG|Isc#S41024015,…
GO:0044432	endoplasmic reticulum part	5 of 284 in the list	74 of 4164 in the genome	1	gnl|UG|Isc#S52453905,gnl|UG|Isc#S41035544,gnl|UG|Isc#S52452469,gnl|UG|Isc#S52454794,gnl|UG|Isc#S41118682
GO:0044438	microbody part	2 of 284 in the list	28 of 4164 in the genome	1	gnl|UG|Isc#S52450827,gnl|UG|Isc#S41178887
GO:0044439	peroxisomal part	2 of 284 in the list	28 of 4164 in the genome	1	gnl|UG|Isc#S52450827,gnl|UG|Isc#S41178887
GO:0070469	respiratory chain	2 of 284 in the list	28 of 4164 in the genome	1	gnl|UG|Isc#S41082026,gnl|UG|Isc#S40998901
GO:0005783	endoplasmic reticulum	6 of 284 in the list	90 of 4164 in the genome	1	gnl|UG|Isc#S52453905,gnl|UG|Isc#S41035544,gnl|UG|Isc#S52452469,gnl|UG|Isc#S52454794,gnl|UG|Isc#S41118682,gnl|UG|Isc#S52444672
GO:0071944	cell periphery	8 of 284 in the list	121 of 4164 in the genome	1	gnl|UG|Isc#S52442535,gnl|UG|Isc#S41104836,gnl|UG|Isc#S52454125,gnl|UG|Isc#S52446860,gnl|UG|Isc#S41108298,gnl|UG|Isc#S52439099,gnl|UG|Isc#S52456800,gnl|UG|Isc#S40999772
GO:0005654	nucleoplasm	10 of 284 in the list	152 of 4164 in the genome	1	gnl|UG|Isc#S41019852,gnl|UG|Isc#S41181233,gnl|UG|Isc#S52446393,gnl|UG|Isc#S52449243,gnl|UG|Isc#S41004632,gnl|UG|Isc#S41167283,gnl|UG|Isc#S41073320,gnl|UG|Isc#S41064599,gnl|UG|Isc#S41001013,gnl|UG|Isc#S41081036
GO:0000775	chromosome, centromeric region	2 of 284 in the list	29 of 4164 in the genome	1	gnl|UG|Isc#S41019852,gnl|UG|Isc#S41131466
GO:0000502	proteasome complex	3 of 284 in the list	46 of 4164 in the genome	1	gnl|UG|Isc#S41163281,gnl|UG|Isc#S41021725,gnl|UG|Isc#S41093272
GO:0005667	transcription factor complex	2 of 284 in the list	30 of 4164 in the genome	1	gnl|UG|Isc#S41001013,gnl|UG|Isc#S52449243
GO:0000785	chromatin	3 of 284 in the list	47 of 4164 in the genome	1	gnl|UG|Isc#S41019852,gnl|UG|Isc#S41032819,gnl|UG|Isc#S41064599
GO:0012506	vesicle membrane	2 of 284 in the list	31 of 4164 in the genome	1	gnl|UG|Isc#S52439204,gnl|UG|Isc#S41111897
GO:0043233	organelle lumen	32 of 284 in the list	494 of 4164 in the genome	1	gnl|UG|Isc#S41019852,gnl|UG|Isc#S52451053,gnl|UG|Isc#S41181233,gnl|UG|Isc#S52446393,gnl|UG|Isc#S52449119,gnl|UG|Isc#S52448878,gnl|UG|Isc#S41167283,gnl|UG|Isc#S52439149,gnl|UG|Isc#S52438451,gnl|UG|Isc#S52450621,gnl|UG|Isc#S52447713,gnl|UG|Isc#S41064599,gnl|UG|Isc#S41032819,gnl|UG|Isc#S41072473,gnl|UG|Isc#S41004632,gnl|UG|Isc#S52456069,gnl|UG|Isc#S52453884,gnl|UG|Isc#S52442080,gnl|UG|Isc#S52439814,…
GO:0070013	intracellular organelle lumen	32 of 284 in the list	494 of 4164 in the genome	1	gnl|UG|Isc#S41019852,gnl|UG|Isc#S52451053,gnl|UG|Isc#S41181233,gnl|UG|Isc#S52446393,gnl|UG|Isc#S52449119,gnl|UG|Isc#S52448878,gnl|UG|Isc#S41167283,gnl|UG|Isc#S52439149,gnl|UG|Isc#S52438451,gnl|UG|Isc#S52450621,gnl|UG|Isc#S52447713,gnl|UG|Isc#S41064599,gnl|UG|Isc#S41032819,gnl|UG|Isc#S41072473,gnl|UG|Isc#S41004632,gnl|UG|Isc#S52456069,gnl|UG|Isc#S52453884,gnl|UG|Isc#S52442080,gnl|UG|Isc#S52439814,…
GO:0005840	ribosome	5 of 284 in the list	81 of 4164 in the genome	1	gnl|UG|Isc#S41172637,gnl|UG|Isc#S52456365,gnl|UG|Isc#S41165069,gnl|UG|Isc#S41054497,gnl|UG|Isc#S41098021
GO:0015630	microtubule cytoskeleton	13 of 284 in the list	206 of 4164 in the genome	1	gnl|UG|Isc#S41076465,gnl|UG|Isc#S52451878,gnl|UG|Isc#S41165827,gnl|UG|Isc#S52440966,gnl|UG|Isc#S41099971,gnl|UG|Isc#S52437194,gnl|UG|Isc#S41163281,gnl|UG|Isc#S52439728,gnl|UG|Isc#S41129842,gnl|UG|Isc#S52453276,gnl|UG|Isc#S41131466,gnl|UG|Isc#S41135602,gnl|UG|Isc#S52446884
GO:0031090	organelle membrane	24 of 284 in the list	374 of 4164 in the genome	1	gnl|UG|Isc#S52442535,gnl|UG|Isc#S41180988,gnl|UG|Isc#S52448233,gnl|UG|Isc#S52455832,gnl|UG|Isc#S52440263,gnl|UG|Isc#S52452242,gnl|UG|Isc#S52454794,gnl|UG|Isc#S52450827,gnl|UG|Isc#S40998901,gnl|UG|Isc#S52447131,gnl|UG|Isc#S52444146,gnl|UG|Isc#S52455605,gnl|UG|Isc#S41082026,gnl|UG|Isc#S41097848,gnl|UG|Isc#S40999592,gnl|UG|Isc#S52441163,gnl|UG|Isc#S52451077,gnl|UG|Isc#S41111897,gnl|UG|Isc#S52453905,…
GO:0005576	extracellular region	6 of 284 in the list	98 of 4164 in the genome	1	gnl|UG|Isc#S52454127,gnl|UG|Isc#S41092847,gnl|UG|Isc#S41066113,gnl|UG|Isc#S52439099,gnl|UG|Isc#S41116856,gnl|UG|Isc#S52454831
GO:0031974	membrane-enclosed lumen	32 of 284 in the list	497 of 4164 in the genome	1	gnl|UG|Isc#S41019852,gnl|UG|Isc#S52451053,gnl|UG|Isc#S41181233,gnl|UG|Isc#S52446393,gnl|UG|Isc#S52449119,gnl|UG|Isc#S52448878,gnl|UG|Isc#S41167283,gnl|UG|Isc#S52439149,gnl|UG|Isc#S52438451,gnl|UG|Isc#S52450621,gnl|UG|Isc#S52447713,gnl|UG|Isc#S41064599,gnl|UG|Isc#S41032819,gnl|UG|Isc#S41072473,gnl|UG|Isc#S41004632,gnl|UG|Isc#S52456069,gnl|UG|Isc#S52453884,gnl|UG|Isc#S52442080,gnl|UG|Isc#S52439814,…
GO:0005815	microtubule organizing center	3 of 284 in the list	50 of 4164 in the genome	1	gnl|UG|Isc#S41076465,gnl|UG|Isc#S41131466,gnl|UG|Isc#S41099971
GO:0005886	plasma membrane	7 of 284 in the list	115 of 4164 in the genome	1	gnl|UG|Isc#S41104836,gnl|UG|Isc#S52454125,gnl|UG|Isc#S52446860,gnl|UG|Isc#S41108298,gnl|UG|Isc#S52439099,gnl|UG|Isc#S52456800,gnl|UG|Isc#S40999772
GO:0031224	intrinsic to membrane	36 of 284 in the list	560 of 4164 in the genome	1	gnl|UG|Isc#S52448233,gnl|UG|Isc#S52453163,gnl|UG|Isc#S52440263,gnl|UG|Isc#S52442271,gnl|UG|Isc#S52446860,gnl|UG|Isc#S52454794,gnl|UG|Isc#S52450827,gnl|UG|Isc#S52442404,gnl|UG|Isc#S52436626,gnl|UG|Isc#S41011486,gnl|UG|Isc#S41046528,gnl|UG|Isc#S52437827,gnl|UG|Isc#S41104836,gnl|UG|Isc#S52455392,gnl|UG|Isc#S52442438,gnl|UG|Isc#S52449852,gnl|UG|Isc#S41175422,gnl|UG|Isc#S52444939,gnl|UG|Isc#S41108298,…
GO:0005777	peroxisome	2 of 284 in the list	34 of 4164 in the genome	1	gnl|UG|Isc#S52450827,gnl|UG|Isc#S41178887
GO:0005739	mitochondrion	13 of 284 in the list	210 of 4164 in the genome	1	gnl|UG|Isc#S41180988,gnl|UG|Isc#S52439435,gnl|UG|Isc#S52449551,gnl|UG|Isc#S41082026,gnl|UG|Isc#S41097848,gnl|UG|Isc#S52441163,gnl|UG|Isc#S52452242,gnl|UG|Isc#S52453024,gnl|UG|Isc#S41110436,gnl|UG|Isc#S40998901,gnl|UG|Isc#S41111932,gnl|UG|Isc#S41176204,gnl|UG|Isc#S41091191
GO:0033279	ribosomal subunit	4 of 284 in the list	68 of 4164 in the genome	1	gnl|UG|Isc#S41172637,gnl|UG|Isc#S52456365,gnl|UG|Isc#S41165069,gnl|UG|Isc#S41054497
GO:0043228	non-membrane-bounded organelle	36 of 284 in the list	567 of 4164 in the genome	1	gnl|UG|Isc#S41019852,gnl|UG|Isc#S52451878,gnl|UG|Isc#S41181233,gnl|UG|Isc#S52440966,gnl|UG|Isc#S52439603,gnl|UG|Isc#S52453276,gnl|UG|Isc#S41165069,gnl|UG|Isc#S41064599,gnl|UG|Isc#S52441866,gnl|UG|Isc#S41032819,gnl|UG|Isc#S52440330,gnl|UG|Isc#S52443864,gnl|UG|Isc#S52456365,gnl|UG|Isc#S41165827,gnl|UG|Isc#S52439520,gnl|UG|Isc#S41000385,gnl|UG|Isc#S41135602,gnl|UG|Isc#S41102626,gnl|UG|Isc#S41172637,…
GO:0043232	intracellular non-membrane-bounded organelle	36 of 284 in the list	567 of 4164 in the genome	1	gnl|UG|Isc#S41019852,gnl|UG|Isc#S52451878,gnl|UG|Isc#S41181233,gnl|UG|Isc#S52440966,gnl|UG|Isc#S52439603,gnl|UG|Isc#S52453276,gnl|UG|Isc#S41165069,gnl|UG|Isc#S41064599,gnl|UG|Isc#S52441866,gnl|UG|Isc#S41032819,gnl|UG|Isc#S52440330,gnl|UG|Isc#S52443864,gnl|UG|Isc#S52456365,gnl|UG|Isc#S41165827,gnl|UG|Isc#S52439520,gnl|UG|Isc#S41000385,gnl|UG|Isc#S41135602,gnl|UG|Isc#S41102626,gnl|UG|Isc#S41172637,…
GO:0031300	intrinsic to organelle membrane	2 of 284 in the list	36 of 4164 in the genome	1	gnl|UG|Isc#S52453905,gnl|UG|Isc#S52454794
GO:0044430	cytoskeletal part	7 of 284 in the list	126 of 4164 in the genome	1	gnl|UG|Isc#S52437194,gnl|UG|Isc#S52439728,gnl|UG|Isc#S41076465,gnl|UG|Isc#S41129842,gnl|UG|Isc#S41131466,gnl|UG|Isc#S41135602,gnl|UG|Isc#S41099971
GO:0005740	mitochondrial envelope	5 of 284 in the list	93 of 4164 in the genome	1	gnl|UG|Isc#S52452242,gnl|UG|Isc#S41180988,gnl|UG|Isc#S41082026,gnl|UG|Isc#S40998901,gnl|UG|Isc#S52441163
GO:0030054	cell junction	2 of 284 in the list	43 of 4164 in the genome	1	gnl|UG|Isc#S52454125,gnl|UG|Isc#S41108298
GO:0012505	endomembrane system	10 of 284 in the list	183 of 4164 in the genome	1	gnl|UG|Isc#S41112062,gnl|UG|Isc#S41000385,gnl|UG|Isc#S41111897,gnl|UG|Isc#S52453905,gnl|UG|Isc#S41069932,gnl|UG|Isc#S52439204,gnl|UG|Isc#S52454794,gnl|UG|Isc#S52450012,gnl|UG|Isc#S52447713,gnl|UG|Isc#S52441824
GO:0005623	cell	275 of 284 in the list	4058 of 4164 in the genome	1	gnl|UG|Isc#S52452949,gnl|UG|Isc#S52449119,gnl|UG|Isc#S41165069,gnl|UG|Isc#S52450012,gnl|UG|Isc#S41075939,gnl|UG|Isc#S41067048,gnl|UG|Isc#S52437183,gnl|UG|Isc#S52443864,gnl|UG|Isc#S52451664,gnl|UG|Isc#S41165827,gnl|UG|Isc#S41103062,gnl|UG|Isc#S52454181,gnl|UG|Isc#S41135602,gnl|UG|Isc#S52454402,gnl|UG|Isc#S41154129,gnl|UG|Isc#S52455055,gnl|UG|Isc#S52452693,gnl|UG|Isc#S41036620,gnl|UG|Isc#S41085899,…
GO:0044464	cell part	275 of 284 in the list	4058 of 4164 in the genome	1	gnl|UG|Isc#S52452949,gnl|UG|Isc#S52449119,gnl|UG|Isc#S41165069,gnl|UG|Isc#S52450012,gnl|UG|Isc#S41075939,gnl|UG|Isc#S41067048,gnl|UG|Isc#S52437183,gnl|UG|Isc#S52443864,gnl|UG|Isc#S52451664,gnl|UG|Isc#S41165827,gnl|UG|Isc#S41103062,gnl|UG|Isc#S52454181,gnl|UG|Isc#S41135602,gnl|UG|Isc#S52454402,gnl|UG|Isc#S41154129,gnl|UG|Isc#S52455055,gnl|UG|Isc#S52452693,gnl|UG|Isc#S41036620,gnl|UG|Isc#S41085899,…
GO:0005856	cytoskeleton	17 of 284 in the list	298 of 4164 in the genome	1	gnl|UG|Isc#S52451878,gnl|UG|Isc#S52440966,gnl|UG|Isc#S52439728,gnl|UG|Isc#S41129842,gnl|UG|Isc#S52453276,gnl|UG|Isc#S41131466,gnl|UG|Isc#S41073320,gnl|UG|Isc#S52440330,gnl|UG|Isc#S41076465,gnl|UG|Isc#S41165827,gnl|UG|Isc#S41099971,gnl|UG|Isc#S41163281,gnl|UG|Isc#S52437194,gnl|UG|Isc#S41155436,gnl|UG|Isc#S52439204,gnl|UG|Isc#S41135602,gnl|UG|Isc#S52446884
GO:0044429	mitochondrial part	10 of 284 in the list	186 of 4164 in the genome	1	gnl|UG|Isc#S41180988,gnl|UG|Isc#S52439435,gnl|UG|Isc#S52449551,gnl|UG|Isc#S41082026,gnl|UG|Isc#S52441163,gnl|UG|Isc#S52452242,gnl|UG|Isc#S41110436,gnl|UG|Isc#S40998901,gnl|UG|Isc#S41176204,gnl|UG|Isc#S41091191
GO:0044459	plasma membrane part	5 of 284 in the list	103 of 4164 in the genome	1	gnl|UG|Isc#S41104836,gnl|UG|Isc#S52454125,gnl|UG|Isc#S41108298,gnl|UG|Isc#S52439099,gnl|UG|Isc#S52456800
GO:0044421	extracellular region part	4 of 284 in the list	85 of 4164 in the genome	1	gnl|UG|Isc#S52454127,gnl|UG|Isc#S52439099,gnl|UG|Isc#S41116856,gnl|UG|Isc#S52454831
GO:0043005	neuron projection	2 of 284 in the list	50 of 4164 in the genome	1	gnl|UG|Isc#S41181443,gnl|UG|Isc#S52454831
GO:0005789	endoplasmic reticulum membrane	2 of 284 in the list	51 of 4164 in the genome	1	gnl|UG|Isc#S52453905,gnl|UG|Isc#S52454794
GO:0042175	nuclear membrane-endoplasmic reticulum network	2 of 284 in the list	51 of 4164 in the genome	1	gnl|UG|Isc#S52453905,gnl|UG|Isc#S52454794
GO:0044425	membrane part	47 of 284 in the list	795 of 4164 in the genome	1	gnl|UG|Isc#S41069307,gnl|UG|Isc#S52454125,gnl|UG|Isc#S52448233,gnl|UG|Isc#S52453163,gnl|UG|Isc#S52440263,gnl|UG|Isc#S52442271,gnl|UG|Isc#S52446860,gnl|UG|Isc#S52454794,gnl|UG|Isc#S52450827,gnl|UG|Isc#S52442404,gnl|UG|Isc#S52436626,gnl|UG|Isc#S41011486,gnl|UG|Isc#S41046528,gnl|UG|Isc#S52444146,gnl|UG|Isc#S52437827,gnl|UG|Isc#S41104836,gnl|UG|Isc#S52444672,gnl|UG|Isc#S52455392,gnl|UG|Isc#S40999592,…
GO:0005743	mitochondrial inner membrane	2 of 284 in the list	55 of 4164 in the genome	1	gnl|UG|Isc#S41082026,gnl|UG|Isc#S40998901
GO:0032991	macromolecular complex	61 of 284 in the list	1041 of 4164 in the genome	1	gnl|UG|Isc#S41069307,gnl|UG|Isc#S41019852,gnl|UG|Isc#S52454125,gnl|UG|Isc#S52449551,gnl|UG|Isc#S52446393,gnl|UG|Isc#S52440966,gnl|UG|Isc#S52453716,gnl|UG|Isc#S41165069,gnl|UG|Isc#S52438451,gnl|UG|Isc#S52450012,gnl|UG|Isc#S52450621,gnl|UG|Isc#S41064599,gnl|UG|Isc#S52441866,gnl|UG|Isc#S52448701,gnl|UG|Isc#S41145513,gnl|UG|Isc#S52451664,gnl|UG|Isc#S52456365,gnl|UG|Isc#S41165827,gnl|UG|Isc#S41148853,…
GO:0030529	ribonucleoprotein complex	17 of 284 in the list	339 of 4164 in the genome	1	gnl|UG|Isc#S52452693,gnl|UG|Isc#S52446393,gnl|UG|Isc#S41172637,gnl|UG|Isc#S41165069,gnl|UG|Isc#S52438451,gnl|UG|Isc#S52450621,gnl|UG|Isc#S41098021,gnl|UG|Isc#S52449833,gnl|UG|Isc#S41001013,gnl|UG|Isc#S52448880,gnl|UG|Isc#S52445613,gnl|UG|Isc#S52448701,gnl|UG|Isc#S52456365,gnl|UG|Isc#S41123280,gnl|UG|Isc#S41059495,gnl|UG|Isc#S41017499,gnl|UG|Isc#S41054497
GO:0031966	mitochondrial membrane	2 of 284 in the list	76 of 4164 in the genome	1	gnl|UG|Isc#S41082026,gnl|UG|Isc#S40998901
