# Supplementary material for: Comparative analysis of microRNA profiles between wild and cultured Haemaphysalis longicornis (Acari, Ixodidae) ticks
Source: Parasite. 2019 Mar 26;26:18. doi: 10.1051/parasite/2019018 (PMC6436478; doi:10.1051/parasite/2019018)
Supplement: Supplementary Material 6 — GO characteristics described for novel miRNAs. Accession numbers for GO and ontology terms and potential sites are provided for the target genes of novel miRNAs. The GO classification provides all analysis terms that are significantly enriched in the predicted target gene candidates of novel miRNAs compared to a reference gene background. [file parasite-26-18-s6.zip › HLCS_F.txt]

GO:0031072	heat shock protein binding	3 of 447 in the list	7 of 6188 in the genome	1	gnl|UG|Isc#S52439728,gnl|UG|Isc#S41145513,gnl|UG|Isc#S52448702
GO:0016874	ligase activity	28 of 447 in the list	249 of 6188 in the genome	1	gnl|UG|Isc#S52455447,gnl|UG|Isc#S52454402,gnl|UG|Isc#S52455832,gnl|UG|Isc#S41047258,gnl|UG|Isc#S52440750,gnl|UG|Isc#S52441637,gnl|UG|Isc#S52439814,gnl|UG|Isc#S52440616,gnl|UG|Isc#S52453024,gnl|UG|Isc#S41100321,gnl|UG|Isc#S52446631,gnl|UG|Isc#S52456083,gnl|UG|Isc#S52450012,gnl|UG|Isc#S52439435,gnl|UG|Isc#S41020985,gnl|UG|Isc#S52438899,gnl|UG|Isc#S41138220,gnl|UG|Isc#S41097848,gnl|UG|Isc#S52437462,…
GO:0004812	aminoacyl-tRNA ligase activity	9 of 447 in the list	53 of 6188 in the genome	1	gnl|UG|Isc#S52439435,gnl|UG|Isc#S52438899,gnl|UG|Isc#S41047258,gnl|UG|Isc#S52440750,gnl|UG|Isc#S52441637,gnl|UG|Isc#S52440616,gnl|UG|Isc#S52439947,gnl|UG|Isc#S52450012,gnl|UG|Isc#S52440939
GO:0043425	bHLH transcription factor binding	2 of 447 in the list	3 of 6188 in the genome	1	gnl|UG|Isc#S41019852,gnl|UG|Isc#S41032819
GO:0043426	MRF binding	2 of 447 in the list	3 of 6188 in the genome	1	gnl|UG|Isc#S41019852,gnl|UG|Isc#S41032819
GO:0016899	oxidoreductase activity, acting on the CH-OH group of donors, oxygen as acceptor	4 of 447 in the list	14 of 6188 in the genome	1	gnl|UG|Isc#S52441157,gnl|UG|Isc#S52456213,gnl|UG|Isc#S41178887,gnl|UG|Isc#S52437954
GO:0016840	carbon-nitrogen lyase activity	3 of 447 in the list	8 of 6188 in the genome	1	gnl|UG|Isc#S41017613,gnl|UG|Isc#S41182358,gnl|UG|Isc#S41015867
GO:0016875	ligase activity, forming carbon-oxygen bonds	9 of 447 in the list	57 of 6188 in the genome	1	gnl|UG|Isc#S52439435,gnl|UG|Isc#S52438899,gnl|UG|Isc#S41047258,gnl|UG|Isc#S52440750,gnl|UG|Isc#S52441637,gnl|UG|Isc#S52440616,gnl|UG|Isc#S52439947,gnl|UG|Isc#S52450012,gnl|UG|Isc#S52440939
GO:0016876	ligase activity, forming aminoacyl-tRNA and related compounds	9 of 447 in the list	57 of 6188 in the genome	1	gnl|UG|Isc#S52439435,gnl|UG|Isc#S52438899,gnl|UG|Isc#S41047258,gnl|UG|Isc#S52440750,gnl|UG|Isc#S52441637,gnl|UG|Isc#S52440616,gnl|UG|Isc#S52439947,gnl|UG|Isc#S52450012,gnl|UG|Isc#S52440939
GO:0016703	oxidoreductase activity, acting on single donors with incorporation of molecular oxygen, incorporation of one atom of oxygen (internal monooxygenases or internal mixed function oxidases)	9 of 447 in the list	60 of 6188 in the genome	1	gnl|UG|Isc#S41062571,gnl|UG|Isc#S41142836,gnl|UG|Isc#S41125878,gnl|UG|Isc#S41073969,gnl|UG|Isc#S52456083,gnl|UG|Isc#S41062204,gnl|UG|Isc#S41031036,gnl|UG|Isc#S52452046,gnl|UG|Isc#S41146649
GO:0016841	ammonia-lyase activity	2 of 447 in the list	4 of 6188 in the genome	1	gnl|UG|Isc#S41017613,gnl|UG|Isc#S41015867
GO:0016614	oxidoreductase activity, acting on CH-OH group of donors	16 of 447 in the list	133 of 6188 in the genome	1	gnl|UG|Isc#S52441157,gnl|UG|Isc#S52448233,gnl|UG|Isc#S52442769,gnl|UG|Isc#S52442271,gnl|UG|Isc#S41160560,gnl|UG|Isc#S52456213,gnl|UG|Isc#S41137924,gnl|UG|Isc#S52448410,gnl|UG|Isc#S41083167,gnl|UG|Isc#S52447131,gnl|UG|Isc#S52448589,gnl|UG|Isc#S41178887,gnl|UG|Isc#S52447369,gnl|UG|Isc#S41175541,gnl|UG|Isc#S52437954,gnl|UG|Isc#S41057941
GO:0016879	ligase activity, forming carbon-nitrogen bonds	13 of 447 in the list	103 of 6188 in the genome	1	gnl|UG|Isc#S52454402,gnl|UG|Isc#S41020985,gnl|UG|Isc#S41138220,gnl|UG|Isc#S52437462,gnl|UG|Isc#S52453200,gnl|UG|Isc#S52439814,gnl|UG|Isc#S52445956,gnl|UG|Isc#S52446631,gnl|UG|Isc#S41100321,gnl|UG|Isc#S52453024,gnl|UG|Isc#S52456069,gnl|UG|Isc#S41060920,gnl|UG|Isc#S41098991
GO:0016776	phosphotransferase activity, phosphate group as acceptor	3 of 447 in the list	11 of 6188 in the genome	1	gnl|UG|Isc#S52452242,gnl|UG|Isc#S52454125,gnl|UG|Isc#S41001013
GO:0016278	lysine N-methyltransferase activity	4 of 447 in the list	19 of 6188 in the genome	1	gnl|UG|Isc#S52437183,gnl|UG|Isc#S52455716,gnl|UG|Isc#S52439603,gnl|UG|Isc#S41081036
GO:0016279	protein-lysine N-methyltransferase activity	4 of 447 in the list	19 of 6188 in the genome	1	gnl|UG|Isc#S52437183,gnl|UG|Isc#S52455716,gnl|UG|Isc#S52439603,gnl|UG|Isc#S41081036
GO:0004779	sulfate adenylyltransferase activity	2 of 447 in the list	5 of 6188 in the genome	1	gnl|UG|Isc#S52449165,gnl|UG|Isc#S52436880
GO:0070566	adenylyltransferase activity	2 of 447 in the list	6 of 6188 in the genome	1	gnl|UG|Isc#S52449165,gnl|UG|Isc#S52436880
GO:0016701	oxidoreductase activity, acting on single donors with incorporation of molecular oxygen	11 of 447 in the list	92 of 6188 in the genome	1	gnl|UG|Isc#S41062571,gnl|UG|Isc#S41142836,gnl|UG|Isc#S41125878,gnl|UG|Isc#S41073969,gnl|UG|Isc#S52456083,gnl|UG|Isc#S41062204,gnl|UG|Isc#S41160560,gnl|UG|Isc#S41031036,gnl|UG|Isc#S52452046,gnl|UG|Isc#S41146649,gnl|UG|Isc#S41100376
GO:0008237	metallopeptidase activity	4 of 447 in the list	22 of 6188 in the genome	1	gnl|UG|Isc#S52451053,gnl|UG|Isc#S41043648,gnl|UG|Isc#S41121725,gnl|UG|Isc#S41109387
GO:0001664	G-protein-coupled receptor binding	2 of 447 in the list	7 of 6188 in the genome	1	gnl|UG|Isc#S52447810,gnl|UG|Isc#S41159377
GO:0016215	CoA desaturase activity	2 of 447 in the list	7 of 6188 in the genome	1	gnl|UG|Isc#S52437827,gnl|UG|Isc#S41045592
GO:0016717	oxidoreductase activity, acting on paired donors, with oxidation of a pair of donors resulting in the reduction of molecular oxygen to two molecules of water	2 of 447 in the list	7 of 6188 in the genome	1	gnl|UG|Isc#S52437827,gnl|UG|Isc#S41045592
GO:0016641	oxidoreductase activity, acting on the CH-NH2 group of donors, oxygen as acceptor	3 of 447 in the list	15 of 6188 in the genome	1	gnl|UG|Isc#S41077818,gnl|UG|Isc#S41108791,gnl|UG|Isc#S41102540
GO:0000166	nucleotide binding	74 of 447 in the list	891 of 6188 in the genome	1	gnl|UG|Isc#S52446274,gnl|UG|Isc#S41177719,gnl|UG|Isc#S41047258,gnl|UG|Isc#S52449119,gnl|UG|Isc#S52440616,gnl|UG|Isc#S52456213,gnl|UG|Isc#S52448410,gnl|UG|Isc#S52438451,gnl|UG|Isc#S52450012,gnl|UG|Isc#S52449165,gnl|UG|Isc#S41046528,gnl|UG|Isc#S41067048,gnl|UG|Isc#S41165827,gnl|UG|Isc#S52437459,gnl|UG|Isc#S52436880,gnl|UG|Isc#S41000385,gnl|UG|Isc#S52440693,gnl|UG|Isc#S41118682,gnl|UG|Isc#S52440939,…
GO:0015645	fatty acid ligase activity	3 of 447 in the list	16 of 6188 in the genome	1	gnl|UG|Isc#S41097848,gnl|UG|Isc#S52455832,gnl|UG|Isc#S52456800
GO:0015142	tricarboxylic acid transmembrane transporter activity	2 of 447 in the list	8 of 6188 in the genome	1	gnl|UG|Isc#S41180988,gnl|UG|Isc#S52441163
GO:0003824	catalytic activity	310 of 447 in the list	4123 of 6188 in the genome	1	gnl|UG|Isc#S52446274,gnl|UG|Isc#S52452949,gnl|UG|Isc#S52449119,gnl|UG|Isc#S41062523,gnl|UG|Isc#S52450012,gnl|UG|Isc#S41119747,gnl|UG|Isc#S41075939,gnl|UG|Isc#S41067048,gnl|UG|Isc#S41071883,gnl|UG|Isc#S41043942,gnl|UG|Isc#S52437183,gnl|UG|Isc#S41165827,gnl|UG|Isc#S41073969,gnl|UG|Isc#S41175870,gnl|UG|Isc#S41127791,gnl|UG|Isc#S41135602,gnl|UG|Isc#S52450472,gnl|UG|Isc#S52454402,gnl|UG|Isc#S41157103,…
GO:0008276	protein methyltransferase activity	4 of 447 in the list	26 of 6188 in the genome	1	gnl|UG|Isc#S52437183,gnl|UG|Isc#S52455716,gnl|UG|Isc#S52439603,gnl|UG|Isc#S41081036
GO:0018024	histone-lysine N-methyltransferase activity	2 of 447 in the list	9 of 6188 in the genome	1	gnl|UG|Isc#S52439603,gnl|UG|Isc#S41081036
GO:0016755	transferase activity, transferring amino-acyl groups	3 of 447 in the list	18 of 6188 in the genome	1	gnl|UG|Isc#S52444799,gnl|UG|Isc#S52449409,gnl|UG|Isc#S41043942
GO:0016491	oxidoreductase activity	76 of 447 in the list	935 of 6188 in the genome	1	gnl|UG|Isc#S41113903,gnl|UG|Isc#S41155206,gnl|UG|Isc#S41088560,gnl|UG|Isc#S40999527,gnl|UG|Isc#S52442769,gnl|UG|Isc#S52456083,gnl|UG|Isc#S41077818,gnl|UG|Isc#S52456213,gnl|UG|Isc#S41137924,gnl|UG|Isc#S52448410,gnl|UG|Isc#S41031036,gnl|UG|Isc#S41119747,gnl|UG|Isc#S41075939,gnl|UG|Isc#S41071883,gnl|UG|Isc#S41000114,gnl|UG|Isc#S41073969,gnl|UG|Isc#S41175870,gnl|UG|Isc#S52456966,gnl|UG|Isc#S41080291,…
GO:0016881	acid-amino acid ligase activity	8 of 447 in the list	72 of 6188 in the genome	1	gnl|UG|Isc#S41020985,gnl|UG|Isc#S52453200,gnl|UG|Isc#S52439814,gnl|UG|Isc#S52445956,gnl|UG|Isc#S52446631,gnl|UG|Isc#S41100321,gnl|UG|Isc#S52456069,gnl|UG|Isc#S41060920
GO:0008238	exopeptidase activity	7 of 447 in the list	61 of 6188 in the genome	1	gnl|UG|Isc#S41128154,gnl|UG|Isc#S41076047,gnl|UG|Isc#S52451053,gnl|UG|Isc#S41043648,gnl|UG|Isc#S41121725,gnl|UG|Isc#S41167018,gnl|UG|Isc#S41109387
GO:0004713	protein tyrosine kinase activity	3 of 447 in the list	19 of 6188 in the genome	1	gnl|UG|Isc#S41175890,gnl|UG|Isc#S52442444,gnl|UG|Isc#S52443435
GO:0004672	protein kinase activity	18 of 447 in the list	193 of 6188 in the genome	1	gnl|UG|Isc#S52446274,gnl|UG|Isc#S41177719,gnl|UG|Isc#S41175890,gnl|UG|Isc#S52446171,gnl|UG|Isc#S52447437,gnl|UG|Isc#S52449119,gnl|UG|Isc#S52439728,gnl|UG|Isc#S41131466,gnl|UG|Isc#S52451623,gnl|UG|Isc#S41017413,gnl|UG|Isc#S52442444,gnl|UG|Isc#S52443435,gnl|UG|Isc#S52450390,gnl|UG|Isc#S52455391,gnl|UG|Isc#S52439906,gnl|UG|Isc#S41034312,gnl|UG|Isc#S52451990,gnl|UG|Isc#S52451119
GO:0005102	receptor binding	7 of 447 in the list	62 of 6188 in the genome	1	gnl|UG|Isc#S41019852,gnl|UG|Isc#S41032819,gnl|UG|Isc#S52447810,gnl|UG|Isc#S41159377,gnl|UG|Isc#S41001017,gnl|UG|Isc#S52437832,gnl|UG|Isc#S52449086
GO:0032403	protein complex binding	2 of 447 in the list	10 of 6188 in the genome	1	gnl|UG|Isc#S41131466,gnl|UG|Isc#S52449119
GO:0042054	histone methyltransferase activity	2 of 447 in the list	10 of 6188 in the genome	1	gnl|UG|Isc#S52439603,gnl|UG|Isc#S41081036
GO:0032553	ribonucleotide binding	60 of 447 in the list	733 of 6188 in the genome	1	gnl|UG|Isc#S41033504,gnl|UG|Isc#S52446274,gnl|UG|Isc#S41177719,gnl|UG|Isc#S41047258,gnl|UG|Isc#S52449119,gnl|UG|Isc#S52440616,gnl|UG|Isc#S52453276,gnl|UG|Isc#S41037224,gnl|UG|Isc#S52450827,gnl|UG|Isc#S52438451,gnl|UG|Isc#S52450012,gnl|UG|Isc#S52449165,gnl|UG|Isc#S52441866,gnl|UG|Isc#S41046528,gnl|UG|Isc#S52443435,gnl|UG|Isc#S41067048,gnl|UG|Isc#S52450390,gnl|UG|Isc#S41165827,gnl|UG|Isc#S52437462,…
GO:0032555	purine ribonucleotide binding	60 of 447 in the list	733 of 6188 in the genome	1	gnl|UG|Isc#S41033504,gnl|UG|Isc#S52446274,gnl|UG|Isc#S41177719,gnl|UG|Isc#S41047258,gnl|UG|Isc#S52449119,gnl|UG|Isc#S52440616,gnl|UG|Isc#S52453276,gnl|UG|Isc#S41037224,gnl|UG|Isc#S52450827,gnl|UG|Isc#S52438451,gnl|UG|Isc#S52450012,gnl|UG|Isc#S52449165,gnl|UG|Isc#S52441866,gnl|UG|Isc#S41046528,gnl|UG|Isc#S52443435,gnl|UG|Isc#S41067048,gnl|UG|Isc#S52450390,gnl|UG|Isc#S41165827,gnl|UG|Isc#S52437462,…
GO:0017076	purine nucleotide binding	60 of 447 in the list	735 of 6188 in the genome	1	gnl|UG|Isc#S41033504,gnl|UG|Isc#S52446274,gnl|UG|Isc#S41177719,gnl|UG|Isc#S41047258,gnl|UG|Isc#S52449119,gnl|UG|Isc#S52440616,gnl|UG|Isc#S52453276,gnl|UG|Isc#S41037224,gnl|UG|Isc#S52450827,gnl|UG|Isc#S52438451,gnl|UG|Isc#S52450012,gnl|UG|Isc#S52449165,gnl|UG|Isc#S52441866,gnl|UG|Isc#S41046528,gnl|UG|Isc#S52443435,gnl|UG|Isc#S41067048,gnl|UG|Isc#S52450390,gnl|UG|Isc#S41165827,gnl|UG|Isc#S52437462,…
GO:0001883	purine nucleoside binding	47 of 447 in the list	569 of 6188 in the genome	1	gnl|UG|Isc#S52446274,gnl|UG|Isc#S41177719,gnl|UG|Isc#S41047258,gnl|UG|Isc#S52449119,gnl|UG|Isc#S52440616,gnl|UG|Isc#S52453276,gnl|UG|Isc#S52450827,gnl|UG|Isc#S52438451,gnl|UG|Isc#S52450012,gnl|UG|Isc#S52441866,gnl|UG|Isc#S41046528,gnl|UG|Isc#S52443435,gnl|UG|Isc#S52450390,gnl|UG|Isc#S52437462,gnl|UG|Isc#S52437459,gnl|UG|Isc#S52451990,gnl|UG|Isc#S52440693,gnl|UG|Isc#S41118682,gnl|UG|Isc#S52440939,…
GO:0030554	adenyl nucleotide binding	47 of 447 in the list	569 of 6188 in the genome	1	gnl|UG|Isc#S52446274,gnl|UG|Isc#S41177719,gnl|UG|Isc#S41047258,gnl|UG|Isc#S52449119,gnl|UG|Isc#S52440616,gnl|UG|Isc#S52453276,gnl|UG|Isc#S52450827,gnl|UG|Isc#S52438451,gnl|UG|Isc#S52450012,gnl|UG|Isc#S52441866,gnl|UG|Isc#S41046528,gnl|UG|Isc#S52443435,gnl|UG|Isc#S52450390,gnl|UG|Isc#S52437462,gnl|UG|Isc#S52437459,gnl|UG|Isc#S52451990,gnl|UG|Isc#S52440693,gnl|UG|Isc#S41118682,gnl|UG|Isc#S52440939,…
GO:0032559	adenyl ribonucleotide binding	47 of 447 in the list	569 of 6188 in the genome	1	gnl|UG|Isc#S52446274,gnl|UG|Isc#S41177719,gnl|UG|Isc#S41047258,gnl|UG|Isc#S52449119,gnl|UG|Isc#S52440616,gnl|UG|Isc#S52453276,gnl|UG|Isc#S52450827,gnl|UG|Isc#S52438451,gnl|UG|Isc#S52450012,gnl|UG|Isc#S52441866,gnl|UG|Isc#S41046528,gnl|UG|Isc#S52443435,gnl|UG|Isc#S52450390,gnl|UG|Isc#S52437462,gnl|UG|Isc#S52437459,gnl|UG|Isc#S52451990,gnl|UG|Isc#S52440693,gnl|UG|Isc#S41118682,gnl|UG|Isc#S52440939,…
GO:0001882	nucleoside binding	47 of 447 in the list	572 of 6188 in the genome	1	gnl|UG|Isc#S52446274,gnl|UG|Isc#S41177719,gnl|UG|Isc#S41047258,gnl|UG|Isc#S52449119,gnl|UG|Isc#S52440616,gnl|UG|Isc#S52453276,gnl|UG|Isc#S52450827,gnl|UG|Isc#S52438451,gnl|UG|Isc#S52450012,gnl|UG|Isc#S52441866,gnl|UG|Isc#S41046528,gnl|UG|Isc#S52443435,gnl|UG|Isc#S52450390,gnl|UG|Isc#S52437462,gnl|UG|Isc#S52437459,gnl|UG|Isc#S52451990,gnl|UG|Isc#S52440693,gnl|UG|Isc#S41118682,gnl|UG|Isc#S52440939,…
GO:0016772	transferase activity, transferring phosphorus-containing groups	35 of 447 in the list	416 of 6188 in the genome	1	gnl|UG|Isc#S52454125,gnl|UG|Isc#S52446274,gnl|UG|Isc#S41177719,gnl|UG|Isc#S52449119,gnl|UG|Isc#S41017413,gnl|UG|Isc#S52449165,gnl|UG|Isc#S52443435,gnl|UG|Isc#S52450390,gnl|UG|Isc#S52439906,gnl|UG|Isc#S52439520,gnl|UG|Isc#S52436880,gnl|UG|Isc#S52451990,gnl|UG|Isc#S41004632,gnl|UG|Isc#S41121286,gnl|UG|Isc#S52442080,gnl|UG|Isc#S41175890,gnl|UG|Isc#S52447437,gnl|UG|Isc#S41024015,gnl|UG|Isc#S40998899,…
GO:0016779	nucleotidyltransferase activity	8 of 447 in the list	77 of 6188 in the genome	1	gnl|UG|Isc#S52442080,gnl|UG|Isc#S52436880,gnl|UG|Isc#S41004632,gnl|UG|Isc#S41141702,gnl|UG|Isc#S41121286,gnl|UG|Isc#S52451223,gnl|UG|Isc#S52450268,gnl|UG|Isc#S52449165
GO:0016638	oxidoreductase activity, acting on the CH-NH2 group of donors	3 of 447 in the list	21 of 6188 in the genome	1	gnl|UG|Isc#S41077818,gnl|UG|Isc#S41108791,gnl|UG|Isc#S41102540
GO:0004386	helicase activity	5 of 447 in the list	43 of 6188 in the genome	1	gnl|UG|Isc#S52440693,gnl|UG|Isc#S52449901,gnl|UG|Isc#S41001013,gnl|UG|Isc#S52441866,gnl|UG|Isc#S41053988
GO:0008047	enzyme activator activity	4 of 447 in the list	32 of 6188 in the genome	1	gnl|UG|Isc#S52442535,gnl|UG|Isc#S52455645,gnl|UG|Isc#S52454181,gnl|UG|Isc#S52447437
GO:0008395	steroid hydroxylase activity	3 of 447 in the list	22 of 6188 in the genome	1	gnl|UG|Isc#S52454232,gnl|UG|Isc#S41119953,gnl|UG|Isc#S41075939
GO:0034061	DNA polymerase activity	3 of 447 in the list	22 of 6188 in the genome	1	gnl|UG|Isc#S41141702,gnl|UG|Isc#S52442080,gnl|UG|Isc#S52451223
GO:0005099	Ras GTPase activator activity	2 of 447 in the list	12 of 6188 in the genome	1	gnl|UG|Isc#S52455645,gnl|UG|Isc#S52454181
GO:0016301	kinase activity	23 of 447 in the list	271 of 6188 in the genome	1	gnl|UG|Isc#S52446274,gnl|UG|Isc#S41177719,gnl|UG|Isc#S41175890,gnl|UG|Isc#S52446171,gnl|UG|Isc#S52447437,gnl|UG|Isc#S52449119,gnl|UG|Isc#S52439728,gnl|UG|Isc#S52452242,gnl|UG|Isc#S41131466,gnl|UG|Isc#S52451623,gnl|UG|Isc#S41017413,gnl|UG|Isc#S41001013,gnl|UG|Isc#S52442444,gnl|UG|Isc#S52443435,gnl|UG|Isc#S52455391,gnl|UG|Isc#S52450390,gnl|UG|Isc#S52439906,gnl|UG|Isc#S41034312,gnl|UG|Isc#S52451990,…
GO:0005096	GTPase activator activity	2 of 447 in the list	13 of 6188 in the genome	1	gnl|UG|Isc#S52455645,gnl|UG|Isc#S52454181
GO:0016616	oxidoreductase activity, acting on the CH-OH group of donors, NAD or NADP as acceptor	10 of 447 in the list	107 of 6188 in the genome	1	gnl|UG|Isc#S52448233,gnl|UG|Isc#S52442769,gnl|UG|Isc#S52447369,gnl|UG|Isc#S52442271,gnl|UG|Isc#S41160560,gnl|UG|Isc#S41175541,gnl|UG|Isc#S52448410,gnl|UG|Isc#S41083167,gnl|UG|Isc#S52448589,gnl|UG|Isc#S41057941
GO:0060089	molecular transducer activity	16 of 447 in the list	184 of 6188 in the genome	1	gnl|UG|Isc#S41019852,gnl|UG|Isc#S52450660,gnl|UG|Isc#S40998899,gnl|UG|Isc#S41131466,gnl|UG|Isc#S52448379,gnl|UG|Isc#S52438282,gnl|UG|Isc#S52442444,gnl|UG|Isc#S41104836,gnl|UG|Isc#S52450390,gnl|UG|Isc#S52440273,gnl|UG|Isc#S52447119,gnl|UG|Isc#S41159306,gnl|UG|Isc#S41000385,gnl|UG|Isc#S52442438,gnl|UG|Isc#S41181443,gnl|UG|Isc#S41175422
GO:0016877	ligase activity, forming carbon-sulfur bonds	6 of 447 in the list	60 of 6188 in the genome	1	gnl|UG|Isc#S52456083,gnl|UG|Isc#S52455447,gnl|UG|Isc#S41097848,gnl|UG|Isc#S52455832,gnl|UG|Isc#S52456800,gnl|UG|Isc#S52452046
GO:0016782	transferase activity, transferring sulfur-containing groups	11 of 447 in the list	122 of 6188 in the genome	1	gnl|UG|Isc#S41097802,gnl|UG|Isc#S52447795,gnl|UG|Isc#S52453860,gnl|UG|Isc#S52455376,gnl|UG|Isc#S52445277,gnl|UG|Isc#S41090644,gnl|UG|Isc#S41189365,gnl|UG|Isc#S52436701,gnl|UG|Isc#S41062523,gnl|UG|Isc#S41028488,gnl|UG|Isc#S41116162
GO:0003678	DNA helicase activity	2 of 447 in the list	14 of 6188 in the genome	1	gnl|UG|Isc#S52440693,gnl|UG|Isc#S41053988
GO:0019901	protein kinase binding	2 of 447 in the list	14 of 6188 in the genome	1	gnl|UG|Isc#S41035544,gnl|UG|Isc#S52440966
GO:0043565	sequence-specific DNA binding	3 of 447 in the list	25 of 6188 in the genome	1	gnl|UG|Isc#S41001013,gnl|UG|Isc#S52451618,gnl|UG|Isc#S41081036
GO:0016831	carboxy-lyase activity	3 of 447 in the list	26 of 6188 in the genome	1	gnl|UG|Isc#S41020985,gnl|UG|Isc#S41188803,gnl|UG|Isc#S41060920
GO:0051536	iron-sulfur cluster binding	4 of 447 in the list	38 of 6188 in the genome	1	gnl|UG|Isc#S41001259,gnl|UG|Isc#S52453276,gnl|UG|Isc#S52448631,gnl|UG|Isc#S40998901
GO:0004702	receptor signaling protein serine/threonine kinase activity	2 of 447 in the list	15 of 6188 in the genome	1	gnl|UG|Isc#S52450390,gnl|UG|Isc#S41131466
GO:0016646	oxidoreductase activity, acting on the CH-NH group of donors, NAD or NADP as acceptor	2 of 447 in the list	15 of 6188 in the genome	1	gnl|UG|Isc#S41006464,gnl|UG|Isc#S41119747
GO:0016773	phosphotransferase activity, alcohol group as acceptor	18 of 447 in the list	216 of 6188 in the genome	1	gnl|UG|Isc#S52446274,gnl|UG|Isc#S41177719,gnl|UG|Isc#S41175890,gnl|UG|Isc#S52446171,gnl|UG|Isc#S52447437,gnl|UG|Isc#S52449119,gnl|UG|Isc#S52439728,gnl|UG|Isc#S41131466,gnl|UG|Isc#S52451623,gnl|UG|Isc#S41017413,gnl|UG|Isc#S52442444,gnl|UG|Isc#S52443435,gnl|UG|Isc#S52450390,gnl|UG|Isc#S52455391,gnl|UG|Isc#S52439906,gnl|UG|Isc#S41034312,gnl|UG|Isc#S52451990,gnl|UG|Isc#S52451119
GO:0019842	vitamin binding	3 of 447 in the list	27 of 6188 in the genome	1	gnl|UG|Isc#S41180608,gnl|UG|Isc#S52446293,gnl|UG|Isc#S41100376
GO:0004659	prenyltransferase activity	2 of 447 in the list	16 of 6188 in the genome	1	gnl|UG|Isc#S41179851,gnl|UG|Isc#S41091191
GO:0005057	receptor signaling protein activity	2 of 447 in the list	16 of 6188 in the genome	1	gnl|UG|Isc#S52450390,gnl|UG|Isc#S41131466
GO:0015036	disulfide oxidoreductase activity	2 of 447 in the list	16 of 6188 in the genome	1	gnl|UG|Isc#S52452469,gnl|UG|Isc#S40999527
GO:0019798	procollagen-proline dioxygenase activity	2 of 447 in the list	16 of 6188 in the genome	1	gnl|UG|Isc#S41180608,gnl|UG|Isc#S41100376
GO:0031543	peptidyl-proline dioxygenase activity	2 of 447 in the list	16 of 6188 in the genome	1	gnl|UG|Isc#S41180608,gnl|UG|Isc#S41100376
GO:0016667	oxidoreductase activity, acting on a sulfur group of donors	3 of 447 in the list	28 of 6188 in the genome	1	gnl|UG|Isc#S41018481,gnl|UG|Isc#S52452469,gnl|UG|Isc#S40999527
GO:0004674	protein serine/threonine kinase activity	9 of 447 in the list	105 of 6188 in the genome	1	gnl|UG|Isc#S52450390,gnl|UG|Isc#S52446274,gnl|UG|Isc#S52446171,gnl|UG|Isc#S52447437,gnl|UG|Isc#S52451990,gnl|UG|Isc#S52439728,gnl|UG|Isc#S41131466,gnl|UG|Isc#S41017413,gnl|UG|Isc#S52451119
GO:0004683	calmodulin-dependent protein kinase activity	3 of 447 in the list	29 of 6188 in the genome	1	gnl|UG|Isc#S52446171,gnl|UG|Isc#S41017413,gnl|UG|Isc#S52447437
GO:0015929	hexosaminidase activity	2 of 447 in the list	17 of 6188 in the genome	1	gnl|UG|Isc#S41080256,gnl|UG|Isc#S52452792
GO:0031267	small GTPase binding	2 of 447 in the list	17 of 6188 in the genome	1	gnl|UG|Isc#S41109949,gnl|UG|Isc#S41091897
GO:0051020	GTPase binding	2 of 447 in the list	17 of 6188 in the genome	1	gnl|UG|Isc#S41109949,gnl|UG|Isc#S41091897
GO:0004497	monooxygenase activity	25 of 447 in the list	318 of 6188 in the genome	1	gnl|UG|Isc#S52450448,gnl|UG|Isc#S41125878,gnl|UG|Isc#S41155206,gnl|UG|Isc#S41088560,gnl|UG|Isc#S41051592,gnl|UG|Isc#S52456083,gnl|UG|Isc#S41119765,gnl|UG|Isc#S41031036,gnl|UG|Isc#S41075939,gnl|UG|Isc#S41146649,gnl|UG|Isc#S41062571,gnl|UG|Isc#S41142836,gnl|UG|Isc#S41084846,gnl|UG|Isc#S52444672,gnl|UG|Isc#S41073969,gnl|UG|Isc#S52456966,gnl|UG|Isc#S41175870,gnl|UG|Isc#S41062204,gnl|UG|Isc#S41151190,…
GO:0005488	binding	276 of 447 in the list	3769 of 6188 in the genome	1	gnl|UG|Isc#S52446274,gnl|UG|Isc#S52452949,gnl|UG|Isc#S52449119,gnl|UG|Isc#S41165069,gnl|UG|Isc#S52450012,gnl|UG|Isc#S41075939,gnl|UG|Isc#S41067048,gnl|UG|Isc#S52437183,gnl|UG|Isc#S52443864,gnl|UG|Isc#S52451664,gnl|UG|Isc#S41165827,gnl|UG|Isc#S41175870,gnl|UG|Isc#S41135602,gnl|UG|Isc#S52442659,gnl|UG|Isc#S52454402,gnl|UG|Isc#S52455055,gnl|UG|Isc#S52452693,gnl|UG|Isc#S41036620,gnl|UG|Isc#S41085899,…
GO:0019899	enzyme binding	9 of 447 in the list	108 of 6188 in the genome	1	gnl|UG|Isc#S41109949,gnl|UG|Isc#S52449551,gnl|UG|Isc#S41035544,gnl|UG|Isc#S41131466,gnl|UG|Isc#S41091897,gnl|UG|Isc#S52440966,gnl|UG|Isc#S52439814,gnl|UG|Isc#S52449243,gnl|UG|Isc#S52451673
GO:0043169	cation binding	85 of 447 in the list	1138 of 6188 in the genome	1	gnl|UG|Isc#S41019852,gnl|UG|Isc#S41155206,gnl|UG|Isc#S52450588,gnl|UG|Isc#S41154177,gnl|UG|Isc#S41088560,gnl|UG|Isc#S41165069,gnl|UG|Isc#S41075939,gnl|UG|Isc#S41046528,gnl|UG|Isc#S52437183,gnl|UG|Isc#S41000114,gnl|UG|Isc#S41175870,gnl|UG|Isc#S52456966,gnl|UG|Isc#S52456021,gnl|UG|Isc#S52440693,gnl|UG|Isc#S41098495,gnl|UG|Isc#S41043648,gnl|UG|Isc#S41175422,gnl|UG|Isc#S41044943,gnl|UG|Isc#S41167312,…
GO:0016706	oxidoreductase activity, acting on paired donors, with incorporation or reduction of molecular oxygen, 2-oxoglutarate as one donor, and incorporation of one atom each of oxygen into both donors	3 of 447 in the list	31 of 6188 in the genome	1	gnl|UG|Isc#S41180608,gnl|UG|Isc#S52454794,gnl|UG|Isc#S41100376
GO:0016790	thiolester hydrolase activity	4 of 447 in the list	44 of 6188 in the genome	1	gnl|UG|Isc#S52450031,gnl|UG|Isc#S52437832,gnl|UG|Isc#S52454831,gnl|UG|Isc#S52449345
GO:0004871	signal transducer activity	13 of 447 in the list	164 of 6188 in the genome	1	gnl|UG|Isc#S52450390,gnl|UG|Isc#S41104836,gnl|UG|Isc#S52440273,gnl|UG|Isc#S52450660,gnl|UG|Isc#S40998899,gnl|UG|Isc#S41159306,gnl|UG|Isc#S41000385,gnl|UG|Isc#S52442438,gnl|UG|Isc#S41181443,gnl|UG|Isc#S41131466,gnl|UG|Isc#S52438282,gnl|UG|Isc#S41175422,gnl|UG|Isc#S52442444
GO:0005083	small GTPase regulator activity	3 of 447 in the list	32 of 6188 in the genome	1	gnl|UG|Isc#S52455645,gnl|UG|Isc#S52451878,gnl|UG|Isc#S52454181
GO:0043167	ion binding	90 of 447 in the list	1215 of 6188 in the genome	1	gnl|UG|Isc#S41019852,gnl|UG|Isc#S41155206,gnl|UG|Isc#S52450588,gnl|UG|Isc#S41154177,gnl|UG|Isc#S41088560,gnl|UG|Isc#S41165069,gnl|UG|Isc#S41075939,gnl|UG|Isc#S41046528,gnl|UG|Isc#S52437183,gnl|UG|Isc#S41000114,gnl|UG|Isc#S41175870,gnl|UG|Isc#S52456966,gnl|UG|Isc#S52456021,gnl|UG|Isc#S52440693,gnl|UG|Isc#S41098495,gnl|UG|Isc#S41043648,gnl|UG|Isc#S41044943,gnl|UG|Isc#S41175422,gnl|UG|Isc#S41167312,…
GO:0016407	acetyltransferase activity	7 of 447 in the list	85 of 6188 in the genome	1	gnl|UG|Isc#S41019852,gnl|UG|Isc#S52452949,gnl|UG|Isc#S41135602,gnl|UG|Isc#S52450621,gnl|UG|Isc#S52439550,gnl|UG|Isc#S52449243,gnl|UG|Isc#S52447874
GO:0017111	nucleoside-triphosphatase activity	30 of 447 in the list	396 of 6188 in the genome	1	gnl|UG|Isc#S41033504,gnl|UG|Isc#S41108298,gnl|UG|Isc#S41102626,gnl|UG|Isc#S41024015,gnl|UG|Isc#S52443564,gnl|UG|Isc#S52449901,gnl|UG|Isc#S52447810,gnl|UG|Isc#S52438282,gnl|UG|Isc#S52450827,gnl|UG|Isc#S41159377,gnl|UG|Isc#S52438451,gnl|UG|Isc#S41001013,gnl|UG|Isc#S52449165,gnl|UG|Isc#S41026261,gnl|UG|Isc#S52441866,gnl|UG|Isc#S41053988,gnl|UG|Isc#S41046528,gnl|UG|Isc#S52437733,gnl|UG|Isc#S41165827,…
GO:0070011	peptidase activity, acting on L-amino acid peptides	28 of 447 in the list	370 of 6188 in the genome	1	gnl|UG|Isc#S41036520,gnl|UG|Isc#S52451053,gnl|UG|Isc#S41123509,gnl|UG|Isc#S41109387,gnl|UG|Isc#S52440381,gnl|UG|Isc#S41076047,gnl|UG|Isc#S41093272,gnl|UG|Isc#S41190304,gnl|UG|Isc#S52438512,gnl|UG|Isc#S41011486,gnl|UG|Isc#S40998611,gnl|UG|Isc#S52437708,gnl|UG|Isc#S52437832,gnl|UG|Isc#S52456203,gnl|UG|Isc#S41121725,gnl|UG|Isc#S41167018,gnl|UG|Isc#S41001972,gnl|UG|Isc#S41163281,gnl|UG|Isc#S41058025,…
GO:0016903	oxidoreductase activity, acting on the aldehyde or oxo group of donors	4 of 447 in the list	46 of 6188 in the genome	1	gnl|UG|Isc#S41099656,gnl|UG|Isc#S41045491,gnl|UG|Isc#S41036620,gnl|UG|Isc#S41178887
GO:0046943	carboxylic acid transmembrane transporter activity	2 of 447 in the list	20 of 6188 in the genome	1	gnl|UG|Isc#S41180988,gnl|UG|Isc#S52441163
GO:0019900	kinase binding	3 of 447 in the list	33 of 6188 in the genome	1	gnl|UG|Isc#S41035544,gnl|UG|Isc#S41131466,gnl|UG|Isc#S52440966
GO:0016740	transferase activity	88 of 447 in the list	1195 of 6188 in the genome	1	gnl|UG|Isc#S41019852,gnl|UG|Isc#S52454125,gnl|UG|Isc#S52449551,gnl|UG|Isc#S52446274,gnl|UG|Isc#S52452949,gnl|UG|Isc#S41177719,gnl|UG|Isc#S52453860,gnl|UG|Isc#S52449119,gnl|UG|Isc#S52448434,gnl|UG|Isc#S41062523,gnl|UG|Isc#S52450621,gnl|UG|Isc#S41017413,gnl|UG|Isc#S52449165,gnl|UG|Isc#S41043942,gnl|UG|Isc#S52437183,gnl|UG|Isc#S52436880,gnl|UG|Isc#S41051259,gnl|UG|Isc#S52436701,gnl|UG|Isc#S41121286,…
GO:0008134	transcription factor binding	5 of 447 in the list	60 of 6188 in the genome	1	gnl|UG|Isc#S41019852,gnl|UG|Isc#S41032819,gnl|UG|Isc#S41019283,gnl|UG|Isc#S41001013,gnl|UG|Isc#S52449243
GO:0016820	hydrolase activity, acting on acid anhydrides, catalyzing transmembrane movement of substances	7 of 447 in the list	87 of 6188 in the genome	1	gnl|UG|Isc#S52437733,gnl|UG|Isc#S52450145,gnl|UG|Isc#S41108298,gnl|UG|Isc#S52438282,gnl|UG|Isc#S41026261,gnl|UG|Isc#S41046528,gnl|UG|Isc#S41136402
GO:0016829	lyase activity	9 of 447 in the list	114 of 6188 in the genome	1	gnl|UG|Isc#S41017613,gnl|UG|Isc#S41020985,gnl|UG|Isc#S41182358,gnl|UG|Isc#S41015867,gnl|UG|Isc#S52440647,gnl|UG|Isc#S41072159,gnl|UG|Isc#S41188803,gnl|UG|Isc#S41047645,gnl|UG|Isc#S41060920
GO:0005342	organic acid transmembrane transporter activity	2 of 447 in the list	21 of 6188 in the genome	1	gnl|UG|Isc#S41180988,gnl|UG|Isc#S52441163
GO:0030414	peptidase inhibitor activity	11 of 447 in the list	143 of 6188 in the genome	1	gnl|UG|Isc#S41052927,gnl|UG|Isc#S41013283,gnl|UG|Isc#S41158047,gnl|UG|Isc#S52440915,gnl|UG|Isc#S41061496,gnl|UG|Isc#S52445746,gnl|UG|Isc#S41004410,gnl|UG|Isc#S52439529,gnl|UG|Isc#S41101407,gnl|UG|Isc#S41133460,gnl|UG|Isc#S52441940
GO:0019787	small conjugating protein ligase activity	5 of 447 in the list	62 of 6188 in the genome	1	gnl|UG|Isc#S41100321,gnl|UG|Isc#S52446631,gnl|UG|Isc#S52456069,gnl|UG|Isc#S52439814,gnl|UG|Isc#S52445956
GO:0016860	intramolecular oxidoreductase activity	3 of 447 in the list	35 of 6188 in the genome	1	gnl|UG|Isc#S52452469,gnl|UG|Isc#S41075939,gnl|UG|Isc#S41051592
GO:0046872	metal ion binding	74 of 447 in the list	1012 of 6188 in the genome	1	gnl|UG|Isc#S41019852,gnl|UG|Isc#S41155206,gnl|UG|Isc#S52450588,gnl|UG|Isc#S41154177,gnl|UG|Isc#S41088560,gnl|UG|Isc#S41165069,gnl|UG|Isc#S41075939,gnl|UG|Isc#S41046528,gnl|UG|Isc#S52437183,gnl|UG|Isc#S41000114,gnl|UG|Isc#S41175870,gnl|UG|Isc#S52456966,gnl|UG|Isc#S52456021,gnl|UG|Isc#S52440693,gnl|UG|Isc#S41098495,gnl|UG|Isc#S41175422,gnl|UG|Isc#S41044943,gnl|UG|Isc#S41167312,gnl|UG|Isc#S52455055,…
GO:0008484	sulfuric ester hydrolase activity	2 of 447 in the list	23 of 6188 in the genome	1	gnl|UG|Isc#S41138332,gnl|UG|Isc#S41035999
GO:0050136	NADH dehydrogenase (quinone) activity	2 of 447 in the list	23 of 6188 in the genome	1	gnl|UG|Isc#S41082026,gnl|UG|Isc#S40998901
GO:0004620	phospholipase activity	3 of 447 in the list	37 of 6188 in the genome	1	gnl|UG|Isc#S52442885,gnl|UG|Isc#S52437563,gnl|UG|Isc#S41067048
GO:0016620	oxidoreductase activity, acting on the aldehyde or oxo group of donors, NAD or NADP as acceptor	3 of 447 in the list	37 of 6188 in the genome	1	gnl|UG|Isc#S41099656,gnl|UG|Isc#S41045491,gnl|UG|Isc#S41036620
GO:0003712	transcription cofactor activity	4 of 447 in the list	51 of 6188 in the genome	1	gnl|UG|Isc#S41019852,gnl|UG|Isc#S41032819,gnl|UG|Isc#S41001013,gnl|UG|Isc#S52449243
GO:0016705	oxidoreductase activity, acting on paired donors, with incorporation or reduction of molecular oxygen	21 of 447 in the list	287 of 6188 in the genome	1	gnl|UG|Isc#S52450448,gnl|UG|Isc#S41155206,gnl|UG|Isc#S41088560,gnl|UG|Isc#S41051592,gnl|UG|Isc#S41180608,gnl|UG|Isc#S52454794,gnl|UG|Isc#S41045592,gnl|UG|Isc#S41119765,gnl|UG|Isc#S41075939,gnl|UG|Isc#S52437827,gnl|UG|Isc#S52444672,gnl|UG|Isc#S52456966,gnl|UG|Isc#S41175870,gnl|UG|Isc#S41151190,gnl|UG|Isc#S52454232,gnl|UG|Isc#S41119953,gnl|UG|Isc#S41098495,gnl|UG|Isc#S41112782,gnl|UG|Isc#S52443994,…
GO:0008233	peptidase activity	29 of 447 in the list	398 of 6188 in the genome	1	gnl|UG|Isc#S41036520,gnl|UG|Isc#S52451053,gnl|UG|Isc#S41123509,gnl|UG|Isc#S41109387,gnl|UG|Isc#S52440381,gnl|UG|Isc#S41076047,gnl|UG|Isc#S41093272,gnl|UG|Isc#S41190304,gnl|UG|Isc#S52438512,gnl|UG|Isc#S41011486,gnl|UG|Isc#S40998611,gnl|UG|Isc#S52437708,gnl|UG|Isc#S52437832,gnl|UG|Isc#S52456203,gnl|UG|Isc#S41121725,gnl|UG|Isc#S41167018,gnl|UG|Isc#S41001972,gnl|UG|Isc#S41127791,gnl|UG|Isc#S41163281,…
GO:0046914	transition metal ion binding	56 of 447 in the list	773 of 6188 in the genome	1	gnl|UG|Isc#S41019852,gnl|UG|Isc#S52451053,gnl|UG|Isc#S41155206,gnl|UG|Isc#S52450588,gnl|UG|Isc#S41154177,gnl|UG|Isc#S41088560,gnl|UG|Isc#S52438573,gnl|UG|Isc#S52448895,gnl|UG|Isc#S52439149,gnl|UG|Isc#S41165069,gnl|UG|Isc#S41075939,gnl|UG|Isc#S41046528,gnl|UG|Isc#S52437827,gnl|UG|Isc#S52437183,gnl|UG|Isc#S52447255,gnl|UG|Isc#S40999592,gnl|UG|Isc#S41175870,gnl|UG|Isc#S52456966,gnl|UG|Isc#S52456021,…
GO:0004866	endopeptidase inhibitor activity	10 of 447 in the list	135 of 6188 in the genome	1	gnl|UG|Isc#S41052927,gnl|UG|Isc#S41013283,gnl|UG|Isc#S52440915,gnl|UG|Isc#S41061496,gnl|UG|Isc#S52445746,gnl|UG|Isc#S41004410,gnl|UG|Isc#S52439529,gnl|UG|Isc#S41101407,gnl|UG|Isc#S41133460,gnl|UG|Isc#S52441940
GO:0051540	metal cluster binding	4 of 447 in the list	52 of 6188 in the genome	1	gnl|UG|Isc#S41001259,gnl|UG|Isc#S52453276,gnl|UG|Isc#S52448631,gnl|UG|Isc#S40998901
GO:0016298	lipase activity	3 of 447 in the list	38 of 6188 in the genome	1	gnl|UG|Isc#S52442885,gnl|UG|Isc#S52437563,gnl|UG|Isc#S41067048
GO:0003954	NADH dehydrogenase activity	2 of 447 in the list	24 of 6188 in the genome	1	gnl|UG|Isc#S41082026,gnl|UG|Isc#S40998901
GO:0004601	peroxidase activity	2 of 447 in the list	24 of 6188 in the genome	1	gnl|UG|Isc#S41080291,gnl|UG|Isc#S52449203
GO:0016645	oxidoreductase activity, acting on the CH-NH group of donors	2 of 447 in the list	24 of 6188 in the genome	1	gnl|UG|Isc#S41006464,gnl|UG|Isc#S41119747
GO:0016684	oxidoreductase activity, acting on peroxide as acceptor	2 of 447 in the list	24 of 6188 in the genome	1	gnl|UG|Isc#S41080291,gnl|UG|Isc#S52449203
GO:0016817	hydrolase activity, acting on acid anhydrides	31 of 447 in the list	429 of 6188 in the genome	1	gnl|UG|Isc#S41033504,gnl|UG|Isc#S41108298,gnl|UG|Isc#S41102626,gnl|UG|Isc#S41024015,gnl|UG|Isc#S52443564,gnl|UG|Isc#S52449901,gnl|UG|Isc#S52447810,gnl|UG|Isc#S52438282,gnl|UG|Isc#S52450827,gnl|UG|Isc#S41159377,gnl|UG|Isc#S52438451,gnl|UG|Isc#S41001013,gnl|UG|Isc#S52449165,gnl|UG|Isc#S41026261,gnl|UG|Isc#S52441866,gnl|UG|Isc#S41136402,gnl|UG|Isc#S41053988,gnl|UG|Isc#S41046528,gnl|UG|Isc#S52437733,…
GO:0008146	sulfotransferase activity	8 of 447 in the list	109 of 6188 in the genome	1	gnl|UG|Isc#S52447795,gnl|UG|Isc#S52453860,gnl|UG|Isc#S52455376,gnl|UG|Isc#S52445277,gnl|UG|Isc#S41189365,gnl|UG|Isc#S52436701,gnl|UG|Isc#S41028488,gnl|UG|Isc#S41116162
GO:0008170	N-methyltransferase activity	4 of 447 in the list	53 of 6188 in the genome	1	gnl|UG|Isc#S52437183,gnl|UG|Isc#S52455716,gnl|UG|Isc#S52439603,gnl|UG|Isc#S41081036
GO:0016741	transferase activity, transferring one-carbon groups	14 of 447 in the list	194 of 6188 in the genome	1	gnl|UG|Isc#S41178749,gnl|UG|Isc#S52450472,gnl|UG|Isc#S52437183,gnl|UG|Isc#S52456423,gnl|UG|Isc#S52454402,gnl|UG|Isc#S52438644,gnl|UG|Isc#S52439603,gnl|UG|Isc#S52445532,gnl|UG|Isc#S52455716,gnl|UG|Isc#S41051259,gnl|UG|Isc#S52438029,gnl|UG|Isc#S41044943,gnl|UG|Isc#S41081036,gnl|UG|Isc#S52442987
GO:0019904	protein domain specific binding	2 of 447 in the list	25 of 6188 in the genome	1	gnl|UG|Isc#S41001013,gnl|UG|Isc#S52451673
GO:0015399	primary active transmembrane transporter activity	7 of 447 in the list	97 of 6188 in the genome	1	gnl|UG|Isc#S52437733,gnl|UG|Isc#S52450145,gnl|UG|Isc#S41108298,gnl|UG|Isc#S52438282,gnl|UG|Isc#S52450827,gnl|UG|Isc#S41026261,gnl|UG|Isc#S41046528
GO:0015405	P-P-bond-hydrolysis-driven transmembrane transporter activity	7 of 447 in the list	97 of 6188 in the genome	1	gnl|UG|Isc#S52437733,gnl|UG|Isc#S52450145,gnl|UG|Isc#S41108298,gnl|UG|Isc#S52438282,gnl|UG|Isc#S52450827,gnl|UG|Isc#S41026261,gnl|UG|Isc#S41046528
GO:0004857	enzyme inhibitor activity	11 of 447 in the list	154 of 6188 in the genome	1	gnl|UG|Isc#S41052927,gnl|UG|Isc#S41013283,gnl|UG|Isc#S41158047,gnl|UG|Isc#S52440915,gnl|UG|Isc#S41061496,gnl|UG|Isc#S52445746,gnl|UG|Isc#S41004410,gnl|UG|Isc#S52439529,gnl|UG|Isc#S41101407,gnl|UG|Isc#S41133460,gnl|UG|Isc#S52441940
GO:0061134	peptidase regulator activity	11 of 447 in the list	154 of 6188 in the genome	1	gnl|UG|Isc#S41052927,gnl|UG|Isc#S41013283,gnl|UG|Isc#S41158047,gnl|UG|Isc#S52440915,gnl|UG|Isc#S41061496,gnl|UG|Isc#S52445746,gnl|UG|Isc#S41004410,gnl|UG|Isc#S52439529,gnl|UG|Isc#S41101407,gnl|UG|Isc#S41133460,gnl|UG|Isc#S52441940
GO:0008483	transaminase activity	2 of 447 in the list	26 of 6188 in the genome	1	gnl|UG|Isc#S52449551,gnl|UG|Isc#S52440647
GO:0042626	ATPase activity, coupled to transmembrane movement of substances	6 of 447 in the list	84 of 6188 in the genome	1	gnl|UG|Isc#S52437733,gnl|UG|Isc#S52450145,gnl|UG|Isc#S41108298,gnl|UG|Isc#S52438282,gnl|UG|Isc#S41026261,gnl|UG|Isc#S41046528
GO:0016462	pyrophosphatase activity	30 of 447 in the list	425 of 6188 in the genome	1	gnl|UG|Isc#S41033504,gnl|UG|Isc#S41108298,gnl|UG|Isc#S41102626,gnl|UG|Isc#S41024015,gnl|UG|Isc#S52443564,gnl|UG|Isc#S52449901,gnl|UG|Isc#S52447810,gnl|UG|Isc#S52438282,gnl|UG|Isc#S52450827,gnl|UG|Isc#S41159377,gnl|UG|Isc#S52438451,gnl|UG|Isc#S41001013,gnl|UG|Isc#S52449165,gnl|UG|Isc#S41026261,gnl|UG|Isc#S52441866,gnl|UG|Isc#S41053988,gnl|UG|Isc#S41046528,gnl|UG|Isc#S52437733,gnl|UG|Isc#S41165827,…
GO:0016712	oxidoreductase activity, acting on paired donors, with incorporation or reduction of molecular oxygen, reduced flavin or flavoprotein as one donor, and incorporation of one atom of oxygen	13 of 447 in the list	185 of 6188 in the genome	1	gnl|UG|Isc#S52450448,gnl|UG|Isc#S41088560,gnl|UG|Isc#S41175870,gnl|UG|Isc#S41051592,gnl|UG|Isc#S52456966,gnl|UG|Isc#S41151190,gnl|UG|Isc#S52454232,gnl|UG|Isc#S41098495,gnl|UG|Isc#S41119953,gnl|UG|Isc#S41112782,gnl|UG|Isc#S41119765,gnl|UG|Isc#S41075939,gnl|UG|Isc#S52443994
GO:0043492	ATPase activity, coupled to movement of substances	6 of 447 in the list	85 of 6188 in the genome	1	gnl|UG|Isc#S52437733,gnl|UG|Isc#S52450145,gnl|UG|Isc#S41108298,gnl|UG|Isc#S52438282,gnl|UG|Isc#S41026261,gnl|UG|Isc#S41046528
GO:0019001	guanyl nucleotide binding	12 of 447 in the list	171 of 6188 in the genome	1	gnl|UG|Isc#S41033504,gnl|UG|Isc#S41165827,gnl|UG|Isc#S52438244,gnl|UG|Isc#S41024015,gnl|UG|Isc#S52436880,gnl|UG|Isc#S41099971,gnl|UG|Isc#S41000385,gnl|UG|Isc#S52442885,gnl|UG|Isc#S52437563,gnl|UG|Isc#S41188803,gnl|UG|Isc#S52449165,gnl|UG|Isc#S41067048
GO:0032561	guanyl ribonucleotide binding	12 of 447 in the list	171 of 6188 in the genome	1	gnl|UG|Isc#S41033504,gnl|UG|Isc#S41165827,gnl|UG|Isc#S52438244,gnl|UG|Isc#S41024015,gnl|UG|Isc#S52436880,gnl|UG|Isc#S41099971,gnl|UG|Isc#S41000385,gnl|UG|Isc#S52442885,gnl|UG|Isc#S52437563,gnl|UG|Isc#S41188803,gnl|UG|Isc#S52449165,gnl|UG|Isc#S41067048
GO:0016818	hydrolase activity, acting on acid anhydrides, in phosphorus-containing anhydrides	30 of 447 in the list	426 of 6188 in the genome	1	gnl|UG|Isc#S41033504,gnl|UG|Isc#S41108298,gnl|UG|Isc#S41102626,gnl|UG|Isc#S41024015,gnl|UG|Isc#S52443564,gnl|UG|Isc#S52449901,gnl|UG|Isc#S52447810,gnl|UG|Isc#S52438282,gnl|UG|Isc#S52450827,gnl|UG|Isc#S41159377,gnl|UG|Isc#S52438451,gnl|UG|Isc#S41001013,gnl|UG|Isc#S52449165,gnl|UG|Isc#S41026261,gnl|UG|Isc#S52441866,gnl|UG|Isc#S41053988,gnl|UG|Isc#S41046528,gnl|UG|Isc#S52437733,gnl|UG|Isc#S41165827,…
GO:0015631	tubulin binding	2 of 447 in the list	27 of 6188 in the genome	1	gnl|UG|Isc#S52444146,gnl|UG|Isc#S52437194
GO:0043566	structure-specific DNA binding	2 of 447 in the list	27 of 6188 in the genome	1	gnl|UG|Isc#S52440693,gnl|UG|Isc#S52441866
GO:0061135	endopeptidase regulator activity	10 of 447 in the list	145 of 6188 in the genome	1	gnl|UG|Isc#S41052927,gnl|UG|Isc#S41013283,gnl|UG|Isc#S52440915,gnl|UG|Isc#S41061496,gnl|UG|Isc#S52445746,gnl|UG|Isc#S41004410,gnl|UG|Isc#S52439529,gnl|UG|Isc#S41101407,gnl|UG|Isc#S41133460,gnl|UG|Isc#S52441940
GO:0022857	transmembrane transporter activity	19 of 447 in the list	274 of 6188 in the genome	1	gnl|UG|Isc#S41069307,gnl|UG|Isc#S41180988,gnl|UG|Isc#S41108298,gnl|UG|Isc#S52453075,gnl|UG|Isc#S41151146,gnl|UG|Isc#S52444420,gnl|UG|Isc#S52446813,gnl|UG|Isc#S52438282,gnl|UG|Isc#S52450827,gnl|UG|Isc#S41026261,gnl|UG|Isc#S41136402,gnl|UG|Isc#S41046528,gnl|UG|Isc#S41104836,gnl|UG|Isc#S52437733,gnl|UG|Isc#S52450278,gnl|UG|Isc#S41112062,gnl|UG|Isc#S52441163,gnl|UG|Isc#S52450145,gnl|UG|Isc#S52444939
GO:0016769	transferase activity, transferring nitrogenous groups	2 of 447 in the list	28 of 6188 in the genome	1	gnl|UG|Isc#S52449551,gnl|UG|Isc#S52440647
GO:0048037	cofactor binding	9 of 447 in the list	131 of 6188 in the genome	1	gnl|UG|Isc#S41032819,gnl|UG|Isc#S52449551,gnl|UG|Isc#S52448233,gnl|UG|Isc#S52444672,gnl|UG|Isc#S52440647,gnl|UG|Isc#S52448434,gnl|UG|Isc#S41175541,gnl|UG|Isc#S52448410,gnl|UG|Isc#S52447131
GO:0003676	nucleic acid binding	48 of 447 in the list	685 of 6188 in the genome	1	gnl|UG|Isc#S41019852,gnl|UG|Isc#S41033504,gnl|UG|Isc#S41181233,gnl|UG|Isc#S52446393,gnl|UG|Isc#S52448434,gnl|UG|Isc#S41009740,gnl|UG|Isc#S52447713,gnl|UG|Isc#S41064599,gnl|UG|Isc#S52449165,gnl|UG|Isc#S52441866,gnl|UG|Isc#S52437183,gnl|UG|Isc#S41072473,gnl|UG|Isc#S52437459,gnl|UG|Isc#S52436880,gnl|UG|Isc#S41055526,gnl|UG|Isc#S41059495,gnl|UG|Isc#S52440693,gnl|UG|Isc#S41004632,gnl|UG|Isc#S41051259,…
GO:0030234	enzyme regulator activity	17 of 447 in the list	247 of 6188 in the genome	1	gnl|UG|Isc#S52442535,gnl|UG|Isc#S41052927,gnl|UG|Isc#S52451878,gnl|UG|Isc#S52440915,gnl|UG|Isc#S52447437,gnl|UG|Isc#S52453716,gnl|UG|Isc#S52455645,gnl|UG|Isc#S52445746,gnl|UG|Isc#S41004410,gnl|UG|Isc#S52439529,gnl|UG|Isc#S41133460,gnl|UG|Isc#S52441940,gnl|UG|Isc#S41158047,gnl|UG|Isc#S41013283,gnl|UG|Isc#S52454181,gnl|UG|Isc#S41061496,gnl|UG|Isc#S41101407
GO:0016405	CoA-ligase activity	3 of 447 in the list	44 of 6188 in the genome	1	gnl|UG|Isc#S52456083,gnl|UG|Isc#S52455447,gnl|UG|Isc#S52452046
GO:0016830	carbon-carbon lyase activity	3 of 447 in the list	44 of 6188 in the genome	1	gnl|UG|Isc#S41020985,gnl|UG|Isc#S41188803,gnl|UG|Isc#S41060920
GO:0030695	GTPase regulator activity	3 of 447 in the list	45 of 6188 in the genome	1	gnl|UG|Isc#S52455645,gnl|UG|Isc#S52451878,gnl|UG|Isc#S52454181
GO:0060589	nucleoside-triphosphatase regulator activity	3 of 447 in the list	45 of 6188 in the genome	1	gnl|UG|Isc#S52455645,gnl|UG|Isc#S52451878,gnl|UG|Isc#S52454181
GO:0005216	ion channel activity	2 of 447 in the list	30 of 6188 in the genome	1	gnl|UG|Isc#S41104836,gnl|UG|Isc#S52450278
GO:0022838	substrate-specific channel activity	2 of 447 in the list	30 of 6188 in the genome	1	gnl|UG|Isc#S41104836,gnl|UG|Isc#S52450278
GO:0016747	transferase activity, transferring acyl groups other than amino-acyl groups	13 of 447 in the list	195 of 6188 in the genome	1	gnl|UG|Isc#S41019852,gnl|UG|Isc#S41108977,gnl|UG|Isc#S52452949,gnl|UG|Isc#S41109733,gnl|UG|Isc#S52449243,gnl|UG|Isc#S52447874,gnl|UG|Isc#S41111897,gnl|UG|Isc#S52444799,gnl|UG|Isc#S41135602,gnl|UG|Isc#S52450621,gnl|UG|Isc#S52439550,gnl|UG|Isc#S52449409,gnl|UG|Isc#S41043942
GO:0022804	active transmembrane transporter activity	9 of 447 in the list	137 of 6188 in the genome	1	gnl|UG|Isc#S52437733,gnl|UG|Isc#S41108298,gnl|UG|Isc#S41151146,gnl|UG|Isc#S52450145,gnl|UG|Isc#S52450827,gnl|UG|Isc#S52438282,gnl|UG|Isc#S52446813,gnl|UG|Isc#S41046528,gnl|UG|Isc#S41026261
GO:0016746	transferase activity, transferring acyl groups	14 of 447 in the list	211 of 6188 in the genome	1	gnl|UG|Isc#S41019852,gnl|UG|Isc#S41108977,gnl|UG|Isc#S52452949,gnl|UG|Isc#S41109733,gnl|UG|Isc#S52449243,gnl|UG|Isc#S52447874,gnl|UG|Isc#S41111897,gnl|UG|Isc#S52444799,gnl|UG|Isc#S41135602,gnl|UG|Isc#S41154435,gnl|UG|Isc#S52450621,gnl|UG|Isc#S52439550,gnl|UG|Isc#S52449409,gnl|UG|Isc#S41043942
GO:0008135	translation factor activity, nucleic acid binding	7 of 447 in the list	108 of 6188 in the genome	1	gnl|UG|Isc#S52447119,gnl|UG|Isc#S41033504,gnl|UG|Isc#S41072473,gnl|UG|Isc#S52456069,gnl|UG|Isc#S41024015,gnl|UG|Isc#S52449165,gnl|UG|Isc#S52436880
GO:0016853	isomerase activity	7 of 447 in the list	108 of 6188 in the genome	1	gnl|UG|Isc#S52445773,gnl|UG|Isc#S52455605,gnl|UG|Isc#S52452469,gnl|UG|Isc#S41110436,gnl|UG|Isc#S41123280,gnl|UG|Isc#S41075939,gnl|UG|Isc#S41051592
GO:0004468	lysine N-acetyltransferase activity	4 of 447 in the list	63 of 6188 in the genome	1	gnl|UG|Isc#S41019852,gnl|UG|Isc#S41135602,gnl|UG|Isc#S52450621,gnl|UG|Isc#S52449243
GO:0016859	cis-trans isomerase activity	2 of 447 in the list	32 of 6188 in the genome	1	gnl|UG|Isc#S52455605,gnl|UG|Isc#S41123280
GO:0034062	RNA polymerase activity	2 of 447 in the list	32 of 6188 in the genome	1	gnl|UG|Isc#S41004632,gnl|UG|Isc#S41121286
GO:0042625	ATPase activity, coupled to transmembrane movement of ions	3 of 447 in the list	48 of 6188 in the genome	1	gnl|UG|Isc#S52450145,gnl|UG|Isc#S41026261,gnl|UG|Isc#S41046528
GO:0005506	iron ion binding	19 of 447 in the list	287 of 6188 in the genome	1	gnl|UG|Isc#S52450448,gnl|UG|Isc#S41155206,gnl|UG|Isc#S41088560,gnl|UG|Isc#S41051592,gnl|UG|Isc#S41172637,gnl|UG|Isc#S41165069,gnl|UG|Isc#S41119765,gnl|UG|Isc#S41075939,gnl|UG|Isc#S41084846,gnl|UG|Isc#S40999592,gnl|UG|Isc#S52456966,gnl|UG|Isc#S41175870,gnl|UG|Isc#S41151190,gnl|UG|Isc#S52454232,gnl|UG|Isc#S41098495,gnl|UG|Isc#S41119953,gnl|UG|Isc#S41112782,gnl|UG|Isc#S41175422,gnl|UG|Isc#S52443994
GO:0016836	hydro-lyase activity	2 of 447 in the list	33 of 6188 in the genome	1	gnl|UG|Isc#S41072159,gnl|UG|Isc#S41047645
GO:0019829	cation-transporting ATPase activity	2 of 447 in the list	33 of 6188 in the genome	1	gnl|UG|Isc#S52450145,gnl|UG|Isc#S41046528
GO:0016655	oxidoreductase activity, acting on NADH or NADPH, quinone or similar compound as acceptor	2 of 447 in the list	34 of 6188 in the genome	1	gnl|UG|Isc#S41082026,gnl|UG|Isc#S40998901
GO:0008092	cytoskeletal protein binding	5 of 447 in the list	82 of 6188 in the genome	1	gnl|UG|Isc#S52444146,gnl|UG|Isc#S52437194,gnl|UG|Isc#S41129842,gnl|UG|Isc#S52439204,gnl|UG|Isc#S41091897
GO:0004091	carboxylesterase activity	6 of 447 in the list	98 of 6188 in the genome	1	gnl|UG|Isc#S41064977,gnl|UG|Isc#S41045637,gnl|UG|Isc#S52456185,gnl|UG|Isc#S41176352,gnl|UG|Isc#S52450538,gnl|UG|Isc#S41052996
GO:0008080	N-acetyltransferase activity	4 of 447 in the list	67 of 6188 in the genome	1	gnl|UG|Isc#S41019852,gnl|UG|Isc#S41135602,gnl|UG|Isc#S52450621,gnl|UG|Isc#S52449243
GO:0042802	identical protein binding	5 of 447 in the list	83 of 6188 in the genome	1	gnl|UG|Isc#S52444146,gnl|UG|Isc#S52449551,gnl|UG|Isc#S52452792,gnl|UG|Isc#S52456800,gnl|UG|Isc#S41081036
GO:0015267	channel activity	2 of 447 in the list	35 of 6188 in the genome	1	gnl|UG|Isc#S41104836,gnl|UG|Isc#S52450278
GO:0022803	passive transmembrane transporter activity	2 of 447 in the list	35 of 6188 in the genome	1	gnl|UG|Isc#S41104836,gnl|UG|Isc#S52450278
GO:0030247	polysaccharide binding	2 of 447 in the list	35 of 6188 in the genome	1	gnl|UG|Isc#S52444002,gnl|UG|Isc#S52451235
GO:0001071	nucleic acid binding transcription factor activity	5 of 447 in the list	84 of 6188 in the genome	1	gnl|UG|Isc#S41019852,gnl|UG|Isc#S52444799,gnl|UG|Isc#S41055526,gnl|UG|Isc#S52451618,gnl|UG|Isc#S41075640
GO:0005215	transporter activity	23 of 447 in the list	355 of 6188 in the genome	1	gnl|UG|Isc#S41069307,gnl|UG|Isc#S41180988,gnl|UG|Isc#S41108298,gnl|UG|Isc#S52453075,gnl|UG|Isc#S41151146,gnl|UG|Isc#S41172637,gnl|UG|Isc#S52444420,gnl|UG|Isc#S41165069,gnl|UG|Isc#S52446813,gnl|UG|Isc#S52438282,gnl|UG|Isc#S52450827,gnl|UG|Isc#S41026261,gnl|UG|Isc#S41136402,gnl|UG|Isc#S41046528,gnl|UG|Isc#S41104836,gnl|UG|Isc#S52437733,gnl|UG|Isc#S52450278,gnl|UG|Isc#S41112062,gnl|UG|Isc#S52441163,…
GO:0001871	pattern binding	2 of 447 in the list	36 of 6188 in the genome	1	gnl|UG|Isc#S52444002,gnl|UG|Isc#S52451235
GO:0031406	carboxylic acid binding	2 of 447 in the list	36 of 6188 in the genome	1	gnl|UG|Isc#S41181443,gnl|UG|Isc#S52440647
GO:0042623	ATPase activity, coupled	11 of 447 in the list	178 of 6188 in the genome	1	gnl|UG|Isc#S52437733,gnl|UG|Isc#S41108298,gnl|UG|Isc#S52437459,gnl|UG|Isc#S52450145,gnl|UG|Isc#S52440693,gnl|UG|Isc#S52447810,gnl|UG|Isc#S41159377,gnl|UG|Isc#S52438282,gnl|UG|Isc#S52438451,gnl|UG|Isc#S41026261,gnl|UG|Isc#S41046528
GO:0016410	N-acyltransferase activity	4 of 447 in the list	70 of 6188 in the genome	1	gnl|UG|Isc#S41019852,gnl|UG|Isc#S41135602,gnl|UG|Isc#S52450621,gnl|UG|Isc#S52449243
GO:0008194	UDP-glycosyltransferase activity	2 of 447 in the list	37 of 6188 in the genome	1	gnl|UG|Isc#S52455459,gnl|UG|Isc#S41050621
GO:0016628	oxidoreductase activity, acting on the CH-CH group of donors, NAD or NADP as acceptor	7 of 447 in the list	118 of 6188 in the genome	1	gnl|UG|Isc#S52441157,gnl|UG|Isc#S41000114,gnl|UG|Isc#S41022133,gnl|UG|Isc#S41118682,gnl|UG|Isc#S52453075,gnl|UG|Isc#S41175422,gnl|UG|Isc#S41071883
GO:0003723	RNA binding	14 of 447 in the list	227 of 6188 in the genome	1	gnl|UG|Isc#S52447119,gnl|UG|Isc#S41033504,gnl|UG|Isc#S41072473,gnl|UG|Isc#S41181233,gnl|UG|Isc#S41116273,gnl|UG|Isc#S52452693,gnl|UG|Isc#S41024015,gnl|UG|Isc#S52436880,gnl|UG|Isc#S41059495,gnl|UG|Isc#S52448434,gnl|UG|Isc#S52456069,gnl|UG|Isc#S52447713,gnl|UG|Isc#S41062335,gnl|UG|Isc#S52449165
GO:0016887	ATPase activity	12 of 447 in the list	197 of 6188 in the genome	1	gnl|UG|Isc#S52437733,gnl|UG|Isc#S41108298,gnl|UG|Isc#S52437459,gnl|UG|Isc#S52450145,gnl|UG|Isc#S52440693,gnl|UG|Isc#S52447810,gnl|UG|Isc#S52438282,gnl|UG|Isc#S52450827,gnl|UG|Isc#S41159377,gnl|UG|Isc#S52438451,gnl|UG|Isc#S41026261,gnl|UG|Isc#S41046528
GO:0008757	S-adenosylmethionine-dependent methyltransferase activity	5 of 447 in the list	90 of 6188 in the genome	1	gnl|UG|Isc#S52437183,gnl|UG|Isc#S52455716,gnl|UG|Isc#S52439603,gnl|UG|Isc#S52442987,gnl|UG|Isc#S41081036
GO:0016835	carbon-oxygen lyase activity	2 of 447 in the list	40 of 6188 in the genome	1	gnl|UG|Isc#S41072159,gnl|UG|Isc#S41047645
GO:0016651	oxidoreductase activity, acting on NADH or NADPH	3 of 447 in the list	58 of 6188 in the genome	1	gnl|UG|Isc#S52454127,gnl|UG|Isc#S41082026,gnl|UG|Isc#S40998901
GO:0008168	methyltransferase activity	8 of 447 in the list	140 of 6188 in the genome	1	gnl|UG|Isc#S41178749,gnl|UG|Isc#S52437183,gnl|UG|Isc#S52456423,gnl|UG|Isc#S52439603,gnl|UG|Isc#S52455716,gnl|UG|Isc#S41051259,gnl|UG|Isc#S41081036,gnl|UG|Isc#S52442987
GO:0004888	transmembrane receptor activity	2 of 447 in the list	41 of 6188 in the genome	1	gnl|UG|Isc#S52440273,gnl|UG|Isc#S41181443
GO:0016627	oxidoreductase activity, acting on the CH-CH group of donors	8 of 447 in the list	142 of 6188 in the genome	1	gnl|UG|Isc#S52441157,gnl|UG|Isc#S41000114,gnl|UG|Isc#S41022133,gnl|UG|Isc#S41157103,gnl|UG|Isc#S41118682,gnl|UG|Isc#S52453075,gnl|UG|Isc#S41175422,gnl|UG|Isc#S41071883
GO:0046983	protein dimerization activity	2 of 447 in the list	42 of 6188 in the genome	1	gnl|UG|Isc#S52444146,gnl|UG|Isc#S52449119
GO:0030528	transcription regulator activity	8 of 447 in the list	143 of 6188 in the genome	1	gnl|UG|Isc#S41019852,gnl|UG|Isc#S41032819,gnl|UG|Isc#S52449243,gnl|UG|Isc#S52451673,gnl|UG|Isc#S52456069,gnl|UG|Isc#S40999785,gnl|UG|Isc#S52451618,gnl|UG|Isc#S41001013
GO:0030246	carbohydrate binding	3 of 447 in the list	64 of 6188 in the genome	1	gnl|UG|Isc#S52444002,gnl|UG|Isc#S52451235,gnl|UG|Isc#S52448410
GO:0016765	transferase activity, transferring alkyl or aryl (other than methyl) groups	3 of 447 in the list	65 of 6188 in the genome	1	gnl|UG|Isc#S41104456,gnl|UG|Isc#S41179851,gnl|UG|Isc#S41091191
GO:0050662	coenzyme binding	3 of 447 in the list	66 of 6188 in the genome	1	gnl|UG|Isc#S41032819,gnl|UG|Isc#S52444672,gnl|UG|Isc#S52447131
GO:0016788	hydrolase activity, acting on ester bonds	25 of 447 in the list	423 of 6188 in the genome	1	gnl|UG|Isc#S41108977,gnl|UG|Isc#S41045637,gnl|UG|Isc#S41176352,gnl|UG|Isc#S41163125,gnl|UG|Isc#S41052996,gnl|UG|Isc#S52449914,gnl|UG|Isc#S52440904,gnl|UG|Isc#S52454831,gnl|UG|Isc#S41067048,gnl|UG|Isc#S52450031,gnl|UG|Isc#S52456185,gnl|UG|Isc#S41138332,gnl|UG|Isc#S52439906,gnl|UG|Isc#S52437832,gnl|UG|Isc#S41035999,gnl|UG|Isc#S41064977,gnl|UG|Isc#S41120429,gnl|UG|Isc#S52442885,gnl|UG|Isc#S52437563,…
GO:0008415	acyltransferase activity	9 of 447 in the list	172 of 6188 in the genome	1	gnl|UG|Isc#S41019852,gnl|UG|Isc#S41108977,gnl|UG|Isc#S52452949,gnl|UG|Isc#S52449243,gnl|UG|Isc#S52447874,gnl|UG|Isc#S41111897,gnl|UG|Isc#S41135602,gnl|UG|Isc#S52439550,gnl|UG|Isc#S52450621
GO:0004175	endopeptidase activity	12 of 447 in the list	228 of 6188 in the genome	1	gnl|UG|Isc#S41123509,gnl|UG|Isc#S52437708,gnl|UG|Isc#S52437832,gnl|UG|Isc#S41058025,gnl|UG|Isc#S52440381,gnl|UG|Isc#S52436879,gnl|UG|Isc#S41093272,gnl|UG|Isc#S52439099,gnl|UG|Isc#S41190304,gnl|UG|Isc#S52438512,gnl|UG|Isc#S41075481,gnl|UG|Isc#S41113470
GO:0004518	nuclease activity	3 of 447 in the list	74 of 6188 in the genome	1	gnl|UG|Isc#S41163125,gnl|UG|Isc#S52450268,gnl|UG|Isc#S52456936
GO:0022892	substrate-specific transporter activity	15 of 447 in the list	281 of 6188 in the genome	1	gnl|UG|Isc#S41069307,gnl|UG|Isc#S52437733,gnl|UG|Isc#S41104836,gnl|UG|Isc#S41180988,gnl|UG|Isc#S52450278,gnl|UG|Isc#S41112062,gnl|UG|Isc#S52441163,gnl|UG|Isc#S41172637,gnl|UG|Isc#S52450145,gnl|UG|Isc#S52439204,gnl|UG|Isc#S41165069,gnl|UG|Isc#S52444939,gnl|UG|Isc#S52456800,gnl|UG|Isc#S41026261,gnl|UG|Isc#S41046528
GO:0003677	DNA binding	6 of 447 in the list	131 of 6188 in the genome	1	gnl|UG|Isc#S52440693,gnl|UG|Isc#S41001013,gnl|UG|Isc#S52441866,gnl|UG|Isc#S52451618,gnl|UG|Isc#S41081036,gnl|UG|Isc#S41075640
GO:0015077	monovalent inorganic cation transmembrane transporter activity	2 of 447 in the list	56 of 6188 in the genome	1	gnl|UG|Isc#S41069307,gnl|UG|Isc#S41026261
GO:0015075	ion transmembrane transporter activity	8 of 447 in the list	166 of 6188 in the genome	1	gnl|UG|Isc#S41069307,gnl|UG|Isc#S52450145,gnl|UG|Isc#S41104836,gnl|UG|Isc#S41180988,gnl|UG|Isc#S52450278,gnl|UG|Isc#S52441163,gnl|UG|Isc#S41026261,gnl|UG|Isc#S41046528
GO:0016787	hydrolase activity	96 of 447 in the list	1492 of 6188 in the genome	1	gnl|UG|Isc#S41036520,gnl|UG|Isc#S41045637,gnl|UG|Isc#S41109387,gnl|UG|Isc#S52438451,gnl|UG|Isc#S52449165,gnl|UG|Isc#S41046528,gnl|UG|Isc#S41136402,gnl|UG|Isc#S41067048,gnl|UG|Isc#S41043942,gnl|UG|Isc#S41165827,gnl|UG|Isc#S41138332,gnl|UG|Isc#S52437459,gnl|UG|Isc#S52436880,gnl|UG|Isc#S41000385,gnl|UG|Isc#S41064977,gnl|UG|Isc#S41127791,gnl|UG|Isc#S52440693,gnl|UG|Isc#S52436879,gnl|UG|Isc#S41060469,…
GO:0004553	hydrolase activity, hydrolyzing O-glycosyl compounds	4 of 447 in the list	97 of 6188 in the genome	1	gnl|UG|Isc#S41080256,gnl|UG|Isc#S52452792,gnl|UG|Isc#S52449049,gnl|UG|Isc#S52446491
GO:0022890	inorganic cation transmembrane transporter activity	2 of 447 in the list	60 of 6188 in the genome	1	gnl|UG|Isc#S41069307,gnl|UG|Isc#S41026261
GO:0022891	substrate-specific transmembrane transporter activity	10 of 447 in the list	208 of 6188 in the genome	1	gnl|UG|Isc#S41069307,gnl|UG|Isc#S41104836,gnl|UG|Isc#S41180988,gnl|UG|Isc#S52450278,gnl|UG|Isc#S41112062,gnl|UG|Isc#S52441163,gnl|UG|Isc#S52450145,gnl|UG|Isc#S52444939,gnl|UG|Isc#S41046528,gnl|UG|Isc#S41026261
GO:0004872	receptor activity	2 of 447 in the list	62 of 6188 in the genome	1	gnl|UG|Isc#S52440273,gnl|UG|Isc#S41181443
GO:0016209	antioxidant activity	2 of 447 in the list	64 of 6188 in the genome	1	gnl|UG|Isc#S41080291,gnl|UG|Isc#S52449203
GO:0016791	phosphatase activity	5 of 447 in the list	127 of 6188 in the genome	1	gnl|UG|Isc#S41120429,gnl|UG|Isc#S52439906,gnl|UG|Isc#S52456244,gnl|UG|Isc#S52449914,gnl|UG|Isc#S52450646
GO:0008324	cation transmembrane transporter activity	4 of 447 in the list	111 of 6188 in the genome	1	gnl|UG|Isc#S41069307,gnl|UG|Isc#S52450145,gnl|UG|Isc#S41026261,gnl|UG|Isc#S41046528
GO:0005515	protein binding	48 of 447 in the list	828 of 6188 in the genome	1	gnl|UG|Isc#S41019852,gnl|UG|Isc#S52449551,gnl|UG|Isc#S41177719,gnl|UG|Isc#S52440966,gnl|UG|Isc#S52449119,gnl|UG|Isc#S52448878,gnl|UG|Isc#S52446860,gnl|UG|Isc#S52450827,gnl|UG|Isc#S52444146,gnl|UG|Isc#S41032819,gnl|UG|Isc#S41017613,gnl|UG|Isc#S41145513,gnl|UG|Isc#S41148853,gnl|UG|Isc#S52439520,gnl|UG|Isc#S41001017,gnl|UG|Isc#S52451673,gnl|UG|Isc#S52456069,gnl|UG|Isc#S41135602,gnl|UG|Isc#S52439099,…
GO:0016758	transferase activity, transferring hexosyl groups	2 of 447 in the list	70 of 6188 in the genome	1	gnl|UG|Isc#S52455459,gnl|UG|Isc#S41050621
GO:0016798	hydrolase activity, acting on glycosyl bonds	4 of 447 in the list	117 of 6188 in the genome	1	gnl|UG|Isc#S41080256,gnl|UG|Isc#S52452792,gnl|UG|Isc#S52449049,gnl|UG|Isc#S52446491
GO:0016709	oxidoreductase activity, acting on paired donors, with incorporation or reduction of molecular oxygen, NADH or NADPH as one donor, and incorporation of one atom of oxygen	2 of 447 in the list	74 of 6188 in the genome	1	gnl|UG|Isc#S41119953,gnl|UG|Isc#S52444672
GO:0042578	phosphoric ester hydrolase activity	5 of 447 in the list	139 of 6188 in the genome	1	gnl|UG|Isc#S41120429,gnl|UG|Isc#S52439906,gnl|UG|Isc#S52456244,gnl|UG|Isc#S52449914,gnl|UG|Isc#S52450646
GO:0005198	structural molecule activity	11 of 447 in the list	258 of 6188 in the genome	1	gnl|UG|Isc#S52455521,gnl|UG|Isc#S52448701,gnl|UG|Isc#S52456365,gnl|UG|Isc#S41066113,gnl|UG|Isc#S41116856,gnl|UG|Isc#S41099971,gnl|UG|Isc#S41072259,gnl|UG|Isc#S41017499,gnl|UG|Isc#S41029127,gnl|UG|Isc#S52454794,gnl|UG|Isc#S41054497
GO:0016757	transferase activity, transferring glycosyl groups	3 of 447 in the list	107 of 6188 in the genome	1	gnl|UG|Isc#S41172886,gnl|UG|Isc#S52455459,gnl|UG|Isc#S41050621
