# Supplementary material for: Comparative analysis of microRNA profiles between wild and cultured Haemaphysalis longicornis (Acari, Ixodidae) ticks
Source: Parasite. 2019 Mar 26;26:18. doi: 10.1051/parasite/2019018 (PMC6436478; doi:10.1051/parasite/2019018)
Supplement: Supplementary Material 6 — GO characteristics described for novel miRNAs. Accession numbers for GO and ontology terms and potential sites are provided for the target genes of novel miRNAs. The GO classification provides all analysis terms that are significantly enriched in the predicted target gene candidates of novel miRNAs compared to a reference gene background. [file parasite-26-18-s6.zip › HLCS_P.txt]

GO:0002697	regulation of immune effector process	4 of 365 in the list	8 of 5234 in the genome	0.90610	gnl|UG|Isc#S41172886,gnl|UG|Isc#S52439204,gnl|UG|Isc#S41170614,gnl|UG|Isc#S41000385
GO:0044281	small molecule metabolic process	87 of 365 in the list	948 of 5234 in the genome	1	gnl|UG|Isc#S52449551,gnl|UG|Isc#S52452949,gnl|UG|Isc#S52455832,gnl|UG|Isc#S41047258,gnl|UG|Isc#S52440616,gnl|UG|Isc#S41109387,gnl|UG|Isc#S41110436,gnl|UG|Isc#S41137924,gnl|UG|Isc#S52448410,gnl|UG|Isc#S52438451,gnl|UG|Isc#S52450012,gnl|UG|Isc#S41119747,gnl|UG|Isc#S52449165,gnl|UG|Isc#S41046528,gnl|UG|Isc#S41032819,gnl|UG|Isc#S52437183,gnl|UG|Isc#S41165827,gnl|UG|Isc#S41182358,gnl|UG|Isc#S52436880,…
GO:0019752	carboxylic acid metabolic process	36 of 365 in the list	332 of 5234 in the genome	1	gnl|UG|Isc#S52449551,gnl|UG|Isc#S52455832,gnl|UG|Isc#S41047258,gnl|UG|Isc#S52440616,gnl|UG|Isc#S41109387,gnl|UG|Isc#S41110436,gnl|UG|Isc#S41137924,gnl|UG|Isc#S52448410,gnl|UG|Isc#S52450012,gnl|UG|Isc#S41119747,gnl|UG|Isc#S52437827,gnl|UG|Isc#S41017613,gnl|UG|Isc#S52437462,gnl|UG|Isc#S41178887,gnl|UG|Isc#S41006464,gnl|UG|Isc#S41047645,gnl|UG|Isc#S52440939,gnl|UG|Isc#S41011039,gnl|UG|Isc#S41036620,…
GO:0010746	regulation of plasma membrane long-chain fatty acid transport	2 of 365 in the list	2 of 5234 in the genome	1	gnl|UG|Isc#S41097848,gnl|UG|Isc#S52455832
GO:0010866	regulation of triglyceride biosynthetic process	2 of 365 in the list	2 of 5234 in the genome	1	gnl|UG|Isc#S41097848,gnl|UG|Isc#S52455832
GO:0021954	central nervous system neuron development	2 of 365 in the list	2 of 5234 in the genome	1	gnl|UG|Isc#S41104836,gnl|UG|Isc#S41065319
GO:0021955	central nervous system neuron axonogenesis	2 of 365 in the list	2 of 5234 in the genome	1	gnl|UG|Isc#S41104836,gnl|UG|Isc#S41065319
GO:0051931	regulation of sensory perception	2 of 365 in the list	2 of 5234 in the genome	1	gnl|UG|Isc#S41172637,gnl|UG|Isc#S41165069
GO:0090207	regulation of triglyceride metabolic process	2 of 365 in the list	2 of 5234 in the genome	1	gnl|UG|Isc#S41097848,gnl|UG|Isc#S52455832
GO:2000191	regulation of fatty acid transport	2 of 365 in the list	2 of 5234 in the genome	1	gnl|UG|Isc#S41097848,gnl|UG|Isc#S52455832
GO:0006082	organic acid metabolic process	36 of 365 in the list	334 of 5234 in the genome	1	gnl|UG|Isc#S52449551,gnl|UG|Isc#S52455832,gnl|UG|Isc#S41047258,gnl|UG|Isc#S52440616,gnl|UG|Isc#S41109387,gnl|UG|Isc#S41110436,gnl|UG|Isc#S41137924,gnl|UG|Isc#S52448410,gnl|UG|Isc#S52450012,gnl|UG|Isc#S41119747,gnl|UG|Isc#S52437827,gnl|UG|Isc#S41017613,gnl|UG|Isc#S52437462,gnl|UG|Isc#S41178887,gnl|UG|Isc#S41006464,gnl|UG|Isc#S41047645,gnl|UG|Isc#S52440939,gnl|UG|Isc#S41011039,gnl|UG|Isc#S41036620,…
GO:0043436	oxoacid metabolic process	36 of 365 in the list	334 of 5234 in the genome	1	gnl|UG|Isc#S52449551,gnl|UG|Isc#S52455832,gnl|UG|Isc#S41047258,gnl|UG|Isc#S52440616,gnl|UG|Isc#S41109387,gnl|UG|Isc#S41110436,gnl|UG|Isc#S41137924,gnl|UG|Isc#S52448410,gnl|UG|Isc#S52450012,gnl|UG|Isc#S41119747,gnl|UG|Isc#S52437827,gnl|UG|Isc#S41017613,gnl|UG|Isc#S52437462,gnl|UG|Isc#S41178887,gnl|UG|Isc#S41006464,gnl|UG|Isc#S41047645,gnl|UG|Isc#S52440939,gnl|UG|Isc#S41011039,gnl|UG|Isc#S41036620,…
GO:0050877	neurological system process	14 of 365 in the list	94 of 5234 in the genome	1	gnl|UG|Isc#S41092723,gnl|UG|Isc#S52450390,gnl|UG|Isc#S41104836,gnl|UG|Isc#S52449551,gnl|UG|Isc#S52451878,gnl|UG|Isc#S52452792,gnl|UG|Isc#S52446393,gnl|UG|Isc#S41000385,gnl|UG|Isc#S52451673,gnl|UG|Isc#S41129842,gnl|UG|Isc#S52439204,gnl|UG|Isc#S52438451,gnl|UG|Isc#S52454831,gnl|UG|Isc#S52438512
GO:0007612	learning	4 of 365 in the list	11 of 5234 in the genome	1	gnl|UG|Isc#S41092723,gnl|UG|Isc#S52450390,gnl|UG|Isc#S41104836,gnl|UG|Isc#S52454831
GO:0007600	sensory perception	7 of 365 in the list	32 of 5234 in the genome	1	gnl|UG|Isc#S41104836,gnl|UG|Isc#S41129842,gnl|UG|Isc#S52452792,gnl|UG|Isc#S52438451,gnl|UG|Isc#S52446393,gnl|UG|Isc#S52454831,gnl|UG|Isc#S52451673
GO:0008217	regulation of blood pressure	3 of 365 in the list	6 of 5234 in the genome	1	gnl|UG|Isc#S41172637,gnl|UG|Isc#S52449551,gnl|UG|Isc#S41165069
GO:0003008	system process	18 of 365 in the list	137 of 5234 in the genome	1	gnl|UG|Isc#S41092723,gnl|UG|Isc#S52449551,gnl|UG|Isc#S52451878,gnl|UG|Isc#S52452792,gnl|UG|Isc#S52446393,gnl|UG|Isc#S41172637,gnl|UG|Isc#S41129842,gnl|UG|Isc#S41165069,gnl|UG|Isc#S52454794,gnl|UG|Isc#S52438451,gnl|UG|Isc#S52454831,gnl|UG|Isc#S52438512,gnl|UG|Isc#S41104836,gnl|UG|Isc#S52450390,gnl|UG|Isc#S41075640,gnl|UG|Isc#S52451673,gnl|UG|Isc#S41000385,gnl|UG|Isc#S52439204
GO:0042180	cellular ketone metabolic process	36 of 365 in the list	342 of 5234 in the genome	1	gnl|UG|Isc#S52449551,gnl|UG|Isc#S52455832,gnl|UG|Isc#S41047258,gnl|UG|Isc#S52440616,gnl|UG|Isc#S41109387,gnl|UG|Isc#S41110436,gnl|UG|Isc#S41137924,gnl|UG|Isc#S52448410,gnl|UG|Isc#S52450012,gnl|UG|Isc#S41119747,gnl|UG|Isc#S52437827,gnl|UG|Isc#S41017613,gnl|UG|Isc#S52437462,gnl|UG|Isc#S41178887,gnl|UG|Isc#S41006464,gnl|UG|Isc#S41047645,gnl|UG|Isc#S52440939,gnl|UG|Isc#S41011039,gnl|UG|Isc#S41036620,…
GO:0006418	tRNA aminoacylation for protein translation	9 of 365 in the list	52 of 5234 in the genome	1	gnl|UG|Isc#S52439435,gnl|UG|Isc#S52438899,gnl|UG|Isc#S41047258,gnl|UG|Isc#S52440750,gnl|UG|Isc#S52441637,gnl|UG|Isc#S52440616,gnl|UG|Isc#S52439947,gnl|UG|Isc#S52450012,gnl|UG|Isc#S52440939
GO:0043038	amino acid activation	9 of 365 in the list	52 of 5234 in the genome	1	gnl|UG|Isc#S52439435,gnl|UG|Isc#S52438899,gnl|UG|Isc#S41047258,gnl|UG|Isc#S52440750,gnl|UG|Isc#S52441637,gnl|UG|Isc#S52440616,gnl|UG|Isc#S52439947,gnl|UG|Isc#S52450012,gnl|UG|Isc#S52440939
GO:0043039	tRNA aminoacylation	9 of 365 in the list	52 of 5234 in the genome	1	gnl|UG|Isc#S52439435,gnl|UG|Isc#S52438899,gnl|UG|Isc#S41047258,gnl|UG|Isc#S52440750,gnl|UG|Isc#S52441637,gnl|UG|Isc#S52440616,gnl|UG|Isc#S52439947,gnl|UG|Isc#S52450012,gnl|UG|Isc#S52440939
GO:0000245	spliceosome assembly	3 of 365 in the list	7 of 5234 in the genome	1	gnl|UG|Isc#S41181233,gnl|UG|Isc#S41116273,gnl|UG|Isc#S52438451
GO:0009168	purine ribonucleoside monophosphate biosynthetic process	4 of 365 in the list	13 of 5234 in the genome	1	gnl|UG|Isc#S52454402,gnl|UG|Isc#S41020985,gnl|UG|Isc#S41182358,gnl|UG|Isc#S41060920
GO:0030534	adult behavior	4 of 365 in the list	13 of 5234 in the genome	1	gnl|UG|Isc#S52441157,gnl|UG|Isc#S41104836,gnl|UG|Isc#S52449551,gnl|UG|Isc#S41068467
GO:0048583	regulation of response to stimulus	10 of 365 in the list	64 of 5234 in the genome	1	gnl|UG|Isc#S41104836,gnl|UG|Isc#S41092847,gnl|UG|Isc#S41001017,gnl|UG|Isc#S41000385,gnl|UG|Isc#S41172886,gnl|UG|Isc#S52439204,gnl|UG|Isc#S41118526,gnl|UG|Isc#S41054497,gnl|UG|Isc#S41001013,gnl|UG|Isc#S41170614
GO:0009167	purine ribonucleoside monophosphate metabolic process	4 of 365 in the list	14 of 5234 in the genome	1	gnl|UG|Isc#S52454402,gnl|UG|Isc#S41020985,gnl|UG|Isc#S41182358,gnl|UG|Isc#S41060920
GO:0015669	gas transport	2 of 365 in the list	3 of 5234 in the genome	1	gnl|UG|Isc#S41172637,gnl|UG|Isc#S41165069
GO:0021545	cranial nerve development	2 of 365 in the list	3 of 5234 in the genome	1	gnl|UG|Isc#S41104836,gnl|UG|Isc#S41065319
GO:0032368	regulation of lipid transport	2 of 365 in the list	3 of 5234 in the genome	1	gnl|UG|Isc#S41097848,gnl|UG|Isc#S52455832
GO:0032890	regulation of organic acid transport	2 of 365 in the list	3 of 5234 in the genome	1	gnl|UG|Isc#S41097848,gnl|UG|Isc#S52455832
GO:0032868	response to insulin stimulus	3 of 365 in the list	8 of 5234 in the genome	1	gnl|UG|Isc#S41097848,gnl|UG|Isc#S52455832,gnl|UG|Isc#S52451119
GO:0006644	phospholipid metabolic process	7 of 365 in the list	39 of 5234 in the genome	1	gnl|UG|Isc#S41120429,gnl|UG|Isc#S41097848,gnl|UG|Isc#S52452792,gnl|UG|Isc#S52455832,gnl|UG|Isc#S52456800,gnl|UG|Isc#S41050621,gnl|UG|Isc#S41091191
GO:0050953	sensory perception of light stimulus	4 of 365 in the list	15 of 5234 in the genome	1	gnl|UG|Isc#S41129842,gnl|UG|Isc#S52438451,gnl|UG|Isc#S52446393,gnl|UG|Isc#S52454831
GO:0043434	response to peptide hormone stimulus	5 of 365 in the list	23 of 5234 in the genome	1	gnl|UG|Isc#S41097848,gnl|UG|Isc#S41188803,gnl|UG|Isc#S52455832,gnl|UG|Isc#S52456800,gnl|UG|Isc#S52451119
GO:0007186	G-protein coupled receptor protein signaling pathway	4 of 365 in the list	16 of 5234 in the genome	1	gnl|UG|Isc#S52440273,gnl|UG|Isc#S41129842,gnl|UG|Isc#S41181443,gnl|UG|Isc#S52437832
GO:0009127	purine nucleoside monophosphate biosynthetic process	4 of 365 in the list	16 of 5234 in the genome	1	gnl|UG|Isc#S52454402,gnl|UG|Isc#S41020985,gnl|UG|Isc#S41182358,gnl|UG|Isc#S41060920
GO:0019637	organophosphate metabolic process	7 of 365 in the list	41 of 5234 in the genome	1	gnl|UG|Isc#S41120429,gnl|UG|Isc#S41097848,gnl|UG|Isc#S52452792,gnl|UG|Isc#S52455832,gnl|UG|Isc#S52456800,gnl|UG|Isc#S41050621,gnl|UG|Isc#S41091191
GO:0007611	learning or memory	5 of 365 in the list	24 of 5234 in the genome	1	gnl|UG|Isc#S41092723,gnl|UG|Isc#S52450390,gnl|UG|Isc#S41104836,gnl|UG|Isc#S52454831,gnl|UG|Isc#S52438512
GO:0050890	cognition	5 of 365 in the list	24 of 5234 in the genome	1	gnl|UG|Isc#S41092723,gnl|UG|Isc#S52450390,gnl|UG|Isc#S41104836,gnl|UG|Isc#S52454831,gnl|UG|Isc#S52438512
GO:0006260	DNA replication	8 of 365 in the list	52 of 5234 in the genome	1	gnl|UG|Isc#S52442080,gnl|UG|Isc#S52449119,gnl|UG|Isc#S52440693,gnl|UG|Isc#S41141702,gnl|UG|Isc#S41073320,gnl|UG|Isc#S52451223,gnl|UG|Isc#S52453377,gnl|UG|Isc#S52441866
GO:0006414	translational elongation	2 of 365 in the list	4 of 5234 in the genome	1	gnl|UG|Isc#S52448434,gnl|UG|Isc#S52436880
GO:0008203	cholesterol metabolic process	2 of 365 in the list	4 of 5234 in the genome	1	gnl|UG|Isc#S52448233,gnl|UG|Isc#S41091191
GO:0021675	nerve development	2 of 365 in the list	4 of 5234 in the genome	1	gnl|UG|Isc#S41104836,gnl|UG|Isc#S41065319
GO:0034285	response to disaccharide stimulus	2 of 365 in the list	4 of 5234 in the genome	1	gnl|UG|Isc#S41097848,gnl|UG|Isc#S52455832
GO:0009126	purine nucleoside monophosphate metabolic process	4 of 365 in the list	17 of 5234 in the genome	1	gnl|UG|Isc#S52454402,gnl|UG|Isc#S41020985,gnl|UG|Isc#S41182358,gnl|UG|Isc#S41060920
GO:0032787	monocarboxylic acid metabolic process	12 of 365 in the list	93 of 5234 in the genome	1	gnl|UG|Isc#S52437827,gnl|UG|Isc#S41011039,gnl|UG|Isc#S41097848,gnl|UG|Isc#S41036620,gnl|UG|Isc#S52455832,gnl|UG|Isc#S41178887,gnl|UG|Isc#S41110436,gnl|UG|Isc#S41047645,gnl|UG|Isc#S41188803,gnl|UG|Isc#S41045592,gnl|UG|Isc#S52448410,gnl|UG|Isc#S52456800
GO:0007268	synaptic transmission	6 of 365 in the list	34 of 5234 in the genome	1	gnl|UG|Isc#S41104836,gnl|UG|Isc#S52449551,gnl|UG|Isc#S52451878,gnl|UG|Isc#S52439204,gnl|UG|Isc#S52454831,gnl|UG|Isc#S41000385
GO:0007610	behavior	12 of 365 in the list	94 of 5234 in the genome	1	gnl|UG|Isc#S52441157,gnl|UG|Isc#S41092723,gnl|UG|Isc#S52450390,gnl|UG|Isc#S41104836,gnl|UG|Isc#S52449551,gnl|UG|Isc#S52452792,gnl|UG|Isc#S52448233,gnl|UG|Isc#S41181443,gnl|UG|Isc#S41068467,gnl|UG|Isc#S41045592,gnl|UG|Isc#S52454831,gnl|UG|Isc#S52438512
GO:0051239	regulation of multicellular organismal process	12 of 365 in the list	95 of 5234 in the genome	1	gnl|UG|Isc#S41104836,gnl|UG|Isc#S41092847,gnl|UG|Isc#S52451990,gnl|UG|Isc#S52451673,gnl|UG|Isc#S41172886,gnl|UG|Isc#S41172637,gnl|UG|Isc#S41165069,gnl|UG|Isc#S41118526,gnl|UG|Isc#S41054497,gnl|UG|Isc#S52454831,gnl|UG|Isc#S52451618,gnl|UG|Isc#S41091191
GO:0019216	regulation of lipid metabolic process	4 of 365 in the list	18 of 5234 in the genome	1	gnl|UG|Isc#S41097848,gnl|UG|Isc#S52455832,gnl|UG|Isc#S52444939,gnl|UG|Isc#S41091191
GO:0019226	transmission of nerve impulse	7 of 365 in the list	45 of 5234 in the genome	1	gnl|UG|Isc#S41104836,gnl|UG|Isc#S52449551,gnl|UG|Isc#S52451878,gnl|UG|Isc#S52439204,gnl|UG|Isc#S52452792,gnl|UG|Isc#S52454831,gnl|UG|Isc#S41000385
GO:0043009	chordate embryonic development	6 of 365 in the list	36 of 5234 in the genome	1	gnl|UG|Isc#S41172637,gnl|UG|Isc#S52443864,gnl|UG|Isc#S41165069,gnl|UG|Isc#S52448859,gnl|UG|Isc#S52449243,gnl|UG|Isc#S52451673
GO:0001505	regulation of neurotransmitter levels	5 of 365 in the list	27 of 5234 in the genome	1	gnl|UG|Isc#S52449551,gnl|UG|Isc#S52451878,gnl|UG|Isc#S52439204,gnl|UG|Isc#S52454831,gnl|UG|Isc#S41000385
GO:0010212	response to ionizing radiation	3 of 365 in the list	11 of 5234 in the genome	1	gnl|UG|Isc#S41172886,gnl|UG|Isc#S52449119,gnl|UG|Isc#S52451673
GO:0009156	ribonucleoside monophosphate biosynthetic process	4 of 365 in the list	19 of 5234 in the genome	1	gnl|UG|Isc#S52454402,gnl|UG|Isc#S41020985,gnl|UG|Isc#S41182358,gnl|UG|Isc#S41060920
GO:0051604	protein maturation	4 of 365 in the list	19 of 5234 in the genome	1	gnl|UG|Isc#S41121725,gnl|UG|Isc#S41011486,gnl|UG|Isc#S52456203,gnl|UG|Isc#S41001972
GO:0031329	regulation of cellular catabolic process	6 of 365 in the list	37 of 5234 in the genome	1	gnl|UG|Isc#S41099656,gnl|UG|Isc#S52451878,gnl|UG|Isc#S41131466,gnl|UG|Isc#S52454181,gnl|UG|Isc#S52440966,gnl|UG|Isc#S41001013
GO:0007548	sex differentiation	5 of 365 in the list	28 of 5234 in the genome	1	gnl|UG|Isc#S52447561,gnl|UG|Isc#S52448233,gnl|UG|Isc#S41043648,gnl|UG|Isc#S52451673,gnl|UG|Isc#S41091191
GO:0008306	associative learning	2 of 365 in the list	5 of 5234 in the genome	1	gnl|UG|Isc#S41092723,gnl|UG|Isc#S52450390
GO:0019217	regulation of fatty acid metabolic process	2 of 365 in the list	5 of 5234 in the genome	1	gnl|UG|Isc#S41097848,gnl|UG|Isc#S52444939
GO:0048704	embryonic skeletal system morphogenesis	2 of 365 in the list	5 of 5234 in the genome	1	gnl|UG|Isc#S52448859,gnl|UG|Isc#S52451673
GO:0048705	skeletal system morphogenesis	2 of 365 in the list	5 of 5234 in the genome	1	gnl|UG|Isc#S52448859,gnl|UG|Isc#S52451673
GO:0048706	embryonic skeletal system development	2 of 365 in the list	5 of 5234 in the genome	1	gnl|UG|Isc#S52448859,gnl|UG|Isc#S52451673
GO:0006399	tRNA metabolic process	10 of 365 in the list	78 of 5234 in the genome	1	gnl|UG|Isc#S52439435,gnl|UG|Isc#S52438899,gnl|UG|Isc#S41047258,gnl|UG|Isc#S52440750,gnl|UG|Isc#S52441637,gnl|UG|Isc#S52440616,gnl|UG|Isc#S52437573,gnl|UG|Isc#S52439947,gnl|UG|Isc#S52450012,gnl|UG|Isc#S52440939
GO:0044255	cellular lipid metabolic process	18 of 365 in the list	168 of 5234 in the genome	1	gnl|UG|Isc#S52452792,gnl|UG|Isc#S52448233,gnl|UG|Isc#S41036620,gnl|UG|Isc#S52455832,gnl|UG|Isc#S52446491,gnl|UG|Isc#S52445091,gnl|UG|Isc#S41110436,gnl|UG|Isc#S41045592,gnl|UG|Isc#S52454831,gnl|UG|Isc#S41050621,gnl|UG|Isc#S52437827,gnl|UG|Isc#S52444146,gnl|UG|Isc#S41097848,gnl|UG|Isc#S41178887,gnl|UG|Isc#S41120429,gnl|UG|Isc#S41047645,gnl|UG|Isc#S52456800,gnl|UG|Isc#S41091191
GO:0009117	nucleotide metabolic process	30 of 365 in the list	313 of 5234 in the genome	1	gnl|UG|Isc#S41033504,gnl|UG|Isc#S52454402,gnl|UG|Isc#S41108298,gnl|UG|Isc#S41024015,gnl|UG|Isc#S52452242,gnl|UG|Isc#S52449901,gnl|UG|Isc#S52438282,gnl|UG|Isc#S41159377,gnl|UG|Isc#S52448410,gnl|UG|Isc#S52438451,gnl|UG|Isc#S41001013,gnl|UG|Isc#S52449165,gnl|UG|Isc#S41026261,gnl|UG|Isc#S52447131,gnl|UG|Isc#S52441866,gnl|UG|Isc#S52448589,gnl|UG|Isc#S41046528,gnl|UG|Isc#S52437733,gnl|UG|Isc#S41165827,…
GO:0009746	response to hexose stimulus	3 of 365 in the list	12 of 5234 in the genome	1	gnl|UG|Isc#S41097848,gnl|UG|Isc#S52455832,gnl|UG|Isc#S52439099
GO:0034284	response to monosaccharide stimulus	3 of 365 in the list	12 of 5234 in the genome	1	gnl|UG|Isc#S41097848,gnl|UG|Isc#S52455832,gnl|UG|Isc#S52439099
GO:0043900	regulation of multi-organism process	3 of 365 in the list	12 of 5234 in the genome	1	gnl|UG|Isc#S52439204,gnl|UG|Isc#S41170614,gnl|UG|Isc#S41000385
GO:0046890	regulation of lipid biosynthetic process	3 of 365 in the list	12 of 5234 in the genome	1	gnl|UG|Isc#S41097848,gnl|UG|Isc#S52455832,gnl|UG|Isc#S41091191
GO:0009161	ribonucleoside monophosphate metabolic process	4 of 365 in the list	20 of 5234 in the genome	1	gnl|UG|Isc#S52454402,gnl|UG|Isc#S41020985,gnl|UG|Isc#S41182358,gnl|UG|Isc#S41060920
GO:0032583	regulation of gene-specific transcription	4 of 365 in the list	20 of 5234 in the genome	1	gnl|UG|Isc#S41032819,gnl|UG|Isc#S41159377,gnl|UG|Isc#S52440966,gnl|UG|Isc#S41001013
GO:0006643	membrane lipid metabolic process	5 of 365 in the list	29 of 5234 in the genome	1	gnl|UG|Isc#S52444146,gnl|UG|Isc#S52452792,gnl|UG|Isc#S52454831,gnl|UG|Isc#S52446491,gnl|UG|Isc#S52445091
GO:0009064	glutamine family amino acid metabolic process	5 of 365 in the list	29 of 5234 in the genome	1	gnl|UG|Isc#S41006464,gnl|UG|Isc#S52437462,gnl|UG|Isc#S41176204,gnl|UG|Isc#S41119747,gnl|UG|Isc#S52440647
GO:0006753	nucleoside phosphate metabolic process	30 of 365 in the list	316 of 5234 in the genome	1	gnl|UG|Isc#S41033504,gnl|UG|Isc#S52454402,gnl|UG|Isc#S41108298,gnl|UG|Isc#S41024015,gnl|UG|Isc#S52452242,gnl|UG|Isc#S52449901,gnl|UG|Isc#S52438282,gnl|UG|Isc#S41159377,gnl|UG|Isc#S52448410,gnl|UG|Isc#S52438451,gnl|UG|Isc#S41001013,gnl|UG|Isc#S52449165,gnl|UG|Isc#S41026261,gnl|UG|Isc#S52447131,gnl|UG|Isc#S52441866,gnl|UG|Isc#S52448589,gnl|UG|Isc#S41046528,gnl|UG|Isc#S52437733,gnl|UG|Isc#S41165827,…
GO:0009792	embryo development ending in birth or egg hatching	8 of 365 in the list	59 of 5234 in the genome	1	gnl|UG|Isc#S41048901,gnl|UG|Isc#S52443864,gnl|UG|Isc#S52448859,gnl|UG|Isc#S52449243,gnl|UG|Isc#S52451673,gnl|UG|Isc#S41172637,gnl|UG|Isc#S41165069,gnl|UG|Isc#S52443435
GO:0002682	regulation of immune system process	7 of 365 in the list	49 of 5234 in the genome	1	gnl|UG|Isc#S41172886,gnl|UG|Isc#S52439204,gnl|UG|Isc#S41118526,gnl|UG|Isc#S41001017,gnl|UG|Isc#S41054497,gnl|UG|Isc#S41170614,gnl|UG|Isc#S41000385
GO:0044237	cellular metabolic process	189 of 365 in the list	2490 of 5234 in the genome	1	gnl|UG|Isc#S52454125,gnl|UG|Isc#S52449551,gnl|UG|Isc#S41177719,gnl|UG|Isc#S40999527,gnl|UG|Isc#S41047258,gnl|UG|Isc#S52449119,gnl|UG|Isc#S52448878,gnl|UG|Isc#S52448434,gnl|UG|Isc#S41165069,gnl|UG|Isc#S41110436,gnl|UG|Isc#S41137924,gnl|UG|Isc#S52438451,gnl|UG|Isc#S52450012,gnl|UG|Isc#S52450621,gnl|UG|Isc#S41114078,gnl|UG|Isc#S41119747,gnl|UG|Isc#S41075939,gnl|UG|Isc#S52437183,gnl|UG|Isc#S52443864,…
GO:0006631	fatty acid metabolic process	8 of 365 in the list	60 of 5234 in the genome	1	gnl|UG|Isc#S52437827,gnl|UG|Isc#S41110436,gnl|UG|Isc#S41047645,gnl|UG|Isc#S41097848,gnl|UG|Isc#S41045592,gnl|UG|Isc#S52455832,gnl|UG|Isc#S52456800,gnl|UG|Isc#S41178887
GO:0002831	regulation of response to biotic stimulus	3 of 365 in the list	13 of 5234 in the genome	1	gnl|UG|Isc#S52439204,gnl|UG|Isc#S41170614,gnl|UG|Isc#S41000385
GO:0006144	purine base metabolic process	3 of 365 in the list	13 of 5234 in the genome	1	gnl|UG|Isc#S52454402,gnl|UG|Isc#S41020985,gnl|UG|Isc#S41060920
GO:0021953	central nervous system neuron differentiation	2 of 365 in the list	6 of 5234 in the genome	1	gnl|UG|Isc#S41104836,gnl|UG|Isc#S41065319
GO:0043967	histone H4 acetylation	2 of 365 in the list	6 of 5234 in the genome	1	gnl|UG|Isc#S52449243,gnl|UG|Isc#S41081036
GO:0050688	regulation of defense response to virus	2 of 365 in the list	6 of 5234 in the genome	1	gnl|UG|Isc#S52439204,gnl|UG|Isc#S41000385
GO:0006261	DNA-dependent DNA replication	5 of 365 in the list	31 of 5234 in the genome	1	gnl|UG|Isc#S41141702,gnl|UG|Isc#S52442080,gnl|UG|Isc#S41073320,gnl|UG|Isc#S52453377,gnl|UG|Isc#S52441866
GO:0009062	fatty acid catabolic process	5 of 365 in the list	31 of 5234 in the genome	1	gnl|UG|Isc#S41110436,gnl|UG|Isc#S41047645,gnl|UG|Isc#S41097848,gnl|UG|Isc#S52455832,gnl|UG|Isc#S41178887
GO:0016042	lipid catabolic process	5 of 365 in the list	31 of 5234 in the genome	1	gnl|UG|Isc#S41110436,gnl|UG|Isc#S41047645,gnl|UG|Isc#S41097848,gnl|UG|Isc#S52455832,gnl|UG|Isc#S41178887
GO:0044242	cellular lipid catabolic process	5 of 365 in the list	31 of 5234 in the genome	1	gnl|UG|Isc#S41110436,gnl|UG|Isc#S41047645,gnl|UG|Isc#S41097848,gnl|UG|Isc#S52455832,gnl|UG|Isc#S41178887
GO:0072329	monocarboxylic acid catabolic process	5 of 365 in the list	31 of 5234 in the genome	1	gnl|UG|Isc#S41110436,gnl|UG|Isc#S41047645,gnl|UG|Isc#S41097848,gnl|UG|Isc#S52455832,gnl|UG|Isc#S41178887
GO:0080134	regulation of response to stress	6 of 365 in the list	41 of 5234 in the genome	1	gnl|UG|Isc#S41172886,gnl|UG|Isc#S52439204,gnl|UG|Isc#S41092847,gnl|UG|Isc#S41054497,gnl|UG|Isc#S41170614,gnl|UG|Isc#S41000385
GO:0009150	purine ribonucleotide metabolic process	24 of 365 in the list	249 of 5234 in the genome	1	gnl|UG|Isc#S41033504,gnl|UG|Isc#S52454402,gnl|UG|Isc#S41108298,gnl|UG|Isc#S41024015,gnl|UG|Isc#S52449901,gnl|UG|Isc#S52438282,gnl|UG|Isc#S41159377,gnl|UG|Isc#S52438451,gnl|UG|Isc#S52449165,gnl|UG|Isc#S41026261,gnl|UG|Isc#S52447131,gnl|UG|Isc#S41046528,gnl|UG|Isc#S52441866,gnl|UG|Isc#S52437733,gnl|UG|Isc#S41165827,gnl|UG|Isc#S41020985,gnl|UG|Isc#S41182358,gnl|UG|Isc#S41099971,gnl|UG|Isc#S52436880,…
GO:0009152	purine ribonucleotide biosynthetic process	8 of 365 in the list	62 of 5234 in the genome	1	gnl|UG|Isc#S52454402,gnl|UG|Isc#S41020985,gnl|UG|Isc#S41182358,gnl|UG|Isc#S52450145,gnl|UG|Isc#S41172886,gnl|UG|Isc#S41060920,gnl|UG|Isc#S52447131,gnl|UG|Isc#S41026261
GO:0009743	response to carbohydrate stimulus	3 of 365 in the list	14 of 5234 in the genome	1	gnl|UG|Isc#S41097848,gnl|UG|Isc#S52455832,gnl|UG|Isc#S52439099
GO:0030162	regulation of proteolysis	3 of 365 in the list	14 of 5234 in the genome	1	gnl|UG|Isc#S41131466,gnl|UG|Isc#S52440966,gnl|UG|Isc#S41170614
GO:0031644	regulation of neurological system process	3 of 365 in the list	14 of 5234 in the genome	1	gnl|UG|Isc#S41172637,gnl|UG|Isc#S41165069,gnl|UG|Isc#S52454831
GO:0033993	response to lipid	3 of 365 in the list	14 of 5234 in the genome	1	gnl|UG|Isc#S41097848,gnl|UG|Isc#S52455832,gnl|UG|Isc#S41091191
GO:0045137	development of primary sexual characteristics	3 of 365 in the list	14 of 5234 in the genome	1	gnl|UG|Isc#S52448233,gnl|UG|Isc#S41043648,gnl|UG|Isc#S41091191
GO:0048562	embryonic organ morphogenesis	3 of 365 in the list	14 of 5234 in the genome	1	gnl|UG|Isc#S41036620,gnl|UG|Isc#S52448859,gnl|UG|Isc#S52451673
GO:0071900	regulation of protein serine/threonine kinase activity	3 of 365 in the list	14 of 5234 in the genome	1	gnl|UG|Isc#S41131466,gnl|UG|Isc#S52448233,gnl|UG|Isc#S41054497
GO:0016569	covalent chromatin modification	8 of 365 in the list	63 of 5234 in the genome	1	gnl|UG|Isc#S41019852,gnl|UG|Isc#S41032819,gnl|UG|Isc#S52437183,gnl|UG|Isc#S52449243,gnl|UG|Isc#S52451673,gnl|UG|Isc#S52455716,gnl|UG|Isc#S41081036,gnl|UG|Isc#S41001013
GO:0016570	histone modification	8 of 365 in the list	63 of 5234 in the genome	1	gnl|UG|Isc#S41019852,gnl|UG|Isc#S41032819,gnl|UG|Isc#S52437183,gnl|UG|Isc#S52449243,gnl|UG|Isc#S52451673,gnl|UG|Isc#S52455716,gnl|UG|Isc#S41081036,gnl|UG|Isc#S41001013
GO:0006163	purine nucleotide metabolic process	25 of 365 in the list	266 of 5234 in the genome	1	gnl|UG|Isc#S41033504,gnl|UG|Isc#S52454402,gnl|UG|Isc#S41108298,gnl|UG|Isc#S41024015,gnl|UG|Isc#S52449901,gnl|UG|Isc#S52438282,gnl|UG|Isc#S41159377,gnl|UG|Isc#S52438451,gnl|UG|Isc#S52449165,gnl|UG|Isc#S41026261,gnl|UG|Isc#S52447131,gnl|UG|Isc#S52441866,gnl|UG|Isc#S41046528,gnl|UG|Isc#S52437733,gnl|UG|Isc#S41165827,gnl|UG|Isc#S41138220,gnl|UG|Isc#S41020985,gnl|UG|Isc#S41182358,gnl|UG|Isc#S41099971,…
GO:0006508	proteolysis	15 of 365 in the list	144 of 5234 in the genome	1	gnl|UG|Isc#S41076465,gnl|UG|Isc#S52450031,gnl|UG|Isc#S41092847,gnl|UG|Isc#S52437832,gnl|UG|Isc#S52439814,gnl|UG|Isc#S41001972,gnl|UG|Isc#S52446631,gnl|UG|Isc#S52447810,gnl|UG|Isc#S41131466,gnl|UG|Isc#S41159377,gnl|UG|Isc#S41093272,gnl|UG|Isc#S52456069,gnl|UG|Isc#S41054497,gnl|UG|Isc#S41011486,gnl|UG|Isc#S52449345
GO:0006139	nucleobase, nucleoside, nucleotide and nucleic acid metabolic process	80 of 365 in the list	992 of 5234 in the genome	1	gnl|UG|Isc#S41047258,gnl|UG|Isc#S52449119,gnl|UG|Isc#S52440616,gnl|UG|Isc#S52448410,gnl|UG|Isc#S52438451,gnl|UG|Isc#S52450012,gnl|UG|Isc#S52450621,gnl|UG|Isc#S52449165,gnl|UG|Isc#S41046528,gnl|UG|Isc#S52443864,gnl|UG|Isc#S41072473,gnl|UG|Isc#S41165827,gnl|UG|Isc#S41182358,gnl|UG|Isc#S52436880,gnl|UG|Isc#S41000385,gnl|UG|Isc#S52440693,gnl|UG|Isc#S41178522,gnl|UG|Isc#S41118526,gnl|UG|Isc#S52440939,…
GO:0009259	ribonucleotide metabolic process	24 of 365 in the list	255 of 5234 in the genome	1	gnl|UG|Isc#S41033504,gnl|UG|Isc#S52454402,gnl|UG|Isc#S41108298,gnl|UG|Isc#S41024015,gnl|UG|Isc#S52449901,gnl|UG|Isc#S52438282,gnl|UG|Isc#S41159377,gnl|UG|Isc#S52438451,gnl|UG|Isc#S52449165,gnl|UG|Isc#S41026261,gnl|UG|Isc#S52447131,gnl|UG|Isc#S41046528,gnl|UG|Isc#S52441866,gnl|UG|Isc#S52437733,gnl|UG|Isc#S41165827,gnl|UG|Isc#S41020985,gnl|UG|Isc#S41182358,gnl|UG|Isc#S41099971,gnl|UG|Isc#S52436880,…
GO:0006560	proline metabolic process	2 of 365 in the list	7 of 5234 in the genome	1	gnl|UG|Isc#S41006464,gnl|UG|Isc#S41119747
GO:0010565	regulation of cellular ketone metabolic process	2 of 365 in the list	7 of 5234 in the genome	1	gnl|UG|Isc#S41097848,gnl|UG|Isc#S52444939
GO:0019221	cytokine-mediated signaling pathway	2 of 365 in the list	7 of 5234 in the genome	1	gnl|UG|Isc#S41019283,gnl|UG|Isc#S52456800
GO:0045069	regulation of viral genome replication	2 of 365 in the list	7 of 5234 in the genome	1	gnl|UG|Isc#S52444146,gnl|UG|Isc#S52445613
GO:0060191	regulation of lipase activity	2 of 365 in the list	7 of 5234 in the genome	1	gnl|UG|Isc#S41109949,gnl|UG|Isc#S52454831
GO:0003013	circulatory system process	4 of 365 in the list	24 of 5234 in the genome	1	gnl|UG|Isc#S41172637,gnl|UG|Isc#S52449551,gnl|UG|Isc#S41165069,gnl|UG|Isc#S41075640
GO:0006629	lipid metabolic process	23 of 365 in the list	244 of 5234 in the genome	1	gnl|UG|Isc#S41019852,gnl|UG|Isc#S52452949,gnl|UG|Isc#S52452792,gnl|UG|Isc#S52448233,gnl|UG|Isc#S41036620,gnl|UG|Isc#S52455832,gnl|UG|Isc#S52446491,gnl|UG|Isc#S52445091,gnl|UG|Isc#S41051592,gnl|UG|Isc#S41110436,gnl|UG|Isc#S41045592,gnl|UG|Isc#S52454831,gnl|UG|Isc#S41075939,gnl|UG|Isc#S41050621,gnl|UG|Isc#S52444146,gnl|UG|Isc#S52437827,gnl|UG|Isc#S41097848,gnl|UG|Isc#S41178887,gnl|UG|Isc#S41120429,…
GO:0080090	regulation of primary metabolic process	31 of 365 in the list	348 of 5234 in the genome	1	gnl|UG|Isc#S41019852,gnl|UG|Isc#S52451878,gnl|UG|Isc#S52447561,gnl|UG|Isc#S41177719,gnl|UG|Isc#S52455832,gnl|UG|Isc#S52440966,gnl|UG|Isc#S52439814,gnl|UG|Isc#S52448434,gnl|UG|Isc#S52439728,gnl|UG|Isc#S52447810,gnl|UG|Isc#S41131466,gnl|UG|Isc#S41159377,gnl|UG|Isc#S41019283,gnl|UG|Isc#S41001013,gnl|UG|Isc#S41081036,gnl|UG|Isc#S41032819,gnl|UG|Isc#S41104836,gnl|UG|Isc#S41097848,gnl|UG|Isc#S52454181,…
GO:0002684	positive regulation of immune system process	4 of 365 in the list	25 of 5234 in the genome	1	gnl|UG|Isc#S41172886,gnl|UG|Isc#S41118526,gnl|UG|Isc#S41001017,gnl|UG|Isc#S41054497
GO:0031347	regulation of defense response	4 of 365 in the list	25 of 5234 in the genome	1	gnl|UG|Isc#S52439204,gnl|UG|Isc#S41054497,gnl|UG|Isc#S41170614,gnl|UG|Isc#S41000385
GO:0045859	regulation of protein kinase activity	4 of 365 in the list	25 of 5234 in the genome	1	gnl|UG|Isc#S41131466,gnl|UG|Isc#S52448233,gnl|UG|Isc#S41054497,gnl|UG|Isc#S52456800
GO:0055086	nucleobase, nucleoside and nucleotide metabolic process	30 of 365 in the list	336 of 5234 in the genome	1	gnl|UG|Isc#S41033504,gnl|UG|Isc#S52454402,gnl|UG|Isc#S41108298,gnl|UG|Isc#S41024015,gnl|UG|Isc#S52452242,gnl|UG|Isc#S52449901,gnl|UG|Isc#S52438282,gnl|UG|Isc#S41159377,gnl|UG|Isc#S52448410,gnl|UG|Isc#S52438451,gnl|UG|Isc#S41001013,gnl|UG|Isc#S52449165,gnl|UG|Isc#S41026261,gnl|UG|Isc#S52447131,gnl|UG|Isc#S52441866,gnl|UG|Isc#S52448589,gnl|UG|Isc#S41046528,gnl|UG|Isc#S52437733,gnl|UG|Isc#S41165827,…
GO:0008654	phospholipid biosynthetic process	3 of 365 in the list	16 of 5234 in the genome	1	gnl|UG|Isc#S52456800,gnl|UG|Isc#S41050621,gnl|UG|Isc#S41091191
GO:0046649	lymphocyte activation	3 of 365 in the list	16 of 5234 in the genome	1	gnl|UG|Isc#S41172886,gnl|UG|Isc#S41104836,gnl|UG|Isc#S41118526
GO:0006164	purine nucleotide biosynthetic process	8 of 365 in the list	68 of 5234 in the genome	1	gnl|UG|Isc#S52454402,gnl|UG|Isc#S41020985,gnl|UG|Isc#S41182358,gnl|UG|Isc#S52450145,gnl|UG|Isc#S41172886,gnl|UG|Isc#S41060920,gnl|UG|Isc#S52447131,gnl|UG|Isc#S41026261
GO:0009260	ribonucleotide biosynthetic process	8 of 365 in the list	68 of 5234 in the genome	1	gnl|UG|Isc#S52454402,gnl|UG|Isc#S41020985,gnl|UG|Isc#S41182358,gnl|UG|Isc#S52450145,gnl|UG|Isc#S41172886,gnl|UG|Isc#S41060920,gnl|UG|Isc#S52447131,gnl|UG|Isc#S41026261
GO:0023052	signaling	45 of 365 in the list	535 of 5234 in the genome	1	gnl|UG|Isc#S41019852,gnl|UG|Isc#S52449551,gnl|UG|Isc#S41075300,gnl|UG|Isc#S52451878,gnl|UG|Isc#S52440966,gnl|UG|Isc#S52453716,gnl|UG|Isc#S52436657,gnl|UG|Isc#S52455645,gnl|UG|Isc#S41011486,gnl|UG|Isc#S41067048,gnl|UG|Isc#S41071883,gnl|UG|Isc#S52444146,gnl|UG|Isc#S52450390,gnl|UG|Isc#S41104836,gnl|UG|Isc#S41001017,gnl|UG|Isc#S52451990,gnl|UG|Isc#S41000385,gnl|UG|Isc#S41181443,gnl|UG|Isc#S41175422,…
GO:0044248	cellular catabolic process	38 of 365 in the list	443 of 5234 in the genome	1	gnl|UG|Isc#S41033504,gnl|UG|Isc#S52449551,gnl|UG|Isc#S41163125,gnl|UG|Isc#S52455832,gnl|UG|Isc#S41110436,gnl|UG|Isc#S52438451,gnl|UG|Isc#S52449165,gnl|UG|Isc#S52441866,gnl|UG|Isc#S41046528,gnl|UG|Isc#S52450031,gnl|UG|Isc#S41165827,gnl|UG|Isc#S52436880,gnl|UG|Isc#S41000385,gnl|UG|Isc#S41178887,gnl|UG|Isc#S41047645,gnl|UG|Isc#S52456069,gnl|UG|Isc#S52439099,gnl|UG|Isc#S41108298,gnl|UG|Isc#S41024015,…
GO:0031326	regulation of cellular biosynthetic process	21 of 365 in the list	225 of 5234 in the genome	1	gnl|UG|Isc#S41019852,gnl|UG|Isc#S52447561,gnl|UG|Isc#S52455832,gnl|UG|Isc#S52440966,gnl|UG|Isc#S52448434,gnl|UG|Isc#S52439728,gnl|UG|Isc#S52447810,gnl|UG|Isc#S41159377,gnl|UG|Isc#S41019283,gnl|UG|Isc#S41001013,gnl|UG|Isc#S41081036,gnl|UG|Isc#S41032819,gnl|UG|Isc#S41097848,gnl|UG|Isc#S52451673,gnl|UG|Isc#S41004632,gnl|UG|Isc#S52456069,gnl|UG|Isc#S40999785,gnl|UG|Isc#S41054497,gnl|UG|Isc#S52451618,…
GO:0001934	positive regulation of protein phosphorylation	2 of 365 in the list	8 of 5234 in the genome	1	gnl|UG|Isc#S41131466,gnl|UG|Isc#S52440966
GO:0007618	mating	2 of 365 in the list	8 of 5234 in the genome	1	gnl|UG|Isc#S52449551,gnl|UG|Isc#S52452792
GO:0015908	fatty acid transport	2 of 365 in the list	8 of 5234 in the genome	1	gnl|UG|Isc#S52450827,gnl|UG|Isc#S52456800
GO:0019321	pentose metabolic process	2 of 365 in the list	8 of 5234 in the genome	1	gnl|UG|Isc#S52448410,gnl|UG|Isc#S52448589
GO:0042445	hormone metabolic process	2 of 365 in the list	8 of 5234 in the genome	1	gnl|UG|Isc#S41036620,gnl|UG|Isc#S41045592
GO:2000241	regulation of reproductive process	2 of 365 in the list	8 of 5234 in the genome	1	gnl|UG|Isc#S52444146,gnl|UG|Isc#S52445613
GO:0009987	cellular process	242 of 365 in the list	3302 of 5234 in the genome	1	gnl|UG|Isc#S41069307,gnl|UG|Isc#S52454125,gnl|UG|Isc#S52449551,gnl|UG|Isc#S52446274,gnl|UG|Isc#S52447561,gnl|UG|Isc#S41177719,gnl|UG|Isc#S40999527,gnl|UG|Isc#S41047258,gnl|UG|Isc#S52449119,gnl|UG|Isc#S52448878,gnl|UG|Isc#S52448434,gnl|UG|Isc#S41165069,gnl|UG|Isc#S41110436,gnl|UG|Isc#S41137924,gnl|UG|Isc#S52438451,gnl|UG|Isc#S52450012,gnl|UG|Isc#S52450621,gnl|UG|Isc#S41114078,gnl|UG|Isc#S52436626,…
GO:0044057	regulation of system process	4 of 365 in the list	26 of 5234 in the genome	1	gnl|UG|Isc#S41172637,gnl|UG|Isc#S41165069,gnl|UG|Isc#S52454831,gnl|UG|Isc#S41091191
GO:0044238	primary metabolic process	190 of 365 in the list	2551 of 5234 in the genome	1	gnl|UG|Isc#S41036520,gnl|UG|Isc#S52449551,gnl|UG|Isc#S52452949,gnl|UG|Isc#S41177719,gnl|UG|Isc#S41047258,gnl|UG|Isc#S52449119,gnl|UG|Isc#S52448878,gnl|UG|Isc#S52448434,gnl|UG|Isc#S41110436,gnl|UG|Isc#S41137924,gnl|UG|Isc#S52438451,gnl|UG|Isc#S52450012,gnl|UG|Isc#S52450621,gnl|UG|Isc#S41114078,gnl|UG|Isc#S41119747,gnl|UG|Isc#S41075939,gnl|UG|Isc#S41043942,gnl|UG|Isc#S52437183,gnl|UG|Isc#S52443864,…
GO:0030163	protein catabolic process	12 of 365 in the list	116 of 5234 in the genome	1	gnl|UG|Isc#S41076465,gnl|UG|Isc#S52450031,gnl|UG|Isc#S52437832,gnl|UG|Isc#S52439814,gnl|UG|Isc#S52446631,gnl|UG|Isc#S52447810,gnl|UG|Isc#S41131466,gnl|UG|Isc#S41159377,gnl|UG|Isc#S52456069,gnl|UG|Isc#S52454831,gnl|UG|Isc#S41054497,gnl|UG|Isc#S52449345
GO:0017144	drug metabolic process	3 of 365 in the list	17 of 5234 in the genome	1	gnl|UG|Isc#S41119953,gnl|UG|Isc#S41075939,gnl|UG|Isc#S41051592
GO:0019362	pyridine nucleotide metabolic process	3 of 365 in the list	17 of 5234 in the genome	1	gnl|UG|Isc#S41172886,gnl|UG|Isc#S52448410,gnl|UG|Isc#S52448589
GO:0022618	ribonucleoprotein complex assembly	3 of 365 in the list	17 of 5234 in the genome	1	gnl|UG|Isc#S41181233,gnl|UG|Isc#S41116273,gnl|UG|Isc#S52438451
GO:0040009	regulation of growth rate	3 of 365 in the list	17 of 5234 in the genome	1	gnl|UG|Isc#S41129842,gnl|UG|Isc#S52447561,gnl|UG|Isc#S41043648
GO:0046496	nicotinamide nucleotide metabolic process	3 of 365 in the list	17 of 5234 in the genome	1	gnl|UG|Isc#S41172886,gnl|UG|Isc#S52448410,gnl|UG|Isc#S52448589
GO:0048568	embryonic organ development	3 of 365 in the list	17 of 5234 in the genome	1	gnl|UG|Isc#S41036620,gnl|UG|Isc#S52448859,gnl|UG|Isc#S52451673
GO:0071826	ribonucleoprotein complex subunit organization	3 of 365 in the list	17 of 5234 in the genome	1	gnl|UG|Isc#S41181233,gnl|UG|Isc#S41116273,gnl|UG|Isc#S52438451
GO:0044265	cellular macromolecule catabolic process	15 of 365 in the list	153 of 5234 in the genome	1	gnl|UG|Isc#S41076465,gnl|UG|Isc#S52450031,gnl|UG|Isc#S41163125,gnl|UG|Isc#S52437832,gnl|UG|Isc#S52439814,gnl|UG|Isc#S52446631,gnl|UG|Isc#S52449901,gnl|UG|Isc#S52447810,gnl|UG|Isc#S41131466,gnl|UG|Isc#S52456069,gnl|UG|Isc#S41159377,gnl|UG|Isc#S52450268,gnl|UG|Isc#S41054497,gnl|UG|Isc#S52454831,gnl|UG|Isc#S52449345
GO:0050896	response to stimulus	66 of 365 in the list	823 of 5234 in the genome	1	gnl|UG|Isc#S41019852,gnl|UG|Isc#S52449551,gnl|UG|Isc#S52455832,gnl|UG|Isc#S52449119,gnl|UG|Isc#S41165069,gnl|UG|Isc#S41104836,gnl|UG|Isc#S52443864,gnl|UG|Isc#S41103062,gnl|UG|Isc#S52451673,gnl|UG|Isc#S52440693,gnl|UG|Isc#S41181443,gnl|UG|Isc#S41118682,gnl|UG|Isc#S52439099,gnl|UG|Isc#S52449409,gnl|UG|Isc#S41091191,gnl|UG|Isc#S52454402,gnl|UG|Isc#S41035544,gnl|UG|Isc#S52452792,gnl|UG|Isc#S41036620,…
GO:0006473	protein acetylation	4 of 365 in the list	27 of 5234 in the genome	1	gnl|UG|Isc#S41019852,gnl|UG|Isc#S41001013,gnl|UG|Isc#S52449243,gnl|UG|Isc#S41081036
GO:0043543	protein acylation	4 of 365 in the list	27 of 5234 in the genome	1	gnl|UG|Isc#S41019852,gnl|UG|Isc#S41001013,gnl|UG|Isc#S52449243,gnl|UG|Isc#S41081036
GO:0006519	cellular amino acid and derivative metabolic process	19 of 365 in the list	204 of 5234 in the genome	1	gnl|UG|Isc#S52449551,gnl|UG|Isc#S41047258,gnl|UG|Isc#S52440750,gnl|UG|Isc#S52441637,gnl|UG|Isc#S52440616,gnl|UG|Isc#S52440647,gnl|UG|Isc#S41102540,gnl|UG|Isc#S41159377,gnl|UG|Isc#S52450012,gnl|UG|Isc#S41119747,gnl|UG|Isc#S52439435,gnl|UG|Isc#S52456423,gnl|UG|Isc#S52438899,gnl|UG|Isc#S52437462,gnl|UG|Isc#S52453200,gnl|UG|Isc#S41006464,gnl|UG|Isc#S52439947,gnl|UG|Isc#S41176204,gnl|UG|Isc#S52440939
GO:0032501	multicellular organismal process	65 of 365 in the list	811 of 5234 in the genome	1	gnl|UG|Isc#S52449551,gnl|UG|Isc#S52451878,gnl|UG|Isc#S52447561,gnl|UG|Isc#S40999527,gnl|UG|Isc#S52449119,gnl|UG|Isc#S41165069,gnl|UG|Isc#S52438451,gnl|UG|Isc#S41032819,gnl|UG|Isc#S41104836,gnl|UG|Isc#S52443864,gnl|UG|Isc#S41050418,gnl|UG|Isc#S41000385,gnl|UG|Isc#S52451673,gnl|UG|Isc#S52440693,gnl|UG|Isc#S41118526,gnl|UG|Isc#S41043648,gnl|UG|Isc#S41091191,gnl|UG|Isc#S52452792,gnl|UG|Isc#S52446307,…
GO:0009889	regulation of biosynthetic process	22 of 365 in the list	242 of 5234 in the genome	1	gnl|UG|Isc#S41019852,gnl|UG|Isc#S52447561,gnl|UG|Isc#S52455832,gnl|UG|Isc#S52440966,gnl|UG|Isc#S52448434,gnl|UG|Isc#S52439728,gnl|UG|Isc#S52447810,gnl|UG|Isc#S41159377,gnl|UG|Isc#S41019283,gnl|UG|Isc#S41001013,gnl|UG|Isc#S41081036,gnl|UG|Isc#S41032819,gnl|UG|Isc#S41097848,gnl|UG|Isc#S52451673,gnl|UG|Isc#S41004632,gnl|UG|Isc#S52456069,gnl|UG|Isc#S41054497,gnl|UG|Isc#S40999785,gnl|UG|Isc#S52451618,…
GO:0051325	interphase	8 of 365 in the list	71 of 5234 in the genome	1	gnl|UG|Isc#S52442080,gnl|UG|Isc#S52439814,gnl|UG|Isc#S52440693,gnl|UG|Isc#S41141702,gnl|UG|Isc#S41073320,gnl|UG|Isc#S41159377,gnl|UG|Isc#S41054497,gnl|UG|Isc#S52453377
GO:0034660	ncRNA metabolic process	11 of 365 in the list	107 of 5234 in the genome	1	gnl|UG|Isc#S52439435,gnl|UG|Isc#S52438899,gnl|UG|Isc#S41047258,gnl|UG|Isc#S52440750,gnl|UG|Isc#S52441637,gnl|UG|Isc#S52440616,gnl|UG|Isc#S52437573,gnl|UG|Isc#S52439947,gnl|UG|Isc#S52450012,gnl|UG|Isc#S52449833,gnl|UG|Isc#S52440939
GO:0051276	chromosome organization	15 of 365 in the list	156 of 5234 in the genome	1	gnl|UG|Isc#S41019852,gnl|UG|Isc#S41032819,gnl|UG|Isc#S52437183,gnl|UG|Isc#S52442080,gnl|UG|Isc#S52447561,gnl|UG|Isc#S41102626,gnl|UG|Isc#S52449243,gnl|UG|Isc#S52451673,gnl|UG|Isc#S52455716,gnl|UG|Isc#S41141702,gnl|UG|Isc#S41129842,gnl|UG|Isc#S41073320,gnl|UG|Isc#S41064599,gnl|UG|Isc#S41001013,gnl|UG|Isc#S41081036
GO:0007033	vacuole organization	3 of 365 in the list	18 of 5234 in the genome	1	gnl|UG|Isc#S52451664,gnl|UG|Isc#S52452792,gnl|UG|Isc#S52446491
GO:0008015	blood circulation	3 of 365 in the list	18 of 5234 in the genome	1	gnl|UG|Isc#S41172637,gnl|UG|Isc#S52449551,gnl|UG|Isc#S41165069
GO:0006270	DNA-dependent DNA replication initiation	2 of 365 in the list	9 of 5234 in the genome	1	gnl|UG|Isc#S52453377,gnl|UG|Isc#S52441866
GO:0010562	positive regulation of phosphorus metabolic process	2 of 365 in the list	9 of 5234 in the genome	1	gnl|UG|Isc#S41131466,gnl|UG|Isc#S52440966
GO:0042327	positive regulation of phosphorylation	2 of 365 in the list	9 of 5234 in the genome	1	gnl|UG|Isc#S41131466,gnl|UG|Isc#S52440966
GO:0045937	positive regulation of phosphate metabolic process	2 of 365 in the list	9 of 5234 in the genome	1	gnl|UG|Isc#S41131466,gnl|UG|Isc#S52440966
GO:0006405	RNA export from nucleus	4 of 365 in the list	28 of 5234 in the genome	1	gnl|UG|Isc#S41178522,gnl|UG|Isc#S52449901,gnl|UG|Isc#S52450621,gnl|UG|Isc#S52447713
GO:0009124	nucleoside monophosphate biosynthetic process	4 of 365 in the list	28 of 5234 in the genome	1	gnl|UG|Isc#S52454402,gnl|UG|Isc#S41020985,gnl|UG|Isc#S41182358,gnl|UG|Isc#S41060920
GO:0051168	nuclear export	4 of 365 in the list	28 of 5234 in the genome	1	gnl|UG|Isc#S41178522,gnl|UG|Isc#S52449901,gnl|UG|Isc#S52450621,gnl|UG|Isc#S52447713
GO:0044283	small molecule biosynthetic process	14 of 365 in the list	144 of 5234 in the genome	1	gnl|UG|Isc#S52456423,gnl|UG|Isc#S52454402,gnl|UG|Isc#S41020985,gnl|UG|Isc#S41182358,gnl|UG|Isc#S41036620,gnl|UG|Isc#S52440647,gnl|UG|Isc#S52450145,gnl|UG|Isc#S41172886,gnl|UG|Isc#S41118526,gnl|UG|Isc#S41175541,gnl|UG|Isc#S41060920,gnl|UG|Isc#S52456800,gnl|UG|Isc#S52447131,gnl|UG|Isc#S41026261
GO:0006520	cellular amino acid metabolic process	18 of 365 in the list	194 of 5234 in the genome	1	gnl|UG|Isc#S52449551,gnl|UG|Isc#S41047258,gnl|UG|Isc#S52440750,gnl|UG|Isc#S52441637,gnl|UG|Isc#S52440616,gnl|UG|Isc#S52440647,gnl|UG|Isc#S41102540,gnl|UG|Isc#S41159377,gnl|UG|Isc#S52450012,gnl|UG|Isc#S41119747,gnl|UG|Isc#S52439435,gnl|UG|Isc#S52456423,gnl|UG|Isc#S52438899,gnl|UG|Isc#S52437462,gnl|UG|Isc#S41006464,gnl|UG|Isc#S52439947,gnl|UG|Isc#S41176204,gnl|UG|Isc#S52440939
GO:0022403	cell cycle phase	17 of 365 in the list	182 of 5234 in the genome	1	gnl|UG|Isc#S52442080,gnl|UG|Isc#S52439814,gnl|UG|Isc#S52439728,gnl|UG|Isc#S41131466,gnl|UG|Isc#S41073320,gnl|UG|Isc#S41159377,gnl|UG|Isc#S52453377,gnl|UG|Isc#S41098021,gnl|UG|Isc#S52449833,gnl|UG|Isc#S52450590,gnl|UG|Isc#S41099971,gnl|UG|Isc#S52451673,gnl|UG|Isc#S52440693,gnl|UG|Isc#S41017499,gnl|UG|Isc#S41141702,gnl|UG|Isc#S41054497,gnl|UG|Isc#S52451119
GO:0009894	regulation of catabolic process	6 of 365 in the list	50 of 5234 in the genome	1	gnl|UG|Isc#S41099656,gnl|UG|Isc#S52451878,gnl|UG|Isc#S41131466,gnl|UG|Isc#S52454181,gnl|UG|Isc#S52440966,gnl|UG|Isc#S41001013
GO:0008152	metabolic process	276 of 365 in the list	3820 of 5234 in the genome	1	gnl|UG|Isc#S52452949,gnl|UG|Isc#S52449119,gnl|UG|Isc#S41165069,gnl|UG|Isc#S52450012,gnl|UG|Isc#S41119747,gnl|UG|Isc#S41075939,gnl|UG|Isc#S41071883,gnl|UG|Isc#S41043942,gnl|UG|Isc#S52437183,gnl|UG|Isc#S52443864,gnl|UG|Isc#S41165827,gnl|UG|Isc#S41073969,gnl|UG|Isc#S41175870,gnl|UG|Isc#S52450472,gnl|UG|Isc#S52454402,gnl|UG|Isc#S41157103,gnl|UG|Isc#S52452693,gnl|UG|Isc#S41036620,gnl|UG|Isc#S52449485,…
GO:0019941	modification-dependent protein catabolic process	11 of 365 in the list	109 of 5234 in the genome	1	gnl|UG|Isc#S41076465,gnl|UG|Isc#S52450031,gnl|UG|Isc#S52437832,gnl|UG|Isc#S52439814,gnl|UG|Isc#S52446631,gnl|UG|Isc#S52447810,gnl|UG|Isc#S41131466,gnl|UG|Isc#S41159377,gnl|UG|Isc#S52456069,gnl|UG|Isc#S41054497,gnl|UG|Isc#S52449345
GO:0043632	modification-dependent macromolecule catabolic process	11 of 365 in the list	109 of 5234 in the genome	1	gnl|UG|Isc#S41076465,gnl|UG|Isc#S52450031,gnl|UG|Isc#S52437832,gnl|UG|Isc#S52439814,gnl|UG|Isc#S52446631,gnl|UG|Isc#S52447810,gnl|UG|Isc#S41131466,gnl|UG|Isc#S41159377,gnl|UG|Isc#S52456069,gnl|UG|Isc#S41054497,gnl|UG|Isc#S52449345
GO:0031323	regulation of cellular metabolic process	32 of 365 in the list	378 of 5234 in the genome	1	gnl|UG|Isc#S41019852,gnl|UG|Isc#S52451878,gnl|UG|Isc#S52447561,gnl|UG|Isc#S41177719,gnl|UG|Isc#S52448233,gnl|UG|Isc#S52455832,gnl|UG|Isc#S52440966,gnl|UG|Isc#S52448434,gnl|UG|Isc#S41032819,gnl|UG|Isc#S41104836,gnl|UG|Isc#S52454181,gnl|UG|Isc#S52451673,gnl|UG|Isc#S41004632,gnl|UG|Isc#S52456069,gnl|UG|Isc#S52444939,gnl|UG|Isc#S52439814,gnl|UG|Isc#S52439728,gnl|UG|Isc#S41131466,gnl|UG|Isc#S52447810,…
GO:0000723	telomere maintenance	3 of 365 in the list	19 of 5234 in the genome	1	gnl|UG|Isc#S41141702,gnl|UG|Isc#S52442080,gnl|UG|Isc#S41073320
GO:0032200	telomere organization	3 of 365 in the list	19 of 5234 in the genome	1	gnl|UG|Isc#S41141702,gnl|UG|Isc#S52442080,gnl|UG|Isc#S41073320
GO:0045321	leukocyte activation	3 of 365 in the list	19 of 5234 in the genome	1	gnl|UG|Isc#S41172886,gnl|UG|Isc#S41104836,gnl|UG|Isc#S41118526
GO:0031325	positive regulation of cellular metabolic process	5 of 365 in the list	40 of 5234 in the genome	1	gnl|UG|Isc#S41032819,gnl|UG|Isc#S41004632,gnl|UG|Isc#S41131466,gnl|UG|Isc#S52456069,gnl|UG|Isc#S52440966
GO:0022402	cell cycle process	21 of 365 in the list	237 of 5234 in the genome	1	gnl|UG|Isc#S52442080,gnl|UG|Isc#S52449119,gnl|UG|Isc#S52439814,gnl|UG|Isc#S52439728,gnl|UG|Isc#S41129842,gnl|UG|Isc#S52447810,gnl|UG|Isc#S41131466,gnl|UG|Isc#S41159377,gnl|UG|Isc#S41073320,gnl|UG|Isc#S52453377,gnl|UG|Isc#S41098021,gnl|UG|Isc#S52449833,gnl|UG|Isc#S52450590,gnl|UG|Isc#S52443864,gnl|UG|Isc#S41099971,gnl|UG|Isc#S52451673,gnl|UG|Isc#S52440693,gnl|UG|Isc#S41017499,gnl|UG|Isc#S41141702,…
GO:0009110	vitamin biosynthetic process	2 of 365 in the list	10 of 5234 in the genome	1	gnl|UG|Isc#S41172886,gnl|UG|Isc#S41036620
GO:0015718	monocarboxylic acid transport	2 of 365 in the list	10 of 5234 in the genome	1	gnl|UG|Isc#S52450827,gnl|UG|Isc#S52456800
GO:0016337	cell-cell adhesion	2 of 365 in the list	10 of 5234 in the genome	1	gnl|UG|Isc#S52442271,gnl|UG|Isc#S41175541
GO:0031330	negative regulation of cellular catabolic process	2 of 365 in the list	10 of 5234 in the genome	1	gnl|UG|Isc#S52440966,gnl|UG|Isc#S41001013
GO:0034097	response to cytokine stimulus	2 of 365 in the list	10 of 5234 in the genome	1	gnl|UG|Isc#S52439099,gnl|UG|Isc#S41001013
GO:0042278	purine nucleoside metabolic process	2 of 365 in the list	10 of 5234 in the genome	1	gnl|UG|Isc#S41172886,gnl|UG|Isc#S41118526
GO:0043473	pigmentation	2 of 365 in the list	10 of 5234 in the genome	1	gnl|UG|Isc#S52446307,gnl|UG|Isc#S52448859
GO:0007267	cell-cell signaling	6 of 365 in the list	52 of 5234 in the genome	1	gnl|UG|Isc#S41104836,gnl|UG|Isc#S52449551,gnl|UG|Isc#S52451878,gnl|UG|Isc#S52439204,gnl|UG|Isc#S52454831,gnl|UG|Isc#S41000385
GO:0006479	protein methylation	4 of 365 in the list	30 of 5234 in the genome	1	gnl|UG|Isc#S52437183,gnl|UG|Isc#S52455716,gnl|UG|Isc#S52439603,gnl|UG|Isc#S41081036
GO:0009123	nucleoside monophosphate metabolic process	4 of 365 in the list	30 of 5234 in the genome	1	gnl|UG|Isc#S52454402,gnl|UG|Isc#S41020985,gnl|UG|Isc#S41182358,gnl|UG|Isc#S41060920
GO:0008202	steroid metabolic process	5 of 365 in the list	41 of 5234 in the genome	1	gnl|UG|Isc#S41119953,gnl|UG|Isc#S52448233,gnl|UG|Isc#S41075939,gnl|UG|Isc#S41051592,gnl|UG|Isc#S41091191
GO:0010038	response to metal ion	5 of 365 in the list	41 of 5234 in the genome	1	gnl|UG|Isc#S52449551,gnl|UG|Isc#S52454232,gnl|UG|Isc#S52451119,gnl|UG|Isc#S52440647,gnl|UG|Isc#S41075640
GO:0010564	regulation of cell cycle process	5 of 365 in the list	41 of 5234 in the genome	1	gnl|UG|Isc#S52439728,gnl|UG|Isc#S52440693,gnl|UG|Isc#S41131466,gnl|UG|Isc#S52448702,gnl|UG|Isc#S52440966
GO:0023046	signaling process	24 of 365 in the list	277 of 5234 in the genome	1	gnl|UG|Isc#S52442535,gnl|UG|Isc#S52449551,gnl|UG|Isc#S41075300,gnl|UG|Isc#S52451878,gnl|UG|Isc#S52448586,gnl|UG|Isc#S52452792,gnl|UG|Isc#S52440966,gnl|UG|Isc#S52439728,gnl|UG|Isc#S52455645,gnl|UG|Isc#S41129842,gnl|UG|Isc#S41131466,gnl|UG|Isc#S41159377,gnl|UG|Isc#S52454831,gnl|UG|Isc#S41067048,gnl|UG|Isc#S41104836,gnl|UG|Isc#S52447119,gnl|UG|Isc#S52438244,gnl|UG|Isc#S52451990,gnl|UG|Isc#S41000385,…
GO:0023060	signal transmission	24 of 365 in the list	277 of 5234 in the genome	1	gnl|UG|Isc#S52442535,gnl|UG|Isc#S52449551,gnl|UG|Isc#S41075300,gnl|UG|Isc#S52451878,gnl|UG|Isc#S52448586,gnl|UG|Isc#S52452792,gnl|UG|Isc#S52440966,gnl|UG|Isc#S52439728,gnl|UG|Isc#S52455645,gnl|UG|Isc#S41129842,gnl|UG|Isc#S41131466,gnl|UG|Isc#S41159377,gnl|UG|Isc#S52454831,gnl|UG|Isc#S41067048,gnl|UG|Isc#S41104836,gnl|UG|Isc#S52447119,gnl|UG|Isc#S52438244,gnl|UG|Isc#S52451990,gnl|UG|Isc#S41000385,…
GO:0044257	cellular protein catabolic process	11 of 365 in the list	112 of 5234 in the genome	1	gnl|UG|Isc#S41076465,gnl|UG|Isc#S52450031,gnl|UG|Isc#S52437832,gnl|UG|Isc#S52439814,gnl|UG|Isc#S52446631,gnl|UG|Isc#S52447810,gnl|UG|Isc#S41131466,gnl|UG|Isc#S41159377,gnl|UG|Isc#S52456069,gnl|UG|Isc#S41054497,gnl|UG|Isc#S52449345
GO:0051603	proteolysis involved in cellular protein catabolic process	11 of 365 in the list	112 of 5234 in the genome	1	gnl|UG|Isc#S41076465,gnl|UG|Isc#S52450031,gnl|UG|Isc#S52437832,gnl|UG|Isc#S52439814,gnl|UG|Isc#S52446631,gnl|UG|Isc#S52447810,gnl|UG|Isc#S41131466,gnl|UG|Isc#S41159377,gnl|UG|Isc#S52456069,gnl|UG|Isc#S41054497,gnl|UG|Isc#S52449345
GO:0000377	RNA splicing, via transesterification reactions with bulged adenosine as nucleophile	10 of 365 in the list	100 of 5234 in the genome	1	gnl|UG|Isc#S41181233,gnl|UG|Isc#S41116273,gnl|UG|Isc#S52452693,gnl|UG|Isc#S52446393,gnl|UG|Isc#S41123280,gnl|UG|Isc#S41004632,gnl|UG|Isc#S41167283,gnl|UG|Isc#S52438451,gnl|UG|Isc#S52450621,gnl|UG|Isc#S52445613
GO:0000375	RNA splicing, via transesterification reactions	10 of 365 in the list	101 of 5234 in the genome	1	gnl|UG|Isc#S41181233,gnl|UG|Isc#S41116273,gnl|UG|Isc#S52452693,gnl|UG|Isc#S52446393,gnl|UG|Isc#S41123280,gnl|UG|Isc#S41004632,gnl|UG|Isc#S41167283,gnl|UG|Isc#S52438451,gnl|UG|Isc#S52450621,gnl|UG|Isc#S52445613
GO:0009314	response to radiation	5 of 365 in the list	42 of 5234 in the genome	1	gnl|UG|Isc#S41172886,gnl|UG|Isc#S41129842,gnl|UG|Isc#S52448233,gnl|UG|Isc#S52449119,gnl|UG|Isc#S52451673
GO:0031667	response to nutrient levels	5 of 365 in the list	42 of 5234 in the genome	1	gnl|UG|Isc#S41017613,gnl|UG|Isc#S52454232,gnl|UG|Isc#S41097848,gnl|UG|Isc#S52455832,gnl|UG|Isc#S41015867
GO:0051101	regulation of DNA binding	4 of 365 in the list	31 of 5234 in the genome	1	gnl|UG|Isc#S41019852,gnl|UG|Isc#S41032819,gnl|UG|Isc#S41019283,gnl|UG|Isc#S41054497
GO:0006259	DNA metabolic process	19 of 365 in the list	215 of 5234 in the genome	1	gnl|UG|Isc#S52442080,gnl|UG|Isc#S41163125,gnl|UG|Isc#S52440966,gnl|UG|Isc#S52449119,gnl|UG|Isc#S52449901,gnl|UG|Isc#S41009740,gnl|UG|Isc#S41073320,gnl|UG|Isc#S52451223,gnl|UG|Isc#S52453377,gnl|UG|Isc#S52454831,gnl|UG|Isc#S52441866,gnl|UG|Isc#S41053988,gnl|UG|Isc#S52443864,gnl|UG|Isc#S41004632,gnl|UG|Isc#S52440693,gnl|UG|Isc#S41141702,gnl|UG|Isc#S41054497,gnl|UG|Isc#S52451119,gnl|UG|Isc#S41098991
GO:0023033	signaling pathway	30 of 365 in the list	359 of 5234 in the genome	1	gnl|UG|Isc#S52442535,gnl|UG|Isc#S52440966,gnl|UG|Isc#S52439728,gnl|UG|Isc#S52455645,gnl|UG|Isc#S41129842,gnl|UG|Isc#S41131466,gnl|UG|Isc#S52451623,gnl|UG|Isc#S41159377,gnl|UG|Isc#S41019283,gnl|UG|Isc#S41011486,gnl|UG|Isc#S41067048,gnl|UG|Isc#S52444146,gnl|UG|Isc#S52450390,gnl|UG|Isc#S52447119,gnl|UG|Isc#S52440273,gnl|UG|Isc#S52438244,gnl|UG|Isc#S41001017,gnl|UG|Isc#S52437832,gnl|UG|Isc#S52451990,…
GO:0016054	organic acid catabolic process	6 of 365 in the list	54 of 5234 in the genome	1	gnl|UG|Isc#S52449551,gnl|UG|Isc#S41110436,gnl|UG|Isc#S41047645,gnl|UG|Isc#S41097848,gnl|UG|Isc#S52455832,gnl|UG|Isc#S41178887
GO:0046395	carboxylic acid catabolic process	6 of 365 in the list	54 of 5234 in the genome	1	gnl|UG|Isc#S52449551,gnl|UG|Isc#S41110436,gnl|UG|Isc#S41047645,gnl|UG|Isc#S41097848,gnl|UG|Isc#S52455832,gnl|UG|Isc#S41178887
GO:0042221	response to chemical stimulus	29 of 365 in the list	347 of 5234 in the genome	1	gnl|UG|Isc#S52449551,gnl|UG|Isc#S52454402,gnl|UG|Isc#S41036620,gnl|UG|Isc#S52455832,gnl|UG|Isc#S52440647,gnl|UG|Isc#S41172637,gnl|UG|Isc#S41003755,gnl|UG|Isc#S41129842,gnl|UG|Isc#S41165069,gnl|UG|Isc#S41131466,gnl|UG|Isc#S52450827,gnl|UG|Isc#S41001013,gnl|UG|Isc#S41104836,gnl|UG|Isc#S52437733,gnl|UG|Isc#S41017613,gnl|UG|Isc#S41145513,gnl|UG|Isc#S41097848,gnl|UG|Isc#S41015867,gnl|UG|Isc#S41075640,…
GO:0010035	response to inorganic substance	7 of 365 in the list	66 of 5234 in the genome	1	gnl|UG|Isc#S41172637,gnl|UG|Isc#S52449551,gnl|UG|Isc#S52454232,gnl|UG|Isc#S41165069,gnl|UG|Isc#S52451119,gnl|UG|Isc#S52440647,gnl|UG|Isc#S41075640
GO:0001508	regulation of action potential	2 of 365 in the list	11 of 5234 in the genome	1	gnl|UG|Isc#S41104836,gnl|UG|Isc#S52452792
GO:0002429	immune response-activating cell surface receptor signaling pathway	2 of 365 in the list	11 of 5234 in the genome	1	gnl|UG|Isc#S41001017,gnl|UG|Isc#S41054497
GO:0002768	immune response-regulating cell surface receptor signaling pathway	2 of 365 in the list	11 of 5234 in the genome	1	gnl|UG|Isc#S41001017,gnl|UG|Isc#S41054497
GO:0006518	peptide metabolic process	2 of 365 in the list	11 of 5234 in the genome	1	gnl|UG|Isc#S52453200,gnl|UG|Isc#S52449409
GO:0007163	establishment or maintenance of cell polarity	2 of 365 in the list	11 of 5234 in the genome	1	gnl|UG|Isc#S52454125,gnl|UG|Isc#S41129842
GO:0019751	polyol metabolic process	2 of 365 in the list	11 of 5234 in the genome	1	gnl|UG|Isc#S52441157,gnl|UG|Isc#S41160560
GO:0035601	protein deacylation	2 of 365 in the list	11 of 5234 in the genome	1	gnl|UG|Isc#S52454831,gnl|UG|Isc#S52451673
GO:0043405	regulation of MAP kinase activity	2 of 365 in the list	11 of 5234 in the genome	1	gnl|UG|Isc#S52448233,gnl|UG|Isc#S41054497
GO:0045860	positive regulation of protein kinase activity	2 of 365 in the list	11 of 5234 in the genome	1	gnl|UG|Isc#S41054497,gnl|UG|Isc#S52456800
GO:0050792	regulation of viral reproduction	2 of 365 in the list	11 of 5234 in the genome	1	gnl|UG|Isc#S52444146,gnl|UG|Isc#S52445613
GO:0051050	positive regulation of transport	2 of 365 in the list	11 of 5234 in the genome	1	gnl|UG|Isc#S41129842,gnl|UG|Isc#S52454831
GO:0045449	regulation of transcription	17 of 365 in the list	191 of 5234 in the genome	1	gnl|UG|Isc#S41019852,gnl|UG|Isc#S52447561,gnl|UG|Isc#S52440966,gnl|UG|Isc#S52439728,gnl|UG|Isc#S52447810,gnl|UG|Isc#S41159377,gnl|UG|Isc#S41019283,gnl|UG|Isc#S41001013,gnl|UG|Isc#S41081036,gnl|UG|Isc#S41032819,gnl|UG|Isc#S52451673,gnl|UG|Isc#S41004632,gnl|UG|Isc#S52456069,gnl|UG|Isc#S40999785,gnl|UG|Isc#S41054497,gnl|UG|Isc#S52451618,gnl|UG|Isc#S52451119
GO:0007507	heart development	3 of 365 in the list	21 of 5234 in the genome	1	gnl|UG|Isc#S52446307,gnl|UG|Isc#S52439520,gnl|UG|Isc#S52451673
GO:0043388	positive regulation of DNA binding	3 of 365 in the list	21 of 5234 in the genome	1	gnl|UG|Isc#S41019852,gnl|UG|Isc#S41032819,gnl|UG|Isc#S41054497
GO:0042770	signal transduction in response to DNA damage	5 of 365 in the list	43 of 5234 in the genome	1	gnl|UG|Isc#S52439728,gnl|UG|Isc#S41131466,gnl|UG|Isc#S41159377,gnl|UG|Isc#S41054497,gnl|UG|Isc#S52440966
GO:0034641	cellular nitrogen compound metabolic process	89 of 365 in the list	1172 of 5234 in the genome	1	gnl|UG|Isc#S52449551,gnl|UG|Isc#S41047258,gnl|UG|Isc#S52449119,gnl|UG|Isc#S52440616,gnl|UG|Isc#S52448410,gnl|UG|Isc#S52438451,gnl|UG|Isc#S52450012,gnl|UG|Isc#S52450621,gnl|UG|Isc#S41119747,gnl|UG|Isc#S52449165,gnl|UG|Isc#S41046528,gnl|UG|Isc#S52443864,gnl|UG|Isc#S41072473,gnl|UG|Isc#S41165827,gnl|UG|Isc#S41182358,gnl|UG|Isc#S52436880,gnl|UG|Isc#S41000385,gnl|UG|Isc#S52440693,gnl|UG|Isc#S41178522,…
GO:0051438	regulation of ubiquitin-protein ligase activity	5 of 365 in the list	44 of 5234 in the genome	1	gnl|UG|Isc#S52447810,gnl|UG|Isc#S41131466,gnl|UG|Isc#S41159377,gnl|UG|Isc#S41054497,gnl|UG|Isc#S52439814
GO:0051439	regulation of ubiquitin-protein ligase activity involved in mitotic cell cycle	5 of 365 in the list	44 of 5234 in the genome	1	gnl|UG|Isc#S52447810,gnl|UG|Isc#S41131466,gnl|UG|Isc#S41159377,gnl|UG|Isc#S41054497,gnl|UG|Isc#S52439814
GO:0006397	mRNA processing	8 of 365 in the list	80 of 5234 in the genome	1	gnl|UG|Isc#S41181233,gnl|UG|Isc#S41116273,gnl|UG|Isc#S41004632,gnl|UG|Isc#S41167283,gnl|UG|Isc#S41178522,gnl|UG|Isc#S52438451,gnl|UG|Isc#S52450621,gnl|UG|Isc#S52445613
GO:0043161	proteasomal ubiquitin-dependent protein catabolic process	6 of 365 in the list	56 of 5234 in the genome	1	gnl|UG|Isc#S41076465,gnl|UG|Isc#S52447810,gnl|UG|Isc#S41131466,gnl|UG|Isc#S41159377,gnl|UG|Isc#S41054497,gnl|UG|Isc#S52439814
GO:0009199	ribonucleoside triphosphate metabolic process	20 of 365 in the list	233 of 5234 in the genome	1	gnl|UG|Isc#S41033504,gnl|UG|Isc#S41108298,gnl|UG|Isc#S41024015,gnl|UG|Isc#S52449901,gnl|UG|Isc#S52438282,gnl|UG|Isc#S41159377,gnl|UG|Isc#S52438451,gnl|UG|Isc#S52449165,gnl|UG|Isc#S41026261,gnl|UG|Isc#S52447131,gnl|UG|Isc#S41046528,gnl|UG|Isc#S52441866,gnl|UG|Isc#S52437733,gnl|UG|Isc#S41165827,gnl|UG|Isc#S41099971,gnl|UG|Isc#S52436880,gnl|UG|Isc#S41000385,gnl|UG|Isc#S52450145,gnl|UG|Isc#S41172886,…
GO:0009205	purine ribonucleoside triphosphate metabolic process	20 of 365 in the list	233 of 5234 in the genome	1	gnl|UG|Isc#S41033504,gnl|UG|Isc#S41108298,gnl|UG|Isc#S41024015,gnl|UG|Isc#S52449901,gnl|UG|Isc#S52438282,gnl|UG|Isc#S41159377,gnl|UG|Isc#S52438451,gnl|UG|Isc#S52449165,gnl|UG|Isc#S41026261,gnl|UG|Isc#S52447131,gnl|UG|Isc#S41046528,gnl|UG|Isc#S52441866,gnl|UG|Isc#S52437733,gnl|UG|Isc#S41165827,gnl|UG|Isc#S41099971,gnl|UG|Isc#S52436880,gnl|UG|Isc#S41000385,gnl|UG|Isc#S52450145,gnl|UG|Isc#S41172886,…
GO:0000280	nuclear division	3 of 365 in the list	22 of 5234 in the genome	1	gnl|UG|Isc#S41131466,gnl|UG|Isc#S52449833,gnl|UG|Isc#S52451673
GO:0007067	mitosis	3 of 365 in the list	22 of 5234 in the genome	1	gnl|UG|Isc#S41131466,gnl|UG|Isc#S52449833,gnl|UG|Isc#S52451673
GO:0009112	nucleobase metabolic process	3 of 365 in the list	22 of 5234 in the genome	1	gnl|UG|Isc#S52454402,gnl|UG|Isc#S41020985,gnl|UG|Isc#S41060920
GO:0016571	histone methylation	3 of 365 in the list	22 of 5234 in the genome	1	gnl|UG|Isc#S52437183,gnl|UG|Isc#S52455716,gnl|UG|Isc#S41081036
GO:0051656	establishment of organelle localization	3 of 365 in the list	22 of 5234 in the genome	1	gnl|UG|Isc#S41129842,gnl|UG|Isc#S52446307,gnl|UG|Isc#S41000385
GO:0006289	nucleotide-excision repair	4 of 365 in the list	33 of 5234 in the genome	1	gnl|UG|Isc#S41004632,gnl|UG|Isc#S41141702,gnl|UG|Isc#S52442080,gnl|UG|Isc#S41073320
GO:0008213	protein alkylation	4 of 365 in the list	33 of 5234 in the genome	1	gnl|UG|Isc#S52437183,gnl|UG|Isc#S52455716,gnl|UG|Isc#S52439603,gnl|UG|Isc#S41081036
GO:0034404	nucleobase, nucleoside and nucleotide biosynthetic process	9 of 365 in the list	93 of 5234 in the genome	1	gnl|UG|Isc#S52454402,gnl|UG|Isc#S41020985,gnl|UG|Isc#S41182358,gnl|UG|Isc#S52450145,gnl|UG|Isc#S41172886,gnl|UG|Isc#S41118526,gnl|UG|Isc#S41060920,gnl|UG|Isc#S52447131,gnl|UG|Isc#S41026261
GO:0034654	nucleobase, nucleoside, nucleotide and nucleic acid biosynthetic process	9 of 365 in the list	93 of 5234 in the genome	1	gnl|UG|Isc#S52454402,gnl|UG|Isc#S41020985,gnl|UG|Isc#S41182358,gnl|UG|Isc#S52450145,gnl|UG|Isc#S41172886,gnl|UG|Isc#S41118526,gnl|UG|Isc#S41060920,gnl|UG|Isc#S52447131,gnl|UG|Isc#S41026261
GO:0006355	regulation of transcription, DNA-dependent	15 of 365 in the list	169 of 5234 in the genome	1	gnl|UG|Isc#S41019852,gnl|UG|Isc#S41032819,gnl|UG|Isc#S52447561,gnl|UG|Isc#S52440966,gnl|UG|Isc#S52451673,gnl|UG|Isc#S41004632,gnl|UG|Isc#S52439728,gnl|UG|Isc#S52447810,gnl|UG|Isc#S52456069,gnl|UG|Isc#S41159377,gnl|UG|Isc#S40999785,gnl|UG|Isc#S41001013,gnl|UG|Isc#S52451119,gnl|UG|Isc#S41081036,gnl|UG|Isc#S52451618
GO:0006807	nitrogen compound metabolic process	94 of 365 in the list	1246 of 5234 in the genome	1	gnl|UG|Isc#S52449551,gnl|UG|Isc#S41047258,gnl|UG|Isc#S52449119,gnl|UG|Isc#S52440616,gnl|UG|Isc#S52444002,gnl|UG|Isc#S52448410,gnl|UG|Isc#S52438451,gnl|UG|Isc#S52450012,gnl|UG|Isc#S52450621,gnl|UG|Isc#S41119747,gnl|UG|Isc#S52449165,gnl|UG|Isc#S41046528,gnl|UG|Isc#S52443864,gnl|UG|Isc#S41072473,gnl|UG|Isc#S41165827,gnl|UG|Isc#S41182358,gnl|UG|Isc#S52436880,gnl|UG|Isc#S41000385,gnl|UG|Isc#S52440693,…
GO:0006974	response to DNA damage stimulus	12 of 365 in the list	131 of 5234 in the genome	1	gnl|UG|Isc#S52443864,gnl|UG|Isc#S52442080,gnl|UG|Isc#S52440966,gnl|UG|Isc#S52449119,gnl|UG|Isc#S52439728,gnl|UG|Isc#S41004632,gnl|UG|Isc#S52440693,gnl|UG|Isc#S41141702,gnl|UG|Isc#S41131466,gnl|UG|Isc#S41073320,gnl|UG|Isc#S41159377,gnl|UG|Isc#S41054497
GO:0000725	recombinational repair	2 of 365 in the list	12 of 5234 in the genome	1	gnl|UG|Isc#S41073320,gnl|UG|Isc#S52440966
GO:0001501	skeletal system development	2 of 365 in the list	12 of 5234 in the genome	1	gnl|UG|Isc#S52448859,gnl|UG|Isc#S52451673
GO:0003007	heart morphogenesis	2 of 365 in the list	12 of 5234 in the genome	1	gnl|UG|Isc#S52446307,gnl|UG|Isc#S52451673
GO:0009895	negative regulation of catabolic process	2 of 365 in the list	12 of 5234 in the genome	1	gnl|UG|Isc#S52440966,gnl|UG|Isc#S41001013
GO:0009968	negative regulation of signal transduction	2 of 365 in the list	12 of 5234 in the genome	1	gnl|UG|Isc#S41048901,gnl|UG|Isc#S41129842
GO:0015698	inorganic anion transport	2 of 365 in the list	12 of 5234 in the genome	1	gnl|UG|Isc#S52446813,gnl|UG|Isc#S52454376
GO:0023057	negative regulation of signaling process	2 of 365 in the list	12 of 5234 in the genome	1	gnl|UG|Isc#S41048901,gnl|UG|Isc#S41129842
GO:0050954	sensory perception of mechanical stimulus	2 of 365 in the list	12 of 5234 in the genome	1	gnl|UG|Isc#S52452792,gnl|UG|Isc#S52451673
GO:0031324	negative regulation of cellular metabolic process	5 of 365 in the list	45 of 5234 in the genome	1	gnl|UG|Isc#S41032819,gnl|UG|Isc#S52440966,gnl|UG|Isc#S41001013,gnl|UG|Isc#S41170614,gnl|UG|Isc#S52451673
GO:0051340	regulation of ligase activity	5 of 365 in the list	45 of 5234 in the genome	1	gnl|UG|Isc#S52447810,gnl|UG|Isc#S41131466,gnl|UG|Isc#S41159377,gnl|UG|Isc#S41054497,gnl|UG|Isc#S52439814
GO:0009144	purine nucleoside triphosphate metabolic process	20 of 365 in the list	235 of 5234 in the genome	1	gnl|UG|Isc#S41033504,gnl|UG|Isc#S41108298,gnl|UG|Isc#S41024015,gnl|UG|Isc#S52449901,gnl|UG|Isc#S52438282,gnl|UG|Isc#S41159377,gnl|UG|Isc#S52438451,gnl|UG|Isc#S52449165,gnl|UG|Isc#S41026261,gnl|UG|Isc#S52447131,gnl|UG|Isc#S41046528,gnl|UG|Isc#S52441866,gnl|UG|Isc#S52437733,gnl|UG|Isc#S41165827,gnl|UG|Isc#S41099971,gnl|UG|Isc#S52436880,gnl|UG|Isc#S41000385,gnl|UG|Isc#S52450145,gnl|UG|Isc#S41172886,…
GO:0009893	positive regulation of metabolic process	6 of 365 in the list	57 of 5234 in the genome	1	gnl|UG|Isc#S41032819,gnl|UG|Isc#S41004632,gnl|UG|Isc#S41131466,gnl|UG|Isc#S52456069,gnl|UG|Isc#S52440966,gnl|UG|Isc#S41091191
GO:0009141	nucleoside triphosphate metabolic process	20 of 365 in the list	236 of 5234 in the genome	1	gnl|UG|Isc#S41033504,gnl|UG|Isc#S41108298,gnl|UG|Isc#S41024015,gnl|UG|Isc#S52449901,gnl|UG|Isc#S52438282,gnl|UG|Isc#S41159377,gnl|UG|Isc#S52438451,gnl|UG|Isc#S52449165,gnl|UG|Isc#S41026261,gnl|UG|Isc#S52447131,gnl|UG|Isc#S41046528,gnl|UG|Isc#S52441866,gnl|UG|Isc#S52437733,gnl|UG|Isc#S41165827,gnl|UG|Isc#S41099971,gnl|UG|Isc#S52436880,gnl|UG|Isc#S41000385,gnl|UG|Isc#S52450145,gnl|UG|Isc#S41172886,…
GO:0043549	regulation of kinase activity	4 of 365 in the list	34 of 5234 in the genome	1	gnl|UG|Isc#S41131466,gnl|UG|Isc#S52448233,gnl|UG|Isc#S41054497,gnl|UG|Isc#S52456800
GO:0044106	cellular amine metabolic process	19 of 365 in the list	223 of 5234 in the genome	1	gnl|UG|Isc#S52449551,gnl|UG|Isc#S41047258,gnl|UG|Isc#S52440750,gnl|UG|Isc#S52441637,gnl|UG|Isc#S52440616,gnl|UG|Isc#S52440647,gnl|UG|Isc#S41102540,gnl|UG|Isc#S41159377,gnl|UG|Isc#S52450012,gnl|UG|Isc#S41119747,gnl|UG|Isc#S52439435,gnl|UG|Isc#S52456423,gnl|UG|Isc#S52438899,gnl|UG|Isc#S52437462,gnl|UG|Isc#S41006464,gnl|UG|Isc#S52439947,gnl|UG|Isc#S41176204,gnl|UG|Isc#S52440939,gnl|UG|Isc#S52456800
GO:0016568	chromatin modification	8 of 365 in the list	82 of 5234 in the genome	1	gnl|UG|Isc#S41019852,gnl|UG|Isc#S41032819,gnl|UG|Isc#S52437183,gnl|UG|Isc#S52449243,gnl|UG|Isc#S52451673,gnl|UG|Isc#S52455716,gnl|UG|Isc#S41081036,gnl|UG|Isc#S41001013
GO:0019538	protein metabolic process	90 of 365 in the list	1195 of 5234 in the genome	1	gnl|UG|Isc#S41019852,gnl|UG|Isc#S41036520,gnl|UG|Isc#S41177719,gnl|UG|Isc#S41047258,gnl|UG|Isc#S52449119,gnl|UG|Isc#S52440616,gnl|UG|Isc#S52448878,gnl|UG|Isc#S52448434,gnl|UG|Isc#S52450012,gnl|UG|Isc#S41114078,gnl|UG|Isc#S41017413,gnl|UG|Isc#S52449165,gnl|UG|Isc#S41043942,gnl|UG|Isc#S41032819,gnl|UG|Isc#S52437183,gnl|UG|Isc#S41072473,gnl|UG|Isc#S41165827,gnl|UG|Isc#S52436880,gnl|UG|Isc#S41000385,…
GO:0006733	oxidoreduction coenzyme metabolic process	3 of 365 in the list	23 of 5234 in the genome	1	gnl|UG|Isc#S41172886,gnl|UG|Isc#S52448410,gnl|UG|Isc#S52448589
GO:0009416	response to light stimulus	3 of 365 in the list	23 of 5234 in the genome	1	gnl|UG|Isc#S41129842,gnl|UG|Isc#S52448233,gnl|UG|Isc#S52449119
GO:0048285	organelle fission	3 of 365 in the list	23 of 5234 in the genome	1	gnl|UG|Isc#S41131466,gnl|UG|Isc#S52449833,gnl|UG|Isc#S52451673
GO:0010498	proteasomal protein catabolic process	6 of 365 in the list	58 of 5234 in the genome	1	gnl|UG|Isc#S41076465,gnl|UG|Isc#S52447810,gnl|UG|Isc#S41131466,gnl|UG|Isc#S41159377,gnl|UG|Isc#S41054497,gnl|UG|Isc#S52439814
GO:0044271	cellular nitrogen compound biosynthetic process	13 of 365 in the list	146 of 5234 in the genome	1	gnl|UG|Isc#S52456423,gnl|UG|Isc#S52454402,gnl|UG|Isc#S41020985,gnl|UG|Isc#S41182358,gnl|UG|Isc#S52440647,gnl|UG|Isc#S52450145,gnl|UG|Isc#S41172886,gnl|UG|Isc#S41118526,gnl|UG|Isc#S41176204,gnl|UG|Isc#S41060920,gnl|UG|Isc#S52456800,gnl|UG|Isc#S52447131,gnl|UG|Isc#S41026261
GO:0008219	cell death	14 of 365 in the list	159 of 5234 in the genome	1	gnl|UG|Isc#S52446274,gnl|UG|Isc#S52436584,gnl|UG|Isc#S41163125,gnl|UG|Isc#S41036620,gnl|UG|Isc#S52449243,gnl|UG|Isc#S41172886,gnl|UG|Isc#S41172637,gnl|UG|Isc#S41129842,gnl|UG|Isc#S41165069,gnl|UG|Isc#S41175541,gnl|UG|Isc#S41159377,gnl|UG|Isc#S41180858,gnl|UG|Isc#S52439099,gnl|UG|Isc#S41001013
GO:0016265	death	14 of 365 in the list	159 of 5234 in the genome	1	gnl|UG|Isc#S52446274,gnl|UG|Isc#S52436584,gnl|UG|Isc#S41163125,gnl|UG|Isc#S41036620,gnl|UG|Isc#S52449243,gnl|UG|Isc#S41172886,gnl|UG|Isc#S41172637,gnl|UG|Isc#S41129842,gnl|UG|Isc#S41165069,gnl|UG|Isc#S41175541,gnl|UG|Isc#S41159377,gnl|UG|Isc#S41180858,gnl|UG|Isc#S52439099,gnl|UG|Isc#S41001013
GO:0010033	response to organic substance	16 of 365 in the list	185 of 5234 in the genome	1	gnl|UG|Isc#S52449551,gnl|UG|Isc#S41036620,gnl|UG|Isc#S52455832,gnl|UG|Isc#S52440647,gnl|UG|Isc#S41001013,gnl|UG|Isc#S41104836,gnl|UG|Isc#S41097848,gnl|UG|Isc#S41075640,gnl|UG|Isc#S52454232,gnl|UG|Isc#S41188803,gnl|UG|Isc#S41176204,gnl|UG|Isc#S52439099,gnl|UG|Isc#S52451119,gnl|UG|Isc#S52456800,gnl|UG|Isc#S41091191,gnl|UG|Isc#S52449409
GO:0009203	ribonucleoside triphosphate catabolic process	17 of 365 in the list	199 of 5234 in the genome	1	gnl|UG|Isc#S41033504,gnl|UG|Isc#S41108298,gnl|UG|Isc#S41024015,gnl|UG|Isc#S52449901,gnl|UG|Isc#S52438282,gnl|UG|Isc#S41159377,gnl|UG|Isc#S52438451,gnl|UG|Isc#S52449165,gnl|UG|Isc#S41046528,gnl|UG|Isc#S52441866,gnl|UG|Isc#S52437733,gnl|UG|Isc#S41165827,gnl|UG|Isc#S41099971,gnl|UG|Isc#S52436880,gnl|UG|Isc#S41000385,gnl|UG|Isc#S52450145,gnl|UG|Isc#S52437563
GO:0009207	purine ribonucleoside triphosphate catabolic process	17 of 365 in the list	199 of 5234 in the genome	1	gnl|UG|Isc#S41033504,gnl|UG|Isc#S41108298,gnl|UG|Isc#S41024015,gnl|UG|Isc#S52449901,gnl|UG|Isc#S52438282,gnl|UG|Isc#S41159377,gnl|UG|Isc#S52438451,gnl|UG|Isc#S52449165,gnl|UG|Isc#S41046528,gnl|UG|Isc#S52441866,gnl|UG|Isc#S52437733,gnl|UG|Isc#S41165827,gnl|UG|Isc#S41099971,gnl|UG|Isc#S52436880,gnl|UG|Isc#S41000385,gnl|UG|Isc#S52450145,gnl|UG|Isc#S52437563
GO:0009725	response to hormone stimulus	9 of 365 in the list	96 of 5234 in the genome	1	gnl|UG|Isc#S41097848,gnl|UG|Isc#S52455832,gnl|UG|Isc#S52440647,gnl|UG|Isc#S52454232,gnl|UG|Isc#S41188803,gnl|UG|Isc#S52439099,gnl|UG|Isc#S52451119,gnl|UG|Isc#S52456800,gnl|UG|Isc#S41091191
GO:0000398	nuclear mRNA splicing, via spliceosome	4 of 365 in the list	35 of 5234 in the genome	1	gnl|UG|Isc#S41167283,gnl|UG|Isc#S41181233,gnl|UG|Isc#S41116273,gnl|UG|Isc#S52438451
GO:0019748	secondary metabolic process	4 of 365 in the list	35 of 5234 in the genome	1	gnl|UG|Isc#S41119953,gnl|UG|Isc#S41036620,gnl|UG|Isc#S41075939,gnl|UG|Isc#S41051592
GO:0032259	methylation	4 of 365 in the list	35 of 5234 in the genome	1	gnl|UG|Isc#S52437183,gnl|UG|Isc#S52455716,gnl|UG|Isc#S52439603,gnl|UG|Isc#S41081036
GO:0043414	macromolecule methylation	4 of 365 in the list	35 of 5234 in the genome	1	gnl|UG|Isc#S52437183,gnl|UG|Isc#S52455716,gnl|UG|Isc#S52439603,gnl|UG|Isc#S41081036
GO:0050657	nucleic acid transport	4 of 365 in the list	35 of 5234 in the genome	1	gnl|UG|Isc#S41178522,gnl|UG|Isc#S52449901,gnl|UG|Isc#S52450621,gnl|UG|Isc#S52447713
GO:0050658	RNA transport	4 of 365 in the list	35 of 5234 in the genome	1	gnl|UG|Isc#S41178522,gnl|UG|Isc#S52449901,gnl|UG|Isc#S52450621,gnl|UG|Isc#S52447713
GO:0051236	establishment of RNA localization	4 of 365 in the list	35 of 5234 in the genome	1	gnl|UG|Isc#S41178522,gnl|UG|Isc#S52449901,gnl|UG|Isc#S52450621,gnl|UG|Isc#S52447713
GO:0055114	oxidation reduction	6 of 365 in the list	59 of 5234 in the genome	1	gnl|UG|Isc#S52441157,gnl|UG|Isc#S41119953,gnl|UG|Isc#S41085899,gnl|UG|Isc#S40998901,gnl|UG|Isc#S41075939,gnl|UG|Isc#S41051592
GO:0000122	negative regulation of transcription from RNA polymerase II promoter	2 of 365 in the list	13 of 5234 in the genome	1	gnl|UG|Isc#S41032819,gnl|UG|Isc#S52451673
GO:0006308	DNA catabolic process	2 of 365 in the list	13 of 5234 in the genome	1	gnl|UG|Isc#S41163125,gnl|UG|Isc#S52454831
GO:0006635	fatty acid beta-oxidation	2 of 365 in the list	13 of 5234 in the genome	1	gnl|UG|Isc#S41097848,gnl|UG|Isc#S52455832
GO:0007249	I-kappaB kinase/NF-kappaB cascade	2 of 365 in the list	13 of 5234 in the genome	1	gnl|UG|Isc#S52447119,gnl|UG|Isc#S41054497
GO:0016125	sterol metabolic process	2 of 365 in the list	13 of 5234 in the genome	1	gnl|UG|Isc#S52448233,gnl|UG|Isc#S41091191
GO:0019395	fatty acid oxidation	2 of 365 in the list	13 of 5234 in the genome	1	gnl|UG|Isc#S41097848,gnl|UG|Isc#S52455832
GO:0033273	response to vitamin	2 of 365 in the list	13 of 5234 in the genome	1	gnl|UG|Isc#S41017613,gnl|UG|Isc#S41015867
GO:0034440	lipid oxidation	2 of 365 in the list	13 of 5234 in the genome	1	gnl|UG|Isc#S41097848,gnl|UG|Isc#S52455832
GO:0048806	genitalia development	2 of 365 in the list	13 of 5234 in the genome	1	gnl|UG|Isc#S52447561,gnl|UG|Isc#S52451673
GO:0051329	interphase of mitotic cell cycle	2 of 365 in the list	13 of 5234 in the genome	1	gnl|UG|Isc#S52440693,gnl|UG|Isc#S52453377
GO:0051650	establishment of vesicle localization	2 of 365 in the list	13 of 5234 in the genome	1	gnl|UG|Isc#S52446307,gnl|UG|Isc#S41000385
GO:0009146	purine nucleoside triphosphate catabolic process	17 of 365 in the list	200 of 5234 in the genome	1	gnl|UG|Isc#S41033504,gnl|UG|Isc#S41108298,gnl|UG|Isc#S41024015,gnl|UG|Isc#S52449901,gnl|UG|Isc#S52438282,gnl|UG|Isc#S41159377,gnl|UG|Isc#S52438451,gnl|UG|Isc#S52449165,gnl|UG|Isc#S41046528,gnl|UG|Isc#S52441866,gnl|UG|Isc#S52437733,gnl|UG|Isc#S41165827,gnl|UG|Isc#S41099971,gnl|UG|Isc#S52436880,gnl|UG|Isc#S41000385,gnl|UG|Isc#S52450145,gnl|UG|Isc#S52437563
GO:0006475	internal protein amino acid acetylation	3 of 365 in the list	24 of 5234 in the genome	1	gnl|UG|Isc#S41001013,gnl|UG|Isc#S52449243,gnl|UG|Isc#S41081036
GO:0016573	histone acetylation	3 of 365 in the list	24 of 5234 in the genome	1	gnl|UG|Isc#S41001013,gnl|UG|Isc#S52449243,gnl|UG|Isc#S41081036
GO:0018393	internal peptidyl-lysine acetylation	3 of 365 in the list	24 of 5234 in the genome	1	gnl|UG|Isc#S41001013,gnl|UG|Isc#S52449243,gnl|UG|Isc#S41081036
GO:0018394	peptidyl-lysine acetylation	3 of 365 in the list	24 of 5234 in the genome	1	gnl|UG|Isc#S41001013,gnl|UG|Isc#S52449243,gnl|UG|Isc#S41081036
GO:0050776	regulation of immune response	3 of 365 in the list	24 of 5234 in the genome	1	gnl|UG|Isc#S41001017,gnl|UG|Isc#S41054497,gnl|UG|Isc#S41170614
GO:2000112	regulation of cellular macromolecule biosynthetic process	18 of 365 in the list	214 of 5234 in the genome	1	gnl|UG|Isc#S41019852,gnl|UG|Isc#S52447561,gnl|UG|Isc#S52440966,gnl|UG|Isc#S52448434,gnl|UG|Isc#S52439728,gnl|UG|Isc#S52447810,gnl|UG|Isc#S41159377,gnl|UG|Isc#S41019283,gnl|UG|Isc#S41001013,gnl|UG|Isc#S41081036,gnl|UG|Isc#S41032819,gnl|UG|Isc#S52451673,gnl|UG|Isc#S41004632,gnl|UG|Isc#S52456069,gnl|UG|Isc#S40999785,gnl|UG|Isc#S41054497,gnl|UG|Isc#S52451618,gnl|UG|Isc#S52451119
GO:0009143	nucleoside triphosphate catabolic process	17 of 365 in the list	201 of 5234 in the genome	1	gnl|UG|Isc#S41033504,gnl|UG|Isc#S41108298,gnl|UG|Isc#S41024015,gnl|UG|Isc#S52449901,gnl|UG|Isc#S52438282,gnl|UG|Isc#S41159377,gnl|UG|Isc#S52438451,gnl|UG|Isc#S52449165,gnl|UG|Isc#S41046528,gnl|UG|Isc#S52441866,gnl|UG|Isc#S52437733,gnl|UG|Isc#S41165827,gnl|UG|Isc#S41099971,gnl|UG|Isc#S52436880,gnl|UG|Isc#S41000385,gnl|UG|Isc#S52450145,gnl|UG|Isc#S52437563
GO:0009790	embryo development	14 of 365 in the list	162 of 5234 in the genome	1	gnl|UG|Isc#S41048901,gnl|UG|Isc#S52443864,gnl|UG|Isc#S52447561,gnl|UG|Isc#S52446307,gnl|UG|Isc#S41036620,gnl|UG|Isc#S52448859,gnl|UG|Isc#S52449243,gnl|UG|Isc#S52451673,gnl|UG|Isc#S41172637,gnl|UG|Isc#S41129842,gnl|UG|Isc#S41165069,gnl|UG|Isc#S41118526,gnl|UG|Isc#S41043648,gnl|UG|Isc#S52443435
GO:0048598	embryonic morphogenesis	6 of 365 in the list	60 of 5234 in the genome	1	gnl|UG|Isc#S52447561,gnl|UG|Isc#S52446307,gnl|UG|Isc#S41036620,gnl|UG|Isc#S52448859,gnl|UG|Isc#S52449243,gnl|UG|Isc#S52451673
GO:0051338	regulation of transferase activity	4 of 365 in the list	36 of 5234 in the genome	1	gnl|UG|Isc#S41131466,gnl|UG|Isc#S52448233,gnl|UG|Isc#S41054497,gnl|UG|Isc#S52456800
GO:0008610	lipid biosynthetic process	5 of 365 in the list	48 of 5234 in the genome	1	gnl|UG|Isc#S52448233,gnl|UG|Isc#S41036620,gnl|UG|Isc#S52456800,gnl|UG|Isc#S41050621,gnl|UG|Isc#S41091191
GO:0009991	response to extracellular stimulus	5 of 365 in the list	48 of 5234 in the genome	1	gnl|UG|Isc#S41017613,gnl|UG|Isc#S52454232,gnl|UG|Isc#S41097848,gnl|UG|Isc#S52455832,gnl|UG|Isc#S41015867
GO:0009154	purine ribonucleotide catabolic process	17 of 365 in the list	202 of 5234 in the genome	1	gnl|UG|Isc#S41033504,gnl|UG|Isc#S41108298,gnl|UG|Isc#S41024015,gnl|UG|Isc#S52449901,gnl|UG|Isc#S52438282,gnl|UG|Isc#S41159377,gnl|UG|Isc#S52438451,gnl|UG|Isc#S52449165,gnl|UG|Isc#S41046528,gnl|UG|Isc#S52441866,gnl|UG|Isc#S52437733,gnl|UG|Isc#S41165827,gnl|UG|Isc#S41099971,gnl|UG|Isc#S52436880,gnl|UG|Isc#S41000385,gnl|UG|Isc#S52450145,gnl|UG|Isc#S52437563
GO:0009261	ribonucleotide catabolic process	17 of 365 in the list	202 of 5234 in the genome	1	gnl|UG|Isc#S41033504,gnl|UG|Isc#S41108298,gnl|UG|Isc#S41024015,gnl|UG|Isc#S52449901,gnl|UG|Isc#S52438282,gnl|UG|Isc#S41159377,gnl|UG|Isc#S52438451,gnl|UG|Isc#S52449165,gnl|UG|Isc#S41046528,gnl|UG|Isc#S52441866,gnl|UG|Isc#S52437733,gnl|UG|Isc#S41165827,gnl|UG|Isc#S41099971,gnl|UG|Isc#S52436880,gnl|UG|Isc#S41000385,gnl|UG|Isc#S52450145,gnl|UG|Isc#S52437563
GO:0090304	nucleic acid metabolic process	53 of 365 in the list	691 of 5234 in the genome	1	gnl|UG|Isc#S41163125,gnl|UG|Isc#S41181233,gnl|UG|Isc#S52446393,gnl|UG|Isc#S41047258,gnl|UG|Isc#S52440966,gnl|UG|Isc#S52449119,gnl|UG|Isc#S52440616,gnl|UG|Isc#S41167283,gnl|UG|Isc#S41009740,gnl|UG|Isc#S52438451,gnl|UG|Isc#S52450012,gnl|UG|Isc#S52450621,gnl|UG|Isc#S52441866,gnl|UG|Isc#S52443864,gnl|UG|Isc#S41072473,gnl|UG|Isc#S41055526,gnl|UG|Isc#S52437573,gnl|UG|Isc#S52440693,gnl|UG|Isc#S41004632,…
GO:0048522	positive regulation of cellular process	13 of 365 in the list	150 of 5234 in the genome	1	gnl|UG|Isc#S41032819,gnl|UG|Isc#S52440966,gnl|UG|Isc#S52449119,gnl|UG|Isc#S52439814,gnl|UG|Isc#S41172886,gnl|UG|Isc#S41004632,gnl|UG|Isc#S41129842,gnl|UG|Isc#S41131466,gnl|UG|Isc#S41118526,gnl|UG|Isc#S52456069,gnl|UG|Isc#S41054497,gnl|UG|Isc#S52454831,gnl|UG|Isc#S41011486
GO:0006195	purine nucleotide catabolic process	17 of 365 in the list	203 of 5234 in the genome	1	gnl|UG|Isc#S41033504,gnl|UG|Isc#S41108298,gnl|UG|Isc#S41024015,gnl|UG|Isc#S52449901,gnl|UG|Isc#S52438282,gnl|UG|Isc#S41159377,gnl|UG|Isc#S52438451,gnl|UG|Isc#S52449165,gnl|UG|Isc#S41046528,gnl|UG|Isc#S52441866,gnl|UG|Isc#S52437733,gnl|UG|Isc#S41165827,gnl|UG|Isc#S41099971,gnl|UG|Isc#S52436880,gnl|UG|Isc#S41000385,gnl|UG|Isc#S52450145,gnl|UG|Isc#S52437563
GO:0046483	heterocycle metabolic process	27 of 365 in the list	337 of 5234 in the genome	1	gnl|UG|Isc#S41033504,gnl|UG|Isc#S52454402,gnl|UG|Isc#S41108298,gnl|UG|Isc#S41024015,gnl|UG|Isc#S52449901,gnl|UG|Isc#S52438282,gnl|UG|Isc#S41159377,gnl|UG|Isc#S52438451,gnl|UG|Isc#S41119747,gnl|UG|Isc#S52449165,gnl|UG|Isc#S41026261,gnl|UG|Isc#S52447131,gnl|UG|Isc#S52441866,gnl|UG|Isc#S41046528,gnl|UG|Isc#S52437733,gnl|UG|Isc#S41165827,gnl|UG|Isc#S41138220,gnl|UG|Isc#S41020985,gnl|UG|Isc#S41182358,…
GO:0009165	nucleotide biosynthetic process	8 of 365 in the list	86 of 5234 in the genome	1	gnl|UG|Isc#S52454402,gnl|UG|Isc#S41020985,gnl|UG|Isc#S41182358,gnl|UG|Isc#S52450145,gnl|UG|Isc#S41172886,gnl|UG|Isc#S41060920,gnl|UG|Isc#S52447131,gnl|UG|Isc#S41026261
GO:0007409	axonogenesis	3 of 365 in the list	25 of 5234 in the genome	1	gnl|UG|Isc#S41104836,gnl|UG|Isc#S52449049,gnl|UG|Isc#S41065319
GO:0031396	regulation of protein ubiquitination	5 of 365 in the list	49 of 5234 in the genome	1	gnl|UG|Isc#S52447810,gnl|UG|Isc#S41131466,gnl|UG|Isc#S41159377,gnl|UG|Isc#S41054497,gnl|UG|Isc#S52439814
GO:0051049	regulation of transport	5 of 365 in the list	49 of 5234 in the genome	1	gnl|UG|Isc#S41178522,gnl|UG|Isc#S41129842,gnl|UG|Isc#S41097848,gnl|UG|Isc#S52455832,gnl|UG|Isc#S52454831
GO:0010551	regulation of gene-specific transcription from RNA polymerase II promoter	2 of 365 in the list	14 of 5234 in the genome	1	gnl|UG|Isc#S41032819,gnl|UG|Isc#S41001013
GO:0030258	lipid modification	2 of 365 in the list	14 of 5234 in the genome	1	gnl|UG|Isc#S41097848,gnl|UG|Isc#S52455832
GO:0033674	positive regulation of kinase activity	2 of 365 in the list	14 of 5234 in the genome	1	gnl|UG|Isc#S41054497,gnl|UG|Isc#S52456800
GO:0043392	negative regulation of DNA binding	2 of 365 in the list	14 of 5234 in the genome	1	gnl|UG|Isc#S41032819,gnl|UG|Isc#S41019283
GO:0044260	cellular macromolecule metabolic process	108 of 365 in the list	1464 of 5234 in the genome	1	gnl|UG|Isc#S41019852,gnl|UG|Isc#S41177719,gnl|UG|Isc#S41047258,gnl|UG|Isc#S52449119,gnl|UG|Isc#S52440616,gnl|UG|Isc#S52448878,gnl|UG|Isc#S52448434,gnl|UG|Isc#S52438451,gnl|UG|Isc#S52450012,gnl|UG|Isc#S52450621,gnl|UG|Isc#S41114078,gnl|UG|Isc#S41017413,gnl|UG|Isc#S52449165,gnl|UG|Isc#S41032819,gnl|UG|Isc#S52437183,gnl|UG|Isc#S52443864,gnl|UG|Isc#S41072473,gnl|UG|Isc#S41165827,gnl|UG|Isc#S52436880,…
GO:0009966	regulation of signal transduction	8 of 365 in the list	87 of 5234 in the genome	1	gnl|UG|Isc#S52442535,gnl|UG|Isc#S41048901,gnl|UG|Isc#S52448233,gnl|UG|Isc#S52454181,gnl|UG|Isc#S52449119,gnl|UG|Isc#S41129842,gnl|UG|Isc#S52455645,gnl|UG|Isc#S41054497
GO:0006812	cation transport	9 of 365 in the list	100 of 5234 in the genome	1	gnl|UG|Isc#S41069307,gnl|UG|Isc#S41104836,gnl|UG|Isc#S41180988,gnl|UG|Isc#S52441163,gnl|UG|Isc#S52444420,gnl|UG|Isc#S52456318,gnl|UG|Isc#S52451119,gnl|UG|Isc#S41136402,gnl|UG|Isc#S41026261
GO:0009166	nucleotide catabolic process	17 of 365 in the list	205 of 5234 in the genome	1	gnl|UG|Isc#S41033504,gnl|UG|Isc#S41108298,gnl|UG|Isc#S41024015,gnl|UG|Isc#S52449901,gnl|UG|Isc#S52438282,gnl|UG|Isc#S41159377,gnl|UG|Isc#S52438451,gnl|UG|Isc#S52449165,gnl|UG|Isc#S41046528,gnl|UG|Isc#S52441866,gnl|UG|Isc#S52437733,gnl|UG|Isc#S41165827,gnl|UG|Isc#S41099971,gnl|UG|Isc#S52436880,gnl|UG|Isc#S41000385,gnl|UG|Isc#S52450145,gnl|UG|Isc#S52437563
GO:0044267	cellular protein metabolic process	68 of 365 in the list	905 of 5234 in the genome	1	gnl|UG|Isc#S41019852,gnl|UG|Isc#S41177719,gnl|UG|Isc#S41047258,gnl|UG|Isc#S52449119,gnl|UG|Isc#S52440616,gnl|UG|Isc#S52448878,gnl|UG|Isc#S52448434,gnl|UG|Isc#S52450012,gnl|UG|Isc#S41114078,gnl|UG|Isc#S41017413,gnl|UG|Isc#S52449165,gnl|UG|Isc#S41032819,gnl|UG|Isc#S52437183,gnl|UG|Isc#S41072473,gnl|UG|Isc#S41165827,gnl|UG|Isc#S52436880,gnl|UG|Isc#S41000385,gnl|UG|Isc#S52451673,gnl|UG|Isc#S52440939,…
GO:0008380	RNA splicing	10 of 365 in the list	113 of 5234 in the genome	1	gnl|UG|Isc#S41181233,gnl|UG|Isc#S41116273,gnl|UG|Isc#S52452693,gnl|UG|Isc#S52446393,gnl|UG|Isc#S41123280,gnl|UG|Isc#S41004632,gnl|UG|Isc#S41167283,gnl|UG|Isc#S52438451,gnl|UG|Isc#S52450621,gnl|UG|Isc#S52445613
GO:0009628	response to abiotic stimulus	6 of 365 in the list	62 of 5234 in the genome	1	gnl|UG|Isc#S41172886,gnl|UG|Isc#S41129842,gnl|UG|Isc#S52448233,gnl|UG|Isc#S52449119,gnl|UG|Isc#S52451119,gnl|UG|Isc#S52451673
GO:0050794	regulation of cellular process	59 of 365 in the list	781 of 5234 in the genome	1	gnl|UG|Isc#S41019852,gnl|UG|Isc#S41075300,gnl|UG|Isc#S52451878,gnl|UG|Isc#S52447561,gnl|UG|Isc#S52452949,gnl|UG|Isc#S41177719,gnl|UG|Isc#S52448233,gnl|UG|Isc#S52455832,gnl|UG|Isc#S52440966,gnl|UG|Isc#S52449119,gnl|UG|Isc#S52448434,gnl|UG|Isc#S52455645,gnl|UG|Isc#S41011486,gnl|UG|Isc#S41067048,gnl|UG|Isc#S41032819,gnl|UG|Isc#S41104836,gnl|UG|Isc#S52443864,gnl|UG|Isc#S52454181,gnl|UG|Isc#S52451990,…
GO:0019219	regulation of nucleobase, nucleoside, nucleotide and nucleic acid metabolic process	20 of 365 in the list	246 of 5234 in the genome	1	gnl|UG|Isc#S41019852,gnl|UG|Isc#S52451878,gnl|UG|Isc#S52447561,gnl|UG|Isc#S52440966,gnl|UG|Isc#S52439728,gnl|UG|Isc#S52447810,gnl|UG|Isc#S41159377,gnl|UG|Isc#S41019283,gnl|UG|Isc#S41001013,gnl|UG|Isc#S41081036,gnl|UG|Isc#S41032819,gnl|UG|Isc#S52454181,gnl|UG|Isc#S52451673,gnl|UG|Isc#S41172886,gnl|UG|Isc#S41004632,gnl|UG|Isc#S52456069,gnl|UG|Isc#S40999785,gnl|UG|Isc#S41054497,gnl|UG|Isc#S52451618,…
GO:0007154	cell communication	7 of 365 in the list	75 of 5234 in the genome	1	gnl|UG|Isc#S41104836,gnl|UG|Isc#S52449551,gnl|UG|Isc#S52451878,gnl|UG|Isc#S52439204,gnl|UG|Isc#S52452792,gnl|UG|Isc#S52454831,gnl|UG|Isc#S41000385
GO:0044282	small molecule catabolic process	24 of 365 in the list	300 of 5234 in the genome	1	gnl|UG|Isc#S41033504,gnl|UG|Isc#S52449551,gnl|UG|Isc#S41108298,gnl|UG|Isc#S52455832,gnl|UG|Isc#S41024015,gnl|UG|Isc#S52449901,gnl|UG|Isc#S41110436,gnl|UG|Isc#S52438282,gnl|UG|Isc#S41159377,gnl|UG|Isc#S52448410,gnl|UG|Isc#S52438451,gnl|UG|Isc#S52449165,gnl|UG|Isc#S52441866,gnl|UG|Isc#S41046528,gnl|UG|Isc#S52437733,gnl|UG|Isc#S41165827,gnl|UG|Isc#S41097848,gnl|UG|Isc#S41099971,gnl|UG|Isc#S52436880,…
GO:0016310	phosphorylation	5 of 365 in the list	50 of 5234 in the genome	1	gnl|UG|Isc#S41177719,gnl|UG|Isc#S41054497,gnl|UG|Isc#S52449119,gnl|UG|Isc#S52441866,gnl|UG|Isc#S52451119
GO:0018193	peptidyl-amino acid modification	5 of 365 in the list	50 of 5234 in the genome	1	gnl|UG|Isc#S52455605,gnl|UG|Isc#S41001013,gnl|UG|Isc#S52449243,gnl|UG|Isc#S41121725,gnl|UG|Isc#S41081036
GO:0023051	regulation of signaling process	8 of 365 in the list	88 of 5234 in the genome	1	gnl|UG|Isc#S52442535,gnl|UG|Isc#S41048901,gnl|UG|Isc#S52448233,gnl|UG|Isc#S52454181,gnl|UG|Isc#S52449119,gnl|UG|Isc#S41129842,gnl|UG|Isc#S52455645,gnl|UG|Isc#S41054497
GO:0008643	carbohydrate transport	3 of 365 in the list	26 of 5234 in the genome	1	gnl|UG|Isc#S41112062,gnl|UG|Isc#S52441824,gnl|UG|Isc#S52440223
GO:0048584	positive regulation of response to stimulus	3 of 365 in the list	26 of 5234 in the genome	1	gnl|UG|Isc#S41001017,gnl|UG|Isc#S41054497,gnl|UG|Isc#S41001013
GO:0040008	regulation of growth	4 of 365 in the list	38 of 5234 in the genome	1	gnl|UG|Isc#S41129842,gnl|UG|Isc#S52447561,gnl|UG|Isc#S41043648,gnl|UG|Isc#S52451673
GO:0035556	intracellular signal transduction	15 of 365 in the list	180 of 5234 in the genome	1	gnl|UG|Isc#S52442535,gnl|UG|Isc#S52447119,gnl|UG|Isc#S52438244,gnl|UG|Isc#S52440966,gnl|UG|Isc#S52451990,gnl|UG|Isc#S41000385,gnl|UG|Isc#S52442885,gnl|UG|Isc#S52439728,gnl|UG|Isc#S52437563,gnl|UG|Isc#S52455645,gnl|UG|Isc#S41131466,gnl|UG|Isc#S41159377,gnl|UG|Isc#S41054497,gnl|UG|Isc#S52451119,gnl|UG|Isc#S41067048
GO:0051098	regulation of binding	5 of 365 in the list	51 of 5234 in the genome	1	gnl|UG|Isc#S41019852,gnl|UG|Isc#S41032819,gnl|UG|Isc#S41131466,gnl|UG|Isc#S41019283,gnl|UG|Isc#S41054497
GO:0007584	response to nutrient	2 of 365 in the list	15 of 5234 in the genome	1	gnl|UG|Isc#S41017613,gnl|UG|Isc#S41015867
GO:0016331	morphogenesis of embryonic epithelium	2 of 365 in the list	15 of 5234 in the genome	1	gnl|UG|Isc#S41036620,gnl|UG|Isc#S52449243
GO:0019098	reproductive behavior	2 of 365 in the list	15 of 5234 in the genome	1	gnl|UG|Isc#S52452792,gnl|UG|Isc#S41045592
GO:0045935	positive regulation of nucleobase, nucleoside, nucleotide and nucleic acid metabolic process	2 of 365 in the list	15 of 5234 in the genome	1	gnl|UG|Isc#S41004632,gnl|UG|Isc#S52456069
GO:0046474	glycerophospholipid biosynthetic process	2 of 365 in the list	15 of 5234 in the genome	1	gnl|UG|Isc#S52456800,gnl|UG|Isc#S41050621
GO:0051173	positive regulation of nitrogen compound metabolic process	2 of 365 in the list	15 of 5234 in the genome	1	gnl|UG|Isc#S41004632,gnl|UG|Isc#S52456069
GO:0051347	positive regulation of transferase activity	2 of 365 in the list	15 of 5234 in the genome	1	gnl|UG|Isc#S41054497,gnl|UG|Isc#S52456800
GO:0051648	vesicle localization	2 of 365 in the list	15 of 5234 in the genome	1	gnl|UG|Isc#S52446307,gnl|UG|Isc#S41000385
GO:0000278	mitotic cell cycle	15 of 365 in the list	182 of 5234 in the genome	1	gnl|UG|Isc#S52439814,gnl|UG|Isc#S52451673,gnl|UG|Isc#S52440693,gnl|UG|Isc#S52439728,gnl|UG|Isc#S41129842,gnl|UG|Isc#S41017499,gnl|UG|Isc#S52447810,gnl|UG|Isc#S41131466,gnl|UG|Isc#S41159377,gnl|UG|Isc#S52453377,gnl|UG|Isc#S41054497,gnl|UG|Isc#S41098021,gnl|UG|Isc#S52449833,gnl|UG|Isc#S52451119,gnl|UG|Isc#S52450590
GO:0007166	cell surface receptor linked signaling pathway	15 of 365 in the list	182 of 5234 in the genome	1	gnl|UG|Isc#S52450390,gnl|UG|Isc#S52440273,gnl|UG|Isc#S41001017,gnl|UG|Isc#S52437832,gnl|UG|Isc#S41121725,gnl|UG|Isc#S52456203,gnl|UG|Isc#S41167018,gnl|UG|Isc#S41075640,gnl|UG|Isc#S41181443,gnl|UG|Isc#S41129842,gnl|UG|Isc#S52451623,gnl|UG|Isc#S41019283,gnl|UG|Isc#S41054497,gnl|UG|Isc#S52456800,gnl|UG|Isc#S41011486
GO:0006468	protein phosphorylation	4 of 365 in the list	39 of 5234 in the genome	1	gnl|UG|Isc#S41177719,gnl|UG|Isc#S41054497,gnl|UG|Isc#S52449119,gnl|UG|Isc#S52451119
GO:0006917	induction of apoptosis	3 of 365 in the list	27 of 5234 in the genome	1	gnl|UG|Isc#S41054497,gnl|UG|Isc#S52439814,gnl|UG|Isc#S41011486
GO:0051099	positive regulation of binding	3 of 365 in the list	27 of 5234 in the genome	1	gnl|UG|Isc#S41019852,gnl|UG|Isc#S41032819,gnl|UG|Isc#S41054497
GO:0050789	regulation of biological process	72 of 365 in the list	970 of 5234 in the genome	1	gnl|UG|Isc#S41019852,gnl|UG|Isc#S52451878,gnl|UG|Isc#S52447561,gnl|UG|Isc#S52452949,gnl|UG|Isc#S41177719,gnl|UG|Isc#S52455832,gnl|UG|Isc#S52449119,gnl|UG|Isc#S52448434,gnl|UG|Isc#S52455645,gnl|UG|Isc#S41165069,gnl|UG|Isc#S41067048,gnl|UG|Isc#S41032819,gnl|UG|Isc#S41104836,gnl|UG|Isc#S52443864,gnl|UG|Isc#S52454181,gnl|UG|Isc#S41000385,gnl|UG|Isc#S52451673,gnl|UG|Isc#S52440693,gnl|UG|Isc#S41178522,…
GO:0048523	negative regulation of cellular process	17 of 365 in the list	210 of 5234 in the genome	1	gnl|UG|Isc#S41019852,gnl|UG|Isc#S52452949,gnl|UG|Isc#S52440966,gnl|UG|Isc#S52449119,gnl|UG|Isc#S52439728,gnl|UG|Isc#S41129842,gnl|UG|Isc#S41159377,gnl|UG|Isc#S52454831,gnl|UG|Isc#S41001013,gnl|UG|Isc#S41048901,gnl|UG|Isc#S41032819,gnl|UG|Isc#S52443864,gnl|UG|Isc#S52451673,gnl|UG|Isc#S52440693,gnl|UG|Isc#S41118526,gnl|UG|Isc#S41054497,gnl|UG|Isc#S41170614
GO:0032990	cell part morphogenesis	5 of 365 in the list	52 of 5234 in the genome	1	gnl|UG|Isc#S41104836,gnl|UG|Isc#S52446307,gnl|UG|Isc#S52449049,gnl|UG|Isc#S52451990,gnl|UG|Isc#S41065319
GO:0042325	regulation of phosphorylation	5 of 365 in the list	52 of 5234 in the genome	1	gnl|UG|Isc#S41131466,gnl|UG|Isc#S52448233,gnl|UG|Isc#S41054497,gnl|UG|Isc#S52440966,gnl|UG|Isc#S52456800
GO:0048858	cell projection morphogenesis	5 of 365 in the list	52 of 5234 in the genome	1	gnl|UG|Isc#S41104836,gnl|UG|Isc#S52446307,gnl|UG|Isc#S52449049,gnl|UG|Isc#S52451990,gnl|UG|Isc#S41065319
GO:0051171	regulation of nitrogen compound metabolic process	20 of 365 in the list	251 of 5234 in the genome	1	gnl|UG|Isc#S41019852,gnl|UG|Isc#S52451878,gnl|UG|Isc#S52447561,gnl|UG|Isc#S52440966,gnl|UG|Isc#S52439728,gnl|UG|Isc#S52447810,gnl|UG|Isc#S41159377,gnl|UG|Isc#S41019283,gnl|UG|Isc#S41001013,gnl|UG|Isc#S41081036,gnl|UG|Isc#S41032819,gnl|UG|Isc#S52454181,gnl|UG|Isc#S52451673,gnl|UG|Isc#S41172886,gnl|UG|Isc#S41004632,gnl|UG|Isc#S52456069,gnl|UG|Isc#S40999785,gnl|UG|Isc#S41054497,gnl|UG|Isc#S52451618,…
GO:0048518	positive regulation of biological process	16 of 365 in the list	197 of 5234 in the genome	1	gnl|UG|Isc#S52440966,gnl|UG|Isc#S52449119,gnl|UG|Isc#S52439814,gnl|UG|Isc#S41129842,gnl|UG|Isc#S41131466,gnl|UG|Isc#S52454831,gnl|UG|Isc#S41001013,gnl|UG|Isc#S41011486,gnl|UG|Isc#S41032819,gnl|UG|Isc#S41001017,gnl|UG|Isc#S41004632,gnl|UG|Isc#S41172886,gnl|UG|Isc#S52456069,gnl|UG|Isc#S41118526,gnl|UG|Isc#S41054497,gnl|UG|Isc#S41091191
GO:0065009	regulation of molecular function	16 of 365 in the list	197 of 5234 in the genome	1	gnl|UG|Isc#S41019852,gnl|UG|Isc#S52448233,gnl|UG|Isc#S52439814,gnl|UG|Isc#S41129842,gnl|UG|Isc#S52447810,gnl|UG|Isc#S41131466,gnl|UG|Isc#S41159377,gnl|UG|Isc#S41019283,gnl|UG|Isc#S52454831,gnl|UG|Isc#S41011486,gnl|UG|Isc#S41032819,gnl|UG|Isc#S41109949,gnl|UG|Isc#S52454181,gnl|UG|Isc#S52456203,gnl|UG|Isc#S41054497,gnl|UG|Isc#S52456800
GO:0006325	chromatin organization	10 of 365 in the list	117 of 5234 in the genome	1	gnl|UG|Isc#S41019852,gnl|UG|Isc#S41032819,gnl|UG|Isc#S52437183,gnl|UG|Isc#S41102626,gnl|UG|Isc#S52449243,gnl|UG|Isc#S52451673,gnl|UG|Isc#S52455716,gnl|UG|Isc#S41064599,gnl|UG|Isc#S41001013,gnl|UG|Isc#S41081036
GO:0010876	lipid localization	6 of 365 in the list	65 of 5234 in the genome	1	gnl|UG|Isc#S41109949,gnl|UG|Isc#S52454945,gnl|UG|Isc#S52452792,gnl|UG|Isc#S52450827,gnl|UG|Isc#S52456800,gnl|UG|Isc#S41000385
GO:0051252	regulation of RNA metabolic process	15 of 365 in the list	184 of 5234 in the genome	1	gnl|UG|Isc#S41019852,gnl|UG|Isc#S41032819,gnl|UG|Isc#S52447561,gnl|UG|Isc#S52440966,gnl|UG|Isc#S52451673,gnl|UG|Isc#S41004632,gnl|UG|Isc#S52439728,gnl|UG|Isc#S52447810,gnl|UG|Isc#S52456069,gnl|UG|Isc#S41159377,gnl|UG|Isc#S40999785,gnl|UG|Isc#S41001013,gnl|UG|Isc#S52451119,gnl|UG|Isc#S41081036,gnl|UG|Isc#S52451618
GO:0006950	response to stress	33 of 365 in the list	430 of 5234 in the genome	1	gnl|UG|Isc#S41019852,gnl|UG|Isc#S52449551,gnl|UG|Isc#S41035544,gnl|UG|Isc#S52442080,gnl|UG|Isc#S52448702,gnl|UG|Isc#S41036620,gnl|UG|Isc#S52447437,gnl|UG|Isc#S52440966,gnl|UG|Isc#S52449119,gnl|UG|Isc#S52440647,gnl|UG|Isc#S52439728,gnl|UG|Isc#S41172637,gnl|UG|Isc#S52449203,gnl|UG|Isc#S41165069,gnl|UG|Isc#S41131466,gnl|UG|Isc#S41159377,gnl|UG|Isc#S40998901,gnl|UG|Isc#S41073320,gnl|UG|Isc#S52451623,…
GO:0010556	regulation of macromolecule biosynthetic process	18 of 365 in the list	225 of 5234 in the genome	1	gnl|UG|Isc#S41019852,gnl|UG|Isc#S52447561,gnl|UG|Isc#S52440966,gnl|UG|Isc#S52448434,gnl|UG|Isc#S52439728,gnl|UG|Isc#S52447810,gnl|UG|Isc#S41159377,gnl|UG|Isc#S41019283,gnl|UG|Isc#S41001013,gnl|UG|Isc#S41081036,gnl|UG|Isc#S41032819,gnl|UG|Isc#S52451673,gnl|UG|Isc#S41004632,gnl|UG|Isc#S52456069,gnl|UG|Isc#S40999785,gnl|UG|Isc#S41054497,gnl|UG|Isc#S52451618,gnl|UG|Isc#S52451119
GO:0000077	DNA damage checkpoint	2 of 365 in the list	16 of 5234 in the genome	1	gnl|UG|Isc#S52439728,gnl|UG|Isc#S41131466
GO:0031401	positive regulation of protein modification process	2 of 365 in the list	16 of 5234 in the genome	1	gnl|UG|Isc#S41131466,gnl|UG|Isc#S52440966
GO:0031570	DNA integrity checkpoint	2 of 365 in the list	16 of 5234 in the genome	1	gnl|UG|Isc#S52439728,gnl|UG|Isc#S41131466
GO:0032270	positive regulation of cellular protein metabolic process	2 of 365 in the list	16 of 5234 in the genome	1	gnl|UG|Isc#S41131466,gnl|UG|Isc#S52440966
GO:0046822	regulation of nucleocytoplasmic transport	2 of 365 in the list	16 of 5234 in the genome	1	gnl|UG|Isc#S41178522,gnl|UG|Isc#S41129842
GO:0051247	positive regulation of protein metabolic process	2 of 365 in the list	16 of 5234 in the genome	1	gnl|UG|Isc#S41131466,gnl|UG|Isc#S52440966
GO:0000226	microtubule cytoskeleton organization	5 of 365 in the list	53 of 5234 in the genome	1	gnl|UG|Isc#S41017499,gnl|UG|Isc#S41129842,gnl|UG|Isc#S52446884,gnl|UG|Isc#S41098021,gnl|UG|Isc#S41099971
GO:0001775	cell activation	3 of 365 in the list	28 of 5234 in the genome	1	gnl|UG|Isc#S41172886,gnl|UG|Isc#S41104836,gnl|UG|Isc#S41118526
GO:0009058	biosynthetic process	58 of 365 in the list	779 of 5234 in the genome	1	gnl|UG|Isc#S41033504,gnl|UG|Isc#S52448233,gnl|UG|Isc#S40999527,gnl|UG|Isc#S41047258,gnl|UG|Isc#S52449119,gnl|UG|Isc#S52440616,gnl|UG|Isc#S52448434,gnl|UG|Isc#S52450012,gnl|UG|Isc#S52450621,gnl|UG|Isc#S52449165,gnl|UG|Isc#S52447131,gnl|UG|Isc#S52441866,gnl|UG|Isc#S41072473,gnl|UG|Isc#S41182358,gnl|UG|Isc#S52436880,gnl|UG|Isc#S41055526,gnl|UG|Isc#S52440693,gnl|UG|Isc#S41004632,gnl|UG|Isc#S41118526,…
GO:0006066	alcohol metabolic process	12 of 365 in the list	145 of 5234 in the genome	1	gnl|UG|Isc#S52441157,gnl|UG|Isc#S52448233,gnl|UG|Isc#S52440647,gnl|UG|Isc#S52445773,gnl|UG|Isc#S52443056,gnl|UG|Isc#S41160560,gnl|UG|Isc#S41188803,gnl|UG|Isc#S41175541,gnl|UG|Isc#S52448410,gnl|UG|Isc#S52456800,gnl|UG|Isc#S52448589,gnl|UG|Isc#S41091191
GO:0031399	regulation of protein modification process	6 of 365 in the list	66 of 5234 in the genome	1	gnl|UG|Isc#S52447810,gnl|UG|Isc#S41131466,gnl|UG|Isc#S41159377,gnl|UG|Isc#S41054497,gnl|UG|Isc#S52440966,gnl|UG|Isc#S52439814
GO:0044093	positive regulation of molecular function	6 of 365 in the list	66 of 5234 in the genome	1	gnl|UG|Isc#S41019852,gnl|UG|Isc#S41032819,gnl|UG|Isc#S41054497,gnl|UG|Isc#S52456800,gnl|UG|Isc#S41011486,gnl|UG|Isc#S52456203
GO:0044249	cellular biosynthetic process	56 of 365 in the list	752 of 5234 in the genome	1	gnl|UG|Isc#S41033504,gnl|UG|Isc#S40999527,gnl|UG|Isc#S41047258,gnl|UG|Isc#S52449119,gnl|UG|Isc#S52440616,gnl|UG|Isc#S52448434,gnl|UG|Isc#S52450012,gnl|UG|Isc#S52450621,gnl|UG|Isc#S52449165,gnl|UG|Isc#S52447131,gnl|UG|Isc#S52441866,gnl|UG|Isc#S41072473,gnl|UG|Isc#S41182358,gnl|UG|Isc#S52436880,gnl|UG|Isc#S41055526,gnl|UG|Isc#S52440693,gnl|UG|Isc#S41004632,gnl|UG|Isc#S41118526,gnl|UG|Isc#S52456069,…
GO:0033554	cellular response to stress	15 of 365 in the list	186 of 5234 in the genome	1	gnl|UG|Isc#S52443864,gnl|UG|Isc#S52442080,gnl|UG|Isc#S52453200,gnl|UG|Isc#S52440966,gnl|UG|Isc#S52449119,gnl|UG|Isc#S52451673,gnl|UG|Isc#S52439728,gnl|UG|Isc#S41004632,gnl|UG|Isc#S52440693,gnl|UG|Isc#S41141702,gnl|UG|Isc#S41131466,gnl|UG|Isc#S41073320,gnl|UG|Isc#S41159377,gnl|UG|Isc#S41054497,gnl|UG|Isc#S52441866
GO:0006811	ion transport	12 of 365 in the list	146 of 5234 in the genome	1	gnl|UG|Isc#S41069307,gnl|UG|Isc#S41104836,gnl|UG|Isc#S41180988,gnl|UG|Isc#S52441163,gnl|UG|Isc#S52450145,gnl|UG|Isc#S52444420,gnl|UG|Isc#S52446813,gnl|UG|Isc#S52454376,gnl|UG|Isc#S52456318,gnl|UG|Isc#S52451119,gnl|UG|Isc#S41136402,gnl|UG|Isc#S41026261
GO:0048468	cell development	12 of 365 in the list	146 of 5234 in the genome	1	gnl|UG|Isc#S41019852,gnl|UG|Isc#S41104836,gnl|UG|Isc#S52439520,gnl|UG|Isc#S52448859,gnl|UG|Isc#S52451990,gnl|UG|Isc#S41099656,gnl|UG|Isc#S41172637,gnl|UG|Isc#S52439728,gnl|UG|Isc#S41165069,gnl|UG|Isc#S52449049,gnl|UG|Isc#S52454831,gnl|UG|Isc#S41065319
GO:0006915	apoptosis	9 of 365 in the list	106 of 5234 in the genome	1	gnl|UG|Isc#S41163125,gnl|UG|Isc#S41036620,gnl|UG|Isc#S52449243,gnl|UG|Isc#S41172886,gnl|UG|Isc#S41129842,gnl|UG|Isc#S41159377,gnl|UG|Isc#S41180858,gnl|UG|Isc#S52439099,gnl|UG|Isc#S41001013
GO:0006403	RNA localization	4 of 365 in the list	41 of 5234 in the genome	1	gnl|UG|Isc#S41178522,gnl|UG|Isc#S52449901,gnl|UG|Isc#S52450621,gnl|UG|Isc#S52447713
GO:0006457	protein folding	4 of 365 in the list	41 of 5234 in the genome	1	gnl|UG|Isc#S41165827,gnl|UG|Isc#S41148853,gnl|UG|Isc#S52448702,gnl|UG|Isc#S52448878
GO:0034622	cellular macromolecular complex assembly	7 of 365 in the list	80 of 5234 in the genome	1	gnl|UG|Isc#S52450066,gnl|UG|Isc#S41165827,gnl|UG|Isc#S41181233,gnl|UG|Isc#S40998901,gnl|UG|Isc#S41116273,gnl|UG|Isc#S52438451,gnl|UG|Isc#S41099971
GO:0000087	M phase of mitotic cell cycle	6 of 365 in the list	67 of 5234 in the genome	1	gnl|UG|Isc#S52439728,gnl|UG|Isc#S41131466,gnl|UG|Isc#S52449833,gnl|UG|Isc#S52451119,gnl|UG|Isc#S52450590,gnl|UG|Isc#S52451673
GO:0034655	nucleobase, nucleoside, nucleotide and nucleic acid catabolic process	17 of 365 in the list	215 of 5234 in the genome	1	gnl|UG|Isc#S41033504,gnl|UG|Isc#S41108298,gnl|UG|Isc#S41024015,gnl|UG|Isc#S52449901,gnl|UG|Isc#S52438282,gnl|UG|Isc#S41159377,gnl|UG|Isc#S52438451,gnl|UG|Isc#S52449165,gnl|UG|Isc#S41046528,gnl|UG|Isc#S52441866,gnl|UG|Isc#S52437733,gnl|UG|Isc#S41165827,gnl|UG|Isc#S41099971,gnl|UG|Isc#S52436880,gnl|UG|Isc#S41000385,gnl|UG|Isc#S52450145,gnl|UG|Isc#S52437563
GO:0034656	nucleobase, nucleoside and nucleotide catabolic process	17 of 365 in the list	215 of 5234 in the genome	1	gnl|UG|Isc#S41033504,gnl|UG|Isc#S41108298,gnl|UG|Isc#S41024015,gnl|UG|Isc#S52449901,gnl|UG|Isc#S52438282,gnl|UG|Isc#S41159377,gnl|UG|Isc#S52438451,gnl|UG|Isc#S52449165,gnl|UG|Isc#S41046528,gnl|UG|Isc#S52441866,gnl|UG|Isc#S52437733,gnl|UG|Isc#S41165827,gnl|UG|Isc#S41099971,gnl|UG|Isc#S52436880,gnl|UG|Isc#S41000385,gnl|UG|Isc#S52450145,gnl|UG|Isc#S52437563
GO:0046700	heterocycle catabolic process	17 of 365 in the list	215 of 5234 in the genome	1	gnl|UG|Isc#S41033504,gnl|UG|Isc#S41108298,gnl|UG|Isc#S41024015,gnl|UG|Isc#S52449901,gnl|UG|Isc#S52438282,gnl|UG|Isc#S41159377,gnl|UG|Isc#S52438451,gnl|UG|Isc#S52449165,gnl|UG|Isc#S41046528,gnl|UG|Isc#S52441866,gnl|UG|Isc#S52437733,gnl|UG|Isc#S41165827,gnl|UG|Isc#S41099971,gnl|UG|Isc#S52436880,gnl|UG|Isc#S41000385,gnl|UG|Isc#S52450145,gnl|UG|Isc#S52437563
GO:0031327	negative regulation of cellular biosynthetic process	3 of 365 in the list	29 of 5234 in the genome	1	gnl|UG|Isc#S41032819,gnl|UG|Isc#S41170614,gnl|UG|Isc#S52451673
GO:0060249	anatomical structure homeostasis	3 of 365 in the list	29 of 5234 in the genome	1	gnl|UG|Isc#S41141702,gnl|UG|Isc#S52442080,gnl|UG|Isc#S41073320
GO:0006464	protein modification process	36 of 365 in the list	477 of 5234 in the genome	1	gnl|UG|Isc#S41019852,gnl|UG|Isc#S41177719,gnl|UG|Isc#S52449119,gnl|UG|Isc#S52439603,gnl|UG|Isc#S52454794,gnl|UG|Isc#S52443435,gnl|UG|Isc#S41032819,gnl|UG|Isc#S52437183,gnl|UG|Isc#S52450390,gnl|UG|Isc#S52439906,gnl|UG|Isc#S52451990,gnl|UG|Isc#S41000385,gnl|UG|Isc#S52451673,gnl|UG|Isc#S52456069,gnl|UG|Isc#S41035544,gnl|UG|Isc#S41175890,gnl|UG|Isc#S52446631,gnl|UG|Isc#S52439728,gnl|UG|Isc#S41100321,…
GO:0023034	intracellular signaling pathway	16 of 365 in the list	202 of 5234 in the genome	1	gnl|UG|Isc#S52444146,gnl|UG|Isc#S52442535,gnl|UG|Isc#S52447119,gnl|UG|Isc#S52438244,gnl|UG|Isc#S52440966,gnl|UG|Isc#S52451990,gnl|UG|Isc#S41000385,gnl|UG|Isc#S52442885,gnl|UG|Isc#S52439728,gnl|UG|Isc#S52437563,gnl|UG|Isc#S52455645,gnl|UG|Isc#S41131466,gnl|UG|Isc#S41159377,gnl|UG|Isc#S41054497,gnl|UG|Isc#S52451119,gnl|UG|Isc#S41067048
GO:0001932	regulation of protein phosphorylation	2 of 365 in the list	17 of 5234 in the genome	1	gnl|UG|Isc#S41131466,gnl|UG|Isc#S52440966
GO:0002253	activation of immune response	2 of 365 in the list	17 of 5234 in the genome	1	gnl|UG|Isc#S41001017,gnl|UG|Isc#S41054497
GO:0002757	immune response-activating signal transduction	2 of 365 in the list	17 of 5234 in the genome	1	gnl|UG|Isc#S41001017,gnl|UG|Isc#S41054497
GO:0002764	immune response-regulating signaling pathway	2 of 365 in the list	17 of 5234 in the genome	1	gnl|UG|Isc#S41001017,gnl|UG|Isc#S41054497
GO:0005977	glycogen metabolic process	2 of 365 in the list	17 of 5234 in the genome	1	gnl|UG|Isc#S52445773,gnl|UG|Isc#S52443056
GO:0006112	energy reserve metabolic process	2 of 365 in the list	17 of 5234 in the genome	1	gnl|UG|Isc#S52445773,gnl|UG|Isc#S52443056
GO:0006900	membrane budding	2 of 365 in the list	17 of 5234 in the genome	1	gnl|UG|Isc#S52439204,gnl|UG|Isc#S41000385
GO:0006901	vesicle coating	2 of 365 in the list	17 of 5234 in the genome	1	gnl|UG|Isc#S52439204,gnl|UG|Isc#S41000385
GO:0010817	regulation of hormone levels	2 of 365 in the list	17 of 5234 in the genome	1	gnl|UG|Isc#S41036620,gnl|UG|Isc#S41045592
GO:0016481	negative regulation of transcription	2 of 365 in the list	17 of 5234 in the genome	1	gnl|UG|Isc#S41032819,gnl|UG|Isc#S52451673
GO:0030384	phosphoinositide metabolic process	2 of 365 in the list	17 of 5234 in the genome	1	gnl|UG|Isc#S41120429,gnl|UG|Isc#S41050621
GO:0045892	negative regulation of transcription, DNA-dependent	2 of 365 in the list	17 of 5234 in the genome	1	gnl|UG|Isc#S41032819,gnl|UG|Isc#S52451673
GO:0051301	cell division	2 of 365 in the list	17 of 5234 in the genome	1	gnl|UG|Isc#S52439728,gnl|UG|Isc#S52450590
GO:0060562	epithelial tube morphogenesis	2 of 365 in the list	17 of 5234 in the genome	1	gnl|UG|Isc#S52446307,gnl|UG|Isc#S52449243
GO:0019222	regulation of metabolic process	38 of 365 in the list	506 of 5234 in the genome	1	gnl|UG|Isc#S41019852,gnl|UG|Isc#S52451878,gnl|UG|Isc#S52447561,gnl|UG|Isc#S41177719,gnl|UG|Isc#S52448233,gnl|UG|Isc#S52455832,gnl|UG|Isc#S52440966,gnl|UG|Isc#S52448434,gnl|UG|Isc#S41032819,gnl|UG|Isc#S41104836,gnl|UG|Isc#S52454181,gnl|UG|Isc#S52451673,gnl|UG|Isc#S41004632,gnl|UG|Isc#S52456069,gnl|UG|Isc#S52439099,gnl|UG|Isc#S52444939,gnl|UG|Isc#S41091191,gnl|UG|Isc#S52452792,gnl|UG|Isc#S52439814,…
GO:0015931	nucleobase, nucleoside, nucleotide and nucleic acid transport	4 of 365 in the list	42 of 5234 in the genome	1	gnl|UG|Isc#S41178522,gnl|UG|Isc#S52449901,gnl|UG|Isc#S52450621,gnl|UG|Isc#S52447713
GO:0044270	cellular nitrogen compound catabolic process	17 of 365 in the list	216 of 5234 in the genome	1	gnl|UG|Isc#S41033504,gnl|UG|Isc#S41108298,gnl|UG|Isc#S41024015,gnl|UG|Isc#S52449901,gnl|UG|Isc#S52438282,gnl|UG|Isc#S41159377,gnl|UG|Isc#S52438451,gnl|UG|Isc#S52449165,gnl|UG|Isc#S41046528,gnl|UG|Isc#S52441866,gnl|UG|Isc#S52437733,gnl|UG|Isc#S41165827,gnl|UG|Isc#S41099971,gnl|UG|Isc#S52436880,gnl|UG|Isc#S41000385,gnl|UG|Isc#S52450145,gnl|UG|Isc#S52437563
GO:0006730	one-carbon metabolic process	13 of 365 in the list	162 of 5234 in the genome	1	gnl|UG|Isc#S52450472,gnl|UG|Isc#S41032819,gnl|UG|Isc#S52437183,gnl|UG|Isc#S52456423,gnl|UG|Isc#S52438644,gnl|UG|Isc#S52439603,gnl|UG|Isc#S52445532,gnl|UG|Isc#S52455716,gnl|UG|Isc#S52454232,gnl|UG|Isc#S52438029,gnl|UG|Isc#S41044943,gnl|UG|Isc#S41081036,gnl|UG|Isc#S52442987
GO:0009056	catabolic process	40 of 365 in the list	536 of 5234 in the genome	1	gnl|UG|Isc#S41033504,gnl|UG|Isc#S52449551,gnl|UG|Isc#S41163125,gnl|UG|Isc#S52455832,gnl|UG|Isc#S41110436,gnl|UG|Isc#S52448410,gnl|UG|Isc#S52438451,gnl|UG|Isc#S52449165,gnl|UG|Isc#S52441866,gnl|UG|Isc#S41011486,gnl|UG|Isc#S41046528,gnl|UG|Isc#S52450031,gnl|UG|Isc#S41165827,gnl|UG|Isc#S52436880,gnl|UG|Isc#S41000385,gnl|UG|Isc#S41178887,gnl|UG|Isc#S41047645,gnl|UG|Isc#S52456069,gnl|UG|Isc#S52439099,…
GO:0006796	phosphate metabolic process	15 of 365 in the list	190 of 5234 in the genome	1	gnl|UG|Isc#S52455391,gnl|UG|Isc#S52454125,gnl|UG|Isc#S52439906,gnl|UG|Isc#S41177719,gnl|UG|Isc#S40998899,gnl|UG|Isc#S52449119,gnl|UG|Isc#S52452242,gnl|UG|Isc#S52449529,gnl|UG|Isc#S41188803,gnl|UG|Isc#S41150332,gnl|UG|Isc#S52450646,gnl|UG|Isc#S41054497,gnl|UG|Isc#S41001013,gnl|UG|Isc#S52441866,gnl|UG|Isc#S52451119
GO:0006354	RNA elongation	3 of 365 in the list	30 of 5234 in the genome	1	gnl|UG|Isc#S41004632,gnl|UG|Isc#S52456069,gnl|UG|Isc#S41001013
GO:0018205	peptidyl-lysine modification	3 of 365 in the list	30 of 5234 in the genome	1	gnl|UG|Isc#S41001013,gnl|UG|Isc#S52449243,gnl|UG|Isc#S41081036
GO:0072358	cardiovascular system development	3 of 365 in the list	30 of 5234 in the genome	1	gnl|UG|Isc#S52446307,gnl|UG|Isc#S52439520,gnl|UG|Isc#S52451673
GO:0072359	circulatory system development	3 of 365 in the list	30 of 5234 in the genome	1	gnl|UG|Isc#S52446307,gnl|UG|Isc#S52439520,gnl|UG|Isc#S52451673
GO:0071842	cellular component organization at cellular level	42 of 365 in the list	565 of 5234 in the genome	1	gnl|UG|Isc#S41019852,gnl|UG|Isc#S52454125,gnl|UG|Isc#S52447561,gnl|UG|Isc#S41181233,gnl|UG|Isc#S52438451,gnl|UG|Isc#S52450621,gnl|UG|Isc#S41064599,gnl|UG|Isc#S41032819,gnl|UG|Isc#S52437183,gnl|UG|Isc#S52451664,gnl|UG|Isc#S41165827,gnl|UG|Isc#S52439520,gnl|UG|Isc#S41066113,gnl|UG|Isc#S41000385,gnl|UG|Isc#S52451673,gnl|UG|Isc#S41004632,gnl|UG|Isc#S52440693,gnl|UG|Isc#S52442080,gnl|UG|Isc#S52452792,…
GO:0048812	neuron projection morphogenesis	4 of 365 in the list	43 of 5234 in the genome	1	gnl|UG|Isc#S41104836,gnl|UG|Isc#S52449049,gnl|UG|Isc#S52451990,gnl|UG|Isc#S41065319
GO:0042592	homeostatic process	12 of 365 in the list	150 of 5234 in the genome	1	gnl|UG|Isc#S41104836,gnl|UG|Isc#S52442080,gnl|UG|Isc#S52456296,gnl|UG|Isc#S52452792,gnl|UG|Isc#S40999527,gnl|UG|Isc#S41000385,gnl|UG|Isc#S41141702,gnl|UG|Isc#S52452469,gnl|UG|Isc#S41073320,gnl|UG|Isc#S41188803,gnl|UG|Isc#S52454376,gnl|UG|Isc#S52456800
GO:0009308	amine metabolic process	22 of 365 in the list	288 of 5234 in the genome	1	gnl|UG|Isc#S52449551,gnl|UG|Isc#S52452792,gnl|UG|Isc#S41047258,gnl|UG|Isc#S52440750,gnl|UG|Isc#S52441637,gnl|UG|Isc#S52440616,gnl|UG|Isc#S52440647,gnl|UG|Isc#S52444002,gnl|UG|Isc#S41102540,gnl|UG|Isc#S41159377,gnl|UG|Isc#S52450012,gnl|UG|Isc#S41119747,gnl|UG|Isc#S52456423,gnl|UG|Isc#S52439435,gnl|UG|Isc#S52438899,gnl|UG|Isc#S52451235,gnl|UG|Isc#S52437462,gnl|UG|Isc#S41006464,gnl|UG|Isc#S52439947,…
GO:0007165	signal transduction	18 of 365 in the list	233 of 5234 in the genome	1	gnl|UG|Isc#S52442535,gnl|UG|Isc#S41075300,gnl|UG|Isc#S52448586,gnl|UG|Isc#S52440966,gnl|UG|Isc#S52439728,gnl|UG|Isc#S52455645,gnl|UG|Isc#S41129842,gnl|UG|Isc#S41131466,gnl|UG|Isc#S41159377,gnl|UG|Isc#S41067048,gnl|UG|Isc#S52447119,gnl|UG|Isc#S52438244,gnl|UG|Isc#S52451990,gnl|UG|Isc#S41000385,gnl|UG|Isc#S52442885,gnl|UG|Isc#S52437563,gnl|UG|Isc#S41054497,gnl|UG|Isc#S52451119
GO:0001101	response to acid	2 of 365 in the list	18 of 5234 in the genome	1	gnl|UG|Isc#S41017613,gnl|UG|Isc#S41015867
GO:0008645	hexose transport	2 of 365 in the list	18 of 5234 in the genome	1	gnl|UG|Isc#S52441824,gnl|UG|Isc#S52440223
GO:0015749	monosaccharide transport	2 of 365 in the list	18 of 5234 in the genome	1	gnl|UG|Isc#S52441824,gnl|UG|Isc#S52440223
GO:0022603	regulation of anatomical structure morphogenesis	2 of 365 in the list	18 of 5234 in the genome	1	gnl|UG|Isc#S41104836,gnl|UG|Isc#S52451990
GO:0033124	regulation of GTP catabolic process	2 of 365 in the list	18 of 5234 in the genome	1	gnl|UG|Isc#S52451878,gnl|UG|Isc#S52454181
GO:0050778	positive regulation of immune response	2 of 365 in the list	18 of 5234 in the genome	1	gnl|UG|Isc#S41001017,gnl|UG|Isc#S41054497
GO:0051100	negative regulation of binding	2 of 365 in the list	18 of 5234 in the genome	1	gnl|UG|Isc#S41032819,gnl|UG|Isc#S41019283
GO:0051246	regulation of protein metabolic process	8 of 365 in the list	97 of 5234 in the genome	1	gnl|UG|Isc#S52440966,gnl|UG|Isc#S52439814,gnl|UG|Isc#S52448434,gnl|UG|Isc#S41131466,gnl|UG|Isc#S52447810,gnl|UG|Isc#S41159377,gnl|UG|Isc#S41054497,gnl|UG|Isc#S41170614
GO:0031175	neuron projection development	4 of 365 in the list	44 of 5234 in the genome	1	gnl|UG|Isc#S41104836,gnl|UG|Isc#S52449049,gnl|UG|Isc#S52451990,gnl|UG|Isc#S41065319
GO:0034623	cellular macromolecular complex disassembly	4 of 365 in the list	44 of 5234 in the genome	1	gnl|UG|Isc#S41004632,gnl|UG|Isc#S52449901,gnl|UG|Isc#S52450621,gnl|UG|Isc#S52446884
GO:0043624	cellular protein complex disassembly	4 of 365 in the list	44 of 5234 in the genome	1	gnl|UG|Isc#S41004632,gnl|UG|Isc#S52449901,gnl|UG|Isc#S52450621,gnl|UG|Isc#S52446884
GO:0006650	glycerophospholipid metabolic process	3 of 365 in the list	31 of 5234 in the genome	1	gnl|UG|Isc#S41120429,gnl|UG|Isc#S52456800,gnl|UG|Isc#S41050621
GO:0016049	cell growth	3 of 365 in the list	31 of 5234 in the genome	1	gnl|UG|Isc#S52440966,gnl|UG|Isc#S52454831,gnl|UG|Isc#S41001013
GO:0043065	positive regulation of apoptosis	3 of 365 in the list	31 of 5234 in the genome	1	gnl|UG|Isc#S41054497,gnl|UG|Isc#S52439814,gnl|UG|Isc#S41011486
GO:0051640	organelle localization	3 of 365 in the list	31 of 5234 in the genome	1	gnl|UG|Isc#S41129842,gnl|UG|Isc#S52446307,gnl|UG|Isc#S41000385
GO:0006793	phosphorus metabolic process	15 of 365 in the list	193 of 5234 in the genome	1	gnl|UG|Isc#S52455391,gnl|UG|Isc#S52454125,gnl|UG|Isc#S52439906,gnl|UG|Isc#S41177719,gnl|UG|Isc#S40998899,gnl|UG|Isc#S52449119,gnl|UG|Isc#S52452242,gnl|UG|Isc#S52449529,gnl|UG|Isc#S41188803,gnl|UG|Isc#S41150332,gnl|UG|Isc#S52450646,gnl|UG|Isc#S41054497,gnl|UG|Isc#S41001013,gnl|UG|Isc#S52441866,gnl|UG|Isc#S52451119
GO:0016071	mRNA metabolic process	9 of 365 in the list	111 of 5234 in the genome	1	gnl|UG|Isc#S41181233,gnl|UG|Isc#S41116273,gnl|UG|Isc#S41004632,gnl|UG|Isc#S41167283,gnl|UG|Isc#S52449901,gnl|UG|Isc#S41178522,gnl|UG|Isc#S52438451,gnl|UG|Isc#S52450621,gnl|UG|Isc#S52445613
GO:0003006	developmental process involved in reproduction	7 of 365 in the list	84 of 5234 in the genome	1	gnl|UG|Isc#S41099656,gnl|UG|Isc#S52439728,gnl|UG|Isc#S52447561,gnl|UG|Isc#S52448233,gnl|UG|Isc#S41043648,gnl|UG|Isc#S52451673,gnl|UG|Isc#S41091191
GO:0009057	macromolecule catabolic process	16 of 365 in the list	207 of 5234 in the genome	1	gnl|UG|Isc#S41076465,gnl|UG|Isc#S52450031,gnl|UG|Isc#S41163125,gnl|UG|Isc#S52437832,gnl|UG|Isc#S52439814,gnl|UG|Isc#S52446631,gnl|UG|Isc#S52449901,gnl|UG|Isc#S52447810,gnl|UG|Isc#S41131466,gnl|UG|Isc#S52456069,gnl|UG|Isc#S41159377,gnl|UG|Isc#S52450268,gnl|UG|Isc#S41054497,gnl|UG|Isc#S52454831,gnl|UG|Isc#S41011486,gnl|UG|Isc#S52449345
GO:0006511	ubiquitin-dependent protein catabolic process	6 of 365 in the list	71 of 5234 in the genome	1	gnl|UG|Isc#S41076465,gnl|UG|Isc#S52447810,gnl|UG|Isc#S41131466,gnl|UG|Isc#S41159377,gnl|UG|Isc#S41054497,gnl|UG|Isc#S52439814
GO:0065008	regulation of biological quality	26 of 365 in the list	347 of 5234 in the genome	1	gnl|UG|Isc#S41019852,gnl|UG|Isc#S52449551,gnl|UG|Isc#S52451878,gnl|UG|Isc#S52442080,gnl|UG|Isc#S52452792,gnl|UG|Isc#S40999527,gnl|UG|Isc#S41036620,gnl|UG|Isc#S52440966,gnl|UG|Isc#S41172637,gnl|UG|Isc#S52455645,gnl|UG|Isc#S41165069,gnl|UG|Isc#S41131466,gnl|UG|Isc#S41073320,gnl|UG|Isc#S52454376,gnl|UG|Isc#S41045592,gnl|UG|Isc#S52454831,gnl|UG|Isc#S41001013,gnl|UG|Isc#S41032819,gnl|UG|Isc#S41104836,…
GO:0019220	regulation of phosphate metabolic process	5 of 365 in the list	58 of 5234 in the genome	1	gnl|UG|Isc#S41131466,gnl|UG|Isc#S52448233,gnl|UG|Isc#S41054497,gnl|UG|Isc#S52440966,gnl|UG|Isc#S52456800
GO:0032879	regulation of localization	5 of 365 in the list	58 of 5234 in the genome	1	gnl|UG|Isc#S41178522,gnl|UG|Isc#S41129842,gnl|UG|Isc#S41097848,gnl|UG|Isc#S52455832,gnl|UG|Isc#S52454831
GO:0051174	regulation of phosphorus metabolic process	5 of 365 in the list	58 of 5234 in the genome	1	gnl|UG|Isc#S41131466,gnl|UG|Isc#S52448233,gnl|UG|Isc#S41054497,gnl|UG|Isc#S52440966,gnl|UG|Isc#S52456800
GO:0006412	translation	19 of 365 in the list	250 of 5234 in the genome	1	gnl|UG|Isc#S41033504,gnl|UG|Isc#S41047258,gnl|UG|Isc#S41024015,gnl|UG|Isc#S52440750,gnl|UG|Isc#S52441637,gnl|UG|Isc#S52440616,gnl|UG|Isc#S52448434,gnl|UG|Isc#S52449901,gnl|UG|Isc#S52450012,gnl|UG|Isc#S52449165,gnl|UG|Isc#S52447119,gnl|UG|Isc#S52439435,gnl|UG|Isc#S52438899,gnl|UG|Isc#S41072473,gnl|UG|Isc#S52436880,gnl|UG|Isc#S52456069,gnl|UG|Isc#S52439947,gnl|UG|Isc#S41054497,gnl|UG|Isc#S52440939
GO:0000302	response to reactive oxygen species	2 of 365 in the list	19 of 5234 in the genome	1	gnl|UG|Isc#S41172637,gnl|UG|Isc#S41165069
GO:0006073	cellular glucan metabolic process	2 of 365 in the list	19 of 5234 in the genome	1	gnl|UG|Isc#S52445773,gnl|UG|Isc#S52443056
GO:0006665	sphingolipid metabolic process	2 of 365 in the list	19 of 5234 in the genome	1	gnl|UG|Isc#S52452792,gnl|UG|Isc#S52454831
GO:0006820	anion transport	2 of 365 in the list	19 of 5234 in the genome	1	gnl|UG|Isc#S52446813,gnl|UG|Isc#S52454376
GO:0007626	locomotory behavior	2 of 365 in the list	19 of 5234 in the genome	1	gnl|UG|Isc#S52441157,gnl|UG|Isc#S52454831
GO:0010648	negative regulation of cell communication	2 of 365 in the list	19 of 5234 in the genome	1	gnl|UG|Isc#S41048901,gnl|UG|Isc#S41129842
GO:0042743	hydrogen peroxide metabolic process	2 of 365 in the list	19 of 5234 in the genome	1	gnl|UG|Isc#S41172637,gnl|UG|Isc#S41165069
GO:0044042	glucan metabolic process	2 of 365 in the list	19 of 5234 in the genome	1	gnl|UG|Isc#S52445773,gnl|UG|Isc#S52443056
GO:0045017	glycerolipid biosynthetic process	2 of 365 in the list	19 of 5234 in the genome	1	gnl|UG|Isc#S52456800,gnl|UG|Isc#S41050621
GO:0006357	regulation of transcription from RNA polymerase II promoter	6 of 365 in the list	72 of 5234 in the genome	1	gnl|UG|Isc#S41019852,gnl|UG|Isc#S41032819,gnl|UG|Isc#S52439728,gnl|UG|Isc#S52447561,gnl|UG|Isc#S41001013,gnl|UG|Isc#S52451673
GO:0006732	coenzyme metabolic process	6 of 365 in the list	72 of 5234 in the genome	1	gnl|UG|Isc#S41172886,gnl|UG|Isc#S41110436,gnl|UG|Isc#S41097848,gnl|UG|Isc#S52448233,gnl|UG|Isc#S52448410,gnl|UG|Isc#S52448589
GO:0006720	isoprenoid metabolic process	3 of 365 in the list	32 of 5234 in the genome	1	gnl|UG|Isc#S52448233,gnl|UG|Isc#S41036620,gnl|UG|Isc#S41091191
GO:0000279	M phase	9 of 365 in the list	113 of 5234 in the genome	1	gnl|UG|Isc#S41099971,gnl|UG|Isc#S52451673,gnl|UG|Isc#S52439728,gnl|UG|Isc#S41017499,gnl|UG|Isc#S41131466,gnl|UG|Isc#S52449833,gnl|UG|Isc#S41098021,gnl|UG|Isc#S52451119,gnl|UG|Isc#S52450590
GO:0071702	organic substance transport	9 of 365 in the list	113 of 5234 in the genome	1	gnl|UG|Isc#S52437733,gnl|UG|Isc#S41104836,gnl|UG|Isc#S41112062,gnl|UG|Isc#S52453075,gnl|UG|Isc#S52450827,gnl|UG|Isc#S52444939,gnl|UG|Isc#S52441824,gnl|UG|Isc#S52456800,gnl|UG|Isc#S52440223
GO:0032268	regulation of cellular protein metabolic process	7 of 365 in the list	86 of 5234 in the genome	1	gnl|UG|Isc#S52448434,gnl|UG|Isc#S52447810,gnl|UG|Isc#S41131466,gnl|UG|Isc#S41159377,gnl|UG|Isc#S41054497,gnl|UG|Isc#S52440966,gnl|UG|Isc#S52439814
GO:0002009	morphogenesis of an epithelium	4 of 365 in the list	46 of 5234 in the genome	1	gnl|UG|Isc#S52454125,gnl|UG|Isc#S52446307,gnl|UG|Isc#S41036620,gnl|UG|Isc#S52449243
GO:0032984	macromolecular complex disassembly	4 of 365 in the list	46 of 5234 in the genome	1	gnl|UG|Isc#S41004632,gnl|UG|Isc#S52449901,gnl|UG|Isc#S52450621,gnl|UG|Isc#S52446884
GO:0043066	negative regulation of apoptosis	4 of 365 in the list	46 of 5234 in the genome	1	gnl|UG|Isc#S52439728,gnl|UG|Isc#S52452949,gnl|UG|Isc#S41054497,gnl|UG|Isc#S52454831
GO:0043241	protein complex disassembly	4 of 365 in the list	46 of 5234 in the genome	1	gnl|UG|Isc#S41004632,gnl|UG|Isc#S52449901,gnl|UG|Isc#S52450621,gnl|UG|Isc#S52446884
GO:0071845	cellular component disassembly at cellular level	4 of 365 in the list	46 of 5234 in the genome	1	gnl|UG|Isc#S41004632,gnl|UG|Isc#S52449901,gnl|UG|Isc#S52450621,gnl|UG|Isc#S52446884
GO:2000026	regulation of multicellular organismal development	4 of 365 in the list	46 of 5234 in the genome	1	gnl|UG|Isc#S41172886,gnl|UG|Isc#S52451990,gnl|UG|Isc#S52451618,gnl|UG|Isc#S52451673
GO:0007051	spindle organization	3 of 365 in the list	33 of 5234 in the genome	1	gnl|UG|Isc#S41017499,gnl|UG|Isc#S41098021,gnl|UG|Isc#S41099971
GO:0051716	cellular response to stimulus	16 of 365 in the list	212 of 5234 in the genome	1	gnl|UG|Isc#S52442080,gnl|UG|Isc#S52440966,gnl|UG|Isc#S52449119,gnl|UG|Isc#S52439728,gnl|UG|Isc#S41129842,gnl|UG|Isc#S41131466,gnl|UG|Isc#S41073320,gnl|UG|Isc#S41159377,gnl|UG|Isc#S52441866,gnl|UG|Isc#S52443864,gnl|UG|Isc#S52453200,gnl|UG|Isc#S52451673,gnl|UG|Isc#S41004632,gnl|UG|Isc#S52440693,gnl|UG|Isc#S41141702,gnl|UG|Isc#S41054497
GO:0009719	response to endogenous stimulus	9 of 365 in the list	115 of 5234 in the genome	1	gnl|UG|Isc#S41097848,gnl|UG|Isc#S52455832,gnl|UG|Isc#S52440647,gnl|UG|Isc#S52454232,gnl|UG|Isc#S41188803,gnl|UG|Isc#S52439099,gnl|UG|Isc#S52451119,gnl|UG|Isc#S52456800,gnl|UG|Isc#S41091191
GO:0007052	mitotic spindle organization	2 of 365 in the list	20 of 5234 in the genome	1	gnl|UG|Isc#S41017499,gnl|UG|Isc#S41098021
GO:0009891	positive regulation of biosynthetic process	2 of 365 in the list	20 of 5234 in the genome	1	gnl|UG|Isc#S41032819,gnl|UG|Isc#S41091191
GO:0030811	regulation of nucleotide catabolic process	2 of 365 in the list	20 of 5234 in the genome	1	gnl|UG|Isc#S52451878,gnl|UG|Isc#S52454181
GO:0032386	regulation of intracellular transport	2 of 365 in the list	20 of 5234 in the genome	1	gnl|UG|Isc#S41178522,gnl|UG|Isc#S41129842
GO:0033121	regulation of purine nucleotide catabolic process	2 of 365 in the list	20 of 5234 in the genome	1	gnl|UG|Isc#S52451878,gnl|UG|Isc#S52454181
GO:0044264	cellular polysaccharide metabolic process	2 of 365 in the list	20 of 5234 in the genome	1	gnl|UG|Isc#S52445773,gnl|UG|Isc#S52443056
GO:0051090	regulation of transcription factor activity	2 of 365 in the list	20 of 5234 in the genome	1	gnl|UG|Isc#S41019283,gnl|UG|Isc#S41054497
GO:0090046	regulation of transcription regulator activity	2 of 365 in the list	20 of 5234 in the genome	1	gnl|UG|Isc#S41019283,gnl|UG|Isc#S41054497
GO:0010646	regulation of cell communication	5 of 365 in the list	61 of 5234 in the genome	1	gnl|UG|Isc#S41104836,gnl|UG|Isc#S41048901,gnl|UG|Isc#S41129842,gnl|UG|Isc#S52454831,gnl|UG|Isc#S52449119
GO:0065007	biological regulation	83 of 365 in the list	1163 of 5234 in the genome	1	gnl|UG|Isc#S41019852,gnl|UG|Isc#S52449551,gnl|UG|Isc#S52451878,gnl|UG|Isc#S52447561,gnl|UG|Isc#S52452949,gnl|UG|Isc#S41177719,gnl|UG|Isc#S40999527,gnl|UG|Isc#S52455832,gnl|UG|Isc#S52449119,gnl|UG|Isc#S52448434,gnl|UG|Isc#S52455645,gnl|UG|Isc#S41165069,gnl|UG|Isc#S41067048,gnl|UG|Isc#S41032819,gnl|UG|Isc#S41104836,gnl|UG|Isc#S52443864,gnl|UG|Isc#S52454181,gnl|UG|Isc#S41000385,gnl|UG|Isc#S52451673,…
GO:0043412	macromolecule modification	38 of 365 in the list	525 of 5234 in the genome	1	gnl|UG|Isc#S41019852,gnl|UG|Isc#S41177719,gnl|UG|Isc#S52449119,gnl|UG|Isc#S52439603,gnl|UG|Isc#S52454794,gnl|UG|Isc#S52443435,gnl|UG|Isc#S41043942,gnl|UG|Isc#S41032819,gnl|UG|Isc#S52437183,gnl|UG|Isc#S52450390,gnl|UG|Isc#S52439906,gnl|UG|Isc#S52451990,gnl|UG|Isc#S41000385,gnl|UG|Isc#S52451673,gnl|UG|Isc#S52456069,gnl|UG|Isc#S41035544,gnl|UG|Isc#S41175890,gnl|UG|Isc#S52446631,gnl|UG|Isc#S52439728,…
GO:0065003	macromolecular complex assembly	14 of 365 in the list	187 of 5234 in the genome	1	gnl|UG|Isc#S41019852,gnl|UG|Isc#S52450066,gnl|UG|Isc#S41165827,gnl|UG|Isc#S41181233,gnl|UG|Isc#S41116273,gnl|UG|Isc#S41036620,gnl|UG|Isc#S41099971,gnl|UG|Isc#S41172637,gnl|UG|Isc#S41004632,gnl|UG|Isc#S41165069,gnl|UG|Isc#S40998901,gnl|UG|Isc#S52438451,gnl|UG|Isc#S41001013,gnl|UG|Isc#S41081036
GO:0009142	nucleoside triphosphate biosynthetic process	4 of 365 in the list	48 of 5234 in the genome	1	gnl|UG|Isc#S41172886,gnl|UG|Isc#S52450145,gnl|UG|Isc#S41026261,gnl|UG|Isc#S52447131
GO:0009145	purine nucleoside triphosphate biosynthetic process	4 of 365 in the list	48 of 5234 in the genome	1	gnl|UG|Isc#S41172886,gnl|UG|Isc#S52450145,gnl|UG|Isc#S41026261,gnl|UG|Isc#S52447131
GO:0009201	ribonucleoside triphosphate biosynthetic process	4 of 365 in the list	48 of 5234 in the genome	1	gnl|UG|Isc#S41172886,gnl|UG|Isc#S52450145,gnl|UG|Isc#S41026261,gnl|UG|Isc#S52447131
GO:0009206	purine ribonucleoside triphosphate biosynthetic process	4 of 365 in the list	48 of 5234 in the genome	1	gnl|UG|Isc#S41172886,gnl|UG|Isc#S52450145,gnl|UG|Isc#S41026261,gnl|UG|Isc#S52447131
GO:0022411	cellular component disassembly	4 of 365 in the list	48 of 5234 in the genome	1	gnl|UG|Isc#S41004632,gnl|UG|Isc#S52449901,gnl|UG|Isc#S52450621,gnl|UG|Isc#S52446884
GO:0043069	negative regulation of programmed cell death	4 of 365 in the list	48 of 5234 in the genome	1	gnl|UG|Isc#S52439728,gnl|UG|Isc#S52452949,gnl|UG|Isc#S41054497,gnl|UG|Isc#S52454831
GO:0060548	negative regulation of cell death	4 of 365 in the list	48 of 5234 in the genome	1	gnl|UG|Isc#S52439728,gnl|UG|Isc#S52452949,gnl|UG|Isc#S41054497,gnl|UG|Isc#S52454831
GO:0016070	RNA metabolic process	36 of 365 in the list	498 of 5234 in the genome	1	gnl|UG|Isc#S41181233,gnl|UG|Isc#S52446393,gnl|UG|Isc#S41047258,gnl|UG|Isc#S52440616,gnl|UG|Isc#S41167283,gnl|UG|Isc#S52438451,gnl|UG|Isc#S52450012,gnl|UG|Isc#S52450621,gnl|UG|Isc#S41072473,gnl|UG|Isc#S52437573,gnl|UG|Isc#S41055526,gnl|UG|Isc#S41004632,gnl|UG|Isc#S41178522,gnl|UG|Isc#S52456069,gnl|UG|Isc#S52440939,gnl|UG|Isc#S52452693,gnl|UG|Isc#S52441637,gnl|UG|Isc#S52440750,gnl|UG|Isc#S52449901,…
GO:0006140	regulation of nucleotide metabolic process	2 of 365 in the list	21 of 5234 in the genome	1	gnl|UG|Isc#S52451878,gnl|UG|Isc#S52454181
GO:0006800	oxygen and reactive oxygen species metabolic process	2 of 365 in the list	21 of 5234 in the genome	1	gnl|UG|Isc#S41172637,gnl|UG|Isc#S41165069
GO:0007126	meiosis	2 of 365 in the list	21 of 5234 in the genome	1	gnl|UG|Isc#S52439728,gnl|UG|Isc#S41131466
GO:0034330	cell junction organization	2 of 365 in the list	21 of 5234 in the genome	1	gnl|UG|Isc#S52454125,gnl|UG|Isc#S41175890
GO:0045934	negative regulation of nucleobase, nucleoside, nucleotide and nucleic acid metabolic process	2 of 365 in the list	21 of 5234 in the genome	1	gnl|UG|Isc#S41032819,gnl|UG|Isc#S52451673
GO:0051253	negative regulation of RNA metabolic process	2 of 365 in the list	21 of 5234 in the genome	1	gnl|UG|Isc#S41032819,gnl|UG|Isc#S52451673
GO:0051321	meiotic cell cycle	2 of 365 in the list	21 of 5234 in the genome	1	gnl|UG|Isc#S52439728,gnl|UG|Isc#S41131466
GO:0051327	M phase of meiotic cell cycle	2 of 365 in the list	21 of 5234 in the genome	1	gnl|UG|Isc#S52439728,gnl|UG|Isc#S41131466
GO:0006006	glucose metabolic process	5 of 365 in the list	62 of 5234 in the genome	1	gnl|UG|Isc#S52445773,gnl|UG|Isc#S52443056,gnl|UG|Isc#S41188803,gnl|UG|Isc#S52448410,gnl|UG|Isc#S52440647
GO:0048519	negative regulation of biological process	19 of 365 in the list	258 of 5234 in the genome	1	gnl|UG|Isc#S41019852,gnl|UG|Isc#S52452949,gnl|UG|Isc#S52440966,gnl|UG|Isc#S52449119,gnl|UG|Isc#S52439728,gnl|UG|Isc#S41129842,gnl|UG|Isc#S41159377,gnl|UG|Isc#S52454831,gnl|UG|Isc#S41001013,gnl|UG|Isc#S52445613,gnl|UG|Isc#S41048901,gnl|UG|Isc#S41104836,gnl|UG|Isc#S41032819,gnl|UG|Isc#S52443864,gnl|UG|Isc#S52451673,gnl|UG|Isc#S52440693,gnl|UG|Isc#S41118526,gnl|UG|Isc#S41054497,gnl|UG|Isc#S41170614
GO:0009890	negative regulation of biosynthetic process	3 of 365 in the list	35 of 5234 in the genome	1	gnl|UG|Isc#S41032819,gnl|UG|Isc#S41170614,gnl|UG|Isc#S52451673
GO:0016053	organic acid biosynthetic process	3 of 365 in the list	35 of 5234 in the genome	1	gnl|UG|Isc#S52456423,gnl|UG|Isc#S52456800,gnl|UG|Isc#S52440647
GO:0046394	carboxylic acid biosynthetic process	3 of 365 in the list	35 of 5234 in the genome	1	gnl|UG|Isc#S52456423,gnl|UG|Isc#S52456800,gnl|UG|Isc#S52440647
GO:0006913	nucleocytoplasmic transport	4 of 365 in the list	49 of 5234 in the genome	1	gnl|UG|Isc#S41178522,gnl|UG|Isc#S52449901,gnl|UG|Isc#S52450621,gnl|UG|Isc#S52447713
GO:0010468	regulation of gene expression	20 of 365 in the list	274 of 5234 in the genome	1	gnl|UG|Isc#S41019852,gnl|UG|Isc#S52447561,gnl|UG|Isc#S52440966,gnl|UG|Isc#S52448434,gnl|UG|Isc#S52439728,gnl|UG|Isc#S52447810,gnl|UG|Isc#S41131466,gnl|UG|Isc#S41159377,gnl|UG|Isc#S41019283,gnl|UG|Isc#S41001013,gnl|UG|Isc#S41081036,gnl|UG|Isc#S52445613,gnl|UG|Isc#S41032819,gnl|UG|Isc#S52451673,gnl|UG|Isc#S41004632,gnl|UG|Isc#S52456069,gnl|UG|Isc#S41054497,gnl|UG|Isc#S40999785,gnl|UG|Isc#S52451618,…
GO:0014070	response to organic cyclic substance	2 of 365 in the list	22 of 5234 in the genome	1	gnl|UG|Isc#S41104836,gnl|UG|Isc#S52449551
GO:0022904	respiratory electron transport chain	2 of 365 in the list	22 of 5234 in the genome	1	gnl|UG|Isc#S52441157,gnl|UG|Isc#S40998901
GO:0042391	regulation of membrane potential	2 of 365 in the list	22 of 5234 in the genome	1	gnl|UG|Isc#S41104836,gnl|UG|Isc#S52452792
GO:0051172	negative regulation of nitrogen compound metabolic process	2 of 365 in the list	22 of 5234 in the genome	1	gnl|UG|Isc#S41032819,gnl|UG|Isc#S52451673
GO:0051726	regulation of cell cycle	8 of 365 in the list	106 of 5234 in the genome	1	gnl|UG|Isc#S52448702,gnl|UG|Isc#S52440966,gnl|UG|Isc#S52449119,gnl|UG|Isc#S52440693,gnl|UG|Isc#S52439728,gnl|UG|Isc#S41131466,gnl|UG|Isc#S41159377,gnl|UG|Isc#S41054497
GO:0051186	cofactor metabolic process	7 of 365 in the list	92 of 5234 in the genome	1	gnl|UG|Isc#S41172886,gnl|UG|Isc#S41110436,gnl|UG|Isc#S41097848,gnl|UG|Isc#S52448233,gnl|UG|Isc#S52448410,gnl|UG|Isc#S40999527,gnl|UG|Isc#S52448589
GO:0042981	regulation of apoptosis	6 of 365 in the list	78 of 5234 in the genome	1	gnl|UG|Isc#S52439728,gnl|UG|Isc#S52452949,gnl|UG|Isc#S41054497,gnl|UG|Isc#S52454831,gnl|UG|Isc#S52439814,gnl|UG|Isc#S41011486
GO:0050793	regulation of developmental process	6 of 365 in the list	78 of 5234 in the genome	1	gnl|UG|Isc#S41172886,gnl|UG|Isc#S41019852,gnl|UG|Isc#S41104836,gnl|UG|Isc#S52451990,gnl|UG|Isc#S52451618,gnl|UG|Isc#S52451673
GO:0009309	amine biosynthetic process	3 of 365 in the list	36 of 5234 in the genome	1	gnl|UG|Isc#S52456423,gnl|UG|Isc#S52456800,gnl|UG|Isc#S52440647
GO:0048667	cell morphogenesis involved in neuron differentiation	3 of 365 in the list	36 of 5234 in the genome	1	gnl|UG|Isc#S41104836,gnl|UG|Isc#S52449049,gnl|UG|Isc#S41065319
GO:0006996	organelle organization	30 of 365 in the list	419 of 5234 in the genome	1	gnl|UG|Isc#S41019852,gnl|UG|Isc#S52442080,gnl|UG|Isc#S52447561,gnl|UG|Isc#S52452792,gnl|UG|Isc#S41091897,gnl|UG|Isc#S41102626,gnl|UG|Isc#S52446491,gnl|UG|Isc#S41129842,gnl|UG|Isc#S41131466,gnl|UG|Isc#S41073320,gnl|UG|Isc#S41098021,gnl|UG|Isc#S41064599,gnl|UG|Isc#S52449833,gnl|UG|Isc#S41001013,gnl|UG|Isc#S41065319,gnl|UG|Isc#S41081036,gnl|UG|Isc#S41109949,gnl|UG|Isc#S41032819,gnl|UG|Isc#S52437183,…
GO:0009892	negative regulation of metabolic process	6 of 365 in the list	79 of 5234 in the genome	1	gnl|UG|Isc#S41032819,gnl|UG|Isc#S52440966,gnl|UG|Isc#S41001013,gnl|UG|Isc#S41170614,gnl|UG|Isc#S52451673,gnl|UG|Isc#S52445613
GO:0000902	cell morphogenesis	5 of 365 in the list	65 of 5234 in the genome	1	gnl|UG|Isc#S41104836,gnl|UG|Isc#S52446307,gnl|UG|Isc#S52449049,gnl|UG|Isc#S52451990,gnl|UG|Isc#S41065319
GO:0051320	S phase	4 of 365 in the list	51 of 5234 in the genome	1	gnl|UG|Isc#S41141702,gnl|UG|Isc#S41159377,gnl|UG|Isc#S41054497,gnl|UG|Isc#S52439814
GO:0006310	DNA recombination	3 of 365 in the list	37 of 5234 in the genome	1	gnl|UG|Isc#S41009740,gnl|UG|Isc#S41073320,gnl|UG|Isc#S52440966
GO:0008361	regulation of cell size	3 of 365 in the list	37 of 5234 in the genome	1	gnl|UG|Isc#S52440966,gnl|UG|Isc#S52454831,gnl|UG|Isc#S41001013
GO:0007281	germ cell development	2 of 365 in the list	23 of 5234 in the genome	1	gnl|UG|Isc#S41099656,gnl|UG|Isc#S52439728
GO:0016050	vesicle organization	2 of 365 in the list	23 of 5234 in the genome	1	gnl|UG|Isc#S52439204,gnl|UG|Isc#S41000385
GO:0009887	organ morphogenesis	7 of 365 in the list	94 of 5234 in the genome	1	gnl|UG|Isc#S52446307,gnl|UG|Isc#S41036620,gnl|UG|Isc#S52448859,gnl|UG|Isc#S52451990,gnl|UG|Isc#S52451119,gnl|UG|Isc#S52451673,gnl|UG|Isc#S41098991
GO:0019953	sexual reproduction	7 of 365 in the list	94 of 5234 in the genome	1	gnl|UG|Isc#S41099656,gnl|UG|Isc#S52439728,gnl|UG|Isc#S52440693,gnl|UG|Isc#S52452792,gnl|UG|Isc#S52448233,gnl|UG|Isc#S41043648,gnl|UG|Isc#S41091191
GO:0006281	DNA repair	6 of 365 in the list	80 of 5234 in the genome	1	gnl|UG|Isc#S52440693,gnl|UG|Isc#S41004632,gnl|UG|Isc#S41141702,gnl|UG|Isc#S52442080,gnl|UG|Isc#S41073320,gnl|UG|Isc#S52440966
GO:0012501	programmed cell death	11 of 365 in the list	152 of 5234 in the genome	1	gnl|UG|Isc#S52446274,gnl|UG|Isc#S52436584,gnl|UG|Isc#S41163125,gnl|UG|Isc#S41036620,gnl|UG|Isc#S52449243,gnl|UG|Isc#S41172886,gnl|UG|Isc#S41129842,gnl|UG|Isc#S41159377,gnl|UG|Isc#S41180858,gnl|UG|Isc#S52439099,gnl|UG|Isc#S41001013
GO:0019725	cellular homeostasis	7 of 365 in the list	95 of 5234 in the genome	1	gnl|UG|Isc#S41104836,gnl|UG|Isc#S52452469,gnl|UG|Isc#S52456296,gnl|UG|Isc#S52452792,gnl|UG|Isc#S52454376,gnl|UG|Isc#S40999527,gnl|UG|Isc#S41000385
GO:0034621	cellular macromolecular complex subunit organization	11 of 365 in the list	153 of 5234 in the genome	1	gnl|UG|Isc#S52450066,gnl|UG|Isc#S41165827,gnl|UG|Isc#S41181233,gnl|UG|Isc#S41116273,gnl|UG|Isc#S41099971,gnl|UG|Isc#S41004632,gnl|UG|Isc#S52449901,gnl|UG|Isc#S40998901,gnl|UG|Isc#S52438451,gnl|UG|Isc#S52450621,gnl|UG|Isc#S52446884
GO:0007417	central nervous system development	5 of 365 in the list	67 of 5234 in the genome	1	gnl|UG|Isc#S41104836,gnl|UG|Isc#S52454831,gnl|UG|Isc#S52449243,gnl|UG|Isc#S41065319,gnl|UG|Isc#S52451673
GO:0000075	cell cycle checkpoint	2 of 365 in the list	24 of 5234 in the genome	1	gnl|UG|Isc#S52439728,gnl|UG|Isc#S41131466
GO:0015837	amine transport	2 of 365 in the list	24 of 5234 in the genome	1	gnl|UG|Isc#S41104836,gnl|UG|Isc#S52444939
GO:0030330	DNA damage response, signal transduction by p53 class mediator	2 of 365 in the list	24 of 5234 in the genome	1	gnl|UG|Isc#S41159377,gnl|UG|Isc#S41054497
GO:0035239	tube morphogenesis	2 of 365 in the list	24 of 5234 in the genome	1	gnl|UG|Isc#S52446307,gnl|UG|Isc#S52449243
GO:0071156	regulation of cell cycle arrest	2 of 365 in the list	24 of 5234 in the genome	1	gnl|UG|Isc#S52439728,gnl|UG|Isc#S41131466
GO:2000113	negative regulation of cellular macromolecule biosynthetic process	2 of 365 in the list	24 of 5234 in the genome	1	gnl|UG|Isc#S41032819,gnl|UG|Isc#S52451673
GO:0005996	monosaccharide metabolic process	7 of 365 in the list	96 of 5234 in the genome	1	gnl|UG|Isc#S52445773,gnl|UG|Isc#S52443056,gnl|UG|Isc#S41175541,gnl|UG|Isc#S41188803,gnl|UG|Isc#S52448410,gnl|UG|Isc#S52448589,gnl|UG|Isc#S52440647
GO:0009605	response to external stimulus	8 of 365 in the list	111 of 5234 in the genome	1	gnl|UG|Isc#S41017613,gnl|UG|Isc#S41145513,gnl|UG|Isc#S41097848,gnl|UG|Isc#S52455832,gnl|UG|Isc#S41015867,gnl|UG|Isc#S41129842,gnl|UG|Isc#S52454232,gnl|UG|Isc#S52439099
GO:0012502	induction of programmed cell death	3 of 365 in the list	39 of 5234 in the genome	1	gnl|UG|Isc#S41054497,gnl|UG|Isc#S52439814,gnl|UG|Isc#S41011486
GO:0040007	growth	5 of 365 in the list	68 of 5234 in the genome	1	gnl|UG|Isc#S52440966,gnl|UG|Isc#S52454831,gnl|UG|Isc#S41001013,gnl|UG|Isc#S52449243,gnl|UG|Isc#S52451673
GO:0022607	cellular component assembly	17 of 365 in the list	242 of 5234 in the genome	1	gnl|UG|Isc#S41019852,gnl|UG|Isc#S52454125,gnl|UG|Isc#S41181233,gnl|UG|Isc#S41036620,gnl|UG|Isc#S41172637,gnl|UG|Isc#S41165069,gnl|UG|Isc#S40998901,gnl|UG|Isc#S52438451,gnl|UG|Isc#S41001013,gnl|UG|Isc#S41081036,gnl|UG|Isc#S41104836,gnl|UG|Isc#S52450066,gnl|UG|Isc#S41165827,gnl|UG|Isc#S52439520,gnl|UG|Isc#S41116273,gnl|UG|Isc#S41099971,gnl|UG|Isc#S41004632
GO:0019318	hexose metabolic process	6 of 365 in the list	83 of 5234 in the genome	1	gnl|UG|Isc#S52445773,gnl|UG|Isc#S52443056,gnl|UG|Isc#S41175541,gnl|UG|Isc#S41188803,gnl|UG|Isc#S52448410,gnl|UG|Isc#S52440647
GO:0030001	metal ion transport	4 of 365 in the list	54 of 5234 in the genome	1	gnl|UG|Isc#S52444420,gnl|UG|Isc#S52456318,gnl|UG|Isc#S41026261,gnl|UG|Isc#S52451119
GO:0034645	cellular macromolecule biosynthetic process	38 of 365 in the list	545 of 5234 in the genome	1	gnl|UG|Isc#S41033504,gnl|UG|Isc#S41047258,gnl|UG|Isc#S52449119,gnl|UG|Isc#S52440616,gnl|UG|Isc#S52448434,gnl|UG|Isc#S52450012,gnl|UG|Isc#S52450621,gnl|UG|Isc#S52449165,gnl|UG|Isc#S52441866,gnl|UG|Isc#S41072473,gnl|UG|Isc#S52436880,gnl|UG|Isc#S41055526,gnl|UG|Isc#S41004632,gnl|UG|Isc#S52440693,gnl|UG|Isc#S52456069,gnl|UG|Isc#S52440939,gnl|UG|Isc#S41035544,gnl|UG|Isc#S52442080,gnl|UG|Isc#S52441637,…
GO:0006766	vitamin metabolic process	2 of 365 in the list	25 of 5234 in the genome	1	gnl|UG|Isc#S41172886,gnl|UG|Isc#S41036620
GO:0009116	nucleoside metabolic process	2 of 365 in the list	25 of 5234 in the genome	1	gnl|UG|Isc#S41172886,gnl|UG|Isc#S41118526
GO:0048569	post-embryonic organ development	2 of 365 in the list	25 of 5234 in the genome	1	gnl|UG|Isc#S52447561,gnl|UG|Isc#S52451990
GO:0048193	Golgi vesicle transport	4 of 365 in the list	55 of 5234 in the genome	1	gnl|UG|Isc#S52439204,gnl|UG|Isc#S41000385,gnl|UG|Isc#S41088266,gnl|UG|Isc#S41111897
GO:0050790	regulation of catalytic activity	10 of 365 in the list	143 of 5234 in the genome	1	gnl|UG|Isc#S41109949,gnl|UG|Isc#S52448233,gnl|UG|Isc#S52454181,gnl|UG|Isc#S52439814,gnl|UG|Isc#S52447810,gnl|UG|Isc#S41131466,gnl|UG|Isc#S41159377,gnl|UG|Isc#S52454831,gnl|UG|Isc#S41054497,gnl|UG|Isc#S52456800
GO:0016043	cellular component organization	53 of 365 in the list	765 of 5234 in the genome	1	gnl|UG|Isc#S41019852,gnl|UG|Isc#S52454125,gnl|UG|Isc#S52447561,gnl|UG|Isc#S41181233,gnl|UG|Isc#S52440966,gnl|UG|Isc#S41165069,gnl|UG|Isc#S52438451,gnl|UG|Isc#S52450621,gnl|UG|Isc#S41064599,gnl|UG|Isc#S41032819,gnl|UG|Isc#S52437183,gnl|UG|Isc#S41104836,gnl|UG|Isc#S52451664,gnl|UG|Isc#S41165827,gnl|UG|Isc#S52439520,gnl|UG|Isc#S41066113,gnl|UG|Isc#S52451990,gnl|UG|Isc#S41000385,gnl|UG|Isc#S52451673,…
GO:0043170	macromolecule metabolic process	138 of 365 in the list	1987 of 5234 in the genome	1	gnl|UG|Isc#S41036520,gnl|UG|Isc#S41177719,gnl|UG|Isc#S41047258,gnl|UG|Isc#S52449119,gnl|UG|Isc#S52448878,gnl|UG|Isc#S52448434,gnl|UG|Isc#S52438451,gnl|UG|Isc#S52450012,gnl|UG|Isc#S52450621,gnl|UG|Isc#S41114078,gnl|UG|Isc#S41043942,gnl|UG|Isc#S52437183,gnl|UG|Isc#S52443864,gnl|UG|Isc#S41165827,gnl|UG|Isc#S52436880,gnl|UG|Isc#S41121286,gnl|UG|Isc#S41043648,gnl|UG|Isc#S52452693,gnl|UG|Isc#S52439728,…
GO:0007049	cell cycle	21 of 365 in the list	303 of 5234 in the genome	1	gnl|UG|Isc#S52442080,gnl|UG|Isc#S52449119,gnl|UG|Isc#S52439814,gnl|UG|Isc#S52439728,gnl|UG|Isc#S41129842,gnl|UG|Isc#S52447810,gnl|UG|Isc#S41131466,gnl|UG|Isc#S41159377,gnl|UG|Isc#S41073320,gnl|UG|Isc#S52453377,gnl|UG|Isc#S41098021,gnl|UG|Isc#S52449833,gnl|UG|Isc#S52450590,gnl|UG|Isc#S52443864,gnl|UG|Isc#S41099971,gnl|UG|Isc#S52451673,gnl|UG|Isc#S52440693,gnl|UG|Isc#S41017499,gnl|UG|Isc#S41141702,…
GO:0006458	'de novo' protein folding	2 of 365 in the list	26 of 5234 in the genome	1	gnl|UG|Isc#S41165827,gnl|UG|Isc#S41148853
GO:0008652	cellular amino acid biosynthetic process	2 of 365 in the list	26 of 5234 in the genome	1	gnl|UG|Isc#S52456423,gnl|UG|Isc#S52440647
GO:0035107	appendage morphogenesis	2 of 365 in the list	26 of 5234 in the genome	1	gnl|UG|Isc#S52451990,gnl|UG|Isc#S52451673
GO:0009059	macromolecule biosynthetic process	38 of 365 in the list	550 of 5234 in the genome	1	gnl|UG|Isc#S41033504,gnl|UG|Isc#S41047258,gnl|UG|Isc#S52449119,gnl|UG|Isc#S52440616,gnl|UG|Isc#S52448434,gnl|UG|Isc#S52450012,gnl|UG|Isc#S52450621,gnl|UG|Isc#S52449165,gnl|UG|Isc#S52441866,gnl|UG|Isc#S41072473,gnl|UG|Isc#S52436880,gnl|UG|Isc#S41055526,gnl|UG|Isc#S41004632,gnl|UG|Isc#S52440693,gnl|UG|Isc#S52456069,gnl|UG|Isc#S52440939,gnl|UG|Isc#S41035544,gnl|UG|Isc#S52442080,gnl|UG|Isc#S52441637,…
GO:0010629	negative regulation of gene expression	3 of 365 in the list	41 of 5234 in the genome	1	gnl|UG|Isc#S41032819,gnl|UG|Isc#S52451673,gnl|UG|Isc#S52445613
GO:0046942	carboxylic acid transport	3 of 365 in the list	41 of 5234 in the genome	1	gnl|UG|Isc#S52450827,gnl|UG|Isc#S52444939,gnl|UG|Isc#S52456800
GO:0071841	cellular component organization or biogenesis at cellular level	43 of 365 in the list	623 of 5234 in the genome	1	gnl|UG|Isc#S41019852,gnl|UG|Isc#S52454125,gnl|UG|Isc#S52447561,gnl|UG|Isc#S41181233,gnl|UG|Isc#S52438451,gnl|UG|Isc#S52450621,gnl|UG|Isc#S41064599,gnl|UG|Isc#S41032819,gnl|UG|Isc#S52437183,gnl|UG|Isc#S52451664,gnl|UG|Isc#S41165827,gnl|UG|Isc#S52439520,gnl|UG|Isc#S41066113,gnl|UG|Isc#S41000385,gnl|UG|Isc#S52451673,gnl|UG|Isc#S41004632,gnl|UG|Isc#S52440693,gnl|UG|Isc#S52454037,gnl|UG|Isc#S52442080,…
GO:0030030	cell projection organization	5 of 365 in the list	71 of 5234 in the genome	1	gnl|UG|Isc#S41104836,gnl|UG|Isc#S52446307,gnl|UG|Isc#S52449049,gnl|UG|Isc#S52451990,gnl|UG|Isc#S41065319
GO:0010941	regulation of cell death	7 of 365 in the list	101 of 5234 in the genome	1	gnl|UG|Isc#S52439728,gnl|UG|Isc#S52452949,gnl|UG|Isc#S41054497,gnl|UG|Isc#S52439099,gnl|UG|Isc#S52454831,gnl|UG|Isc#S52439814,gnl|UG|Isc#S41011486
GO:0000904	cell morphogenesis involved in differentiation	3 of 365 in the list	42 of 5234 in the genome	1	gnl|UG|Isc#S41104836,gnl|UG|Isc#S52449049,gnl|UG|Isc#S41065319
GO:0015849	organic acid transport	3 of 365 in the list	42 of 5234 in the genome	1	gnl|UG|Isc#S52450827,gnl|UG|Isc#S52444939,gnl|UG|Isc#S52456800
GO:0045786	negative regulation of cell cycle	4 of 365 in the list	57 of 5234 in the genome	1	gnl|UG|Isc#S41159377,gnl|UG|Isc#S41054497,gnl|UG|Isc#S52440966,gnl|UG|Isc#S52449119
GO:0048545	response to steroid hormone stimulus	4 of 365 in the list	57 of 5234 in the genome	1	gnl|UG|Isc#S52454232,gnl|UG|Isc#S52451119,gnl|UG|Isc#S52440647,gnl|UG|Isc#S41091191
GO:0060429	epithelium development	4 of 365 in the list	57 of 5234 in the genome	1	gnl|UG|Isc#S52454125,gnl|UG|Isc#S52446307,gnl|UG|Isc#S41036620,gnl|UG|Isc#S52449243
GO:0010604	positive regulation of macromolecule metabolic process	2 of 365 in the list	27 of 5234 in the genome	1	gnl|UG|Isc#S41131466,gnl|UG|Isc#S52440966
GO:0043648	dicarboxylic acid metabolic process	2 of 365 in the list	27 of 5234 in the genome	1	gnl|UG|Isc#S41137924,gnl|UG|Isc#S52440647
GO:0060341	regulation of cellular localization	2 of 365 in the list	27 of 5234 in the genome	1	gnl|UG|Isc#S41178522,gnl|UG|Isc#S41129842
GO:0043933	macromolecular complex subunit organization	17 of 365 in the list	250 of 5234 in the genome	1	gnl|UG|Isc#S41019852,gnl|UG|Isc#S41181233,gnl|UG|Isc#S41036620,gnl|UG|Isc#S41172637,gnl|UG|Isc#S52449901,gnl|UG|Isc#S41165069,gnl|UG|Isc#S40998901,gnl|UG|Isc#S52438451,gnl|UG|Isc#S52450621,gnl|UG|Isc#S41001013,gnl|UG|Isc#S41081036,gnl|UG|Isc#S52450066,gnl|UG|Isc#S41165827,gnl|UG|Isc#S41116273,gnl|UG|Isc#S41099971,gnl|UG|Isc#S41004632,gnl|UG|Isc#S52446884
GO:0048729	tissue morphogenesis	4 of 365 in the list	58 of 5234 in the genome	1	gnl|UG|Isc#S52454125,gnl|UG|Isc#S52446307,gnl|UG|Isc#S41036620,gnl|UG|Isc#S52449243
GO:0051169	nuclear transport	4 of 365 in the list	58 of 5234 in the genome	1	gnl|UG|Isc#S41178522,gnl|UG|Isc#S52449901,gnl|UG|Isc#S52450621,gnl|UG|Isc#S52447713
GO:0032989	cellular component morphogenesis	6 of 365 in the list	88 of 5234 in the genome	1	gnl|UG|Isc#S41104836,gnl|UG|Isc#S52446307,gnl|UG|Isc#S52439520,gnl|UG|Isc#S52449049,gnl|UG|Isc#S52451990,gnl|UG|Isc#S41065319
GO:0006396	RNA processing	14 of 365 in the list	207 of 5234 in the genome	1	gnl|UG|Isc#S41181233,gnl|UG|Isc#S41116273,gnl|UG|Isc#S52452693,gnl|UG|Isc#S52446393,gnl|UG|Isc#S41123280,gnl|UG|Isc#S41139600,gnl|UG|Isc#S41004632,gnl|UG|Isc#S41167283,gnl|UG|Isc#S41178522,gnl|UG|Isc#S52438451,gnl|UG|Isc#S52450621,gnl|UG|Isc#S52449833,gnl|UG|Isc#S52448880,gnl|UG|Isc#S52445613
GO:0010558	negative regulation of macromolecule biosynthetic process	2 of 365 in the list	28 of 5234 in the genome	1	gnl|UG|Isc#S41032819,gnl|UG|Isc#S52451673
GO:0048736	appendage development	2 of 365 in the list	28 of 5234 in the genome	1	gnl|UG|Isc#S52451990,gnl|UG|Isc#S52451673
GO:0007423	sensory organ development	4 of 365 in the list	59 of 5234 in the genome	1	gnl|UG|Isc#S41060920,gnl|UG|Isc#S52451990,gnl|UG|Isc#S52451673,gnl|UG|Isc#S41098991
GO:0071844	cellular component assembly at cellular level	9 of 365 in the list	135 of 5234 in the genome	1	gnl|UG|Isc#S52450066,gnl|UG|Isc#S52454125,gnl|UG|Isc#S41165827,gnl|UG|Isc#S41181233,gnl|UG|Isc#S41116273,gnl|UG|Isc#S52439520,gnl|UG|Isc#S41099971,gnl|UG|Isc#S40998901,gnl|UG|Isc#S52438451
GO:0007276	gamete generation	6 of 365 in the list	90 of 5234 in the genome	1	gnl|UG|Isc#S41099656,gnl|UG|Isc#S52439728,gnl|UG|Isc#S52440693,gnl|UG|Isc#S52452792,gnl|UG|Isc#S52448233,gnl|UG|Isc#S41091191
GO:0007155	cell adhesion	2 of 365 in the list	29 of 5234 in the genome	1	gnl|UG|Isc#S52442271,gnl|UG|Isc#S41175541
GO:0022610	biological adhesion	2 of 365 in the list	29 of 5234 in the genome	1	gnl|UG|Isc#S52442271,gnl|UG|Isc#S41175541
GO:0031960	response to corticosteroid stimulus	2 of 365 in the list	29 of 5234 in the genome	1	gnl|UG|Isc#S52454232,gnl|UG|Isc#S52440647
GO:0010605	negative regulation of macromolecule metabolic process	4 of 365 in the list	60 of 5234 in the genome	1	gnl|UG|Isc#S41032819,gnl|UG|Isc#S52440966,gnl|UG|Isc#S52451673,gnl|UG|Isc#S52445613
GO:0043623	cellular protein complex assembly	4 of 365 in the list	60 of 5234 in the genome	1	gnl|UG|Isc#S52450066,gnl|UG|Isc#S41165827,gnl|UG|Isc#S40998901,gnl|UG|Isc#S41099971
GO:0043068	positive regulation of programmed cell death	3 of 365 in the list	45 of 5234 in the genome	1	gnl|UG|Isc#S41054497,gnl|UG|Isc#S52439814,gnl|UG|Isc#S41011486
GO:0007017	microtubule-based process	7 of 365 in the list	107 of 5234 in the genome	1	gnl|UG|Isc#S41017499,gnl|UG|Isc#S41129842,gnl|UG|Isc#S41165827,gnl|UG|Isc#S52446171,gnl|UG|Isc#S52446884,gnl|UG|Isc#S41098021,gnl|UG|Isc#S41099971
GO:0015992	proton transport	2 of 365 in the list	30 of 5234 in the genome	1	gnl|UG|Isc#S41069307,gnl|UG|Isc#S41136402
GO:0060255	regulation of macromolecule metabolic process	24 of 365 in the list	361 of 5234 in the genome	1	gnl|UG|Isc#S41019852,gnl|UG|Isc#S52447561,gnl|UG|Isc#S52440966,gnl|UG|Isc#S52439814,gnl|UG|Isc#S52448434,gnl|UG|Isc#S52439728,gnl|UG|Isc#S52447810,gnl|UG|Isc#S41131466,gnl|UG|Isc#S41159377,gnl|UG|Isc#S41019283,gnl|UG|Isc#S41001013,gnl|UG|Isc#S41081036,gnl|UG|Isc#S52445613,gnl|UG|Isc#S41032819,gnl|UG|Isc#S52451673,gnl|UG|Isc#S41099656,gnl|UG|Isc#S41172886,gnl|UG|Isc#S41004632,gnl|UG|Isc#S52456069,…
GO:0010942	positive regulation of cell death	3 of 365 in the list	46 of 5234 in the genome	1	gnl|UG|Isc#S41054497,gnl|UG|Isc#S52439814,gnl|UG|Isc#S41011486
GO:0032535	regulation of cellular component size	3 of 365 in the list	46 of 5234 in the genome	1	gnl|UG|Isc#S52440966,gnl|UG|Isc#S52454831,gnl|UG|Isc#S41001013
GO:0046486	glycerolipid metabolic process	3 of 365 in the list	46 of 5234 in the genome	1	gnl|UG|Isc#S41120429,gnl|UG|Isc#S52456800,gnl|UG|Isc#S41050621
GO:0040011	locomotion	6 of 365 in the list	93 of 5234 in the genome	1	gnl|UG|Isc#S52445773,gnl|UG|Isc#S41099656,gnl|UG|Isc#S52450390,gnl|UG|Isc#S41145513,gnl|UG|Isc#S41129842,gnl|UG|Isc#S41116856
GO:0006352	transcription initiation	2 of 365 in the list	31 of 5234 in the genome	1	gnl|UG|Isc#S41004632,gnl|UG|Isc#S41001013
GO:0006869	lipid transport	2 of 365 in the list	31 of 5234 in the genome	1	gnl|UG|Isc#S52450827,gnl|UG|Isc#S52456800
GO:0015672	monovalent inorganic cation transport	2 of 365 in the list	31 of 5234 in the genome	1	gnl|UG|Isc#S41069307,gnl|UG|Isc#S41136402
GO:0030003	cellular cation homeostasis	2 of 365 in the list	31 of 5234 in the genome	1	gnl|UG|Isc#S52452792,gnl|UG|Isc#S41000385
GO:0035295	tube development	2 of 365 in the list	31 of 5234 in the genome	1	gnl|UG|Isc#S52446307,gnl|UG|Isc#S52449243
GO:0048666	neuron development	4 of 365 in the list	63 of 5234 in the genome	1	gnl|UG|Isc#S41104836,gnl|UG|Isc#S52449049,gnl|UG|Isc#S52451990,gnl|UG|Isc#S41065319
GO:0007010	cytoskeleton organization	9 of 365 in the list	140 of 5234 in the genome	1	gnl|UG|Isc#S41091897,gnl|UG|Isc#S52439520,gnl|UG|Isc#S41099971,gnl|UG|Isc#S41129842,gnl|UG|Isc#S41017499,gnl|UG|Isc#S52439204,gnl|UG|Isc#S41098021,gnl|UG|Isc#S52446884,gnl|UG|Isc#S41065319
GO:0022613	ribonucleoprotein complex biogenesis	5 of 365 in the list	79 of 5234 in the genome	1	gnl|UG|Isc#S41181233,gnl|UG|Isc#S41116273,gnl|UG|Isc#S52438451,gnl|UG|Isc#S52449833,gnl|UG|Isc#S52454037
GO:0043067	regulation of programmed cell death	6 of 365 in the list	95 of 5234 in the genome	1	gnl|UG|Isc#S52439728,gnl|UG|Isc#S52452949,gnl|UG|Isc#S41054497,gnl|UG|Isc#S52454831,gnl|UG|Isc#S52439814,gnl|UG|Isc#S41011486
GO:0045595	regulation of cell differentiation	4 of 365 in the list	64 of 5234 in the genome	1	gnl|UG|Isc#S41172886,gnl|UG|Isc#S41019852,gnl|UG|Isc#S52451990,gnl|UG|Isc#S52451618
GO:0033365	protein localization to organelle	2 of 365 in the list	32 of 5234 in the genome	1	gnl|UG|Isc#S52447561,gnl|UG|Isc#S41131466
GO:0043085	positive regulation of catalytic activity	2 of 365 in the list	32 of 5234 in the genome	1	gnl|UG|Isc#S41054497,gnl|UG|Isc#S52456800
GO:0048610	cellular process involved in reproduction	2 of 365 in the list	32 of 5234 in the genome	1	gnl|UG|Isc#S41099656,gnl|UG|Isc#S52439728
GO:0071822	protein complex subunit organization	12 of 365 in the list	188 of 5234 in the genome	1	gnl|UG|Isc#S52450066,gnl|UG|Isc#S41165827,gnl|UG|Isc#S41036620,gnl|UG|Isc#S41099971,gnl|UG|Isc#S41172637,gnl|UG|Isc#S41004632,gnl|UG|Isc#S52449901,gnl|UG|Isc#S41165069,gnl|UG|Isc#S40998901,gnl|UG|Isc#S52450621,gnl|UG|Isc#S52446884,gnl|UG|Isc#S41001013
GO:0007050	cell cycle arrest	3 of 365 in the list	49 of 5234 in the genome	1	gnl|UG|Isc#S41159377,gnl|UG|Isc#S41054497,gnl|UG|Isc#S52449119
GO:0048870	cell motility	3 of 365 in the list	49 of 5234 in the genome	1	gnl|UG|Isc#S41099656,gnl|UG|Isc#S52450390,gnl|UG|Isc#S41129842
GO:0051674	localization of cell	3 of 365 in the list	49 of 5234 in the genome	1	gnl|UG|Isc#S41099656,gnl|UG|Isc#S52450390,gnl|UG|Isc#S41129842
GO:0015980	energy derivation by oxidation of organic compounds	5 of 365 in the list	81 of 5234 in the genome	1	gnl|UG|Isc#S52445773,gnl|UG|Isc#S52441157,gnl|UG|Isc#S52443056,gnl|UG|Isc#S40998901,gnl|UG|Isc#S41137924
GO:0071843	cellular component biogenesis at cellular level	5 of 365 in the list	81 of 5234 in the genome	1	gnl|UG|Isc#S41181233,gnl|UG|Isc#S41116273,gnl|UG|Isc#S52438451,gnl|UG|Isc#S52449833,gnl|UG|Isc#S52454037
GO:0030154	cell differentiation	15 of 365 in the list	235 of 5234 in the genome	1	gnl|UG|Isc#S41019852,gnl|UG|Isc#S41104836,gnl|UG|Isc#S52446307,gnl|UG|Isc#S52439520,gnl|UG|Isc#S52448859,gnl|UG|Isc#S52451990,gnl|UG|Isc#S52451673,gnl|UG|Isc#S41099656,gnl|UG|Isc#S41172637,gnl|UG|Isc#S52439728,gnl|UG|Isc#S41165069,gnl|UG|Isc#S41118526,gnl|UG|Isc#S52449049,gnl|UG|Isc#S52454831,gnl|UG|Isc#S41065319
GO:0006353	transcription termination	2 of 365 in the list	33 of 5234 in the genome	1	gnl|UG|Isc#S41004632,gnl|UG|Isc#S52450621
GO:0006401	RNA catabolic process	2 of 365 in the list	33 of 5234 in the genome	1	gnl|UG|Isc#S52449901,gnl|UG|Isc#S52450268
GO:0032504	multicellular organism reproduction	7 of 365 in the list	113 of 5234 in the genome	1	gnl|UG|Isc#S41099656,gnl|UG|Isc#S52439728,gnl|UG|Isc#S52440693,gnl|UG|Isc#S52452792,gnl|UG|Isc#S52448233,gnl|UG|Isc#S41045592,gnl|UG|Isc#S41091191
GO:0048609	multicellular organismal reproductive process	7 of 365 in the list	113 of 5234 in the genome	1	gnl|UG|Isc#S41099656,gnl|UG|Isc#S52439728,gnl|UG|Isc#S52440693,gnl|UG|Isc#S52452792,gnl|UG|Isc#S52448233,gnl|UG|Isc#S41045592,gnl|UG|Isc#S41091191
GO:0006928	cellular component movement	3 of 365 in the list	50 of 5234 in the genome	1	gnl|UG|Isc#S41099656,gnl|UG|Isc#S52450390,gnl|UG|Isc#S41129842
GO:0044262	cellular carbohydrate metabolic process	10 of 365 in the list	160 of 5234 in the genome	1	gnl|UG|Isc#S52441157,gnl|UG|Isc#S41035544,gnl|UG|Isc#S52440647,gnl|UG|Isc#S52445773,gnl|UG|Isc#S52443056,gnl|UG|Isc#S41160560,gnl|UG|Isc#S41188803,gnl|UG|Isc#S41175541,gnl|UG|Isc#S52448410,gnl|UG|Isc#S52448589
GO:0007275	multicellular organismal development	39 of 365 in the list	595 of 5234 in the genome	1	gnl|UG|Isc#S52447561,gnl|UG|Isc#S52448233,gnl|UG|Isc#S40999527,gnl|UG|Isc#S52440263,gnl|UG|Isc#S41165069,gnl|UG|Isc#S41011486,gnl|UG|Isc#S52443435,gnl|UG|Isc#S41032819,gnl|UG|Isc#S41104836,gnl|UG|Isc#S52443864,gnl|UG|Isc#S52437462,gnl|UG|Isc#S52439520,gnl|UG|Isc#S52448859,gnl|UG|Isc#S41050418,gnl|UG|Isc#S52451990,gnl|UG|Isc#S52451673,gnl|UG|Isc#S52440693,gnl|UG|Isc#S41118526,gnl|UG|Isc#S41043648,…
GO:0005976	polysaccharide metabolic process	5 of 365 in the list	83 of 5234 in the genome	1	gnl|UG|Isc#S52445773,gnl|UG|Isc#S52443056,gnl|UG|Isc#S52444002,gnl|UG|Isc#S52452792,gnl|UG|Isc#S52451235
GO:0051128	regulation of cellular component organization	5 of 365 in the list	84 of 5234 in the genome	1	gnl|UG|Isc#S41104836,gnl|UG|Isc#S52448702,gnl|UG|Isc#S52440966,gnl|UG|Isc#S52454831,gnl|UG|Isc#S52451990
GO:0010608	posttranscriptional regulation of gene expression	3 of 365 in the list	52 of 5234 in the genome	1	gnl|UG|Isc#S52448434,gnl|UG|Isc#S41131466,gnl|UG|Isc#S52445613
GO:0071840	cellular component organization or biogenesis	54 of 365 in the list	823 of 5234 in the genome	1	gnl|UG|Isc#S41019852,gnl|UG|Isc#S52454125,gnl|UG|Isc#S52447561,gnl|UG|Isc#S41181233,gnl|UG|Isc#S52440966,gnl|UG|Isc#S41165069,gnl|UG|Isc#S52438451,gnl|UG|Isc#S52450621,gnl|UG|Isc#S41064599,gnl|UG|Isc#S41032819,gnl|UG|Isc#S52437183,gnl|UG|Isc#S41104836,gnl|UG|Isc#S52451664,gnl|UG|Isc#S41165827,gnl|UG|Isc#S52439520,gnl|UG|Isc#S41066113,gnl|UG|Isc#S52451990,gnl|UG|Isc#S41000385,gnl|UG|Isc#S52451673,…
GO:0035466	regulation of signaling pathway	4 of 365 in the list	69 of 5234 in the genome	1	gnl|UG|Isc#S41048901,gnl|UG|Isc#S52448233,gnl|UG|Isc#S52454181,gnl|UG|Isc#S41054497
GO:0032502	developmental process	49 of 365 in the list	751 of 5234 in the genome	1	gnl|UG|Isc#S41019852,gnl|UG|Isc#S52454125,gnl|UG|Isc#S52447561,gnl|UG|Isc#S41154177,gnl|UG|Isc#S52448233,gnl|UG|Isc#S40999527,gnl|UG|Isc#S52453163,gnl|UG|Isc#S52440263,gnl|UG|Isc#S41165069,gnl|UG|Isc#S41011486,gnl|UG|Isc#S52443435,gnl|UG|Isc#S41032819,gnl|UG|Isc#S41104836,gnl|UG|Isc#S52443864,gnl|UG|Isc#S52437462,gnl|UG|Isc#S52439520,gnl|UG|Isc#S52448859,gnl|UG|Isc#S41050418,gnl|UG|Isc#S52451990,…
GO:0006873	cellular ion homeostasis	3 of 365 in the list	53 of 5234 in the genome	1	gnl|UG|Isc#S41104836,gnl|UG|Isc#S52452792,gnl|UG|Isc#S41000385
GO:0006897	endocytosis	3 of 365 in the list	53 of 5234 in the genome	1	gnl|UG|Isc#S41129842,gnl|UG|Isc#S41043648,gnl|UG|Isc#S41000385
GO:0010324	membrane invagination	3 of 365 in the list	53 of 5234 in the genome	1	gnl|UG|Isc#S41129842,gnl|UG|Isc#S41043648,gnl|UG|Isc#S41000385
GO:0001654	eye development	2 of 365 in the list	36 of 5234 in the genome	1	gnl|UG|Isc#S41060920,gnl|UG|Isc#S41098991
GO:0006979	response to oxidative stress	2 of 365 in the list	36 of 5234 in the genome	1	gnl|UG|Isc#S41172637,gnl|UG|Isc#S41165069
GO:0033043	regulation of organelle organization	2 of 365 in the list	36 of 5234 in the genome	1	gnl|UG|Isc#S52448702,gnl|UG|Isc#S52440966
GO:0048232	male gamete generation	2 of 365 in the list	36 of 5234 in the genome	1	gnl|UG|Isc#S52439728,gnl|UG|Isc#S41091191
GO:0008283	cell proliferation	4 of 365 in the list	70 of 5234 in the genome	1	gnl|UG|Isc#S41172886,gnl|UG|Isc#S41092723,gnl|UG|Isc#S52439728,gnl|UG|Isc#S52439814
GO:0044085	cellular component biogenesis	19 of 365 in the list	306 of 5234 in the genome	1	gnl|UG|Isc#S41019852,gnl|UG|Isc#S52454125,gnl|UG|Isc#S41181233,gnl|UG|Isc#S41036620,gnl|UG|Isc#S41172637,gnl|UG|Isc#S41165069,gnl|UG|Isc#S40998901,gnl|UG|Isc#S52438451,gnl|UG|Isc#S52449833,gnl|UG|Isc#S41001013,gnl|UG|Isc#S41081036,gnl|UG|Isc#S41104836,gnl|UG|Isc#S52450066,gnl|UG|Isc#S41165827,gnl|UG|Isc#S41116273,gnl|UG|Isc#S52439520,gnl|UG|Isc#S41099971,gnl|UG|Isc#S41004632,gnl|UG|Isc#S52454037
GO:0022900	electron transport chain	2 of 365 in the list	37 of 5234 in the genome	1	gnl|UG|Isc#S52441157,gnl|UG|Isc#S40998901
GO:0032940	secretion by cell	2 of 365 in the list	37 of 5234 in the genome	1	gnl|UG|Isc#S41104836,gnl|UG|Isc#S41111897
GO:0055080	cation homeostasis	2 of 365 in the list	37 of 5234 in the genome	1	gnl|UG|Isc#S52452792,gnl|UG|Isc#S41000385
GO:0060284	regulation of cell development	2 of 365 in the list	37 of 5234 in the genome	1	gnl|UG|Isc#S52451990,gnl|UG|Isc#S52451618
GO:0051641	cellular localization	17 of 365 in the list	276 of 5234 in the genome	1	gnl|UG|Isc#S52447561,gnl|UG|Isc#S52446307,gnl|UG|Isc#S41129842,gnl|UG|Isc#S52449901,gnl|UG|Isc#S41131466,gnl|UG|Isc#S52450621,gnl|UG|Isc#S52436626,gnl|UG|Isc#S52447713,gnl|UG|Isc#S41104836,gnl|UG|Isc#S41111897,gnl|UG|Isc#S41059495,gnl|UG|Isc#S41088266,gnl|UG|Isc#S41000385,gnl|UG|Isc#S52442885,gnl|UG|Isc#S41178522,gnl|UG|Isc#S52439204,gnl|UG|Isc#S52440223
GO:0051259	protein oligomerization	3 of 365 in the list	55 of 5234 in the genome	1	gnl|UG|Isc#S41172637,gnl|UG|Isc#S41165069,gnl|UG|Isc#S41036620
GO:0055082	cellular chemical homeostasis	3 of 365 in the list	55 of 5234 in the genome	1	gnl|UG|Isc#S41104836,gnl|UG|Isc#S52452792,gnl|UG|Isc#S41000385
GO:0051649	establishment of localization in cell	15 of 365 in the list	247 of 5234 in the genome	1	gnl|UG|Isc#S41104836,gnl|UG|Isc#S52446307,gnl|UG|Isc#S41000385,gnl|UG|Isc#S41088266,gnl|UG|Isc#S41059495,gnl|UG|Isc#S41111897,gnl|UG|Isc#S52442885,gnl|UG|Isc#S41129842,gnl|UG|Isc#S52449901,gnl|UG|Isc#S41178522,gnl|UG|Isc#S52439204,gnl|UG|Isc#S52450621,gnl|UG|Isc#S52436626,gnl|UG|Isc#S52447713,gnl|UG|Isc#S52440223
GO:0055085	transmembrane transport	2 of 365 in the list	38 of 5234 in the genome	1	gnl|UG|Isc#S41069307,gnl|UG|Isc#S52444939
GO:0006091	generation of precursor metabolites and energy	6 of 365 in the list	106 of 5234 in the genome	1	gnl|UG|Isc#S52445773,gnl|UG|Isc#S52441157,gnl|UG|Isc#S52443056,gnl|UG|Isc#S41082026,gnl|UG|Isc#S40998901,gnl|UG|Isc#S41137924
GO:0022414	reproductive process	12 of 365 in the list	202 of 5234 in the genome	1	gnl|UG|Isc#S52449551,gnl|UG|Isc#S52447561,gnl|UG|Isc#S52452792,gnl|UG|Isc#S52448233,gnl|UG|Isc#S52451673,gnl|UG|Isc#S41099656,gnl|UG|Isc#S52440693,gnl|UG|Isc#S52439728,gnl|UG|Isc#S41043648,gnl|UG|Isc#S41045592,gnl|UG|Isc#S41054497,gnl|UG|Isc#S41091191
GO:0006461	protein complex assembly	9 of 365 in the list	155 of 5234 in the genome	1	gnl|UG|Isc#S52450066,gnl|UG|Isc#S41165827,gnl|UG|Isc#S41036620,gnl|UG|Isc#S41099971,gnl|UG|Isc#S41172637,gnl|UG|Isc#S41004632,gnl|UG|Isc#S41165069,gnl|UG|Isc#S40998901,gnl|UG|Isc#S41001013
GO:0070271	protein complex biogenesis	9 of 365 in the list	155 of 5234 in the genome	1	gnl|UG|Isc#S52450066,gnl|UG|Isc#S41165827,gnl|UG|Isc#S41036620,gnl|UG|Isc#S41099971,gnl|UG|Isc#S41172637,gnl|UG|Isc#S41004632,gnl|UG|Isc#S41165069,gnl|UG|Isc#S40998901,gnl|UG|Isc#S41001013
GO:0000003	reproduction	12 of 365 in the list	203 of 5234 in the genome	1	gnl|UG|Isc#S52449551,gnl|UG|Isc#S52447561,gnl|UG|Isc#S52452792,gnl|UG|Isc#S52448233,gnl|UG|Isc#S52451673,gnl|UG|Isc#S41099656,gnl|UG|Isc#S52440693,gnl|UG|Isc#S52439728,gnl|UG|Isc#S41043648,gnl|UG|Isc#S41045592,gnl|UG|Isc#S41054497,gnl|UG|Isc#S41091191
GO:0030182	neuron differentiation	4 of 365 in the list	74 of 5234 in the genome	1	gnl|UG|Isc#S41104836,gnl|UG|Isc#S52449049,gnl|UG|Isc#S52451990,gnl|UG|Isc#S41065319
GO:0050801	ion homeostasis	3 of 365 in the list	57 of 5234 in the genome	1	gnl|UG|Isc#S41104836,gnl|UG|Isc#S52452792,gnl|UG|Isc#S41000385
GO:0009888	tissue development	7 of 365 in the list	124 of 5234 in the genome	1	gnl|UG|Isc#S52454125,gnl|UG|Isc#S52446307,gnl|UG|Isc#S41036620,gnl|UG|Isc#S52439099,gnl|UG|Isc#S52453163,gnl|UG|Isc#S52448859,gnl|UG|Isc#S52449243
GO:0010467	gene expression	49 of 365 in the list	767 of 5234 in the genome	1	gnl|UG|Isc#S41033504,gnl|UG|Isc#S41181233,gnl|UG|Isc#S52446393,gnl|UG|Isc#S41047258,gnl|UG|Isc#S52440616,gnl|UG|Isc#S52448434,gnl|UG|Isc#S41167283,gnl|UG|Isc#S52438451,gnl|UG|Isc#S52450012,gnl|UG|Isc#S52450621,gnl|UG|Isc#S52449165,gnl|UG|Isc#S41011486,gnl|UG|Isc#S52448701,gnl|UG|Isc#S52456185,gnl|UG|Isc#S41072473,gnl|UG|Isc#S52436880,gnl|UG|Isc#S41055526,gnl|UG|Isc#S41004632,gnl|UG|Isc#S41178522,…
GO:0007399	nervous system development	10 of 365 in the list	173 of 5234 in the genome	1	gnl|UG|Isc#S41104836,gnl|UG|Isc#S52437462,gnl|UG|Isc#S52452792,gnl|UG|Isc#S52448859,gnl|UG|Isc#S52451990,gnl|UG|Isc#S52449243,gnl|UG|Isc#S52451673,gnl|UG|Isc#S52449049,gnl|UG|Isc#S52454831,gnl|UG|Isc#S41065319
GO:0045333	cellular respiration	3 of 365 in the list	58 of 5234 in the genome	1	gnl|UG|Isc#S52441157,gnl|UG|Isc#S40998901,gnl|UG|Isc#S41137924
GO:0048856	anatomical structure development	37 of 365 in the list	590 of 5234 in the genome	1	gnl|UG|Isc#S41019852,gnl|UG|Isc#S52454125,gnl|UG|Isc#S52447561,gnl|UG|Isc#S52448233,gnl|UG|Isc#S40999527,gnl|UG|Isc#S52453163,gnl|UG|Isc#S41165069,gnl|UG|Isc#S41011486,gnl|UG|Isc#S41032819,gnl|UG|Isc#S41104836,gnl|UG|Isc#S52443864,gnl|UG|Isc#S52437462,gnl|UG|Isc#S52439520,gnl|UG|Isc#S52448859,gnl|UG|Isc#S52451990,gnl|UG|Isc#S52451673,gnl|UG|Isc#S52440693,gnl|UG|Isc#S41118526,gnl|UG|Isc#S52439099,…
GO:0006725	cellular aromatic compound metabolic process	4 of 365 in the list	76 of 5234 in the genome	1	gnl|UG|Isc#S52454402,gnl|UG|Isc#S41020985,gnl|UG|Isc#S41060920,gnl|UG|Isc#S52440647
GO:0048878	chemical homeostasis	4 of 365 in the list	76 of 5234 in the genome	1	gnl|UG|Isc#S41104836,gnl|UG|Isc#S41188803,gnl|UG|Isc#S52452792,gnl|UG|Isc#S41000385
GO:0007169	transmembrane receptor protein tyrosine kinase signaling pathway	3 of 365 in the list	59 of 5234 in the genome	1	gnl|UG|Isc#S52451623,gnl|UG|Isc#S41054497,gnl|UG|Isc#S41011486
GO:0051234	establishment of localization	60 of 365 in the list	936 of 5234 in the genome	1	gnl|UG|Isc#S41069307,gnl|UG|Isc#S52451940,gnl|UG|Isc#S41180988,gnl|UG|Isc#S41147382,gnl|UG|Isc#S52451878,gnl|UG|Isc#S52452897,gnl|UG|Isc#S52440263,gnl|UG|Isc#S41158609,gnl|UG|Isc#S52446860,gnl|UG|Isc#S41165069,gnl|UG|Isc#S52450827,gnl|UG|Isc#S52450621,gnl|UG|Isc#S52436626,gnl|UG|Isc#S52447713,gnl|UG|Isc#S41046528,gnl|UG|Isc#S41136402,gnl|UG|Isc#S41104836,gnl|UG|Isc#S52441163,gnl|UG|Isc#S41000385,…
GO:0051336	regulation of hydrolase activity	3 of 365 in the list	60 of 5234 in the genome	1	gnl|UG|Isc#S41109949,gnl|UG|Isc#S52454181,gnl|UG|Isc#S52454831
GO:0006350	transcription	11 of 365 in the list	193 of 5234 in the genome	1	gnl|UG|Isc#S41086876,gnl|UG|Isc#S41072473,gnl|UG|Isc#S52449243,gnl|UG|Isc#S41055526,gnl|UG|Isc#S41075640,gnl|UG|Isc#S41004632,gnl|UG|Isc#S52444799,gnl|UG|Isc#S52456069,gnl|UG|Isc#S52450621,gnl|UG|Isc#S41001013,gnl|UG|Isc#S52451618
GO:0006351	transcription, DNA-dependent	11 of 365 in the list	193 of 5234 in the genome	1	gnl|UG|Isc#S41086876,gnl|UG|Isc#S41072473,gnl|UG|Isc#S52449243,gnl|UG|Isc#S41055526,gnl|UG|Isc#S41075640,gnl|UG|Isc#S41004632,gnl|UG|Isc#S52444799,gnl|UG|Isc#S52456069,gnl|UG|Isc#S52450621,gnl|UG|Isc#S41001013,gnl|UG|Isc#S52451618
GO:0032774	RNA biosynthetic process	11 of 365 in the list	193 of 5234 in the genome	1	gnl|UG|Isc#S41086876,gnl|UG|Isc#S41072473,gnl|UG|Isc#S52449243,gnl|UG|Isc#S41055526,gnl|UG|Isc#S41075640,gnl|UG|Isc#S41004632,gnl|UG|Isc#S52444799,gnl|UG|Isc#S52456069,gnl|UG|Isc#S52450621,gnl|UG|Isc#S41001013,gnl|UG|Isc#S52451618
GO:0046907	intracellular transport	12 of 365 in the list	209 of 5234 in the genome	1	gnl|UG|Isc#S41000385,gnl|UG|Isc#S41088266,gnl|UG|Isc#S41059495,gnl|UG|Isc#S41111897,gnl|UG|Isc#S52442885,gnl|UG|Isc#S52449901,gnl|UG|Isc#S41178522,gnl|UG|Isc#S52439204,gnl|UG|Isc#S52450621,gnl|UG|Isc#S52436626,gnl|UG|Isc#S52447713,gnl|UG|Isc#S52440223
GO:0006818	hydrogen transport	2 of 365 in the list	42 of 5234 in the genome	1	gnl|UG|Isc#S41069307,gnl|UG|Isc#S41136402
GO:0007243	intracellular protein kinase cascade	2 of 365 in the list	42 of 5234 in the genome	1	gnl|UG|Isc#S52447119,gnl|UG|Isc#S41054497
GO:0023014	signal transmission via phosphorylation event	2 of 365 in the list	42 of 5234 in the genome	1	gnl|UG|Isc#S52447119,gnl|UG|Isc#S41054497
GO:0051188	cofactor biosynthetic process	2 of 365 in the list	42 of 5234 in the genome	1	gnl|UG|Isc#S41172886,gnl|UG|Isc#S40999527
GO:0006022	aminoglycan metabolic process	3 of 365 in the list	61 of 5234 in the genome	1	gnl|UG|Isc#S52444002,gnl|UG|Isc#S52452792,gnl|UG|Isc#S52451235
GO:0090066	regulation of anatomical structure size	3 of 365 in the list	61 of 5234 in the genome	1	gnl|UG|Isc#S52440966,gnl|UG|Isc#S52454831,gnl|UG|Isc#S41001013
GO:0033036	macromolecule localization	18 of 365 in the list	307 of 5234 in the genome	1	gnl|UG|Isc#S52447561,gnl|UG|Isc#S52452792,gnl|UG|Isc#S52449901,gnl|UG|Isc#S41131466,gnl|UG|Isc#S52450827,gnl|UG|Isc#S52450621,gnl|UG|Isc#S52447713,gnl|UG|Isc#S41109949,gnl|UG|Isc#S52454945,gnl|UG|Isc#S52451673,gnl|UG|Isc#S41059495,gnl|UG|Isc#S41088266,gnl|UG|Isc#S41000385,gnl|UG|Isc#S52442885,gnl|UG|Isc#S41178522,gnl|UG|Isc#S52439204,gnl|UG|Isc#S52440223,gnl|UG|Isc#S52456800
GO:0006952	defense response	3 of 365 in the list	62 of 5234 in the genome	1	gnl|UG|Isc#S41035544,gnl|UG|Isc#S52451623,gnl|UG|Isc#S52447437
GO:0009791	post-embryonic development	3 of 365 in the list	62 of 5234 in the genome	1	gnl|UG|Isc#S52448631,gnl|UG|Isc#S52447561,gnl|UG|Isc#S52451990
GO:0051179	localization	66 of 365 in the list	1035 of 5234 in the genome	1	gnl|UG|Isc#S41069307,gnl|UG|Isc#S52451940,gnl|UG|Isc#S41180988,gnl|UG|Isc#S41147382,gnl|UG|Isc#S52451878,gnl|UG|Isc#S52447561,gnl|UG|Isc#S52446860,gnl|UG|Isc#S41165069,gnl|UG|Isc#S52450621,gnl|UG|Isc#S52436626,gnl|UG|Isc#S52447713,gnl|UG|Isc#S41046528,gnl|UG|Isc#S41136402,gnl|UG|Isc#S41104836,gnl|UG|Isc#S52441163,gnl|UG|Isc#S41000385,gnl|UG|Isc#S52451673,gnl|UG|Isc#S52442438,gnl|UG|Isc#S41178522,…
GO:0016044	cellular membrane organization	4 of 365 in the list	80 of 5234 in the genome	1	gnl|UG|Isc#S41129842,gnl|UG|Isc#S52439204,gnl|UG|Isc#S41043648,gnl|UG|Isc#S41000385
GO:0009653	anatomical structure morphogenesis	16 of 365 in the list	277 of 5234 in the genome	1	gnl|UG|Isc#S52454125,gnl|UG|Isc#S52447561,gnl|UG|Isc#S52446307,gnl|UG|Isc#S41036620,gnl|UG|Isc#S52439814,gnl|UG|Isc#S41065319,gnl|UG|Isc#S41104836,gnl|UG|Isc#S52439520,gnl|UG|Isc#S52449243,gnl|UG|Isc#S52451990,gnl|UG|Isc#S52448859,gnl|UG|Isc#S52451673,gnl|UG|Isc#S52440693,gnl|UG|Isc#S52449049,gnl|UG|Isc#S52451119,gnl|UG|Isc#S41098991
GO:0003002	regionalization	2 of 365 in the list	44 of 5234 in the genome	1	gnl|UG|Isc#S52440263,gnl|UG|Isc#S52449243
GO:0007292	female gamete generation	2 of 365 in the list	44 of 5234 in the genome	1	gnl|UG|Isc#S52440693,gnl|UG|Isc#S52452792
GO:0007389	pattern specification process	3 of 365 in the list	63 of 5234 in the genome	1	gnl|UG|Isc#S52440263,gnl|UG|Isc#S52446307,gnl|UG|Isc#S52449243
GO:0061024	membrane organization	4 of 365 in the list	81 of 5234 in the genome	1	gnl|UG|Isc#S41129842,gnl|UG|Isc#S52439204,gnl|UG|Isc#S41043648,gnl|UG|Isc#S41000385
GO:0048534	hemopoietic or lymphoid organ development	2 of 365 in the list	45 of 5234 in the genome	1	gnl|UG|Isc#S41118526,gnl|UG|Isc#S40999527
GO:0048869	cellular developmental process	15 of 365 in the list	266 of 5234 in the genome	1	gnl|UG|Isc#S41019852,gnl|UG|Isc#S41104836,gnl|UG|Isc#S52446307,gnl|UG|Isc#S52439520,gnl|UG|Isc#S52448859,gnl|UG|Isc#S52451990,gnl|UG|Isc#S52451673,gnl|UG|Isc#S41099656,gnl|UG|Isc#S41172637,gnl|UG|Isc#S52439728,gnl|UG|Isc#S41165069,gnl|UG|Isc#S41118526,gnl|UG|Isc#S52449049,gnl|UG|Isc#S52454831,gnl|UG|Isc#S41065319
GO:0005975	carbohydrate metabolic process	14 of 365 in the list	250 of 5234 in the genome	1	gnl|UG|Isc#S52441157,gnl|UG|Isc#S41035544,gnl|UG|Isc#S52452792,gnl|UG|Isc#S52451235,gnl|UG|Isc#S52440647,gnl|UG|Isc#S52445773,gnl|UG|Isc#S52443056,gnl|UG|Isc#S52444002,gnl|UG|Isc#S41160560,gnl|UG|Isc#S41175541,gnl|UG|Isc#S41188803,gnl|UG|Isc#S41137924,gnl|UG|Isc#S52448410,gnl|UG|Isc#S52448589
GO:0051704	multi-organism process	5 of 365 in the list	101 of 5234 in the genome	1	gnl|UG|Isc#S41019852,gnl|UG|Isc#S52449551,gnl|UG|Isc#S52450406,gnl|UG|Isc#S52456069,gnl|UG|Isc#S52452792
GO:0046903	secretion	2 of 365 in the list	49 of 5234 in the genome	1	gnl|UG|Isc#S41104836,gnl|UG|Isc#S41111897
GO:0006790	sulfur compound metabolic process	2 of 365 in the list	50 of 5234 in the genome	1	gnl|UG|Isc#S52456423,gnl|UG|Isc#S52453200
GO:0002376	immune system process	6 of 365 in the list	124 of 5234 in the genome	1	gnl|UG|Isc#S41172886,gnl|UG|Isc#S41104836,gnl|UG|Isc#S41118526,gnl|UG|Isc#S41001017,gnl|UG|Isc#S40999527,gnl|UG|Isc#S41054497
GO:0048513	organ development	18 of 365 in the list	323 of 5234 in the genome	1	gnl|UG|Isc#S52447561,gnl|UG|Isc#S52446307,gnl|UG|Isc#S52448233,gnl|UG|Isc#S40999527,gnl|UG|Isc#S41036620,gnl|UG|Isc#S41011486,gnl|UG|Isc#S52439520,gnl|UG|Isc#S52449243,gnl|UG|Isc#S52451990,gnl|UG|Isc#S52448859,gnl|UG|Isc#S52451673,gnl|UG|Isc#S41118526,gnl|UG|Isc#S41060920,gnl|UG|Isc#S40999785,gnl|UG|Isc#S41054497,gnl|UG|Isc#S52451119,gnl|UG|Isc#S41091191,gnl|UG|Isc#S41098991
GO:0048731	system development	26 of 365 in the list	452 of 5234 in the genome	1	gnl|UG|Isc#S52447561,gnl|UG|Isc#S52446307,gnl|UG|Isc#S52452792,gnl|UG|Isc#S52448233,gnl|UG|Isc#S40999527,gnl|UG|Isc#S41036620,gnl|UG|Isc#S52454831,gnl|UG|Isc#S41065319,gnl|UG|Isc#S41011486,gnl|UG|Isc#S41104836,gnl|UG|Isc#S52443864,gnl|UG|Isc#S52437462,gnl|UG|Isc#S52439520,gnl|UG|Isc#S52448859,gnl|UG|Isc#S52449243,gnl|UG|Isc#S52451990,gnl|UG|Isc#S52451673,gnl|UG|Isc#S52440693,gnl|UG|Isc#S41118526,…
GO:0022008	neurogenesis	5 of 365 in the list	108 of 5234 in the genome	1	gnl|UG|Isc#S41104836,gnl|UG|Isc#S52449049,gnl|UG|Isc#S52448859,gnl|UG|Isc#S52451990,gnl|UG|Isc#S41065319
GO:0034613	cellular protein localization	4 of 365 in the list	90 of 5234 in the genome	1	gnl|UG|Isc#S52447561,gnl|UG|Isc#S41131466,gnl|UG|Isc#S52440223,gnl|UG|Isc#S41059495
GO:0070647	protein modification by small protein conjugation or removal	5 of 365 in the list	109 of 5234 in the genome	1	gnl|UG|Isc#S41100321,gnl|UG|Isc#S52446631,gnl|UG|Isc#S52456069,gnl|UG|Isc#S52437832,gnl|UG|Isc#S52445956
GO:0002520	immune system development	2 of 365 in the list	52 of 5234 in the genome	1	gnl|UG|Isc#S41118526,gnl|UG|Isc#S40999527
GO:0048699	generation of neurons	4 of 365 in the list	91 of 5234 in the genome	1	gnl|UG|Isc#S41104836,gnl|UG|Isc#S52449049,gnl|UG|Isc#S52451990,gnl|UG|Isc#S41065319
GO:0044092	negative regulation of molecular function	2 of 365 in the list	54 of 5234 in the genome	1	gnl|UG|Isc#S41032819,gnl|UG|Isc#S41019283
GO:0009100	glycoprotein metabolic process	2 of 365 in the list	55 of 5234 in the genome	1	gnl|UG|Isc#S41035544,gnl|UG|Isc#S41011486
GO:0032446	protein modification by small protein conjugation	4 of 365 in the list	95 of 5234 in the genome	1	gnl|UG|Isc#S41100321,gnl|UG|Isc#S52446631,gnl|UG|Isc#S52456069,gnl|UG|Isc#S52445956
GO:0006810	transport	49 of 365 in the list	826 of 5234 in the genome	1	gnl|UG|Isc#S41069307,gnl|UG|Isc#S52451940,gnl|UG|Isc#S41180988,gnl|UG|Isc#S41147382,gnl|UG|Isc#S52451878,gnl|UG|Isc#S41158609,gnl|UG|Isc#S52446860,gnl|UG|Isc#S41165069,gnl|UG|Isc#S52450827,gnl|UG|Isc#S52450621,gnl|UG|Isc#S52436626,gnl|UG|Isc#S52447713,gnl|UG|Isc#S41046528,gnl|UG|Isc#S41136402,gnl|UG|Isc#S41104836,gnl|UG|Isc#S52441163,gnl|UG|Isc#S41000385,gnl|UG|Isc#S41059495,gnl|UG|Isc#S41178522,…
GO:0070727	cellular macromolecule localization	4 of 365 in the list	97 of 5234 in the genome	1	gnl|UG|Isc#S52447561,gnl|UG|Isc#S41131466,gnl|UG|Isc#S52440223,gnl|UG|Isc#S41059495
GO:0007167	enzyme linked receptor protein signaling pathway	3 of 365 in the list	79 of 5234 in the genome	1	gnl|UG|Isc#S52451623,gnl|UG|Isc#S41054497,gnl|UG|Isc#S41011486
GO:0016192	vesicle-mediated transport	8 of 365 in the list	174 of 5234 in the genome	1	gnl|UG|Isc#S41109949,gnl|UG|Isc#S41129842,gnl|UG|Isc#S52439204,gnl|UG|Isc#S41043648,gnl|UG|Isc#S41054497,gnl|UG|Isc#S41000385,gnl|UG|Isc#S41088266,gnl|UG|Isc#S41111897
GO:0006605	protein targeting	2 of 365 in the list	62 of 5234 in the genome	1	gnl|UG|Isc#S52440223,gnl|UG|Isc#S41059495
GO:0048646	anatomical structure formation involved in morphogenesis	2 of 365 in the list	67 of 5234 in the genome	1	gnl|UG|Isc#S52439520,gnl|UG|Isc#S52449243
GO:0006886	intracellular protein transport	2 of 365 in the list	74 of 5234 in the genome	1	gnl|UG|Isc#S52440223,gnl|UG|Isc#S41059495
GO:0008104	protein localization	8 of 365 in the list	198 of 5234 in the genome	1	gnl|UG|Isc#S52447561,gnl|UG|Isc#S41088266,gnl|UG|Isc#S41059495,gnl|UG|Isc#S52451673,gnl|UG|Isc#S52442885,gnl|UG|Isc#S41131466,gnl|UG|Isc#S52439204,gnl|UG|Isc#S52440223
GO:0015031	protein transport	5 of 365 in the list	158 of 5234 in the genome	1	gnl|UG|Isc#S52442885,gnl|UG|Isc#S52439204,gnl|UG|Isc#S52440223,gnl|UG|Isc#S41088266,gnl|UG|Isc#S41059495
GO:0045184	establishment of protein localization	5 of 365 in the list	159 of 5234 in the genome	1	gnl|UG|Isc#S52442885,gnl|UG|Isc#S52439204,gnl|UG|Isc#S52440223,gnl|UG|Isc#S41088266,gnl|UG|Isc#S41059495
