# Supplementary material for: Comparative analysis of microRNA profiles between wild and cultured Haemaphysalis longicornis (Acari, Ixodidae) ticks
Source: Parasite. 2019 Mar 26;26:18. doi: 10.1051/parasite/2019018 (PMC6436478; doi:10.1051/parasite/2019018)
Supplement: Supplementary Material 6 — GO characteristics described for novel miRNAs. Accession numbers for GO and ontology terms and potential sites are provided for the target genes of novel miRNAs. The GO classification provides all analysis terms that are significantly enriched in the predicted target gene candidates of novel miRNAs compared to a reference gene background. [file parasite-26-18-s6.zip › HLWS_C.txt]

GO:0005667	transcription factor complex	29 of 3164 in the list	29 of 3577 in the genome	1	gnl|UG|Isc#S52438427,gnl|UG|Isc#S41027457,gnl|UG|Isc#S41078589,gnl|UG|Isc#S52455533,gnl|UG|Isc#S52450810,gnl|UG|Isc#S41011008,gnl|UG|Isc#S52448524,gnl|UG|Isc#S52439437,gnl|UG|Isc#S41058045,gnl|UG|Isc#S41177846,gnl|UG|Isc#S52446571,gnl|UG|Isc#S41003686,gnl|UG|Isc#S41080887,gnl|UG|Isc#S52456515,gnl|UG|Isc#S52441868,gnl|UG|Isc#S41001013,gnl|UG|Isc#S41096478,gnl|UG|Isc#S52451332,gnl|UG|Isc#S41187398,…
GO:0016604	nuclear body	35 of 3164 in the list	36 of 3577 in the genome	1	gnl|UG|Isc#S41019852,gnl|UG|Isc#S41153841,gnl|UG|Isc#S41181233,gnl|UG|Isc#S52446393,gnl|UG|Isc#S41016797,gnl|UG|Isc#S40999363,gnl|UG|Isc#S52438939,gnl|UG|Isc#S52442449,gnl|UG|Isc#S41106303,gnl|UG|Isc#S41072438,gnl|UG|Isc#S52443592,gnl|UG|Isc#S52455647,gnl|UG|Isc#S52437128,gnl|UG|Isc#S41018956,gnl|UG|Isc#S41000592,gnl|UG|Isc#S52456804,gnl|UG|Isc#S52441370,gnl|UG|Isc#S52445550,gnl|UG|Isc#S41166278,…
GO:0012505	endomembrane system	144 of 3164 in the list	156 of 3577 in the genome	1	gnl|UG|Isc#S52456802,gnl|UG|Isc#S52438179,gnl|UG|Isc#S41077731,gnl|UG|Isc#S52450299,gnl|UG|Isc#S52450012,gnl|UG|Isc#S52442373,gnl|UG|Isc#S52443550,gnl|UG|Isc#S52441756,gnl|UG|Isc#S41178368,gnl|UG|Isc#S41097654,gnl|UG|Isc#S41129032,gnl|UG|Isc#S52439965,gnl|UG|Isc#S41045512,gnl|UG|Isc#S52451038,gnl|UG|Isc#S52436917,gnl|UG|Isc#S41175618,gnl|UG|Isc#S52442420,gnl|UG|Isc#S52444322,gnl|UG|Isc#S52448456,…
GO:0030659	cytoplasmic vesicle membrane	20 of 3164 in the list	20 of 3577 in the genome	1	gnl|UG|Isc#S52451215,gnl|UG|Isc#S52444342,gnl|UG|Isc#S41047113,gnl|UG|Isc#S52456060,gnl|UG|Isc#S52437203,gnl|UG|Isc#S52445336,gnl|UG|Isc#S52452159,gnl|UG|Isc#S41111359,gnl|UG|Isc#S41160511,gnl|UG|Isc#S41168133,gnl|UG|Isc#S52448835,gnl|UG|Isc#S52440146,gnl|UG|Isc#S41097654,gnl|UG|Isc#S41045512,gnl|UG|Isc#S52439965,gnl|UG|Isc#S52436917,gnl|UG|Isc#S41026116,gnl|UG|Isc#S52445479,gnl|UG|Isc#S41105161,…
GO:0044433	cytoplasmic vesicle part	20 of 3164 in the list	20 of 3577 in the genome	1	gnl|UG|Isc#S52451215,gnl|UG|Isc#S52444342,gnl|UG|Isc#S41047113,gnl|UG|Isc#S52456060,gnl|UG|Isc#S52437203,gnl|UG|Isc#S52445336,gnl|UG|Isc#S52452159,gnl|UG|Isc#S41111359,gnl|UG|Isc#S41160511,gnl|UG|Isc#S41168133,gnl|UG|Isc#S52448835,gnl|UG|Isc#S52440146,gnl|UG|Isc#S41097654,gnl|UG|Isc#S41045512,gnl|UG|Isc#S52439965,gnl|UG|Isc#S52436917,gnl|UG|Isc#S41026116,gnl|UG|Isc#S52445479,gnl|UG|Isc#S41105161,…
GO:0030135	coated vesicle	32 of 3164 in the list	33 of 3577 in the genome	1	gnl|UG|Isc#S52453525,gnl|UG|Isc#S52448377,gnl|UG|Isc#S52451878,gnl|UG|Isc#S52456060,gnl|UG|Isc#S52443550,gnl|UG|Isc#S52448835,gnl|UG|Isc#S52440146,gnl|UG|Isc#S41021610,gnl|UG|Isc#S41017456,gnl|UG|Isc#S41045512,gnl|UG|Isc#S52439965,gnl|UG|Isc#S52436917,gnl|UG|Isc#S52449010,gnl|UG|Isc#S52453958,gnl|UG|Isc#S52441168,gnl|UG|Isc#S52442420,gnl|UG|Isc#S52444342,gnl|UG|Isc#S41047113,gnl|UG|Isc#S52445915,…
GO:0044451	nucleoplasm part	112 of 3164 in the list	121 of 3577 in the genome	1	gnl|UG|Isc#S41019852,gnl|UG|Isc#S52455533,gnl|UG|Isc#S41016797,gnl|UG|Isc#S52454131,gnl|UG|Isc#S41005848,gnl|UG|Isc#S41011008,gnl|UG|Isc#S40999363,gnl|UG|Isc#S52438939,gnl|UG|Isc#S52455445,gnl|UG|Isc#S52448937,gnl|UG|Isc#S41058045,gnl|UG|Isc#S52446571,gnl|UG|Isc#S52442449,gnl|UG|Isc#S41080887,gnl|UG|Isc#S41130663,gnl|UG|Isc#S52456515,gnl|UG|Isc#S41106303,gnl|UG|Isc#S52445188,gnl|UG|Isc#S52443592,…
GO:0030117	membrane coat	19 of 3164 in the list	19 of 3577 in the genome	1	gnl|UG|Isc#S52444342,gnl|UG|Isc#S41047113,gnl|UG|Isc#S52441259,gnl|UG|Isc#S52441445,gnl|UG|Isc#S41062255,gnl|UG|Isc#S52445336,gnl|UG|Isc#S41111359,gnl|UG|Isc#S52443550,gnl|UG|Isc#S52440146,gnl|UG|Isc#S41085485,gnl|UG|Isc#S41093322,gnl|UG|Isc#S41190302,gnl|UG|Isc#S52436917,gnl|UG|Isc#S41066440,gnl|UG|Isc#S52439204,gnl|UG|Isc#S52445479,gnl|UG|Isc#S41089401,gnl|UG|Isc#S52437986,gnl|UG|Isc#S52442420
GO:0044454	nuclear chromosome part	19 of 3164 in the list	19 of 3577 in the genome	1	gnl|UG|Isc#S41081276,gnl|UG|Isc#S52449642,gnl|UG|Isc#S41000025,gnl|UG|Isc#S52448646,gnl|UG|Isc#S52449629,gnl|UG|Isc#S41001161,gnl|UG|Isc#S41131466,gnl|UG|Isc#S52448194,gnl|UG|Isc#S41130663,gnl|UG|Isc#S41156937,gnl|UG|Isc#S41030968,gnl|UG|Isc#S52453733,gnl|UG|Isc#S52446979,gnl|UG|Isc#S52438848,gnl|UG|Isc#S52448649,gnl|UG|Isc#S41008724,gnl|UG|Isc#S52440221,gnl|UG|Isc#S52449898,gnl|UG|Isc#S41005908
GO:0048475	coated membrane	19 of 3164 in the list	19 of 3577 in the genome	1	gnl|UG|Isc#S52444342,gnl|UG|Isc#S41047113,gnl|UG|Isc#S52441259,gnl|UG|Isc#S52441445,gnl|UG|Isc#S41062255,gnl|UG|Isc#S52445336,gnl|UG|Isc#S41111359,gnl|UG|Isc#S52443550,gnl|UG|Isc#S52440146,gnl|UG|Isc#S41085485,gnl|UG|Isc#S41093322,gnl|UG|Isc#S41190302,gnl|UG|Isc#S52436917,gnl|UG|Isc#S41066440,gnl|UG|Isc#S52439204,gnl|UG|Isc#S52445479,gnl|UG|Isc#S41089401,gnl|UG|Isc#S52437986,gnl|UG|Isc#S52442420
GO:0043234	protein complex	500 of 3164 in the list	555 of 3577 in the genome	1	gnl|UG|Isc#S52446062,gnl|UG|Isc#S41137148,gnl|UG|Isc#S41115639,gnl|UG|Isc#S41005848,gnl|UG|Isc#S52453033,gnl|UG|Isc#S52456510,gnl|UG|Isc#S41165069,gnl|UG|Isc#S41058045,gnl|UG|Isc#S52446571,gnl|UG|Isc#S52450012,gnl|UG|Isc#S41000414,gnl|UG|Isc#S52440004,gnl|UG|Isc#S52451664,gnl|UG|Isc#S52456683,gnl|UG|Isc#S41177393,gnl|UG|Isc#S52437128,gnl|UG|Isc#S52441240,gnl|UG|Isc#S52439658,gnl|UG|Isc#S52443353,…
GO:0043292	contractile fiber	18 of 3164 in the list	18 of 3577 in the genome	1	gnl|UG|Isc#S52442133,gnl|UG|Isc#S52446064,gnl|UG|Isc#S41047158,gnl|UG|Isc#S41092960,gnl|UG|Isc#S41071804,gnl|UG|Isc#S52445728,gnl|UG|Isc#S52439445,gnl|UG|Isc#S52455622,gnl|UG|Isc#S41089348,gnl|UG|Isc#S41055632,gnl|UG|Isc#S52441475,gnl|UG|Isc#S41136223,gnl|UG|Isc#S52439520,gnl|UG|Isc#S41131480,gnl|UG|Isc#S41000385,gnl|UG|Isc#S52445203,gnl|UG|Isc#S52446088,gnl|UG|Isc#S52456713
GO:0022624	proteasome accessory complex	17 of 3164 in the list	17 of 3577 in the genome	1	gnl|UG|Isc#S41144739,gnl|UG|Isc#S41074968,gnl|UG|Isc#S52456612,gnl|UG|Isc#S41152212,gnl|UG|Isc#S41073302,gnl|UG|Isc#S52453054,gnl|UG|Isc#S52440286,gnl|UG|Isc#S52452400,gnl|UG|Isc#S41136701,gnl|UG|Isc#S41172811,gnl|UG|Isc#S41004358,gnl|UG|Isc#S41116446,gnl|UG|Isc#S41163281,gnl|UG|Isc#S41130386,gnl|UG|Isc#S41021725,gnl|UG|Isc#S41011784,gnl|UG|Isc#S41045868
GO:0005635	nuclear envelope	28 of 3164 in the list	29 of 3577 in the genome	1	gnl|UG|Isc#S41166070,gnl|UG|Isc#S52453102,gnl|UG|Isc#S52456802,gnl|UG|Isc#S52443273,gnl|UG|Isc#S41180854,gnl|UG|Isc#S52447900,gnl|UG|Isc#S41136146,gnl|UG|Isc#S52446983,gnl|UG|Isc#S52439470,gnl|UG|Isc#S41059814,gnl|UG|Isc#S52450299,gnl|UG|Isc#S52450012,gnl|UG|Isc#S52447713,gnl|UG|Isc#S52454543,gnl|UG|Isc#S52441756,gnl|UG|Isc#S41125218,gnl|UG|Isc#S41021610,gnl|UG|Isc#S41178368,gnl|UG|Isc#S52442038,…
GO:0005654	nucleoplasm	114 of 3164 in the list	124 of 3577 in the genome	1	gnl|UG|Isc#S41019852,gnl|UG|Isc#S52455533,gnl|UG|Isc#S41016797,gnl|UG|Isc#S52454131,gnl|UG|Isc#S41005848,gnl|UG|Isc#S41011008,gnl|UG|Isc#S40999363,gnl|UG|Isc#S52438939,gnl|UG|Isc#S52455445,gnl|UG|Isc#S52448937,gnl|UG|Isc#S41058045,gnl|UG|Isc#S52446571,gnl|UG|Isc#S52442449,gnl|UG|Isc#S41080887,gnl|UG|Isc#S41130663,gnl|UG|Isc#S52456515,gnl|UG|Isc#S41106303,gnl|UG|Isc#S52445188,gnl|UG|Isc#S52443592,…
GO:0000790	nuclear chromatin	16 of 3164 in the list	16 of 3577 in the genome	1	gnl|UG|Isc#S41081276,gnl|UG|Isc#S52449642,gnl|UG|Isc#S41000025,gnl|UG|Isc#S52448646,gnl|UG|Isc#S52449629,gnl|UG|Isc#S41001161,gnl|UG|Isc#S41130663,gnl|UG|Isc#S41030968,gnl|UG|Isc#S52453733,gnl|UG|Isc#S52446979,gnl|UG|Isc#S52438848,gnl|UG|Isc#S52448649,gnl|UG|Isc#S41008724,gnl|UG|Isc#S52449898,gnl|UG|Isc#S52440221,gnl|UG|Isc#S41005908
GO:0005798	Golgi-associated vesicle	16 of 3164 in the list	16 of 3577 in the genome	1	gnl|UG|Isc#S52448835,gnl|UG|Isc#S41094398,gnl|UG|Isc#S52444342,gnl|UG|Isc#S41001017,gnl|UG|Isc#S41097650,gnl|UG|Isc#S41047113,gnl|UG|Isc#S52456060,gnl|UG|Isc#S41026116,gnl|UG|Isc#S52445479,gnl|UG|Isc#S52445336,gnl|UG|Isc#S52437777,gnl|UG|Isc#S41136086,gnl|UG|Isc#S41177437,gnl|UG|Isc#S41111359,gnl|UG|Isc#S52445632,gnl|UG|Isc#S52442420
GO:0030016	myofibril	16 of 3164 in the list	16 of 3577 in the genome	1	gnl|UG|Isc#S52446064,gnl|UG|Isc#S41047158,gnl|UG|Isc#S41092960,gnl|UG|Isc#S41071804,gnl|UG|Isc#S52445728,gnl|UG|Isc#S52439445,gnl|UG|Isc#S41089348,gnl|UG|Isc#S52441475,gnl|UG|Isc#S41055632,gnl|UG|Isc#S41136223,gnl|UG|Isc#S52439520,gnl|UG|Isc#S41131480,gnl|UG|Isc#S41000385,gnl|UG|Isc#S52445203,gnl|UG|Isc#S52446088,gnl|UG|Isc#S52456713
GO:0044430	cytoskeletal part	102 of 3164 in the list	111 of 3577 in the genome	1	gnl|UG|Isc#S41117441,gnl|UG|Isc#S41013790,gnl|UG|Isc#S52442909,gnl|UG|Isc#S52456802,gnl|UG|Isc#S52451653,gnl|UG|Isc#S41115639,gnl|UG|Isc#S52446059,gnl|UG|Isc#S52451318,gnl|UG|Isc#S41067473,gnl|UG|Isc#S52456515,gnl|UG|Isc#S41052348,gnl|UG|Isc#S52452526,gnl|UG|Isc#S41109528,gnl|UG|Isc#S41131480,gnl|UG|Isc#S41050232,gnl|UG|Isc#S40999551,gnl|UG|Isc#S52442524,gnl|UG|Isc#S52447840,gnl|UG|Isc#S41064866,…
GO:0030662	coated vesicle membrane	15 of 3164 in the list	15 of 3577 in the genome	1	gnl|UG|Isc#S52448835,gnl|UG|Isc#S52440146,gnl|UG|Isc#S52444342,gnl|UG|Isc#S52439965,gnl|UG|Isc#S41047113,gnl|UG|Isc#S41045512,gnl|UG|Isc#S52436917,gnl|UG|Isc#S41026116,gnl|UG|Isc#S52445479,gnl|UG|Isc#S52445336,gnl|UG|Isc#S41111359,gnl|UG|Isc#S41105161,gnl|UG|Isc#S41160511,gnl|UG|Isc#S41168133,gnl|UG|Isc#S52442420
GO:0000267	cell fraction	170 of 3164 in the list	187 of 3577 in the genome	1	gnl|UG|Isc#S52449551,gnl|UG|Isc#S52447374,gnl|UG|Isc#S52456802,gnl|UG|Isc#S52451653,gnl|UG|Isc#S41106190,gnl|UG|Isc#S41165069,gnl|UG|Isc#S41110413,gnl|UG|Isc#S41029119,gnl|UG|Isc#S52448896,gnl|UG|Isc#S52440137,gnl|UG|Isc#S41089348,gnl|UG|Isc#S52446067,gnl|UG|Isc#S41094793,gnl|UG|Isc#S41042522,gnl|UG|Isc#S41096586,gnl|UG|Isc#S41091552,gnl|UG|Isc#S41127695,gnl|UG|Isc#S52441240,gnl|UG|Isc#S52436917,…
GO:0005838	proteasome regulatory particle	14 of 3164 in the list	14 of 3577 in the genome	1	gnl|UG|Isc#S41136701,gnl|UG|Isc#S41172811,gnl|UG|Isc#S41004358,gnl|UG|Isc#S41144739,gnl|UG|Isc#S41074968,gnl|UG|Isc#S41116446,gnl|UG|Isc#S41163281,gnl|UG|Isc#S41073302,gnl|UG|Isc#S41130386,gnl|UG|Isc#S41021725,gnl|UG|Isc#S52453054,gnl|UG|Isc#S52440286,gnl|UG|Isc#S52452400,gnl|UG|Isc#S41045868
GO:0012506	vesicle membrane	25 of 3164 in the list	26 of 3577 in the genome	1	gnl|UG|Isc#S52451215,gnl|UG|Isc#S52444342,gnl|UG|Isc#S41047113,gnl|UG|Isc#S52456060,gnl|UG|Isc#S52437203,gnl|UG|Isc#S52445336,gnl|UG|Isc#S52452159,gnl|UG|Isc#S41111359,gnl|UG|Isc#S41160511,gnl|UG|Isc#S41168133,gnl|UG|Isc#S52448835,gnl|UG|Isc#S52448933,gnl|UG|Isc#S52440146,gnl|UG|Isc#S41097654,gnl|UG|Isc#S41045512,gnl|UG|Isc#S52439965,gnl|UG|Isc#S41111897,gnl|UG|Isc#S52436917,gnl|UG|Isc#S41026116,…
GO:0005856	cytoskeleton	235 of 3164 in the list	260 of 3577 in the genome	1	gnl|UG|Isc#S41117441,gnl|UG|Isc#S41094148,gnl|UG|Isc#S52442909,gnl|UG|Isc#S52456802,gnl|UG|Isc#S52438534,gnl|UG|Isc#S52451653,gnl|UG|Isc#S41156107,gnl|UG|Isc#S41115639,gnl|UG|Isc#S41186909,gnl|UG|Isc#S41054190,gnl|UG|Isc#S52446015,gnl|UG|Isc#S41161438,gnl|UG|Isc#S41098219,gnl|UG|Isc#S41095249,gnl|UG|Isc#S52450291,gnl|UG|Isc#S52441909,gnl|UG|Isc#S52456515,gnl|UG|Isc#S52455703,gnl|UG|Isc#S40998943,…
GO:0030017	sarcomere	13 of 3164 in the list	13 of 3577 in the genome	1	gnl|UG|Isc#S41055632,gnl|UG|Isc#S52441475,gnl|UG|Isc#S52446064,gnl|UG|Isc#S41047158,gnl|UG|Isc#S41092960,gnl|UG|Isc#S52439520,gnl|UG|Isc#S41136223,gnl|UG|Isc#S41071804,gnl|UG|Isc#S41131480,gnl|UG|Isc#S52439445,gnl|UG|Isc#S52445203,gnl|UG|Isc#S52456713,gnl|UG|Isc#S41089348
GO:0044449	contractile fiber part	13 of 3164 in the list	13 of 3577 in the genome	1	gnl|UG|Isc#S41055632,gnl|UG|Isc#S52441475,gnl|UG|Isc#S52446064,gnl|UG|Isc#S41047158,gnl|UG|Isc#S41092960,gnl|UG|Isc#S52439520,gnl|UG|Isc#S41136223,gnl|UG|Isc#S41071804,gnl|UG|Isc#S41131480,gnl|UG|Isc#S52439445,gnl|UG|Isc#S52445203,gnl|UG|Isc#S52456713,gnl|UG|Isc#S41089348
GO:0005634	nucleus	506 of 3164 in the list	565 of 3577 in the genome	1	gnl|UG|Isc#S52437744,gnl|UG|Isc#S52456802,gnl|UG|Isc#S52438812,gnl|UG|Isc#S52454042,gnl|UG|Isc#S41001067,gnl|UG|Isc#S52449119,gnl|UG|Isc#S41005848,gnl|UG|Isc#S52456510,gnl|UG|Isc#S40999363,gnl|UG|Isc#S52441517,gnl|UG|Isc#S52438939,gnl|UG|Isc#S41134146,gnl|UG|Isc#S41058045,gnl|UG|Isc#S52450299,gnl|UG|Isc#S52446571,gnl|UG|Isc#S52450012,gnl|UG|Isc#S52440137,gnl|UG|Isc#S41007483,gnl|UG|Isc#S41000414,…
GO:0043228	non-membrane-bounded organelle	450 of 3164 in the list	502 of 3577 in the genome	1	gnl|UG|Isc#S41117441,gnl|UG|Isc#S52456802,gnl|UG|Isc#S41115639,gnl|UG|Isc#S52438812,gnl|UG|Isc#S41186909,gnl|UG|Isc#S41005848,gnl|UG|Isc#S41054190,gnl|UG|Isc#S41029088,gnl|UG|Isc#S41165069,gnl|UG|Isc#S41161438,gnl|UG|Isc#S41098219,gnl|UG|Isc#S41029119,gnl|UG|Isc#S41048695,gnl|UG|Isc#S52441909,gnl|UG|Isc#S52455703,gnl|UG|Isc#S41089348,gnl|UG|Isc#S52443864,gnl|UG|Isc#S41165827,gnl|UG|Isc#S52455776,…
GO:0043232	intracellular non-membrane-bounded organelle	450 of 3164 in the list	502 of 3577 in the genome	1	gnl|UG|Isc#S41117441,gnl|UG|Isc#S52456802,gnl|UG|Isc#S41115639,gnl|UG|Isc#S52438812,gnl|UG|Isc#S41186909,gnl|UG|Isc#S41005848,gnl|UG|Isc#S41054190,gnl|UG|Isc#S41029088,gnl|UG|Isc#S41165069,gnl|UG|Isc#S41161438,gnl|UG|Isc#S41098219,gnl|UG|Isc#S41029119,gnl|UG|Isc#S41048695,gnl|UG|Isc#S52441909,gnl|UG|Isc#S52455703,gnl|UG|Isc#S41089348,gnl|UG|Isc#S52443864,gnl|UG|Isc#S41165827,gnl|UG|Isc#S52455776,…
GO:0031461	cullin-RING ubiquitin ligase complex	12 of 3164 in the list	12 of 3577 in the genome	1	gnl|UG|Isc#S52440004,gnl|UG|Isc#S41109528,gnl|UG|Isc#S52452066,gnl|UG|Isc#S52438673,gnl|UG|Isc#S52455389,gnl|UG|Isc#S52440147,gnl|UG|Isc#S52439814,gnl|UG|Isc#S41004313,gnl|UG|Isc#S41088629,gnl|UG|Isc#S41070448,gnl|UG|Isc#S52454515,gnl|UG|Isc#S52450849
GO:0043005	neuron projection	41 of 3164 in the list	44 of 3577 in the genome	1	gnl|UG|Isc#S52453525,gnl|UG|Isc#S52451653,gnl|UG|Isc#S52446059,gnl|UG|Isc#S41110505,gnl|UG|Isc#S41103074,gnl|UG|Isc#S52444934,gnl|UG|Isc#S41072438,gnl|UG|Isc#S52438486,gnl|UG|Isc#S52442633,gnl|UG|Isc#S52443327,gnl|UG|Isc#S41127695,gnl|UG|Isc#S52437139,gnl|UG|Isc#S41141465,gnl|UG|Isc#S52442461,gnl|UG|Isc#S52446260,gnl|UG|Isc#S41181443,gnl|UG|Isc#S52449010,gnl|UG|Isc#S41098768,gnl|UG|Isc#S41126359,…
GO:0016021	integral to membrane	50 of 3164 in the list	54 of 3577 in the genome	1	gnl|UG|Isc#S41082576,gnl|UG|Isc#S52441465,gnl|UG|Isc#S41166070,gnl|UG|Isc#S52447852,gnl|UG|Isc#S41175927,gnl|UG|Isc#S52442858,gnl|UG|Isc#S40999654,gnl|UG|Isc#S52446983,gnl|UG|Isc#S52456436,gnl|UG|Isc#S52436518,gnl|UG|Isc#S41024453,gnl|UG|Isc#S41104836,gnl|UG|Isc#S41125218,gnl|UG|Isc#S41101123,gnl|UG|Isc#S41052267,gnl|UG|Isc#S41021610,gnl|UG|Isc#S41087605,gnl|UG|Isc#S52451713,gnl|UG|Isc#S52443327,…
GO:0031981	nuclear lumen	354 of 3164 in the list	395 of 3577 in the genome	1	gnl|UG|Isc#S52438812,gnl|UG|Isc#S41001067,gnl|UG|Isc#S52449119,gnl|UG|Isc#S41005848,gnl|UG|Isc#S40999363,gnl|UG|Isc#S52438939,gnl|UG|Isc#S41058045,gnl|UG|Isc#S52446571,gnl|UG|Isc#S52440137,gnl|UG|Isc#S41007483,gnl|UG|Isc#S41000414,gnl|UG|Isc#S41178368,gnl|UG|Isc#S52443592,gnl|UG|Isc#S52455776,gnl|UG|Isc#S52441580,gnl|UG|Isc#S41177393,gnl|UG|Isc#S52444136,gnl|UG|Isc#S52437128,gnl|UG|Isc#S41000592,…
GO:0042598	vesicular fraction	49 of 3164 in the list	53 of 3577 in the genome	1	gnl|UG|Isc#S41080778,gnl|UG|Isc#S41177855,gnl|UG|Isc#S52447374,gnl|UG|Isc#S52456802,gnl|UG|Isc#S52448233,gnl|UG|Isc#S52456602,gnl|UG|Isc#S41106190,gnl|UG|Isc#S41110505,gnl|UG|Isc#S52456060,gnl|UG|Isc#S41140343,gnl|UG|Isc#S52448410,gnl|UG|Isc#S41160864,gnl|UG|Isc#S41081947,gnl|UG|Isc#S52451252,gnl|UG|Isc#S41096236,gnl|UG|Isc#S52451626,gnl|UG|Isc#S41181508,gnl|UG|Isc#S41096586,gnl|UG|Isc#S41017724,…
GO:0005886	plasma membrane	92 of 3164 in the list	101 of 3577 in the genome	1	gnl|UG|Isc#S41082576,gnl|UG|Isc#S41117441,gnl|UG|Isc#S52456630,gnl|UG|Isc#S52451653,gnl|UG|Isc#S41175927,gnl|UG|Isc#S52453555,gnl|UG|Isc#S41186909,gnl|UG|Isc#S41163183,gnl|UG|Isc#S41088451,gnl|UG|Isc#S52446015,gnl|UG|Isc#S52446860,gnl|UG|Isc#S40999772,gnl|UG|Isc#S41052348,gnl|UG|Isc#S41104836,gnl|UG|Isc#S41094398,gnl|UG|Isc#S41180746,gnl|UG|Isc#S41012063,gnl|UG|Isc#S41178983,gnl|UG|Isc#S52449850,…
GO:0043233	organelle lumen	369 of 3164 in the list	412 of 3577 in the genome	1	gnl|UG|Isc#S52438812,gnl|UG|Isc#S41001067,gnl|UG|Isc#S52449119,gnl|UG|Isc#S41005848,gnl|UG|Isc#S40999363,gnl|UG|Isc#S52438939,gnl|UG|Isc#S41058045,gnl|UG|Isc#S52446571,gnl|UG|Isc#S52440137,gnl|UG|Isc#S41007483,gnl|UG|Isc#S41000414,gnl|UG|Isc#S41178368,gnl|UG|Isc#S52443592,gnl|UG|Isc#S52455776,gnl|UG|Isc#S52441580,gnl|UG|Isc#S41177393,gnl|UG|Isc#S52444136,gnl|UG|Isc#S52437128,gnl|UG|Isc#S41000592,…
GO:0070013	intracellular organelle lumen	369 of 3164 in the list	412 of 3577 in the genome	1	gnl|UG|Isc#S52438812,gnl|UG|Isc#S41001067,gnl|UG|Isc#S52449119,gnl|UG|Isc#S41005848,gnl|UG|Isc#S40999363,gnl|UG|Isc#S52438939,gnl|UG|Isc#S41058045,gnl|UG|Isc#S52446571,gnl|UG|Isc#S52440137,gnl|UG|Isc#S41007483,gnl|UG|Isc#S41000414,gnl|UG|Isc#S41178368,gnl|UG|Isc#S52443592,gnl|UG|Isc#S52455776,gnl|UG|Isc#S52441580,gnl|UG|Isc#S41177393,gnl|UG|Isc#S52444136,gnl|UG|Isc#S52437128,gnl|UG|Isc#S41000592,…
GO:0005774	vacuolar membrane	11 of 3164 in the list	11 of 3577 in the genome	1	gnl|UG|Isc#S41019685,gnl|UG|Isc#S52451450,gnl|UG|Isc#S52441092,gnl|UG|Isc#S52455876,gnl|UG|Isc#S52448981,gnl|UG|Isc#S52446260,gnl|UG|Isc#S52454062,gnl|UG|Isc#S41073504,gnl|UG|Isc#S52444841,gnl|UG|Isc#S41149718,gnl|UG|Isc#S52444899
GO:0030119	AP-type membrane coat adaptor complex	11 of 3164 in the list	11 of 3577 in the genome	1	gnl|UG|Isc#S52440146,gnl|UG|Isc#S41085485,gnl|UG|Isc#S41190302,gnl|UG|Isc#S41093322,gnl|UG|Isc#S52441259,gnl|UG|Isc#S41066440,gnl|UG|Isc#S52441445,gnl|UG|Isc#S52439204,gnl|UG|Isc#S41089401,gnl|UG|Isc#S52437986,gnl|UG|Isc#S52443550
GO:0030133	transport vesicle	11 of 3164 in the list	11 of 3577 in the genome	1	gnl|UG|Isc#S52448835,gnl|UG|Isc#S41021610,gnl|UG|Isc#S52452860,gnl|UG|Isc#S52444342,gnl|UG|Isc#S52439965,gnl|UG|Isc#S41026116,gnl|UG|Isc#S52453958,gnl|UG|Isc#S41105161,gnl|UG|Isc#S41111359,gnl|UG|Isc#S41160511,gnl|UG|Isc#S41168133
GO:0043189	H4/H2A histone acetyltransferase complex	11 of 3164 in the list	11 of 3577 in the genome	1	gnl|UG|Isc#S41046121,gnl|UG|Isc#S41139483,gnl|UG|Isc#S52455533,gnl|UG|Isc#S41000025,gnl|UG|Isc#S41177393,gnl|UG|Isc#S52448987,gnl|UG|Isc#S41050870,gnl|UG|Isc#S52442150,gnl|UG|Isc#S52450227,gnl|UG|Isc#S52446364,gnl|UG|Isc#S52438435
GO:0044437	vacuolar part	11 of 3164 in the list	11 of 3577 in the genome	1	gnl|UG|Isc#S41019685,gnl|UG|Isc#S52451450,gnl|UG|Isc#S52441092,gnl|UG|Isc#S52455876,gnl|UG|Isc#S52448981,gnl|UG|Isc#S52446260,gnl|UG|Isc#S52454062,gnl|UG|Isc#S41073504,gnl|UG|Isc#S52444841,gnl|UG|Isc#S41149718,gnl|UG|Isc#S52444899
GO:0000775	chromosome, centromeric region	21 of 3164 in the list	22 of 3577 in the genome	1	gnl|UG|Isc#S41019852,gnl|UG|Isc#S41101614,gnl|UG|Isc#S52451653,gnl|UG|Isc#S52447900,gnl|UG|Isc#S41047292,gnl|UG|Isc#S52446983,gnl|UG|Isc#S41000857,gnl|UG|Isc#S41131466,gnl|UG|Isc#S52444480,gnl|UG|Isc#S41099760,gnl|UG|Isc#S52447482,gnl|UG|Isc#S41156937,gnl|UG|Isc#S41125218,gnl|UG|Isc#S41021610,gnl|UG|Isc#S52441877,gnl|UG|Isc#S52455244,gnl|UG|Isc#S52456804,gnl|UG|Isc#S41008724,gnl|UG|Isc#S41042792,…
GO:0043231	intracellular membrane-bounded organelle	1555 of 3164 in the list	1751 of 3577 in the genome	1	gnl|UG|Isc#S41180522,gnl|UG|Isc#S52437744,gnl|UG|Isc#S41115639,gnl|UG|Isc#S52438812,gnl|UG|Isc#S52449119,gnl|UG|Isc#S41186909,gnl|UG|Isc#S41005848,gnl|UG|Isc#S52453033,gnl|UG|Isc#S40999363,gnl|UG|Isc#S52441517,gnl|UG|Isc#S41029119,gnl|UG|Isc#S52446571,gnl|UG|Isc#S52450012,gnl|UG|Isc#S41052248,gnl|UG|Isc#S41000414,gnl|UG|Isc#S52452086,gnl|UG|Isc#S41138602,gnl|UG|Isc#S52455776,gnl|UG|Isc#S52455615,…
GO:0031974	membrane-enclosed lumen	371 of 3164 in the list	415 of 3577 in the genome	1	gnl|UG|Isc#S52438812,gnl|UG|Isc#S41001067,gnl|UG|Isc#S52449119,gnl|UG|Isc#S41005848,gnl|UG|Isc#S40999363,gnl|UG|Isc#S52438939,gnl|UG|Isc#S41058045,gnl|UG|Isc#S52446571,gnl|UG|Isc#S52440137,gnl|UG|Isc#S41007483,gnl|UG|Isc#S41000414,gnl|UG|Isc#S41178368,gnl|UG|Isc#S52443592,gnl|UG|Isc#S52455776,gnl|UG|Isc#S52441580,gnl|UG|Isc#S41177393,gnl|UG|Isc#S52444136,gnl|UG|Isc#S52437128,gnl|UG|Isc#S41000592,…
GO:0071944	cell periphery	96 of 3164 in the list	106 of 3577 in the genome	1	gnl|UG|Isc#S41082576,gnl|UG|Isc#S41117441,gnl|UG|Isc#S52456630,gnl|UG|Isc#S52451653,gnl|UG|Isc#S41175927,gnl|UG|Isc#S52453555,gnl|UG|Isc#S41186909,gnl|UG|Isc#S41163183,gnl|UG|Isc#S41088451,gnl|UG|Isc#S52446015,gnl|UG|Isc#S52446860,gnl|UG|Isc#S40999772,gnl|UG|Isc#S41052348,gnl|UG|Isc#S41104836,gnl|UG|Isc#S41094398,gnl|UG|Isc#S41180746,gnl|UG|Isc#S41012063,gnl|UG|Isc#S41178983,gnl|UG|Isc#S52449850,…
GO:0005694	chromosome	112 of 3164 in the list	124 of 3577 in the genome	1	gnl|UG|Isc#S41019852,gnl|UG|Isc#S52452619,gnl|UG|Isc#S41101614,gnl|UG|Isc#S52456802,gnl|UG|Isc#S52451653,gnl|UG|Isc#S52455700,gnl|UG|Isc#S52438812,gnl|UG|Isc#S52440114,gnl|UG|Isc#S41047292,gnl|UG|Isc#S52446983,gnl|UG|Isc#S41028285,gnl|UG|Isc#S41173921,gnl|UG|Isc#S41001161,gnl|UG|Isc#S41113041,gnl|UG|Isc#S41048695,gnl|UG|Isc#S41130663,gnl|UG|Isc#S41124247,gnl|UG|Isc#S52443864,gnl|UG|Isc#S52455776,…
GO:0005624	membrane fraction	62 of 3164 in the list	68 of 3577 in the genome	1	gnl|UG|Isc#S41080778,gnl|UG|Isc#S41177855,gnl|UG|Isc#S52449551,gnl|UG|Isc#S52447374,gnl|UG|Isc#S52456802,gnl|UG|Isc#S52451653,gnl|UG|Isc#S52448233,gnl|UG|Isc#S52456602,gnl|UG|Isc#S41106190,gnl|UG|Isc#S41110505,gnl|UG|Isc#S52456060,gnl|UG|Isc#S41140343,gnl|UG|Isc#S52448410,gnl|UG|Isc#S41160864,gnl|UG|Isc#S41081947,gnl|UG|Isc#S52451252,gnl|UG|Isc#S41182519,gnl|UG|Isc#S41042522,gnl|UG|Isc#S41096236,…
GO:0044427	chromosomal part	95 of 3164 in the list	105 of 3577 in the genome	1	gnl|UG|Isc#S41019852,gnl|UG|Isc#S41101614,gnl|UG|Isc#S52456802,gnl|UG|Isc#S52451653,gnl|UG|Isc#S52455700,gnl|UG|Isc#S52438812,gnl|UG|Isc#S52440114,gnl|UG|Isc#S41047292,gnl|UG|Isc#S52446983,gnl|UG|Isc#S41028285,gnl|UG|Isc#S41001161,gnl|UG|Isc#S41113041,gnl|UG|Isc#S41048695,gnl|UG|Isc#S41130663,gnl|UG|Isc#S41124247,gnl|UG|Isc#S52443864,gnl|UG|Isc#S52455776,gnl|UG|Isc#S52451672,gnl|UG|Isc#S52453733,…
GO:0042995	cell projection	70 of 3164 in the list	77 of 3577 in the genome	1	gnl|UG|Isc#S52451653,gnl|UG|Isc#S52446059,gnl|UG|Isc#S52438486,gnl|UG|Isc#S52442633,gnl|UG|Isc#S41180746,gnl|UG|Isc#S41127695,gnl|UG|Isc#S52437139,gnl|UG|Isc#S52446260,gnl|UG|Isc#S52442461,gnl|UG|Isc#S41181443,gnl|UG|Isc#S52449010,gnl|UG|Isc#S41126359,gnl|UG|Isc#S41134150,gnl|UG|Isc#S52442236,gnl|UG|Isc#S41050458,gnl|UG|Isc#S52451970,gnl|UG|Isc#S41074137,gnl|UG|Isc#S52446307,gnl|UG|Isc#S52436572,…
GO:0044428	nuclear part	445 of 3164 in the list	499 of 3577 in the genome	1	gnl|UG|Isc#S52437744,gnl|UG|Isc#S52456802,gnl|UG|Isc#S52438812,gnl|UG|Isc#S52454042,gnl|UG|Isc#S41001067,gnl|UG|Isc#S52449119,gnl|UG|Isc#S41005848,gnl|UG|Isc#S40999363,gnl|UG|Isc#S52441517,gnl|UG|Isc#S52438939,gnl|UG|Isc#S41134146,gnl|UG|Isc#S41058045,gnl|UG|Isc#S52450299,gnl|UG|Isc#S52446571,gnl|UG|Isc#S52450012,gnl|UG|Isc#S52440137,gnl|UG|Isc#S41007483,gnl|UG|Isc#S41000414,gnl|UG|Isc#S41178368,…
GO:0000793	condensed chromosome	9 of 3164 in the list	9 of 3577 in the genome	1	gnl|UG|Isc#S41019852,gnl|UG|Isc#S41156937,gnl|UG|Isc#S52456947,gnl|UG|Isc#S52444991,gnl|UG|Isc#S41131466,gnl|UG|Isc#S41001161,gnl|UG|Isc#S52448194,gnl|UG|Isc#S52440991,gnl|UG|Isc#S41094102
GO:0008287	protein serine/threonine phosphatase complex	9 of 3164 in the list	9 of 3577 in the genome	1	gnl|UG|Isc#S52441892,gnl|UG|Isc#S41061926,gnl|UG|Isc#S52453716,gnl|UG|Isc#S52440114,gnl|UG|Isc#S41079996,gnl|UG|Isc#S41046657,gnl|UG|Isc#S52442524,gnl|UG|Isc#S52444480,gnl|UG|Isc#S52449619
GO:0000228	nuclear chromosome	27 of 3164 in the list	29 of 3577 in the genome	1	gnl|UG|Isc#S41101614,gnl|UG|Isc#S41081276,gnl|UG|Isc#S52449642,gnl|UG|Isc#S52443273,gnl|UG|Isc#S52456947,gnl|UG|Isc#S41000025,gnl|UG|Isc#S52448646,gnl|UG|Isc#S52449629,gnl|UG|Isc#S41001161,gnl|UG|Isc#S41131466,gnl|UG|Isc#S52448194,gnl|UG|Isc#S52446748,gnl|UG|Isc#S41130663,gnl|UG|Isc#S41156937,gnl|UG|Isc#S41030968,gnl|UG|Isc#S52453733,gnl|UG|Isc#S52446979,gnl|UG|Isc#S52438848,gnl|UG|Isc#S52448649,…
GO:0015629	actin cytoskeleton	44 of 3164 in the list	48 of 3577 in the genome	1	gnl|UG|Isc#S52439260,gnl|UG|Isc#S41046143,gnl|UG|Isc#S41013790,gnl|UG|Isc#S52451653,gnl|UG|Isc#S41118641,gnl|UG|Isc#S41186909,gnl|UG|Isc#S52446015,gnl|UG|Isc#S41033478,gnl|UG|Isc#S52439445,gnl|UG|Isc#S41163255,gnl|UG|Isc#S52455622,gnl|UG|Isc#S41072636,gnl|UG|Isc#S41136981,gnl|UG|Isc#S41136772,gnl|UG|Isc#S41011497,gnl|UG|Isc#S40999962,gnl|UG|Isc#S52453733,gnl|UG|Isc#S41187763,gnl|UG|Isc#S52441240,…
GO:0030136	clathrin-coated vesicle	18 of 3164 in the list	19 of 3577 in the genome	1	gnl|UG|Isc#S52453525,gnl|UG|Isc#S52448377,gnl|UG|Isc#S52451878,gnl|UG|Isc#S52444342,gnl|UG|Isc#S52445915,gnl|UG|Isc#S41111359,gnl|UG|Isc#S52454831,gnl|UG|Isc#S52443550,gnl|UG|Isc#S52448835,gnl|UG|Isc#S52440146,gnl|UG|Isc#S41017456,gnl|UG|Isc#S52442296,gnl|UG|Isc#S41045512,gnl|UG|Isc#S52455947,gnl|UG|Isc#S41026116,gnl|UG|Isc#S52439204,gnl|UG|Isc#S52449010,gnl|UG|Isc#S52437986
GO:0005768	endosome	43 of 3164 in the list	47 of 3577 in the genome	1	gnl|UG|Isc#S41055535,gnl|UG|Isc#S52442909,gnl|UG|Isc#S41101747,gnl|UG|Isc#S52445189,gnl|UG|Isc#S52439410,gnl|UG|Isc#S52447266,gnl|UG|Isc#S41033478,gnl|UG|Isc#S41103088,gnl|UG|Isc#S52444934,gnl|UG|Isc#S52452754,gnl|UG|Isc#S41067473,gnl|UG|Isc#S40999772,gnl|UG|Isc#S41094398,gnl|UG|Isc#S41138602,gnl|UG|Isc#S52455876,gnl|UG|Isc#S41158239,gnl|UG|Isc#S52450890,gnl|UG|Isc#S41100353,gnl|UG|Isc#S52446260,…
GO:0005773	vacuole	67 of 3164 in the list	74 of 3577 in the genome	1	gnl|UG|Isc#S52441092,gnl|UG|Isc#S41136766,gnl|UG|Isc#S52448981,gnl|UG|Isc#S52445739,gnl|UG|Isc#S41067473,gnl|UG|Isc#S41007477,gnl|UG|Isc#S41182519,gnl|UG|Isc#S41094398,gnl|UG|Isc#S41143814,gnl|UG|Isc#S52455876,gnl|UG|Isc#S41091552,gnl|UG|Isc#S41012063,gnl|UG|Isc#S41093045,gnl|UG|Isc#S52443883,gnl|UG|Isc#S52446260,gnl|UG|Isc#S41105059,gnl|UG|Isc#S40999551,gnl|UG|Isc#S52447928,gnl|UG|Isc#S52439099,…
GO:0005576	extracellular region	83 of 3164 in the list	92 of 3577 in the genome	1	gnl|UG|Isc#S52439569,gnl|UG|Isc#S41075271,gnl|UG|Isc#S52456630,gnl|UG|Isc#S52438179,gnl|UG|Isc#S41011418,gnl|UG|Isc#S41029119,gnl|UG|Isc#S41101303,gnl|UG|Isc#S52444439,gnl|UG|Isc#S40999509,gnl|UG|Isc#S41067187,gnl|UG|Isc#S41012063,gnl|UG|Isc#S41117007,gnl|UG|Isc#S52436917,gnl|UG|Isc#S52442461,gnl|UG|Isc#S52448808,gnl|UG|Isc#S41001431,gnl|UG|Isc#S52439099,gnl|UG|Isc#S41073171,gnl|UG|Isc#S41045646,…
GO:0044459	plasma membrane part	83 of 3164 in the list	92 of 3577 in the genome	1	gnl|UG|Isc#S41082576,gnl|UG|Isc#S41117441,gnl|UG|Isc#S52456630,gnl|UG|Isc#S52451653,gnl|UG|Isc#S41175927,gnl|UG|Isc#S52453555,gnl|UG|Isc#S41186909,gnl|UG|Isc#S41163183,gnl|UG|Isc#S41088451,gnl|UG|Isc#S52446015,gnl|UG|Isc#S41052348,gnl|UG|Isc#S41104836,gnl|UG|Isc#S41094398,gnl|UG|Isc#S41180746,gnl|UG|Isc#S41012063,gnl|UG|Isc#S41178983,gnl|UG|Isc#S52449850,gnl|UG|Isc#S41014509,gnl|UG|Isc#S52439099,…
GO:0031982	vesicle	99 of 3164 in the list	110 of 3577 in the genome	1	gnl|UG|Isc#S52451878,gnl|UG|Isc#S52456630,gnl|UG|Isc#S52446059,gnl|UG|Isc#S52452127,gnl|UG|Isc#S52443550,gnl|UG|Isc#S40999772,gnl|UG|Isc#S41001568,gnl|UG|Isc#S41182519,gnl|UG|Isc#S41064459,gnl|UG|Isc#S41094398,gnl|UG|Isc#S41097654,gnl|UG|Isc#S52442633,gnl|UG|Isc#S52455876,gnl|UG|Isc#S41091552,gnl|UG|Isc#S52448455,gnl|UG|Isc#S52439965,gnl|UG|Isc#S52456492,gnl|UG|Isc#S41045512,gnl|UG|Isc#S52436917,…
GO:0030120	vesicle coat	8 of 3164 in the list	8 of 3577 in the genome	1	gnl|UG|Isc#S52440146,gnl|UG|Isc#S52444342,gnl|UG|Isc#S41047113,gnl|UG|Isc#S52436917,gnl|UG|Isc#S52445336,gnl|UG|Isc#S52445479,gnl|UG|Isc#S41111359,gnl|UG|Isc#S52442420
GO:0030427	site of polarized growth	8 of 3164 in the list	8 of 3577 in the genome	1	gnl|UG|Isc#S52456801,gnl|UG|Isc#S41117441,gnl|UG|Isc#S41074137,gnl|UG|Isc#S52436572,gnl|UG|Isc#S41110505,gnl|UG|Isc#S52437139,gnl|UG|Isc#S41118783,gnl|UG|Isc#S41070411
GO:0030658	transport vesicle membrane	8 of 3164 in the list	8 of 3577 in the genome	1	gnl|UG|Isc#S52448835,gnl|UG|Isc#S52444342,gnl|UG|Isc#S52439965,gnl|UG|Isc#S41026116,gnl|UG|Isc#S41105161,gnl|UG|Isc#S41111359,gnl|UG|Isc#S41168133,gnl|UG|Isc#S41160511
GO:0030684	preribosome	8 of 3164 in the list	8 of 3577 in the genome	1	gnl|UG|Isc#S41070203,gnl|UG|Isc#S41169387,gnl|UG|Isc#S41062134,gnl|UG|Isc#S41025877,gnl|UG|Isc#S41029119,gnl|UG|Isc#S41001431,gnl|UG|Isc#S52449833,gnl|UG|Isc#S41045646
GO:0031674	I band	8 of 3164 in the list	8 of 3577 in the genome	1	gnl|UG|Isc#S52441475,gnl|UG|Isc#S52446064,gnl|UG|Isc#S41047158,gnl|UG|Isc#S41092960,gnl|UG|Isc#S52445203,gnl|UG|Isc#S41136223,gnl|UG|Isc#S41071804,gnl|UG|Isc#S41089348
GO:0045171	intercellular bridge	8 of 3164 in the list	8 of 3577 in the genome	1	gnl|UG|Isc#S52439569,gnl|UG|Isc#S41137511,gnl|UG|Isc#S52442686,gnl|UG|Isc#S41117007,gnl|UG|Isc#S52448366,gnl|UG|Isc#S52446353,gnl|UG|Isc#S41062664,gnl|UG|Isc#S52445690
GO:0005794	Golgi apparatus	41 of 3164 in the list	45 of 3577 in the genome	1	gnl|UG|Isc#S52453525,gnl|UG|Isc#S52445167,gnl|UG|Isc#S52438179,gnl|UG|Isc#S52456060,gnl|UG|Isc#S52437777,gnl|UG|Isc#S41177437,gnl|UG|Isc#S52442489,gnl|UG|Isc#S41099760,gnl|UG|Isc#S52448835,gnl|UG|Isc#S41094398,gnl|UG|Isc#S41001017,gnl|UG|Isc#S41092590,gnl|UG|Isc#S52455437,gnl|UG|Isc#S52449010,gnl|UG|Isc#S41175618,gnl|UG|Isc#S52441982,gnl|UG|Isc#S41136086,gnl|UG|Isc#S52445632,gnl|UG|Isc#S41111120,…
GO:0044421	extracellular region part	73 of 3164 in the list	81 of 3577 in the genome	1	gnl|UG|Isc#S52439569,gnl|UG|Isc#S41075271,gnl|UG|Isc#S52456630,gnl|UG|Isc#S41029119,gnl|UG|Isc#S41101303,gnl|UG|Isc#S52444439,gnl|UG|Isc#S40999509,gnl|UG|Isc#S41012063,gnl|UG|Isc#S41117007,gnl|UG|Isc#S52436917,gnl|UG|Isc#S52442461,gnl|UG|Isc#S52448808,gnl|UG|Isc#S41001431,gnl|UG|Isc#S52439099,gnl|UG|Isc#S41073171,gnl|UG|Isc#S41045646,gnl|UG|Isc#S52449700,gnl|UG|Isc#S41157062,gnl|UG|Isc#S41083408,…
GO:0031252	cell leading edge	16 of 3164 in the list	17 of 3577 in the genome	1	gnl|UG|Isc#S41046143,gnl|UG|Isc#S41073080,gnl|UG|Isc#S52448456,gnl|UG|Isc#S41074137,gnl|UG|Isc#S41118641,gnl|UG|Isc#S52453033,gnl|UG|Isc#S41168504,gnl|UG|Isc#S41103088,gnl|UG|Isc#S41033825,gnl|UG|Isc#S41077956,gnl|UG|Isc#S52440512,gnl|UG|Isc#S52453118,gnl|UG|Isc#S40999962,gnl|UG|Isc#S52441240,gnl|UG|Isc#S52448455,gnl|UG|Isc#S52456892
GO:0044444	cytoplasmic part	943 of 3164 in the list	1063 of 3577 in the genome	1	gnl|UG|Isc#S41180522,gnl|UG|Isc#S41054190,gnl|UG|Isc#S52453033,gnl|UG|Isc#S41024454,gnl|UG|Isc#S52441638,gnl|UG|Isc#S41188212,gnl|UG|Isc#S41029119,gnl|UG|Isc#S52450012,gnl|UG|Isc#S52451595,gnl|UG|Isc#S41007483,gnl|UG|Isc#S41000414,gnl|UG|Isc#S52452086,gnl|UG|Isc#S41003542,gnl|UG|Isc#S52446067,gnl|UG|Isc#S41138602,gnl|UG|Isc#S52455776,gnl|UG|Isc#S52451065,gnl|UG|Isc#S52456683,gnl|UG|Isc#S52439359,…
GO:0000123	histone acetyltransferase complex	24 of 3164 in the list	26 of 3577 in the genome	1	gnl|UG|Isc#S52445593,gnl|UG|Isc#S52444484,gnl|UG|Isc#S41078589,gnl|UG|Isc#S41139483,gnl|UG|Isc#S52455533,gnl|UG|Isc#S41000025,gnl|UG|Isc#S52448987,gnl|UG|Isc#S41058045,gnl|UG|Isc#S41003686,gnl|UG|Isc#S52446364,gnl|UG|Isc#S41001013,gnl|UG|Isc#S52438435,gnl|UG|Isc#S52451332,gnl|UG|Isc#S41046121,gnl|UG|Isc#S41177393,gnl|UG|Isc#S41163262,gnl|UG|Isc#S52449243,gnl|UG|Isc#S52448170,gnl|UG|Isc#S52442717,…
GO:0005739	mitochondrion	167 of 3164 in the list	187 of 3577 in the genome	1	gnl|UG|Isc#S52448708,gnl|UG|Isc#S52449551,gnl|UG|Isc#S52436810,gnl|UG|Isc#S52455390,gnl|UG|Isc#S52444053,gnl|UG|Isc#S40998756,gnl|UG|Isc#S41000624,gnl|UG|Isc#S52454152,gnl|UG|Isc#S52441638,gnl|UG|Isc#S41110436,gnl|UG|Isc#S41188212,gnl|UG|Isc#S52444354,gnl|UG|Isc#S40998943,gnl|UG|Isc#S41003542,gnl|UG|Isc#S40997757,gnl|UG|Isc#S41111913,gnl|UG|Isc#S52452795,gnl|UG|Isc#S41002571,gnl|UG|Isc#S52449347,…
GO:0005626	insoluble fraction	96 of 3164 in the list	107 of 3577 in the genome	1	gnl|UG|Isc#S41177855,gnl|UG|Isc#S52449551,gnl|UG|Isc#S52447374,gnl|UG|Isc#S52456802,gnl|UG|Isc#S52451653,gnl|UG|Isc#S52456602,gnl|UG|Isc#S41106190,gnl|UG|Isc#S41029119,gnl|UG|Isc#S52448410,gnl|UG|Isc#S41160864,gnl|UG|Isc#S41182519,gnl|UG|Isc#S41094398,gnl|UG|Isc#S41042522,gnl|UG|Isc#S41096236,gnl|UG|Isc#S41096586,gnl|UG|Isc#S41091552,gnl|UG|Isc#S41127695,gnl|UG|Isc#S52441240,gnl|UG|Isc#S52445628,…
GO:0044429	mitochondrial part	150 of 3164 in the list	168 of 3577 in the genome	1	gnl|UG|Isc#S52448708,gnl|UG|Isc#S52449551,gnl|UG|Isc#S52436810,gnl|UG|Isc#S52455390,gnl|UG|Isc#S52444053,gnl|UG|Isc#S40998756,gnl|UG|Isc#S41000624,gnl|UG|Isc#S52441638,gnl|UG|Isc#S41110436,gnl|UG|Isc#S41188212,gnl|UG|Isc#S52444354,gnl|UG|Isc#S41003542,gnl|UG|Isc#S41111913,gnl|UG|Isc#S52452795,gnl|UG|Isc#S41002571,gnl|UG|Isc#S52449347,gnl|UG|Isc#S52437845,gnl|UG|Isc#S52456969,gnl|UG|Isc#S41039661,…
GO:0000118	histone deacetylase complex	7 of 3164 in the list	7 of 3577 in the genome	1	gnl|UG|Isc#S52448646,gnl|UG|Isc#S41030968,gnl|UG|Isc#S52456438,gnl|UG|Isc#S52448649,gnl|UG|Isc#S41000025,gnl|UG|Isc#S41130663,gnl|UG|Isc#S41062184
GO:0005730	nucleolus	7 of 3164 in the list	7 of 3577 in the genome	1	gnl|UG|Isc#S41136836,gnl|UG|Isc#S52456719,gnl|UG|Isc#S41040087,gnl|UG|Isc#S41005848,gnl|UG|Isc#S52456495,gnl|UG|Isc#S52444343,gnl|UG|Isc#S41178152
GO:0031519	PcG protein complex	7 of 3164 in the list	7 of 3577 in the genome	1	gnl|UG|Isc#S52448646,gnl|UG|Isc#S52444575,gnl|UG|Isc#S52442857,gnl|UG|Isc#S52456438,gnl|UG|Isc#S41080859,gnl|UG|Isc#S41130663,gnl|UG|Isc#S41062184
GO:0034518	RNA cap binding complex	7 of 3164 in the list	7 of 3577 in the genome	1	gnl|UG|Isc#S52446062,gnl|UG|Isc#S41119181,gnl|UG|Isc#S52456683,gnl|UG|Isc#S41118513,gnl|UG|Isc#S41121366,gnl|UG|Isc#S41155964,gnl|UG|Isc#S41029027
GO:0070603	SWI/SNF-type complex	7 of 3164 in the list	7 of 3577 in the genome	1	gnl|UG|Isc#S52449430,gnl|UG|Isc#S41126058,gnl|UG|Isc#S52449642,gnl|UG|Isc#S52441299,gnl|UG|Isc#S52456947,gnl|UG|Isc#S41180810,gnl|UG|Isc#S41182697
GO:0000785	chromatin	38 of 3164 in the list	42 of 3577 in the genome	1	gnl|UG|Isc#S41019852,gnl|UG|Isc#S52449642,gnl|UG|Isc#S52443273,gnl|UG|Isc#S52438812,gnl|UG|Isc#S52448646,gnl|UG|Isc#S52449629,gnl|UG|Isc#S52450231,gnl|UG|Isc#S41001161,gnl|UG|Isc#S41113041,gnl|UG|Isc#S41042825,gnl|UG|Isc#S41130663,gnl|UG|Isc#S41124247,gnl|UG|Isc#S52437773,gnl|UG|Isc#S41030968,gnl|UG|Isc#S52453733,gnl|UG|Isc#S52446979,gnl|UG|Isc#S41032594,gnl|UG|Isc#S41046989,gnl|UG|Isc#S41050870,…
GO:0005815	microtubule organizing center	38 of 3164 in the list	42 of 3577 in the genome	1	gnl|UG|Isc#S52448377,gnl|UG|Isc#S52456802,gnl|UG|Isc#S52440895,gnl|UG|Isc#S52456947,gnl|UG|Isc#S41062451,gnl|UG|Isc#S52451318,gnl|UG|Isc#S41145624,gnl|UG|Isc#S41133186,gnl|UG|Isc#S52444721,gnl|UG|Isc#S41052348,gnl|UG|Isc#S52440848,gnl|UG|Isc#S52452526,gnl|UG|Isc#S52453118,gnl|UG|Isc#S52441892,gnl|UG|Isc#S41109528,gnl|UG|Isc#S52440977,gnl|UG|Isc#S41110633,gnl|UG|Isc#S41050232,gnl|UG|Isc#S41165134,…
GO:0044431	Golgi apparatus part	38 of 3164 in the list	42 of 3577 in the genome	1	gnl|UG|Isc#S52453525,gnl|UG|Isc#S52438179,gnl|UG|Isc#S52456060,gnl|UG|Isc#S52437777,gnl|UG|Isc#S41177437,gnl|UG|Isc#S52442489,gnl|UG|Isc#S41099760,gnl|UG|Isc#S52448835,gnl|UG|Isc#S41094398,gnl|UG|Isc#S41001017,gnl|UG|Isc#S41092590,gnl|UG|Isc#S52455437,gnl|UG|Isc#S52449010,gnl|UG|Isc#S41175618,gnl|UG|Isc#S41136086,gnl|UG|Isc#S52441982,gnl|UG|Isc#S52445632,gnl|UG|Isc#S52442420,gnl|UG|Isc#S52444322,…
GO:0043227	membrane-bounded organelle	1598 of 3164 in the list	1805 of 3577 in the genome	1	gnl|UG|Isc#S41180522,gnl|UG|Isc#S52437744,gnl|UG|Isc#S41115639,gnl|UG|Isc#S52438812,gnl|UG|Isc#S52449119,gnl|UG|Isc#S41186909,gnl|UG|Isc#S41005848,gnl|UG|Isc#S52453033,gnl|UG|Isc#S40999363,gnl|UG|Isc#S52441517,gnl|UG|Isc#S41029119,gnl|UG|Isc#S52446571,gnl|UG|Isc#S52450012,gnl|UG|Isc#S41052248,gnl|UG|Isc#S41075939,gnl|UG|Isc#S41000414,gnl|UG|Isc#S52452086,gnl|UG|Isc#S41138602,gnl|UG|Isc#S52455776,…
GO:0005912	adherens junction	14 of 3164 in the list	15 of 3577 in the genome	1	gnl|UG|Isc#S52453925,gnl|UG|Isc#S41052348,gnl|UG|Isc#S52441475,gnl|UG|Isc#S52438346,gnl|UG|Isc#S52442551,gnl|UG|Isc#S41073080,gnl|UG|Isc#S52440512,gnl|UG|Isc#S41186909,gnl|UG|Isc#S52445728,gnl|UG|Isc#S41189467,gnl|UG|Isc#S52442805,gnl|UG|Isc#S52445203,gnl|UG|Isc#S52453878,gnl|UG|Isc#S41052829
GO:0000794	condensed nuclear chromosome	6 of 3164 in the list	6 of 3577 in the genome	1	gnl|UG|Isc#S41156937,gnl|UG|Isc#S41131466,gnl|UG|Isc#S52448194,gnl|UG|Isc#S52440991,gnl|UG|Isc#S52456947,gnl|UG|Isc#S41094102
GO:0005769	early endosome	6 of 3164 in the list	6 of 3577 in the genome	1	gnl|UG|Isc#S52448933,gnl|UG|Isc#S52442909,gnl|UG|Isc#S41005900,gnl|UG|Isc#S41000771,gnl|UG|Isc#S52452754,gnl|UG|Isc#S52453935
GO:0005849	mRNA cleavage factor complex	6 of 3164 in the list	6 of 3577 in the genome	1	gnl|UG|Isc#S52456804,gnl|UG|Isc#S41000857,gnl|UG|Isc#S52455445,gnl|UG|Isc#S52439480,gnl|UG|Isc#S52445068,gnl|UG|Isc#S41012911
GO:0030134	ER to Golgi transport vesicle	6 of 3164 in the list	6 of 3577 in the genome	1	gnl|UG|Isc#S41021610,gnl|UG|Isc#S52453958,gnl|UG|Isc#S41105161,gnl|UG|Isc#S52439965,gnl|UG|Isc#S41160511,gnl|UG|Isc#S41168133
GO:0030665	clathrin coated vesicle membrane	6 of 3164 in the list	6 of 3577 in the genome	1	gnl|UG|Isc#S52448835,gnl|UG|Isc#S52440146,gnl|UG|Isc#S41026116,gnl|UG|Isc#S41111359,gnl|UG|Isc#S52444342,gnl|UG|Isc#S41045512
GO:0032432	actin filament bundle	6 of 3164 in the list	6 of 3577 in the genome	1	gnl|UG|Isc#S52445728,gnl|UG|Isc#S52451653,gnl|UG|Isc#S41064866,gnl|UG|Isc#S41176927,gnl|UG|Isc#S41139035,gnl|UG|Isc#S41052829
GO:0044452	nucleolar part	6 of 3164 in the list	6 of 3577 in the genome	1	gnl|UG|Isc#S41136836,gnl|UG|Isc#S41040087,gnl|UG|Isc#S41005848,gnl|UG|Isc#S52456495,gnl|UG|Isc#S52444343,gnl|UG|Isc#S41178152
GO:0043229	intracellular organelle	1812 of 3164 in the list	2048 of 3577 in the genome	1	gnl|UG|Isc#S41180522,gnl|UG|Isc#S52437744,gnl|UG|Isc#S41115639,gnl|UG|Isc#S52438812,gnl|UG|Isc#S52449119,gnl|UG|Isc#S41186909,gnl|UG|Isc#S41005848,gnl|UG|Isc#S52453033,gnl|UG|Isc#S41024454,gnl|UG|Isc#S40999363,gnl|UG|Isc#S52441517,gnl|UG|Isc#S41098219,gnl|UG|Isc#S41029119,gnl|UG|Isc#S52446571,gnl|UG|Isc#S52450012,gnl|UG|Isc#S41052248,gnl|UG|Isc#S41000414,gnl|UG|Isc#S52452086,gnl|UG|Isc#S41138602,…
GO:0000139	Golgi membrane	13 of 3164 in the list	14 of 3577 in the genome	1	gnl|UG|Isc#S52448835,gnl|UG|Isc#S52444322,gnl|UG|Isc#S52455059,gnl|UG|Isc#S52438604,gnl|UG|Isc#S52438179,gnl|UG|Isc#S52444342,gnl|UG|Isc#S41047769,gnl|UG|Isc#S41026116,gnl|UG|Isc#S41175618,gnl|UG|Isc#S52451942,gnl|UG|Isc#S41111359,gnl|UG|Isc#S52442489,gnl|UG|Isc#S52437251
GO:0005875	microtubule associated complex	13 of 3164 in the list	14 of 3577 in the genome	1	gnl|UG|Isc#S52438878,gnl|UG|Isc#S52448377,gnl|UG|Isc#S52442909,gnl|UG|Isc#S41098388,gnl|UG|Isc#S41000578,gnl|UG|Isc#S41096821,gnl|UG|Isc#S41115639,gnl|UG|Isc#S40997652,gnl|UG|Isc#S52446059,gnl|UG|Isc#S52451521,gnl|UG|Isc#S52445616,gnl|UG|Isc#S41018672,gnl|UG|Isc#S41070411
GO:0005924	cell-substrate adherens junction	13 of 3164 in the list	14 of 3577 in the genome	1	gnl|UG|Isc#S52453925,gnl|UG|Isc#S41052348,gnl|UG|Isc#S52441475,gnl|UG|Isc#S52438346,gnl|UG|Isc#S41073080,gnl|UG|Isc#S52440512,gnl|UG|Isc#S41186909,gnl|UG|Isc#S52445728,gnl|UG|Isc#S41189467,gnl|UG|Isc#S52442805,gnl|UG|Isc#S52445203,gnl|UG|Isc#S52453878,gnl|UG|Isc#S41052829
GO:0030055	cell-substrate junction	13 of 3164 in the list	14 of 3577 in the genome	1	gnl|UG|Isc#S52453925,gnl|UG|Isc#S41052348,gnl|UG|Isc#S52441475,gnl|UG|Isc#S52438346,gnl|UG|Isc#S41073080,gnl|UG|Isc#S52440512,gnl|UG|Isc#S41186909,gnl|UG|Isc#S52445728,gnl|UG|Isc#S41189467,gnl|UG|Isc#S52442805,gnl|UG|Isc#S52445203,gnl|UG|Isc#S52453878,gnl|UG|Isc#S41052829
GO:0031410	cytoplasmic vesicle	80 of 3164 in the list	90 of 3577 in the genome	1	gnl|UG|Isc#S52451878,gnl|UG|Isc#S52456630,gnl|UG|Isc#S52446059,gnl|UG|Isc#S52452127,gnl|UG|Isc#S52443550,gnl|UG|Isc#S40999772,gnl|UG|Isc#S41001568,gnl|UG|Isc#S41064459,gnl|UG|Isc#S41094398,gnl|UG|Isc#S41097654,gnl|UG|Isc#S52442633,gnl|UG|Isc#S52448455,gnl|UG|Isc#S52439965,gnl|UG|Isc#S52456492,gnl|UG|Isc#S41045512,gnl|UG|Isc#S52436917,gnl|UG|Isc#S52449010,gnl|UG|Isc#S41136086,gnl|UG|Isc#S41188771,…
GO:0044425	membrane part	604 of 3164 in the list	683 of 3577 in the genome	1	gnl|UG|Isc#S41180522,gnl|UG|Isc#S52438478,gnl|UG|Isc#S41006595,gnl|UG|Isc#S41186909,gnl|UG|Isc#S52456952,gnl|UG|Isc#S52436518,gnl|UG|Isc#S52446380,gnl|UG|Isc#S52440468,gnl|UG|Isc#S41188212,gnl|UG|Isc#S41032865,gnl|UG|Isc#S52436946,gnl|UG|Isc#S41168327,gnl|UG|Isc#S41015961,gnl|UG|Isc#S41003542,gnl|UG|Isc#S41138602,gnl|UG|Isc#S41112563,gnl|UG|Isc#S41127695,gnl|UG|Isc#S41086766,gnl|UG|Isc#S41033109,…
GO:0000315	organellar large ribosomal subunit	5 of 3164 in the list	5 of 3577 in the genome	1	gnl|UG|Isc#S40998833,gnl|UG|Isc#S41128447,gnl|UG|Isc#S41139207,gnl|UG|Isc#S52441804,gnl|UG|Isc#S52444446
GO:0000792	heterochromatin	5 of 3164 in the list	5 of 3577 in the genome	1	gnl|UG|Isc#S41001161,gnl|UG|Isc#S52449642,gnl|UG|Isc#S41042825,gnl|UG|Isc#S52446979,gnl|UG|Isc#S41005908
GO:0000803	sex chromosome	5 of 3164 in the list	5 of 3577 in the genome	1	gnl|UG|Isc#S52444575,gnl|UG|Isc#S52449642,gnl|UG|Isc#S52446979,gnl|UG|Isc#S41005908,gnl|UG|Isc#S52451119
GO:0005887	integral to plasma membrane	5 of 3164 in the list	5 of 3577 in the genome	1	gnl|UG|Isc#S41082576,gnl|UG|Isc#S41178983,gnl|UG|Isc#S41087605,gnl|UG|Isc#S41175927,gnl|UG|Isc#S52437536
GO:0009986	cell surface	5 of 3164 in the list	5 of 3577 in the genome	1	gnl|UG|Isc#S52440313,gnl|UG|Isc#S52439099,gnl|UG|Isc#S41060509,gnl|UG|Isc#S41109082,gnl|UG|Isc#S41012063
GO:0030286	dynein complex	5 of 3164 in the list	5 of 3577 in the genome	1	gnl|UG|Isc#S52442909,gnl|UG|Isc#S41000578,gnl|UG|Isc#S41096821,gnl|UG|Isc#S41115639,gnl|UG|Isc#S52451521
GO:0031226	intrinsic to plasma membrane	5 of 3164 in the list	5 of 3577 in the genome	1	gnl|UG|Isc#S41082576,gnl|UG|Isc#S41178983,gnl|UG|Isc#S41087605,gnl|UG|Isc#S41175927,gnl|UG|Isc#S52437536
GO:0035324	female germline ring canal	5 of 3164 in the list	5 of 3577 in the genome	1	gnl|UG|Isc#S52439569,gnl|UG|Isc#S41137511,gnl|UG|Isc#S52446353,gnl|UG|Isc#S41117007,gnl|UG|Isc#S52445690
GO:0045172	germline ring canal	5 of 3164 in the list	5 of 3577 in the genome	1	gnl|UG|Isc#S52439569,gnl|UG|Isc#S41137511,gnl|UG|Isc#S52446353,gnl|UG|Isc#S41117007,gnl|UG|Isc#S52445690
GO:0070822	Sin3-type complex	5 of 3164 in the list	5 of 3577 in the genome	1	gnl|UG|Isc#S52448646,gnl|UG|Isc#S41030968,gnl|UG|Isc#S52448649,gnl|UG|Isc#S41000025,gnl|UG|Isc#S41130663
GO:0016459	myosin complex	12 of 3164 in the list	13 of 3577 in the genome	1	gnl|UG|Isc#S41055632,gnl|UG|Isc#S52442133,gnl|UG|Isc#S41136981,gnl|UG|Isc#S41013790,gnl|UG|Isc#S41136772,gnl|UG|Isc#S41011497,gnl|UG|Isc#S41187763,gnl|UG|Isc#S41131480,gnl|UG|Isc#S52439445,gnl|UG|Isc#S41062664,gnl|UG|Isc#S52455622,gnl|UG|Isc#S41072636
GO:0005737	cytoplasm	988 of 3164 in the list	1118 of 3577 in the genome	1	gnl|UG|Isc#S41180522,gnl|UG|Isc#S41054190,gnl|UG|Isc#S52453033,gnl|UG|Isc#S41024454,gnl|UG|Isc#S52441638,gnl|UG|Isc#S41188212,gnl|UG|Isc#S41029119,gnl|UG|Isc#S52450012,gnl|UG|Isc#S52451595,gnl|UG|Isc#S41007483,gnl|UG|Isc#S41000414,gnl|UG|Isc#S52452086,gnl|UG|Isc#S41003542,gnl|UG|Isc#S52446067,gnl|UG|Isc#S41138602,gnl|UG|Isc#S52455776,gnl|UG|Isc#S52451065,gnl|UG|Isc#S52456683,gnl|UG|Isc#S52439359,…
GO:0043226	organelle	1844 of 3164 in the list	2086 of 3577 in the genome	1	gnl|UG|Isc#S41180522,gnl|UG|Isc#S52437744,gnl|UG|Isc#S41115639,gnl|UG|Isc#S52438812,gnl|UG|Isc#S52449119,gnl|UG|Isc#S41186909,gnl|UG|Isc#S41005848,gnl|UG|Isc#S52453033,gnl|UG|Isc#S41024454,gnl|UG|Isc#S40999363,gnl|UG|Isc#S52441517,gnl|UG|Isc#S41098219,gnl|UG|Isc#S41029119,gnl|UG|Isc#S52446571,gnl|UG|Isc#S52450012,gnl|UG|Isc#S41052248,gnl|UG|Isc#S41075939,gnl|UG|Isc#S41000414,gnl|UG|Isc#S52452086,…
GO:0030054	cell junction	33 of 3164 in the list	37 of 3577 in the genome	1	gnl|UG|Isc#S52453925,gnl|UG|Isc#S41117441,gnl|UG|Isc#S52441285,gnl|UG|Isc#S52442858,gnl|UG|Isc#S41186909,gnl|UG|Isc#S41163183,gnl|UG|Isc#S41088451,gnl|UG|Isc#S52446015,gnl|UG|Isc#S41163255,gnl|UG|Isc#S52453878,gnl|UG|Isc#S41052348,gnl|UG|Isc#S52438346,gnl|UG|Isc#S52444421,gnl|UG|Isc#S41180746,gnl|UG|Isc#S52445203,gnl|UG|Isc#S41014509,gnl|UG|Isc#S41073080,gnl|UG|Isc#S52442551,gnl|UG|Isc#S41090913,…
GO:0000323	lytic vacuole	55 of 3164 in the list	62 of 3577 in the genome	1	gnl|UG|Isc#S41136766,gnl|UG|Isc#S52451499,gnl|UG|Isc#S52445189,gnl|UG|Isc#S52454947,gnl|UG|Isc#S52445739,gnl|UG|Isc#S41067473,gnl|UG|Isc#S52453236,gnl|UG|Isc#S41177622,gnl|UG|Isc#S41007477,gnl|UG|Isc#S52451252,gnl|UG|Isc#S41012127,gnl|UG|Isc#S41182519,gnl|UG|Isc#S41072438,gnl|UG|Isc#S41094398,gnl|UG|Isc#S41143814,gnl|UG|Isc#S41112144,gnl|UG|Isc#S41091552,gnl|UG|Isc#S41012063,gnl|UG|Isc#S41093045,…
GO:0031224	intrinsic to membrane	423 of 3164 in the list	479 of 3577 in the genome	1	gnl|UG|Isc#S41180522,gnl|UG|Isc#S52454827,gnl|UG|Isc#S52438478,gnl|UG|Isc#S41058781,gnl|UG|Isc#S52446585,gnl|UG|Isc#S52456952,gnl|UG|Isc#S52436518,gnl|UG|Isc#S52446380,gnl|UG|Isc#S52440468,gnl|UG|Isc#S41188212,gnl|UG|Isc#S52450299,gnl|UG|Isc#S41032865,gnl|UG|Isc#S52436946,gnl|UG|Isc#S41168327,gnl|UG|Isc#S41015961,gnl|UG|Isc#S41011038,gnl|UG|Isc#S52441939,gnl|UG|Isc#S41112563,gnl|UG|Isc#S52451357,…
GO:0015630	microtubule cytoskeleton	159 of 3164 in the list	180 of 3577 in the genome	1	gnl|UG|Isc#S41117441,gnl|UG|Isc#S41094148,gnl|UG|Isc#S52442909,gnl|UG|Isc#S52456802,gnl|UG|Isc#S52451653,gnl|UG|Isc#S41156107,gnl|UG|Isc#S41115639,gnl|UG|Isc#S41054190,gnl|UG|Isc#S52446015,gnl|UG|Isc#S41098219,gnl|UG|Isc#S41095249,gnl|UG|Isc#S52450291,gnl|UG|Isc#S52441909,gnl|UG|Isc#S52456515,gnl|UG|Isc#S52455703,gnl|UG|Isc#S40998943,gnl|UG|Isc#S41165827,gnl|UG|Isc#S41109528,gnl|UG|Isc#S52451338,…
GO:0070161	anchoring junction	18 of 3164 in the list	20 of 3577 in the genome	1	gnl|UG|Isc#S52453925,gnl|UG|Isc#S41117441,gnl|UG|Isc#S52442551,gnl|UG|Isc#S41073080,gnl|UG|Isc#S41186909,gnl|UG|Isc#S52446015,gnl|UG|Isc#S52445728,gnl|UG|Isc#S41189467,gnl|UG|Isc#S52453878,gnl|UG|Isc#S41052829,gnl|UG|Isc#S52441475,gnl|UG|Isc#S41052348,gnl|UG|Isc#S52438346,gnl|UG|Isc#S52440512,gnl|UG|Isc#S52437536,gnl|UG|Isc#S52450014,gnl|UG|Isc#S52445203,gnl|UG|Isc#S52442805
GO:0033176	proton-transporting V-type ATPase complex	11 of 3164 in the list	12 of 3577 in the genome	1	gnl|UG|Isc#S52441092,gnl|UG|Isc#S52448981,gnl|UG|Isc#S52438938,gnl|UG|Isc#S41073504,gnl|UG|Isc#S52444841,gnl|UG|Isc#S52438404,gnl|UG|Isc#S52455179,gnl|UG|Isc#S41000343,gnl|UG|Isc#S41181001,gnl|UG|Isc#S41057118,gnl|UG|Isc#S52454470
GO:0045259	proton-transporting ATP synthase complex	11 of 3164 in the list	12 of 3577 in the genome	1	gnl|UG|Isc#S40997714,gnl|UG|Isc#S52445307,gnl|UG|Isc#S40998889,gnl|UG|Isc#S40998756,gnl|UG|Isc#S41000415,gnl|UG|Isc#S41002980,gnl|UG|Isc#S41187039,gnl|UG|Isc#S41002571,gnl|UG|Isc#S41181467,gnl|UG|Isc#S52444354,gnl|UG|Isc#S40999983
GO:0070461	SAGA-type complex	11 of 3164 in the list	12 of 3577 in the genome	1	gnl|UG|Isc#S52451332,gnl|UG|Isc#S41078589,gnl|UG|Isc#S52455533,gnl|UG|Isc#S41163262,gnl|UG|Isc#S52448170,gnl|UG|Isc#S52449243,gnl|UG|Isc#S41121821,gnl|UG|Isc#S52436568,gnl|UG|Isc#S41058045,gnl|UG|Isc#S41003686,gnl|UG|Isc#S41001013
GO:0044297	cell body	25 of 3164 in the list	28 of 3577 in the genome	1	gnl|UG|Isc#S52456801,gnl|UG|Isc#S52448708,gnl|UG|Isc#S41074137,gnl|UG|Isc#S41110505,gnl|UG|Isc#S41105805,gnl|UG|Isc#S41103074,gnl|UG|Isc#S41029119,gnl|UG|Isc#S52452159,gnl|UG|Isc#S52454831,gnl|UG|Isc#S41171602,gnl|UG|Isc#S52444934,gnl|UG|Isc#S52454423,gnl|UG|Isc#S41072438,gnl|UG|Isc#S52438486,gnl|UG|Isc#S41063223,gnl|UG|Isc#S41017456,gnl|UG|Isc#S41110843,gnl|UG|Isc#S41171498,gnl|UG|Isc#S41025877,…
GO:0000777	condensed chromosome kinetochore	4 of 3164 in the list	4 of 3577 in the genome	1	gnl|UG|Isc#S41019852,gnl|UG|Isc#S41156937,gnl|UG|Isc#S41131466,gnl|UG|Isc#S41094102
GO:0000779	condensed chromosome, centromeric region	4 of 3164 in the list	4 of 3577 in the genome	1	gnl|UG|Isc#S41019852,gnl|UG|Isc#S41156937,gnl|UG|Isc#S41131466,gnl|UG|Isc#S41094102
GO:0005643	nuclear pore	4 of 3164 in the list	4 of 3577 in the genome	1	gnl|UG|Isc#S41125218,gnl|UG|Isc#S41021610,gnl|UG|Isc#S52442718,gnl|UG|Isc#S52446983
GO:0005720	nuclear heterochromatin	4 of 3164 in the list	4 of 3577 in the genome	1	gnl|UG|Isc#S41001161,gnl|UG|Isc#S52449642,gnl|UG|Isc#S52446979,gnl|UG|Isc#S41005908
GO:0005818	aster	4 of 3164 in the list	4 of 3577 in the genome	1	gnl|UG|Isc#S41117441,gnl|UG|Isc#S52452526,gnl|UG|Isc#S40998423,gnl|UG|Isc#S40999635
GO:0005903	brush border	4 of 3164 in the list	4 of 3577 in the genome	1	gnl|UG|Isc#S41131987,gnl|UG|Isc#S52452857,gnl|UG|Isc#S52444421,gnl|UG|Isc#S41180746
GO:0012507	ER to Golgi transport vesicle membrane	4 of 3164 in the list	4 of 3577 in the genome	1	gnl|UG|Isc#S41105161,gnl|UG|Isc#S52439965,gnl|UG|Isc#S41160511,gnl|UG|Isc#S41168133
GO:0012510	trans-Golgi network transport vesicle membrane	4 of 3164 in the list	4 of 3577 in the genome	1	gnl|UG|Isc#S52448835,gnl|UG|Isc#S41026116,gnl|UG|Isc#S41111359,gnl|UG|Isc#S52444342
GO:0016327	apicolateral plasma membrane	4 of 3164 in the list	4 of 3577 in the genome	1	gnl|UG|Isc#S41179661,gnl|UG|Isc#S41163255,gnl|UG|Isc#S41182752,gnl|UG|Isc#S41088451
GO:0016460	myosin II complex	4 of 3164 in the list	4 of 3577 in the genome	1	gnl|UG|Isc#S41055632,gnl|UG|Isc#S52439445,gnl|UG|Isc#S41011497,gnl|UG|Isc#S41131480
GO:0016471	vacuolar proton-transporting V-type ATPase complex	4 of 3164 in the list	4 of 3577 in the genome	1	gnl|UG|Isc#S52444841,gnl|UG|Isc#S41073504,gnl|UG|Isc#S52441092,gnl|UG|Isc#S52448981
GO:0030118	clathrin coat	4 of 3164 in the list	4 of 3577 in the genome	1	gnl|UG|Isc#S52440146,gnl|UG|Isc#S41062255,gnl|UG|Isc#S41111359,gnl|UG|Isc#S52444342
GO:0030140	trans-Golgi network transport vesicle	4 of 3164 in the list	4 of 3577 in the genome	1	gnl|UG|Isc#S52448835,gnl|UG|Isc#S41026116,gnl|UG|Isc#S41111359,gnl|UG|Isc#S52444342
GO:0030660	Golgi-associated vesicle membrane	4 of 3164 in the list	4 of 3577 in the genome	1	gnl|UG|Isc#S52448835,gnl|UG|Isc#S41026116,gnl|UG|Isc#S41111359,gnl|UG|Isc#S52444342
GO:0031332	RNAi effector complex	4 of 3164 in the list	4 of 3577 in the genome	1	gnl|UG|Isc#S52456635,gnl|UG|Isc#S52441557,gnl|UG|Isc#S52456683,gnl|UG|Isc#S41155964
GO:0032156	septin cytoskeleton	4 of 3164 in the list	4 of 3577 in the genome	1	gnl|UG|Isc#S52448366,gnl|UG|Isc#S52451653,gnl|UG|Isc#S41144407,gnl|UG|Isc#S41139035
GO:0043073	germ cell nucleus	4 of 3164 in the list	4 of 3577 in the genome	1	gnl|UG|Isc#S52452619,gnl|UG|Isc#S41144739,gnl|UG|Isc#S41045868,gnl|UG|Isc#S41005908
GO:0043296	apical junction complex	4 of 3164 in the list	4 of 3577 in the genome	1	gnl|UG|Isc#S41179661,gnl|UG|Isc#S41163255,gnl|UG|Isc#S41182752,gnl|UG|Isc#S41088451
GO:0046930	pore complex	4 of 3164 in the list	4 of 3577 in the genome	1	gnl|UG|Isc#S41125218,gnl|UG|Isc#S41021610,gnl|UG|Isc#S52442718,gnl|UG|Isc#S52446983
GO:0080008	CUL4 RING ubiquitin ligase complex	4 of 3164 in the list	4 of 3577 in the genome	1	gnl|UG|Isc#S41109528,gnl|UG|Isc#S52452066,gnl|UG|Isc#S41088629,gnl|UG|Isc#S52450849
GO:0044422	organelle part	993 of 3164 in the list	1125 of 3577 in the genome	1	gnl|UG|Isc#S41180522,gnl|UG|Isc#S52437744,gnl|UG|Isc#S52438478,gnl|UG|Isc#S41006595,gnl|UG|Isc#S41115639,gnl|UG|Isc#S52438812,gnl|UG|Isc#S52454042,gnl|UG|Isc#S52449119,gnl|UG|Isc#S41005848,gnl|UG|Isc#S40999363,gnl|UG|Isc#S52441517,gnl|UG|Isc#S52441638,gnl|UG|Isc#S52438939,gnl|UG|Isc#S41188212,gnl|UG|Isc#S41134146,gnl|UG|Isc#S41029119,gnl|UG|Isc#S52446571,gnl|UG|Isc#S52450012,gnl|UG|Isc#S41048695,…
GO:0000151	ubiquitin ligase complex	24 of 3164 in the list	27 of 3577 in the genome	1	gnl|UG|Isc#S41067330,gnl|UG|Isc#S52452066,gnl|UG|Isc#S52438673,gnl|UG|Isc#S52439814,gnl|UG|Isc#S41004313,gnl|UG|Isc#S41088629,gnl|UG|Isc#S41024353,gnl|UG|Isc#S41077333,gnl|UG|Isc#S52440004,gnl|UG|Isc#S52452950,gnl|UG|Isc#S41172679,gnl|UG|Isc#S41109528,gnl|UG|Isc#S52440147,gnl|UG|Isc#S52455389,gnl|UG|Isc#S52440977,gnl|UG|Isc#S41087753,gnl|UG|Isc#S52450589,gnl|UG|Isc#S52445597,gnl|UG|Isc#S41136393,…
GO:0000776	kinetochore	10 of 3164 in the list	11 of 3577 in the genome	1	gnl|UG|Isc#S41019852,gnl|UG|Isc#S41156937,gnl|UG|Isc#S52451653,gnl|UG|Isc#S52446983,gnl|UG|Isc#S52456804,gnl|UG|Isc#S41000857,gnl|UG|Isc#S41131466,gnl|UG|Isc#S52444480,gnl|UG|Isc#S41094102,gnl|UG|Isc#S41099760
GO:0005753	mitochondrial proton-transporting ATP synthase complex	10 of 3164 in the list	11 of 3577 in the genome	1	gnl|UG|Isc#S40997714,gnl|UG|Isc#S52445307,gnl|UG|Isc#S40998889,gnl|UG|Isc#S40998756,gnl|UG|Isc#S41000415,gnl|UG|Isc#S41002980,gnl|UG|Isc#S41002571,gnl|UG|Isc#S41181467,gnl|UG|Isc#S52444354,gnl|UG|Isc#S40999983
GO:0005764	lysosome	10 of 3164 in the list	11 of 3577 in the genome	1	gnl|UG|Isc#S52448933,gnl|UG|Isc#S52451215,gnl|UG|Isc#S52447900,gnl|UG|Isc#S52439204,gnl|UG|Isc#S52445739,gnl|UG|Isc#S41005900,gnl|UG|Isc#S41000559,gnl|UG|Isc#S40999551,gnl|UG|Isc#S41111359,gnl|UG|Isc#S41067473
GO:0030141	stored secretory granule	10 of 3164 in the list	11 of 3577 in the genome	1	gnl|UG|Isc#S41094398,gnl|UG|Isc#S41097654,gnl|UG|Isc#S52452792,gnl|UG|Isc#S41158239,gnl|UG|Isc#S52456060,gnl|UG|Isc#S52437203,gnl|UG|Isc#S52443170,gnl|UG|Isc#S52437596,gnl|UG|Isc#S52444899,gnl|UG|Isc#S41118783
GO:0042579	microbody	30 of 3164 in the list	34 of 3577 in the genome	1	gnl|UG|Isc#S41140318,gnl|UG|Isc#S41180522,gnl|UG|Isc#S41155580,gnl|UG|Isc#S52454854,gnl|UG|Isc#S52451363,gnl|UG|Isc#S52437899,gnl|UG|Isc#S52438906,gnl|UG|Isc#S52453721,gnl|UG|Isc#S41134223,gnl|UG|Isc#S41080872,gnl|UG|Isc#S52438233,gnl|UG|Isc#S52445506,gnl|UG|Isc#S41080236,gnl|UG|Isc#S52441505,gnl|UG|Isc#S52443550,gnl|UG|Isc#S52438128,gnl|UG|Isc#S41062604,gnl|UG|Isc#S41071611,gnl|UG|Isc#S52456919,…
GO:0005759	mitochondrial matrix	16 of 3164 in the list	18 of 3577 in the genome	1	gnl|UG|Isc#S52453250,gnl|UG|Isc#S52438025,gnl|UG|Isc#S52436810,gnl|UG|Isc#S52454583,gnl|UG|Isc#S41061742,gnl|UG|Isc#S52438690,gnl|UG|Isc#S52452377,gnl|UG|Isc#S52438943,gnl|UG|Isc#S52439300,gnl|UG|Isc#S41083233,gnl|UG|Isc#S52439407,gnl|UG|Isc#S41152263,gnl|UG|Isc#S52437137,gnl|UG|Isc#S41009727,gnl|UG|Isc#S52436811,gnl|UG|Isc#S41047421
GO:0031980	mitochondrial lumen	16 of 3164 in the list	18 of 3577 in the genome	1	gnl|UG|Isc#S52453250,gnl|UG|Isc#S52438025,gnl|UG|Isc#S52436810,gnl|UG|Isc#S52454583,gnl|UG|Isc#S41061742,gnl|UG|Isc#S52438690,gnl|UG|Isc#S52452377,gnl|UG|Isc#S52438943,gnl|UG|Isc#S52439300,gnl|UG|Isc#S41083233,gnl|UG|Isc#S52439407,gnl|UG|Isc#S41152263,gnl|UG|Isc#S52437137,gnl|UG|Isc#S41009727,gnl|UG|Isc#S52436811,gnl|UG|Isc#S41047421
GO:0005783	endoplasmic reticulum	71 of 3164 in the list	81 of 3577 in the genome	1	gnl|UG|Isc#S41141773,gnl|UG|Isc#S52437941,gnl|UG|Isc#S41077731,gnl|UG|Isc#S40999364,gnl|UG|Isc#S52442373,gnl|UG|Isc#S41089348,gnl|UG|Isc#S41001568,gnl|UG|Isc#S41080509,gnl|UG|Isc#S41094398,gnl|UG|Isc#S41129032,gnl|UG|Isc#S52443407,gnl|UG|Isc#S52451038,gnl|UG|Isc#S52440950,gnl|UG|Isc#S52445802,gnl|UG|Isc#S41175618,gnl|UG|Isc#S41118682,gnl|UG|Isc#S41134150,gnl|UG|Isc#S52446633,gnl|UG|Isc#S52437628,…
GO:0000313	organellar ribosome	9 of 3164 in the list	10 of 3577 in the genome	1	gnl|UG|Isc#S40998833,gnl|UG|Isc#S41128447,gnl|UG|Isc#S52456365,gnl|UG|Isc#S52447779,gnl|UG|Isc#S52441804,gnl|UG|Isc#S40997090,gnl|UG|Isc#S52437646,gnl|UG|Isc#S41139207,gnl|UG|Isc#S52444446
GO:0034399	nuclear periphery	9 of 3164 in the list	10 of 3577 in the genome	1	gnl|UG|Isc#S52455776,gnl|UG|Isc#S52448194,gnl|UG|Isc#S52442150,gnl|UG|Isc#S52450227,gnl|UG|Isc#S41127405,gnl|UG|Isc#S52451136,gnl|UG|Isc#S52446088,gnl|UG|Isc#S52456459,gnl|UG|Isc#S52450849
GO:0016323	basolateral plasma membrane	15 of 3164 in the list	17 of 3577 in the genome	1	gnl|UG|Isc#S52453925,gnl|UG|Isc#S41052348,gnl|UG|Isc#S52441475,gnl|UG|Isc#S52438346,gnl|UG|Isc#S41073080,gnl|UG|Isc#S52453118,gnl|UG|Isc#S52440512,gnl|UG|Isc#S41118641,gnl|UG|Isc#S41186909,gnl|UG|Isc#S52445728,gnl|UG|Isc#S41189467,gnl|UG|Isc#S52442805,gnl|UG|Isc#S52445203,gnl|UG|Isc#S52453878,gnl|UG|Isc#S41052829
GO:0045202	synapse	15 of 3164 in the list	17 of 3577 in the genome	1	gnl|UG|Isc#S52451970,gnl|UG|Isc#S41017456,gnl|UG|Isc#S41074137,gnl|UG|Isc#S41118641,gnl|UG|Isc#S52447900,gnl|UG|Isc#S41045512,gnl|UG|Isc#S41018533,gnl|UG|Isc#S52449010,gnl|UG|Isc#S52454680,gnl|UG|Isc#S52446076,gnl|UG|Isc#S41126359,gnl|UG|Isc#S52439399,gnl|UG|Isc#S41066976,gnl|UG|Isc#S41081518,gnl|UG|Isc#S41168724
GO:0044446	intracellular organelle part	925 of 3164 in the list	1050 of 3577 in the genome	1	gnl|UG|Isc#S41180522,gnl|UG|Isc#S52437744,gnl|UG|Isc#S52438478,gnl|UG|Isc#S41115639,gnl|UG|Isc#S52438812,gnl|UG|Isc#S52454042,gnl|UG|Isc#S52449119,gnl|UG|Isc#S41005848,gnl|UG|Isc#S40999363,gnl|UG|Isc#S52441517,gnl|UG|Isc#S52441638,gnl|UG|Isc#S52438939,gnl|UG|Isc#S41188212,gnl|UG|Isc#S41134146,gnl|UG|Isc#S41029119,gnl|UG|Isc#S52446571,gnl|UG|Isc#S52450012,gnl|UG|Isc#S41048695,gnl|UG|Isc#S41007483,…
GO:0000781	chromosome, telomeric region	3 of 3164 in the list	3 of 3577 in the genome	1	gnl|UG|Isc#S41027184,gnl|UG|Isc#S52456802,gnl|UG|Isc#S41019059
GO:0001739	sex chromatin	3 of 3164 in the list	3 of 3577 in the genome	1	gnl|UG|Isc#S52449642,gnl|UG|Isc#S52446979,gnl|UG|Isc#S41005908
GO:0005793	ER-Golgi intermediate compartment	3 of 3164 in the list	3 of 3577 in the genome	1	gnl|UG|Isc#S52451134,gnl|UG|Isc#S52438472,gnl|UG|Isc#S52440356
GO:0005829	cytosol	3 of 3164 in the list	3 of 3577 in the genome	1	gnl|UG|Isc#S41186205,gnl|UG|Isc#S52449490,gnl|UG|Isc#S52445342
GO:0005859	muscle myosin complex	3 of 3164 in the list	3 of 3577 in the genome	1	gnl|UG|Isc#S41055632,gnl|UG|Isc#S52439445,gnl|UG|Isc#S41131480
GO:0005905	coated pit	3 of 3164 in the list	3 of 3577 in the genome	1	gnl|UG|Isc#S52448835,gnl|UG|Isc#S41026116,gnl|UG|Isc#S52443550
GO:0005930	axoneme	3 of 3164 in the list	3 of 3577 in the genome	1	gnl|UG|Isc#S52448377,gnl|UG|Isc#S52451653,gnl|UG|Isc#S52442992
GO:0030125	clathrin vesicle coat	3 of 3164 in the list	3 of 3577 in the genome	1	gnl|UG|Isc#S52440146,gnl|UG|Isc#S41111359,gnl|UG|Isc#S52444342
GO:0030137	COPI-coated vesicle	3 of 3164 in the list	3 of 3577 in the genome	1	gnl|UG|Isc#S52445479,gnl|UG|Isc#S52456060,gnl|UG|Isc#S52442420
GO:0030667	secretory granule membrane	3 of 3164 in the list	3 of 3577 in the genome	1	gnl|UG|Isc#S41097654,gnl|UG|Isc#S52456060,gnl|UG|Isc#S52437203
GO:0031211	palmitoyltransferase complex	3 of 3164 in the list	3 of 3577 in the genome	1	gnl|UG|Isc#S41077731,gnl|UG|Isc#S52445524,gnl|UG|Isc#S40999364
GO:0031304	intrinsic to mitochondrial inner membrane	3 of 3164 in the list	3 of 3577 in the genome	1	gnl|UG|Isc#S41188212,gnl|UG|Isc#S52449708,gnl|UG|Isc#S52439337
GO:0031672	A band	3 of 3164 in the list	3 of 3577 in the genome	1	gnl|UG|Isc#S52446064,gnl|UG|Isc#S41071804,gnl|UG|Isc#S52456713
GO:0031965	nuclear membrane	3 of 3164 in the list	3 of 3577 in the genome	1	gnl|UG|Isc#S52450299,gnl|UG|Isc#S52452128,gnl|UG|Isc#S52447900
GO:0032300	mismatch repair complex	3 of 3164 in the list	3 of 3577 in the genome	1	gnl|UG|Isc#S41010152,gnl|UG|Isc#S52451584,gnl|UG|Isc#S52437773
GO:0045240	dihydrolipoyl dehydrogenase complex	3 of 3164 in the list	3 of 3577 in the genome	1	gnl|UG|Isc#S52439300,gnl|UG|Isc#S52452805,gnl|UG|Isc#S52438448
GO:0005740	mitochondrial envelope	76 of 3164 in the list	87 of 3577 in the genome	1	gnl|UG|Isc#S41180988,gnl|UG|Isc#S52455390,gnl|UG|Isc#S52444053,gnl|UG|Isc#S52449708,gnl|UG|Isc#S40998756,gnl|UG|Isc#S41135734,gnl|UG|Isc#S40999854,gnl|UG|Isc#S41000624,gnl|UG|Isc#S52438690,gnl|UG|Isc#S41188212,gnl|UG|Isc#S41160864,gnl|UG|Isc#S52444354,gnl|UG|Isc#S41003542,gnl|UG|Isc#S52445307,gnl|UG|Isc#S52438485,gnl|UG|Isc#S52441163,gnl|UG|Isc#S41169547,gnl|UG|Isc#S41178983,gnl|UG|Isc#S41002571,…
GO:0005789	endoplasmic reticulum membrane	41 of 3164 in the list	47 of 3577 in the genome	1	gnl|UG|Isc#S41141773,gnl|UG|Isc#S52447852,gnl|UG|Isc#S52437941,gnl|UG|Isc#S41077731,gnl|UG|Isc#S52454794,gnl|UG|Isc#S40999364,gnl|UG|Isc#S52442373,gnl|UG|Isc#S41184131,gnl|UG|Isc#S52451285,gnl|UG|Isc#S52448132,gnl|UG|Isc#S52451626,gnl|UG|Isc#S52439243,gnl|UG|Isc#S41072960,gnl|UG|Isc#S41129032,gnl|UG|Isc#S52451038,gnl|UG|Isc#S52445802,gnl|UG|Isc#S52440950,gnl|UG|Isc#S41175618,gnl|UG|Isc#S41190263,…
GO:0042175	nuclear membrane-endoplasmic reticulum network	41 of 3164 in the list	47 of 3577 in the genome	1	gnl|UG|Isc#S41141773,gnl|UG|Isc#S52447852,gnl|UG|Isc#S52437941,gnl|UG|Isc#S41077731,gnl|UG|Isc#S52454794,gnl|UG|Isc#S40999364,gnl|UG|Isc#S52442373,gnl|UG|Isc#S41184131,gnl|UG|Isc#S52451285,gnl|UG|Isc#S52448132,gnl|UG|Isc#S52451626,gnl|UG|Isc#S52439243,gnl|UG|Isc#S41072960,gnl|UG|Isc#S41129032,gnl|UG|Isc#S52451038,gnl|UG|Isc#S52445802,gnl|UG|Isc#S52440950,gnl|UG|Isc#S41175618,gnl|UG|Isc#S41190263,…
GO:0000502	proteasome complex	34 of 3164 in the list	39 of 3577 in the genome	1	gnl|UG|Isc#S41153133,gnl|UG|Isc#S41144739,gnl|UG|Isc#S41048977,gnl|UG|Isc#S41172811,gnl|UG|Isc#S41093549,gnl|UG|Isc#S52446088,gnl|UG|Isc#S41045868,gnl|UG|Isc#S41006581,gnl|UG|Isc#S41090449,gnl|UG|Isc#S41074968,gnl|UG|Isc#S41137785,gnl|UG|Isc#S52456612,gnl|UG|Isc#S41073302,gnl|UG|Isc#S41152212,gnl|UG|Isc#S41001455,gnl|UG|Isc#S41093272,gnl|UG|Isc#S40996307,gnl|UG|Isc#S41173392,gnl|UG|Isc#S52453054,…
GO:0031988	membrane-bounded vesicle	68 of 3164 in the list	78 of 3577 in the genome	1	gnl|UG|Isc#S52451878,gnl|UG|Isc#S52456630,gnl|UG|Isc#S52446059,gnl|UG|Isc#S52443550,gnl|UG|Isc#S41001568,gnl|UG|Isc#S41064459,gnl|UG|Isc#S41094398,gnl|UG|Isc#S41097654,gnl|UG|Isc#S52448455,gnl|UG|Isc#S52439965,gnl|UG|Isc#S41045512,gnl|UG|Isc#S52436917,gnl|UG|Isc#S52449010,gnl|UG|Isc#S41136086,gnl|UG|Isc#S41188771,gnl|UG|Isc#S52442420,gnl|UG|Isc#S52444322,gnl|UG|Isc#S52448456,gnl|UG|Isc#S52451215,…
GO:0031966	mitochondrial membrane	61 of 3164 in the list	70 of 3577 in the genome	1	gnl|UG|Isc#S52455390,gnl|UG|Isc#S52444053,gnl|UG|Isc#S41171214,gnl|UG|Isc#S52449708,gnl|UG|Isc#S40998756,gnl|UG|Isc#S41135734,gnl|UG|Isc#S40999854,gnl|UG|Isc#S41103074,gnl|UG|Isc#S41188212,gnl|UG|Isc#S41103809,gnl|UG|Isc#S41160864,gnl|UG|Isc#S41000001,gnl|UG|Isc#S52441596,gnl|UG|Isc#S52444354,gnl|UG|Isc#S41122845,gnl|UG|Isc#S40997714,gnl|UG|Isc#S52445307,gnl|UG|Isc#S41003542,gnl|UG|Isc#S41072438,…
GO:0032153	cell division site	8 of 3164 in the list	9 of 3577 in the genome	1	gnl|UG|Isc#S41136981,gnl|UG|Isc#S41176927,gnl|UG|Isc#S41139035,gnl|UG|Isc#S52448366,gnl|UG|Isc#S52444480,gnl|UG|Isc#S52452505,gnl|UG|Isc#S41072636,gnl|UG|Isc#S41188771
GO:0032155	cell division site part	8 of 3164 in the list	9 of 3577 in the genome	1	gnl|UG|Isc#S41136981,gnl|UG|Isc#S41176927,gnl|UG|Isc#S41139035,gnl|UG|Isc#S52448366,gnl|UG|Isc#S52444480,gnl|UG|Isc#S52452505,gnl|UG|Isc#S41072636,gnl|UG|Isc#S41188771
GO:0044432	endoplasmic reticulum part	59 of 3164 in the list	68 of 3577 in the genome	1	gnl|UG|Isc#S41141773,gnl|UG|Isc#S52447852,gnl|UG|Isc#S52437941,gnl|UG|Isc#S52437223,gnl|UG|Isc#S41107523,gnl|UG|Isc#S41077731,gnl|UG|Isc#S52454794,gnl|UG|Isc#S40999364,gnl|UG|Isc#S52442373,gnl|UG|Isc#S41184131,gnl|UG|Isc#S41001568,gnl|UG|Isc#S41080509,gnl|UG|Isc#S52451285,gnl|UG|Isc#S52448132,gnl|UG|Isc#S52451626,gnl|UG|Isc#S52439243,gnl|UG|Isc#S41072960,gnl|UG|Isc#S41129032,gnl|UG|Isc#S52451038,…
GO:0016591	DNA-directed RNA polymerase II, holoenzyme	13 of 3164 in the list	15 of 3577 in the genome	1	gnl|UG|Isc#S41137879,gnl|UG|Isc#S52444828,gnl|UG|Isc#S52440897,gnl|UG|Isc#S52452456,gnl|UG|Isc#S41093571,gnl|UG|Isc#S41005848,gnl|UG|Isc#S52438284,gnl|UG|Isc#S52449561,gnl|UG|Isc#S52442191,gnl|UG|Isc#S41104932,gnl|UG|Isc#S41089183,gnl|UG|Isc#S52456944,gnl|UG|Isc#S52451767
GO:0016020	membrane	933 of 3164 in the list	1061 of 3577 in the genome	1	gnl|UG|Isc#S41180522,gnl|UG|Isc#S52438478,gnl|UG|Isc#S52454703,gnl|UG|Isc#S41006595,gnl|UG|Isc#S41186909,gnl|UG|Isc#S52456952,gnl|UG|Isc#S52436518,gnl|UG|Isc#S41024454,gnl|UG|Isc#S52446380,gnl|UG|Isc#S41014235,gnl|UG|Isc#S52440468,gnl|UG|Isc#S41188212,gnl|UG|Isc#S41185997,gnl|UG|Isc#S41029119,gnl|UG|Isc#S41032865,gnl|UG|Isc#S52450012,gnl|UG|Isc#S41075939,gnl|UG|Isc#S52436946,gnl|UG|Isc#S41168327,…
GO:0044438	microbody part	19 of 3164 in the list	22 of 3577 in the genome	1	gnl|UG|Isc#S41180522,gnl|UG|Isc#S41155580,gnl|UG|Isc#S52451363,gnl|UG|Isc#S52438906,gnl|UG|Isc#S52453721,gnl|UG|Isc#S41134223,gnl|UG|Isc#S41080872,gnl|UG|Isc#S52438233,gnl|UG|Isc#S52445506,gnl|UG|Isc#S52441505,gnl|UG|Isc#S52443550,gnl|UG|Isc#S52438128,gnl|UG|Isc#S41071611,gnl|UG|Isc#S52456919,gnl|UG|Isc#S41178887,gnl|UG|Isc#S41111490,gnl|UG|Isc#S41033109,gnl|UG|Isc#S52438836,gnl|UG|Isc#S41164947
GO:0044439	peroxisomal part	19 of 3164 in the list	22 of 3577 in the genome	1	gnl|UG|Isc#S41180522,gnl|UG|Isc#S41155580,gnl|UG|Isc#S52451363,gnl|UG|Isc#S52438906,gnl|UG|Isc#S52453721,gnl|UG|Isc#S41134223,gnl|UG|Isc#S41080872,gnl|UG|Isc#S52438233,gnl|UG|Isc#S52445506,gnl|UG|Isc#S52441505,gnl|UG|Isc#S52443550,gnl|UG|Isc#S52438128,gnl|UG|Isc#S41071611,gnl|UG|Isc#S52456919,gnl|UG|Isc#S41178887,gnl|UG|Isc#S41111490,gnl|UG|Isc#S41033109,gnl|UG|Isc#S52438836,gnl|UG|Isc#S41164947
GO:0016234	inclusion body	7 of 3164 in the list	8 of 3577 in the genome	1	gnl|UG|Isc#S52440848,gnl|UG|Isc#S52446770,gnl|UG|Isc#S41000940,gnl|UG|Isc#S41098388,gnl|UG|Isc#S41127405,gnl|UG|Isc#S52438456,gnl|UG|Isc#S41118783
GO:0016023	cytoplasmic membrane-bounded vesicle	64 of 3164 in the list	74 of 3577 in the genome	1	gnl|UG|Isc#S52451878,gnl|UG|Isc#S52456630,gnl|UG|Isc#S52446059,gnl|UG|Isc#S52443550,gnl|UG|Isc#S41001568,gnl|UG|Isc#S41064459,gnl|UG|Isc#S41094398,gnl|UG|Isc#S41097654,gnl|UG|Isc#S52448455,gnl|UG|Isc#S52439965,gnl|UG|Isc#S41045512,gnl|UG|Isc#S52436917,gnl|UG|Isc#S52449010,gnl|UG|Isc#S41136086,gnl|UG|Isc#S41188771,gnl|UG|Isc#S52442420,gnl|UG|Isc#S52444322,gnl|UG|Isc#S52448456,gnl|UG|Isc#S52451215,…
GO:0000153	cytoplasmic ubiquitin ligase complex	2 of 3164 in the list	2 of 3577 in the genome	1	gnl|UG|Isc#S52452950,gnl|UG|Isc#S41088629
GO:0000346	transcription export complex	2 of 3164 in the list	2 of 3577 in the genome	1	gnl|UG|Isc#S41079767,gnl|UG|Isc#S52438534
GO:0000778	condensed nuclear chromosome kinetochore	2 of 3164 in the list	2 of 3577 in the genome	1	gnl|UG|Isc#S41156937,gnl|UG|Isc#S41131466
GO:0000780	condensed nuclear chromosome, centromeric region	2 of 3164 in the list	2 of 3577 in the genome	1	gnl|UG|Isc#S41156937,gnl|UG|Isc#S41131466
GO:0005678	chromatin assembly complex	2 of 3164 in the list	2 of 3577 in the genome	1	gnl|UG|Isc#S52456438,gnl|UG|Isc#S41062184
GO:0005700	polytene chromosome	2 of 3164 in the list	2 of 3577 in the genome	1	gnl|UG|Isc#S41000592,gnl|UG|Isc#S52450231
GO:0005758	mitochondrial intermembrane space	2 of 3164 in the list	2 of 3577 in the genome	1	gnl|UG|Isc#S41190324,gnl|UG|Isc#S41000624
GO:0005801	cis-Golgi network	2 of 3164 in the list	2 of 3577 in the genome	1	gnl|UG|Isc#S52453525,gnl|UG|Isc#S52436565
GO:0005913	cell-cell adherens junction	2 of 3164 in the list	2 of 3577 in the genome	1	gnl|UG|Isc#S52442551,gnl|UG|Isc#S52445728
GO:0005918	septate junction	2 of 3164 in the list	2 of 3577 in the genome	1	gnl|UG|Isc#S41182752,gnl|UG|Isc#S41088451
GO:0008278	cohesin complex	2 of 3164 in the list	2 of 3577 in the genome	1	gnl|UG|Isc#S41101614,gnl|UG|Isc#S52448194
GO:0016607	nuclear speck	2 of 3164 in the list	2 of 3577 in the genome	1	gnl|UG|Isc#S41000592,gnl|UG|Isc#S41181233
GO:0019897	extrinsic to plasma membrane	2 of 3164 in the list	2 of 3577 in the genome	1	gnl|UG|Isc#S52441657,gnl|UG|Isc#S52442551
GO:0019898	extrinsic to membrane	2 of 3164 in the list	2 of 3577 in the genome	1	gnl|UG|Isc#S52441657,gnl|UG|Isc#S52442551
GO:0030128	clathrin coat of endocytic vesicle	2 of 3164 in the list	2 of 3577 in the genome	1	gnl|UG|Isc#S52440146,gnl|UG|Isc#S52444342
GO:0030130	clathrin coat of trans-Golgi network vesicle	2 of 3164 in the list	2 of 3577 in the genome	1	gnl|UG|Isc#S41111359,gnl|UG|Isc#S52444342
GO:0030176	integral to endoplasmic reticulum membrane	2 of 3164 in the list	2 of 3577 in the genome	1	gnl|UG|Isc#S52453905,gnl|UG|Isc#S52447852
GO:0030313	cell envelope	2 of 3164 in the list	2 of 3577 in the genome	1	gnl|UG|Isc#S52445630,gnl|UG|Isc#S52441343
GO:0030426	growth cone	2 of 3164 in the list	2 of 3577 in the genome	1	gnl|UG|Isc#S52436572,gnl|UG|Isc#S52437139
GO:0030666	endocytic vesicle membrane	2 of 3164 in the list	2 of 3577 in the genome	1	gnl|UG|Isc#S52440146,gnl|UG|Isc#S52444342
GO:0030669	clathrin-coated endocytic vesicle membrane	2 of 3164 in the list	2 of 3577 in the genome	1	gnl|UG|Isc#S52440146,gnl|UG|Isc#S52444342
GO:0030863	cortical cytoskeleton	2 of 3164 in the list	2 of 3577 in the genome	1	gnl|UG|Isc#S52446076,gnl|UG|Isc#S52439399
GO:0030864	cortical actin cytoskeleton	2 of 3164 in the list	2 of 3577 in the genome	1	gnl|UG|Isc#S52446076,gnl|UG|Isc#S52439399
GO:0031301	integral to organelle membrane	2 of 3164 in the list	2 of 3577 in the genome	1	gnl|UG|Isc#S52453905,gnl|UG|Isc#S52447852
GO:0031371	ubiquitin conjugating enzyme complex	2 of 3164 in the list	2 of 3577 in the genome	1	gnl|UG|Isc#S41027426,gnl|UG|Isc#S52436489
GO:0031970	organelle envelope lumen	2 of 3164 in the list	2 of 3577 in the genome	1	gnl|UG|Isc#S41190324,gnl|UG|Isc#S41000624
GO:0043235	receptor complex	2 of 3164 in the list	2 of 3577 in the genome	1	gnl|UG|Isc#S52446663,gnl|UG|Isc#S41158239
GO:0044445	cytosolic part	2 of 3164 in the list	2 of 3577 in the genome	1	gnl|UG|Isc#S41186205,gnl|UG|Isc#S52445342
GO:0045120	pronucleus	2 of 3164 in the list	2 of 3577 in the genome	1	gnl|UG|Isc#S41008724,gnl|UG|Isc#S52450810
GO:0045261	proton-transporting ATP synthase complex, catalytic core F(1)	2 of 3164 in the list	2 of 3577 in the genome	1	gnl|UG|Isc#S40997714,gnl|UG|Isc#S41187039
GO:0045334	clathrin-coated endocytic vesicle	2 of 3164 in the list	2 of 3577 in the genome	1	gnl|UG|Isc#S52440146,gnl|UG|Isc#S52444342
GO:0070160	occluding junction	2 of 3164 in the list	2 of 3577 in the genome	1	gnl|UG|Isc#S41182752,gnl|UG|Isc#S41088451
GO:0034708	methyltransferase complex	12 of 3164 in the list	14 of 3577 in the genome	1	gnl|UG|Isc#S52445188,gnl|UG|Isc#S52454131,gnl|UG|Isc#S52437801,gnl|UG|Isc#S52456438,gnl|UG|Isc#S52442150,gnl|UG|Isc#S52450227,gnl|UG|Isc#S52443353,gnl|UG|Isc#S52444480,gnl|UG|Isc#S41003686,gnl|UG|Isc#S41001013,gnl|UG|Isc#S41081036,gnl|UG|Isc#S41062184
GO:0005743	mitochondrial inner membrane	43 of 3164 in the list	50 of 3577 in the genome	1	gnl|UG|Isc#S52455390,gnl|UG|Isc#S52444053,gnl|UG|Isc#S41171214,gnl|UG|Isc#S52449708,gnl|UG|Isc#S40998756,gnl|UG|Isc#S40999854,gnl|UG|Isc#S41188212,gnl|UG|Isc#S41103809,gnl|UG|Isc#S41000001,gnl|UG|Isc#S52441596,gnl|UG|Isc#S52444354,gnl|UG|Isc#S41122845,gnl|UG|Isc#S52445307,gnl|UG|Isc#S41003542,gnl|UG|Isc#S40997714,gnl|UG|Isc#S41000948,gnl|UG|Isc#S52438485,gnl|UG|Isc#S41000415,gnl|UG|Isc#S41158239,…
GO:0016585	chromatin remodeling complex	23 of 3164 in the list	27 of 3577 in the genome	1	gnl|UG|Isc#S52449642,gnl|UG|Isc#S52456947,gnl|UG|Isc#S41100988,gnl|UG|Isc#S41000025,gnl|UG|Isc#S52437801,gnl|UG|Isc#S52448646,gnl|UG|Isc#S52456438,gnl|UG|Isc#S52440236,gnl|UG|Isc#S41042825,gnl|UG|Isc#S41130663,gnl|UG|Isc#S41062184,gnl|UG|Isc#S41182697,gnl|UG|Isc#S41152438,gnl|UG|Isc#S52449430,gnl|UG|Isc#S52442311,gnl|UG|Isc#S41030968,gnl|UG|Isc#S41098388,gnl|UG|Isc#S41180810,gnl|UG|Isc#S52447436,…
GO:0005681	spliceosomal complex	48 of 3164 in the list	56 of 3577 in the genome	1	gnl|UG|Isc#S52437744,gnl|UG|Isc#S41153841,gnl|UG|Isc#S52446393,gnl|UG|Isc#S52454042,gnl|UG|Isc#S41001067,gnl|UG|Isc#S41092175,gnl|UG|Isc#S52441517,gnl|UG|Isc#S41134146,gnl|UG|Isc#S52442449,gnl|UG|Isc#S52440137,gnl|UG|Isc#S52454085,gnl|UG|Isc#S41110107,gnl|UG|Isc#S41123146,gnl|UG|Isc#S41183509,gnl|UG|Isc#S52455647,gnl|UG|Isc#S52448349,gnl|UG|Isc#S41116696,gnl|UG|Isc#S52440749,gnl|UG|Isc#S41085514,…
GO:0005938	cell cortex	6 of 3164 in the list	7 of 3577 in the genome	1	gnl|UG|Isc#S52454920,gnl|UG|Isc#S41081162,gnl|UG|Isc#S52453118,gnl|UG|Isc#S52446076,gnl|UG|Isc#S52453904,gnl|UG|Isc#S52439399
GO:0044448	cell cortex part	6 of 3164 in the list	7 of 3577 in the genome	1	gnl|UG|Isc#S52454920,gnl|UG|Isc#S41081162,gnl|UG|Isc#S52453118,gnl|UG|Isc#S52446076,gnl|UG|Isc#S52453904,gnl|UG|Isc#S52439399
GO:0005911	cell-cell junction	11 of 3164 in the list	13 of 3577 in the genome	1	gnl|UG|Isc#S52442551,gnl|UG|Isc#S52441285,gnl|UG|Isc#S41182752,gnl|UG|Isc#S52454872,gnl|UG|Isc#S41088451,gnl|UG|Isc#S52450014,gnl|UG|Isc#S41179661,gnl|UG|Isc#S52445728,gnl|UG|Isc#S41163255,gnl|UG|Isc#S41014509,gnl|UG|Isc#S52454869
GO:0016469	proton-transporting two-sector ATPase complex	28 of 3164 in the list	33 of 3577 in the genome	1	gnl|UG|Isc#S40998889,gnl|UG|Isc#S52441092,gnl|UG|Isc#S40998756,gnl|UG|Isc#S52437315,gnl|UG|Isc#S52448981,gnl|UG|Isc#S52438938,gnl|UG|Isc#S52441813,gnl|UG|Isc#S41002980,gnl|UG|Isc#S41000188,gnl|UG|Isc#S52444841,gnl|UG|Isc#S52455179,gnl|UG|Isc#S52438404,gnl|UG|Isc#S41000343,gnl|UG|Isc#S52444354,gnl|UG|Isc#S41122959,gnl|UG|Isc#S52445307,gnl|UG|Isc#S40997714,gnl|UG|Isc#S41000415,gnl|UG|Isc#S41052663,…
GO:0005777	peroxisome	22 of 3164 in the list	26 of 3577 in the genome	1	gnl|UG|Isc#S41140318,gnl|UG|Isc#S41180522,gnl|UG|Isc#S41155580,gnl|UG|Isc#S52451363,gnl|UG|Isc#S52438906,gnl|UG|Isc#S52453721,gnl|UG|Isc#S41134223,gnl|UG|Isc#S41080872,gnl|UG|Isc#S52438233,gnl|UG|Isc#S52445506,gnl|UG|Isc#S52441505,gnl|UG|Isc#S52443550,gnl|UG|Isc#S52438128,gnl|UG|Isc#S41062604,gnl|UG|Isc#S41071611,gnl|UG|Isc#S52456919,gnl|UG|Isc#S41111490,gnl|UG|Isc#S41093382,gnl|UG|Isc#S41178887,…
GO:0005819	spindle	27 of 3164 in the list	32 of 3577 in the genome	1	gnl|UG|Isc#S41117441,gnl|UG|Isc#S41056281,gnl|UG|Isc#S52448377,gnl|UG|Isc#S52438537,gnl|UG|Isc#S41067330,gnl|UG|Isc#S41143708,gnl|UG|Isc#S52439728,gnl|UG|Isc#S40998423,gnl|UG|Isc#S41131466,gnl|UG|Isc#S52443173,gnl|UG|Isc#S52448194,gnl|UG|Isc#S52441848,gnl|UG|Isc#S52456515,gnl|UG|Isc#S52447482,gnl|UG|Isc#S41156937,gnl|UG|Isc#S52452526,gnl|UG|Isc#S41104089,gnl|UG|Isc#S52456697,gnl|UG|Isc#S52440977,…
GO:0005874	microtubule	10 of 3164 in the list	12 of 3577 in the genome	1	gnl|UG|Isc#S41095144,gnl|UG|Isc#S52441685,gnl|UG|Isc#S41017295,gnl|UG|Isc#S52437194,gnl|UG|Isc#S41100931,gnl|UG|Isc#S41080176,gnl|UG|Isc#S52454766,gnl|UG|Isc#S41099760,gnl|UG|Isc#S52438589,gnl|UG|Isc#S41085810
GO:0035097	histone methyltransferase complex	10 of 3164 in the list	12 of 3577 in the genome	1	gnl|UG|Isc#S52445188,gnl|UG|Isc#S52454131,gnl|UG|Isc#S52437801,gnl|UG|Isc#S52442150,gnl|UG|Isc#S52450227,gnl|UG|Isc#S52443353,gnl|UG|Isc#S52444480,gnl|UG|Isc#S41003686,gnl|UG|Isc#S41001013,gnl|UG|Isc#S41081036
GO:0005657	replication fork	5 of 3164 in the list	6 of 3577 in the genome	1	gnl|UG|Isc#S52444498,gnl|UG|Isc#S52454923,gnl|UG|Isc#S52441867,gnl|UG|Isc#S41000364,gnl|UG|Isc#S52452671
GO:0005778	peroxisomal membrane	5 of 3164 in the list	6 of 3577 in the genome	1	gnl|UG|Isc#S41180522,gnl|UG|Isc#S41033109,gnl|UG|Isc#S41155580,gnl|UG|Isc#S52441505,gnl|UG|Isc#S41111490
GO:0030424	axon	5 of 3164 in the list	6 of 3577 in the genome	1	gnl|UG|Isc#S52451970,gnl|UG|Isc#S52442296,gnl|UG|Isc#S52451653,gnl|UG|Isc#S52452159,gnl|UG|Isc#S52446059
GO:0031010	ISWI complex	5 of 3164 in the list	6 of 3577 in the genome	1	gnl|UG|Isc#S52456438,gnl|UG|Isc#S52440236,gnl|UG|Isc#S52437801,gnl|UG|Isc#S41062184,gnl|UG|Isc#S52447436
GO:0031231	intrinsic to peroxisomal membrane	5 of 3164 in the list	6 of 3577 in the genome	1	gnl|UG|Isc#S41180522,gnl|UG|Isc#S41033109,gnl|UG|Isc#S41155580,gnl|UG|Isc#S52441505,gnl|UG|Isc#S41111490
GO:0031903	microbody membrane	5 of 3164 in the list	6 of 3577 in the genome	1	gnl|UG|Isc#S41180522,gnl|UG|Isc#S41033109,gnl|UG|Isc#S41155580,gnl|UG|Isc#S52441505,gnl|UG|Isc#S41111490
GO:0045239	tricarboxylic acid cycle enzyme complex	5 of 3164 in the list	6 of 3577 in the genome	1	gnl|UG|Isc#S52438025,gnl|UG|Isc#S52439300,gnl|UG|Isc#S52452805,gnl|UG|Isc#S52439407,gnl|UG|Isc#S52438448
GO:0031012	extracellular matrix	20 of 3164 in the list	24 of 3577 in the genome	1	gnl|UG|Isc#S41157062,gnl|UG|Isc#S52439831,gnl|UG|Isc#S41116856,gnl|UG|Isc#S41183912,gnl|UG|Isc#S41178825,gnl|UG|Isc#S41120551,gnl|UG|Isc#S52448194,gnl|UG|Isc#S41029119,gnl|UG|Isc#S41168724,gnl|UG|Isc#S52444439,gnl|UG|Isc#S41017546,gnl|UG|Isc#S41150314,gnl|UG|Isc#S41025877,gnl|UG|Isc#S52454127,gnl|UG|Isc#S41123638,gnl|UG|Isc#S52448808,gnl|UG|Isc#S41167586,gnl|UG|Isc#S41029460,gnl|UG|Isc#S41045646,…
GO:0005770	late endosome	9 of 3164 in the list	11 of 3577 in the genome	1	gnl|UG|Isc#S52451215,gnl|UG|Isc#S52455876,gnl|UG|Isc#S41101747,gnl|UG|Isc#S52450649,gnl|UG|Isc#S41056533,gnl|UG|Isc#S40999551,gnl|UG|Isc#S52448720,gnl|UG|Isc#S41067473,gnl|UG|Isc#S41120328
GO:0031300	intrinsic to organelle membrane	25 of 3164 in the list	30 of 3577 in the genome	1	gnl|UG|Isc#S41180522,gnl|UG|Isc#S52447852,gnl|UG|Isc#S41167723,gnl|UG|Isc#S41155580,gnl|UG|Isc#S52437941,gnl|UG|Isc#S52449708,gnl|UG|Isc#S52439094,gnl|UG|Isc#S41158281,gnl|UG|Isc#S41188212,gnl|UG|Isc#S41000333,gnl|UG|Isc#S52454794,gnl|UG|Isc#S52450299,gnl|UG|Isc#S52448969,gnl|UG|Isc#S52439337,gnl|UG|Isc#S52441505,gnl|UG|Isc#S41184131,gnl|UG|Isc#S52439243,gnl|UG|Isc#S52453961,gnl|UG|Isc#S52451038,…
GO:0031227	intrinsic to endoplasmic reticulum membrane	14 of 3164 in the list	17 of 3577 in the genome	1	gnl|UG|Isc#S52447852,gnl|UG|Isc#S41167723,gnl|UG|Isc#S52437941,gnl|UG|Isc#S52439094,gnl|UG|Isc#S52439243,gnl|UG|Isc#S52451038,gnl|UG|Isc#S52453905,gnl|UG|Isc#S41158281,gnl|UG|Isc#S52440950,gnl|UG|Isc#S41000333,gnl|UG|Isc#S41175618,gnl|UG|Isc#S52454794,gnl|UG|Isc#S52448969,gnl|UG|Isc#S41184131
GO:0005741	mitochondrial outer membrane	4 of 3164 in the list	5 of 3577 in the genome	1	gnl|UG|Isc#S52449347,gnl|UG|Isc#S52453961,gnl|UG|Isc#S41075284,gnl|UG|Isc#S41080959
GO:0005791	rough endoplasmic reticulum	4 of 3164 in the list	5 of 3577 in the genome	1	gnl|UG|Isc#S52444829,gnl|UG|Isc#S52451285,gnl|UG|Isc#S41090431,gnl|UG|Isc#S41016945
GO:0019867	outer membrane	4 of 3164 in the list	5 of 3577 in the genome	1	gnl|UG|Isc#S52449347,gnl|UG|Isc#S52453961,gnl|UG|Isc#S41075284,gnl|UG|Isc#S41080959
GO:0030867	rough endoplasmic reticulum membrane	4 of 3164 in the list	5 of 3577 in the genome	1	gnl|UG|Isc#S52444829,gnl|UG|Isc#S52451285,gnl|UG|Isc#S41090431,gnl|UG|Isc#S41016945
GO:0031968	organelle outer membrane	4 of 3164 in the list	5 of 3577 in the genome	1	gnl|UG|Isc#S52449347,gnl|UG|Isc#S52453961,gnl|UG|Isc#S41075284,gnl|UG|Isc#S41080959
GO:0043025	neuronal cell body	4 of 3164 in the list	5 of 3577 in the genome	1	gnl|UG|Isc#S52448708,gnl|UG|Isc#S41103074,gnl|UG|Isc#S52452159,gnl|UG|Isc#S41171498
GO:0044456	synapse part	4 of 3164 in the list	5 of 3577 in the genome	1	gnl|UG|Isc#S41018533,gnl|UG|Isc#S52449010,gnl|UG|Isc#S41045512,gnl|UG|Isc#S41081518
GO:0030532	small nuclear ribonucleoprotein complex	13 of 3164 in the list	16 of 3577 in the genome	1	gnl|UG|Isc#S41110107,gnl|UG|Isc#S40999998,gnl|UG|Isc#S52446393,gnl|UG|Isc#S41001067,gnl|UG|Isc#S41092175,gnl|UG|Isc#S40999363,gnl|UG|Isc#S52440749,gnl|UG|Isc#S52441370,gnl|UG|Isc#S41085514,gnl|UG|Isc#S52453341,gnl|UG|Isc#S52446587,gnl|UG|Isc#S41176036,gnl|UG|Isc#S52443950
GO:0030425	dendrite	8 of 3164 in the list	10 of 3577 in the genome	1	gnl|UG|Isc#S52456801,gnl|UG|Isc#S41063223,gnl|UG|Isc#S52447900,gnl|UG|Isc#S41105805,gnl|UG|Isc#S41141465,gnl|UG|Isc#S52442461,gnl|UG|Isc#S52444480,gnl|UG|Isc#S41171602
GO:0044455	mitochondrial membrane part	33 of 3164 in the list	40 of 3577 in the genome	1	gnl|UG|Isc#S52455390,gnl|UG|Isc#S52444053,gnl|UG|Isc#S41171214,gnl|UG|Isc#S52449708,gnl|UG|Isc#S40998756,gnl|UG|Isc#S40999854,gnl|UG|Isc#S41188212,gnl|UG|Isc#S41103809,gnl|UG|Isc#S41000001,gnl|UG|Isc#S52444354,gnl|UG|Isc#S41122845,gnl|UG|Isc#S52445307,gnl|UG|Isc#S41003542,gnl|UG|Isc#S40997714,gnl|UG|Isc#S41000948,gnl|UG|Isc#S41000415,gnl|UG|Isc#S52453718,gnl|UG|Isc#S41002571,gnl|UG|Isc#S40998889,…
GO:0044463	cell projection part	7 of 3164 in the list	9 of 3577 in the genome	1	gnl|UG|Isc#S52448377,gnl|UG|Isc#S52451970,gnl|UG|Isc#S52442296,gnl|UG|Isc#S52451653,gnl|UG|Isc#S52436572,gnl|UG|Isc#S52442992,gnl|UG|Isc#S52437139
GO:0070469	respiratory chain	21 of 3164 in the list	26 of 3577 in the genome	1	gnl|UG|Isc#S52455390,gnl|UG|Isc#S52444053,gnl|UG|Isc#S41171214,gnl|UG|Isc#S41000941,gnl|UG|Isc#S52437433,gnl|UG|Isc#S40999854,gnl|UG|Isc#S41002782,gnl|UG|Isc#S40998901,gnl|UG|Isc#S41103809,gnl|UG|Isc#S41167333,gnl|UG|Isc#S41000001,gnl|UG|Isc#S41122845,gnl|UG|Isc#S41003542,gnl|UG|Isc#S41082026,gnl|UG|Isc#S41002521,gnl|UG|Isc#S41107614,gnl|UG|Isc#S40998574,gnl|UG|Isc#S41000948,gnl|UG|Isc#S52453718,…
GO:0005578	proteinaceous extracellular matrix	11 of 3164 in the list	14 of 3577 in the genome	1	gnl|UG|Isc#S41116856,gnl|UG|Isc#S41025877,gnl|UG|Isc#S41178825,gnl|UG|Isc#S52448808,gnl|UG|Isc#S52448194,gnl|UG|Isc#S41029119,gnl|UG|Isc#S41167586,gnl|UG|Isc#S41029460,gnl|UG|Isc#S52450903,gnl|UG|Isc#S41045646,gnl|UG|Isc#S41168724
GO:0000314	organellar small ribosomal subunit	3 of 3164 in the list	4 of 3577 in the genome	1	gnl|UG|Isc#S52456365,gnl|UG|Isc#S40997090,gnl|UG|Isc#S52447779
GO:0000808	origin recognition complex	3 of 3164 in the list	4 of 3577 in the genome	1	gnl|UG|Isc#S52437824,gnl|UG|Isc#S52455700,gnl|UG|Isc#S52436616
GO:0033267	axon part	3 of 3164 in the list	4 of 3577 in the genome	1	gnl|UG|Isc#S52451970,gnl|UG|Isc#S52442296,gnl|UG|Isc#S52451653
GO:0048500	signal recognition particle	3 of 3164 in the list	4 of 3577 in the genome	1	gnl|UG|Isc#S41067259,gnl|UG|Isc#S41166278,gnl|UG|Isc#S52450465
GO:0005622	intracellular	2338 of 3164 in the list	2657 of 3577 in the genome	1	gnl|UG|Isc#S41180522,gnl|UG|Isc#S52437744,gnl|UG|Isc#S52438812,gnl|UG|Isc#S52449119,gnl|UG|Isc#S41186909,gnl|UG|Isc#S41095650,gnl|UG|Isc#S41024454,gnl|UG|Isc#S40999363,gnl|UG|Isc#S41098219,gnl|UG|Isc#S41029119,gnl|UG|Isc#S52446571,gnl|UG|Isc#S52450012,gnl|UG|Isc#S41052248,gnl|UG|Isc#S41075939,gnl|UG|Isc#S52452086,gnl|UG|Isc#S41138602,gnl|UG|Isc#S52455776,gnl|UG|Isc#S41174922,gnl|UG|Isc#S52455023,…
GO:0044424	intracellular part	2310 of 3164 in the list	2626 of 3577 in the genome	1	gnl|UG|Isc#S41180522,gnl|UG|Isc#S52437744,gnl|UG|Isc#S52438812,gnl|UG|Isc#S52449119,gnl|UG|Isc#S41186909,gnl|UG|Isc#S41095650,gnl|UG|Isc#S41024454,gnl|UG|Isc#S40999363,gnl|UG|Isc#S41098219,gnl|UG|Isc#S41029119,gnl|UG|Isc#S52446571,gnl|UG|Isc#S52450012,gnl|UG|Isc#S41052248,gnl|UG|Isc#S41075939,gnl|UG|Isc#S52452086,gnl|UG|Isc#S41138602,gnl|UG|Isc#S52455776,gnl|UG|Isc#S41174922,gnl|UG|Isc#S52455023,…
GO:0033178	proton-transporting two-sector ATPase complex, catalytic domain	6 of 3164 in the list	8 of 3577 in the genome	1	gnl|UG|Isc#S41122959,gnl|UG|Isc#S40997714,gnl|UG|Isc#S52445307,gnl|UG|Isc#S41000316,gnl|UG|Isc#S41187039,gnl|UG|Isc#S52444354
GO:0031975	envelope	165 of 3164 in the list	194 of 3577 in the genome	1	gnl|UG|Isc#S41180522,gnl|UG|Isc#S52448386,gnl|UG|Isc#S52448708,gnl|UG|Isc#S52438478,gnl|UG|Isc#S52436810,gnl|UG|Isc#S52455390,gnl|UG|Isc#S52444053,gnl|UG|Isc#S52456802,gnl|UG|Isc#S40998756,gnl|UG|Isc#S52446585,gnl|UG|Isc#S41000624,gnl|UG|Isc#S41188212,gnl|UG|Isc#S52450299,gnl|UG|Isc#S52450012,gnl|UG|Isc#S52444354,gnl|UG|Isc#S41011038,gnl|UG|Isc#S52441756,gnl|UG|Isc#S41003542,gnl|UG|Isc#S52445300,…
GO:0005746	mitochondrial respiratory chain	19 of 3164 in the list	24 of 3577 in the genome	1	gnl|UG|Isc#S52455390,gnl|UG|Isc#S52444053,gnl|UG|Isc#S41171214,gnl|UG|Isc#S41000941,gnl|UG|Isc#S52437433,gnl|UG|Isc#S40999854,gnl|UG|Isc#S41002782,gnl|UG|Isc#S40998901,gnl|UG|Isc#S41103809,gnl|UG|Isc#S41167333,gnl|UG|Isc#S41000001,gnl|UG|Isc#S41122845,gnl|UG|Isc#S41003542,gnl|UG|Isc#S41002521,gnl|UG|Isc#S41107614,gnl|UG|Isc#S40998574,gnl|UG|Isc#S41000948,gnl|UG|Isc#S52453718,gnl|UG|Isc#S41003955
GO:0015934	large ribosomal subunit	19 of 3164 in the list	24 of 3577 in the genome	1	gnl|UG|Isc#S52441804,gnl|UG|Isc#S41120077,gnl|UG|Isc#S52450591,gnl|UG|Isc#S41061717,gnl|UG|Isc#S41000586,gnl|UG|Isc#S41139207,gnl|UG|Isc#S40998129,gnl|UG|Isc#S41056171,gnl|UG|Isc#S40998833,gnl|UG|Isc#S41032844,gnl|UG|Isc#S41128447,gnl|UG|Isc#S41173228,gnl|UG|Isc#S41058793,gnl|UG|Isc#S41110749,gnl|UG|Isc#S52438849,gnl|UG|Isc#S41079145,gnl|UG|Isc#S41178017,gnl|UG|Isc#S41097327,gnl|UG|Isc#S52444446
GO:0031967	organelle envelope	163 of 3164 in the list	192 of 3577 in the genome	1	gnl|UG|Isc#S41180522,gnl|UG|Isc#S52448386,gnl|UG|Isc#S52448708,gnl|UG|Isc#S52438478,gnl|UG|Isc#S52436810,gnl|UG|Isc#S52455390,gnl|UG|Isc#S52444053,gnl|UG|Isc#S52456802,gnl|UG|Isc#S40998756,gnl|UG|Isc#S52446585,gnl|UG|Isc#S41000624,gnl|UG|Isc#S41188212,gnl|UG|Isc#S52450299,gnl|UG|Isc#S52450012,gnl|UG|Isc#S52444354,gnl|UG|Isc#S41011038,gnl|UG|Isc#S52441756,gnl|UG|Isc#S41003542,gnl|UG|Isc#S52445300,…
GO:0031090	organelle membrane	280 of 3164 in the list	327 of 3577 in the genome	1	gnl|UG|Isc#S41180522,gnl|UG|Isc#S52448708,gnl|UG|Isc#S52438478,gnl|UG|Isc#S52455390,gnl|UG|Isc#S41006595,gnl|UG|Isc#S52446585,gnl|UG|Isc#S41188212,gnl|UG|Isc#S52450299,gnl|UG|Isc#S41011038,gnl|UG|Isc#S41003542,gnl|UG|Isc#S52445300,gnl|UG|Isc#S41033109,gnl|UG|Isc#S41175618,gnl|UG|Isc#S52447913,gnl|UG|Isc#S52442420,gnl|UG|Isc#S52447900,gnl|UG|Isc#S41090431,gnl|UG|Isc#S41018533,gnl|UG|Isc#S40998780,…
GO:0005813	centrosome	5 of 3164 in the list	7 of 3577 in the genome	1	gnl|UG|Isc#S41110633,gnl|UG|Isc#S52456802,gnl|UG|Isc#S52455950,gnl|UG|Isc#S52456947,gnl|UG|Isc#S41062451
GO:0008021	synaptic vesicle	2 of 3164 in the list	3 of 3577 in the genome	1	gnl|UG|Isc#S52449010,gnl|UG|Isc#S41045512
GO:0030062	mitochondrial tricarboxylic acid cycle enzyme complex	2 of 3164 in the list	3 of 3577 in the genome	1	gnl|UG|Isc#S52438025,gnl|UG|Isc#S52439407
GO:0031228	intrinsic to Golgi membrane	2 of 3164 in the list	3 of 3577 in the genome	1	gnl|UG|Isc#S41175618,gnl|UG|Isc#S52437251
GO:0031902	late endosome membrane	2 of 3164 in the list	3 of 3577 in the genome	1	gnl|UG|Isc#S41101747,gnl|UG|Isc#S41056533
GO:0042575	DNA polymerase complex	2 of 3164 in the list	3 of 3577 in the genome	1	gnl|UG|Isc#S41096552,gnl|UG|Isc#S52439598
GO:0071256	translocon complex	2 of 3164 in the list	3 of 3577 in the genome	1	gnl|UG|Isc#S52451285,gnl|UG|Isc#S41016945
GO:0032991	macromolecular complex	780 of 3164 in the list	899 of 3577 in the genome	1	gnl|UG|Isc#S52437744,gnl|UG|Isc#S52456401,gnl|UG|Isc#S41115639,gnl|UG|Isc#S52454042,gnl|UG|Isc#S41005848,gnl|UG|Isc#S52453033,gnl|UG|Isc#S41095650,gnl|UG|Isc#S52456510,gnl|UG|Isc#S40999363,gnl|UG|Isc#S52441517,gnl|UG|Isc#S41134146,gnl|UG|Isc#S41029119,gnl|UG|Isc#S52446571,gnl|UG|Isc#S52450012,gnl|UG|Isc#S41000414,gnl|UG|Isc#S52456683,gnl|UG|Isc#S52455615,gnl|UG|Isc#S52437128,gnl|UG|Isc#S52441240,…
GO:0048770	pigment granule	8 of 3164 in the list	11 of 3577 in the genome	1	gnl|UG|Isc#S52455600,gnl|UG|Isc#S52456630,gnl|UG|Isc#S41097654,gnl|UG|Isc#S52439243,gnl|UG|Isc#S52446059,gnl|UG|Isc#S41026116,gnl|UG|Isc#S52443170,gnl|UG|Isc#S41001568
GO:0005840	ribosome	62 of 3164 in the list	76 of 3577 in the genome	1	gnl|UG|Isc#S41000955,gnl|UG|Isc#S41081814,gnl|UG|Isc#S41045992,gnl|UG|Isc#S41131760,gnl|UG|Isc#S40997900,gnl|UG|Isc#S52446324,gnl|UG|Isc#S41049794,gnl|UG|Isc#S41037534,gnl|UG|Isc#S41107225,gnl|UG|Isc#S52441804,gnl|UG|Isc#S41000951,gnl|UG|Isc#S41165069,gnl|UG|Isc#S41000586,gnl|UG|Isc#S40996288,gnl|UG|Isc#S41029119,gnl|UG|Isc#S52438805,gnl|UG|Isc#S40998129,gnl|UG|Isc#S41100203,gnl|UG|Isc#S52452126,…
GO:0010008	endosome membrane	4 of 3164 in the list	6 of 3577 in the genome	1	gnl|UG|Isc#S52448720,gnl|UG|Isc#S41138603,gnl|UG|Isc#S41101747,gnl|UG|Isc#S41056533
GO:0044440	endosomal part	4 of 3164 in the list	6 of 3577 in the genome	1	gnl|UG|Isc#S52448720,gnl|UG|Isc#S41138603,gnl|UG|Isc#S41101747,gnl|UG|Isc#S41056533
GO:0005623	cell	3071 of 3164 in the list	3478 of 3577 in the genome	1	gnl|UG|Isc#S41180522,gnl|UG|Isc#S52437744,gnl|UG|Isc#S52454703,gnl|UG|Isc#S52438812,gnl|UG|Isc#S52449119,gnl|UG|Isc#S41186909,gnl|UG|Isc#S41095650,gnl|UG|Isc#S41002942,gnl|UG|Isc#S52436518,gnl|UG|Isc#S41024454,gnl|UG|Isc#S40999363,gnl|UG|Isc#S41098219,gnl|UG|Isc#S41029119,gnl|UG|Isc#S52446571,gnl|UG|Isc#S52450012,gnl|UG|Isc#S41052248,gnl|UG|Isc#S41075939,gnl|UG|Isc#S41015961,gnl|UG|Isc#S52452086,…
GO:0044464	cell part	3071 of 3164 in the list	3478 of 3577 in the genome	1	gnl|UG|Isc#S41180522,gnl|UG|Isc#S52437744,gnl|UG|Isc#S52454703,gnl|UG|Isc#S52438812,gnl|UG|Isc#S52449119,gnl|UG|Isc#S41186909,gnl|UG|Isc#S41095650,gnl|UG|Isc#S41002942,gnl|UG|Isc#S52436518,gnl|UG|Isc#S41024454,gnl|UG|Isc#S40999363,gnl|UG|Isc#S41098219,gnl|UG|Isc#S41029119,gnl|UG|Isc#S52446571,gnl|UG|Isc#S52450012,gnl|UG|Isc#S41052248,gnl|UG|Isc#S41075939,gnl|UG|Isc#S41015961,gnl|UG|Isc#S52452086,…
GO:0005839	proteasome core complex	7 of 3164 in the list	10 of 3577 in the genome	1	gnl|UG|Isc#S41048977,gnl|UG|Isc#S41006581,gnl|UG|Isc#S40996307,gnl|UG|Isc#S41012967,gnl|UG|Isc#S52446088,gnl|UG|Isc#S41137785,gnl|UG|Isc#S41090449
GO:0015935	small ribosomal subunit	30 of 3164 in the list	39 of 3577 in the genome	1	gnl|UG|Isc#S41000955,gnl|UG|Isc#S41045992,gnl|UG|Isc#S41131760,gnl|UG|Isc#S40997900,gnl|UG|Isc#S41169387,gnl|UG|Isc#S41049794,gnl|UG|Isc#S41037534,gnl|UG|Isc#S41107225,gnl|UG|Isc#S41074727,gnl|UG|Isc#S41172637,gnl|UG|Isc#S41000951,gnl|UG|Isc#S41165069,gnl|UG|Isc#S40997090,gnl|UG|Isc#S41029119,gnl|UG|Isc#S40996288,gnl|UG|Isc#S41033825,gnl|UG|Isc#S41100203,gnl|UG|Isc#S41106648,gnl|UG|Isc#S41184648,…
GO:0030139	endocytic vesicle	8 of 3164 in the list	12 of 3577 in the genome	1	gnl|UG|Isc#S52440146,gnl|UG|Isc#S52451215,gnl|UG|Isc#S52456630,gnl|UG|Isc#S52444342,gnl|UG|Isc#S52443170,gnl|UG|Isc#S41122037,gnl|UG|Isc#S41054497,gnl|UG|Isc#S52443550
GO:0005604	basement membrane	2 of 3164 in the list	4 of 3577 in the genome	1	gnl|UG|Isc#S41167586,gnl|UG|Isc#S41168724
GO:0044420	extracellular matrix part	4 of 3164 in the list	7 of 3577 in the genome	1	gnl|UG|Isc#S52448808,gnl|UG|Isc#S41167586,gnl|UG|Isc#S41116856,gnl|UG|Isc#S41168724
GO:0033279	ribosomal subunit	49 of 3164 in the list	63 of 3577 in the genome	1	gnl|UG|Isc#S41000955,gnl|UG|Isc#S41045992,gnl|UG|Isc#S41131760,gnl|UG|Isc#S40997900,gnl|UG|Isc#S41049794,gnl|UG|Isc#S41037534,gnl|UG|Isc#S41107225,gnl|UG|Isc#S52441804,gnl|UG|Isc#S41000951,gnl|UG|Isc#S41165069,gnl|UG|Isc#S41000586,gnl|UG|Isc#S40996288,gnl|UG|Isc#S41029119,gnl|UG|Isc#S40998129,gnl|UG|Isc#S41100203,gnl|UG|Isc#S40998833,gnl|UG|Isc#S41106648,gnl|UG|Isc#S52456365,gnl|UG|Isc#S52447779,…
GO:0000152	nuclear ubiquitin ligase complex	3 of 3164 in the list	6 of 3577 in the genome	1	gnl|UG|Isc#S41077333,gnl|UG|Isc#S41067330,gnl|UG|Isc#S52440977
GO:0019866	organelle inner membrane	101 of 3164 in the list	126 of 3577 in the genome	1	gnl|UG|Isc#S41180522,gnl|UG|Isc#S52448386,gnl|UG|Isc#S41073322,gnl|UG|Isc#S52448708,gnl|UG|Isc#S52438478,gnl|UG|Isc#S52436810,gnl|UG|Isc#S52455390,gnl|UG|Isc#S52444053,gnl|UG|Isc#S41155580,gnl|UG|Isc#S52449708,gnl|UG|Isc#S40998756,gnl|UG|Isc#S52453413,gnl|UG|Isc#S52442705,gnl|UG|Isc#S52446585,gnl|UG|Isc#S40999854,gnl|UG|Isc#S41000624,gnl|UG|Isc#S52438122,gnl|UG|Isc#S41136964,gnl|UG|Isc#S52438690,…
GO:0000922	spindle pole	2 of 3164 in the list	5 of 3577 in the genome	1	gnl|UG|Isc#S41104089,gnl|UG|Isc#S41165134
GO:0030529	ribonucleoprotein complex	239 of 3164 in the list	299 of 3577 in the genome	1	gnl|UG|Isc#S52437744,gnl|UG|Isc#S52446062,gnl|UG|Isc#S52456401,gnl|UG|Isc#S41067259,gnl|UG|Isc#S52454042,gnl|UG|Isc#S41001067,gnl|UG|Isc#S41095650,gnl|UG|Isc#S40999363,gnl|UG|Isc#S52441517,gnl|UG|Isc#S41165069,gnl|UG|Isc#S41134146,gnl|UG|Isc#S41029119,gnl|UG|Isc#S41125349,gnl|UG|Isc#S52440137,gnl|UG|Isc#S52452126,gnl|UG|Isc#S41000414,gnl|UG|Isc#S41148134,gnl|UG|Isc#S41012813,gnl|UG|Isc#S41165564,…
