# Supplementary material for: Comparative analysis of microRNA profiles between wild and cultured Haemaphysalis longicornis (Acari, Ixodidae) ticks
Source: Parasite. 2019 Mar 26;26:18. doi: 10.1051/parasite/2019018 (PMC6436478; doi:10.1051/parasite/2019018)
Supplement: Supplementary Material 6 — GO characteristics described for novel miRNAs. Accession numbers for GO and ontology terms and potential sites are provided for the target genes of novel miRNAs. The GO classification provides all analysis terms that are significantly enriched in the predicted target gene candidates of novel miRNAs compared to a reference gene background. [file parasite-26-18-s6.zip › HLWS_F.txt]

GO:0016773	phosphotransferase activity, alcohol group as acceptor	167 of 4621 in the list	176 of 5262 in the genome	0.62579	gnl|UG|Isc#S41017768,gnl|UG|Isc#S52437744,gnl|UG|Isc#S52446274,gnl|UG|Isc#S52446064,gnl|UG|Isc#S52437724,gnl|UG|Isc#S52449119,gnl|UG|Isc#S52453033,gnl|UG|Isc#S41088451,gnl|UG|Isc#S40998976,gnl|UG|Isc#S41040241,gnl|UG|Isc#S52446571,gnl|UG|Isc#S52452127,gnl|UG|Isc#S52456515,gnl|UG|Isc#S52441756,gnl|UG|Isc#S52445188,gnl|UG|Isc#S41068120,gnl|UG|Isc#S41176020,gnl|UG|Isc#S41149336,gnl|UG|Isc#S41144897,…
GO:0004672	protein kinase activity	151 of 4621 in the list	159 of 5262 in the genome	0.96994	gnl|UG|Isc#S41017768,gnl|UG|Isc#S52437744,gnl|UG|Isc#S52446274,gnl|UG|Isc#S52446064,gnl|UG|Isc#S52437724,gnl|UG|Isc#S52449119,gnl|UG|Isc#S52453033,gnl|UG|Isc#S41088451,gnl|UG|Isc#S40998976,gnl|UG|Isc#S41040241,gnl|UG|Isc#S52446571,gnl|UG|Isc#S52452127,gnl|UG|Isc#S52456515,gnl|UG|Isc#S52441756,gnl|UG|Isc#S52445188,gnl|UG|Isc#S41068120,gnl|UG|Isc#S41176020,gnl|UG|Isc#S41144897,gnl|UG|Isc#S52454012,…
GO:0043169	cation binding	871 of 4621 in the list	965 of 5262 in the genome	1	gnl|UG|Isc#S52437373,gnl|UG|Isc#S52439798,gnl|UG|Isc#S52438812,gnl|UG|Isc#S41056953,gnl|UG|Isc#S41106190,gnl|UG|Isc#S52442739,gnl|UG|Isc#S41120386,gnl|UG|Isc#S40999363,gnl|UG|Isc#S41091365,gnl|UG|Isc#S41188212,gnl|UG|Isc#S41075939,gnl|UG|Isc#S41107930,gnl|UG|Isc#S41096484,gnl|UG|Isc#S41085454,gnl|UG|Isc#S52452086,gnl|UG|Isc#S52446067,gnl|UG|Isc#S41048790,gnl|UG|Isc#S52455023,gnl|UG|Isc#S41106259,…
GO:0016628	oxidoreductase activity, acting on the CH-CH group of donors, NAD or NADP as acceptor	93 of 4621 in the list	97 of 5262 in the genome	1	gnl|UG|Isc#S52439726,gnl|UG|Isc#S52453103,gnl|UG|Isc#S52452619,gnl|UG|Isc#S41013790,gnl|UG|Isc#S52456802,gnl|UG|Isc#S41101943,gnl|UG|Isc#S41046149,gnl|UG|Isc#S52456232,gnl|UG|Isc#S52443500,gnl|UG|Isc#S41107930,gnl|UG|Isc#S41031364,gnl|UG|Isc#S52441939,gnl|UG|Isc#S52448971,gnl|UG|Isc#S41071883,gnl|UG|Isc#S52441756,gnl|UG|Isc#S41072010,gnl|UG|Isc#S41183607,gnl|UG|Isc#S52441906,gnl|UG|Isc#S52442382,…
GO:0046872	metal ion binding	777 of 4621 in the list	860 of 5262 in the genome	1	gnl|UG|Isc#S52437373,gnl|UG|Isc#S52439798,gnl|UG|Isc#S52438812,gnl|UG|Isc#S41056953,gnl|UG|Isc#S41106190,gnl|UG|Isc#S52442739,gnl|UG|Isc#S40999363,gnl|UG|Isc#S41091365,gnl|UG|Isc#S41075939,gnl|UG|Isc#S41107930,gnl|UG|Isc#S41096484,gnl|UG|Isc#S41085454,gnl|UG|Isc#S52452086,gnl|UG|Isc#S52446067,gnl|UG|Isc#S41048790,gnl|UG|Isc#S52455023,gnl|UG|Isc#S41106259,gnl|UG|Isc#S52436812,gnl|UG|Isc#S52442461,…
GO:0043167	ion binding	921 of 4621 in the list	1023 of 5262 in the genome	1	gnl|UG|Isc#S52437373,gnl|UG|Isc#S52439798,gnl|UG|Isc#S52438812,gnl|UG|Isc#S41056953,gnl|UG|Isc#S41106190,gnl|UG|Isc#S52442739,gnl|UG|Isc#S41120386,gnl|UG|Isc#S40999363,gnl|UG|Isc#S41091365,gnl|UG|Isc#S41188212,gnl|UG|Isc#S41075939,gnl|UG|Isc#S41107930,gnl|UG|Isc#S41096484,gnl|UG|Isc#S41085454,gnl|UG|Isc#S52452086,gnl|UG|Isc#S52446067,gnl|UG|Isc#S41048790,gnl|UG|Isc#S52455023,gnl|UG|Isc#S41106259,…
GO:0046914	transition metal ion binding	589 of 4621 in the list	650 of 5262 in the genome	1	gnl|UG|Isc#S52437373,gnl|UG|Isc#S41056953,gnl|UG|Isc#S41106190,gnl|UG|Isc#S40999363,gnl|UG|Isc#S41091365,gnl|UG|Isc#S41075939,gnl|UG|Isc#S41096484,gnl|UG|Isc#S41085454,gnl|UG|Isc#S52452086,gnl|UG|Isc#S52446067,gnl|UG|Isc#S52455023,gnl|UG|Isc#S41106259,gnl|UG|Isc#S52436812,gnl|UG|Isc#S52442461,gnl|UG|Isc#S52455129,gnl|UG|Isc#S41166866,gnl|UG|Isc#S52447913,gnl|UG|Isc#S52455736,gnl|UG|Isc#S52455632,…
GO:0016627	oxidoreductase activity, acting on the CH-CH group of donors	110 of 4621 in the list	117 of 5262 in the genome	1	gnl|UG|Isc#S52439726,gnl|UG|Isc#S52453103,gnl|UG|Isc#S52452619,gnl|UG|Isc#S41013790,gnl|UG|Isc#S52455390,gnl|UG|Isc#S52456802,gnl|UG|Isc#S41101943,gnl|UG|Isc#S41046149,gnl|UG|Isc#S52456232,gnl|UG|Isc#S52443500,gnl|UG|Isc#S41107930,gnl|UG|Isc#S41031364,gnl|UG|Isc#S52441939,gnl|UG|Isc#S52448971,gnl|UG|Isc#S41071883,gnl|UG|Isc#S52441756,gnl|UG|Isc#S41072010,gnl|UG|Isc#S41183607,gnl|UG|Isc#S52441906,…
GO:0015267	channel activity	30 of 4621 in the list	30 of 5262 in the genome	1	gnl|UG|Isc#S52441285,gnl|UG|Isc#S41166070,gnl|UG|Isc#S41046369,gnl|UG|Isc#S41070746,gnl|UG|Isc#S52445810,gnl|UG|Isc#S52443951,gnl|UG|Isc#S52453555,gnl|UG|Isc#S52447900,gnl|UG|Isc#S52456952,gnl|UG|Isc#S52444954,gnl|UG|Isc#S52441939,gnl|UG|Isc#S41104836,gnl|UG|Isc#S41108473,gnl|UG|Isc#S41087605,gnl|UG|Isc#S52453118,gnl|UG|Isc#S52456716,gnl|UG|Isc#S52453343,gnl|UG|Isc#S52441343,gnl|UG|Isc#S52454872,…
GO:0022803	passive transmembrane transporter activity	30 of 4621 in the list	30 of 5262 in the genome	1	gnl|UG|Isc#S52441285,gnl|UG|Isc#S41166070,gnl|UG|Isc#S41046369,gnl|UG|Isc#S41070746,gnl|UG|Isc#S52445810,gnl|UG|Isc#S52443951,gnl|UG|Isc#S52453555,gnl|UG|Isc#S52447900,gnl|UG|Isc#S52456952,gnl|UG|Isc#S52444954,gnl|UG|Isc#S52441939,gnl|UG|Isc#S41104836,gnl|UG|Isc#S41108473,gnl|UG|Isc#S41087605,gnl|UG|Isc#S52453118,gnl|UG|Isc#S52456716,gnl|UG|Isc#S52453343,gnl|UG|Isc#S52441343,gnl|UG|Isc#S52454872,…
GO:0001071	nucleic acid binding transcription factor activity	68 of 4621 in the list	71 of 5262 in the genome	1	gnl|UG|Isc#S41019852,gnl|UG|Isc#S52456442,gnl|UG|Isc#S41111504,gnl|UG|Isc#S52436467,gnl|UG|Isc#S41076241,gnl|UG|Isc#S52456529,gnl|UG|Isc#S52437829,gnl|UG|Isc#S41058045,gnl|UG|Isc#S52442931,gnl|UG|Isc#S41080887,gnl|UG|Isc#S52442847,gnl|UG|Isc#S41130663,gnl|UG|Isc#S40998833,gnl|UG|Isc#S41052348,gnl|UG|Isc#S52443801,gnl|UG|Isc#S52439658,gnl|UG|Isc#S52455023,gnl|UG|Isc#S52437098,gnl|UG|Isc#S52437101,…
GO:0005488	binding	2832 of 4621 in the list	3198 of 5262 in the genome	1	gnl|UG|Isc#S41180522,gnl|UG|Isc#S52437744,gnl|UG|Isc#S52438812,gnl|UG|Isc#S52456529,gnl|UG|Isc#S52449119,gnl|UG|Isc#S41186909,gnl|UG|Isc#S41156415,gnl|UG|Isc#S52448854,gnl|UG|Isc#S41024454,gnl|UG|Isc#S40999363,gnl|UG|Isc#S41091365,gnl|UG|Isc#S41051479,gnl|UG|Isc#S52449158,gnl|UG|Isc#S41029119,gnl|UG|Isc#S52446571,gnl|UG|Isc#S52450012,gnl|UG|Isc#S41075939,gnl|UG|Isc#S52453597,gnl|UG|Isc#S52452086,…
GO:0001871	pattern binding	28 of 4621 in the list	28 of 5262 in the genome	1	gnl|UG|Isc#S52447134,gnl|UG|Isc#S41136766,gnl|UG|Isc#S52444285,gnl|UG|Isc#S52443304,gnl|UG|Isc#S52455498,gnl|UG|Isc#S52438839,gnl|UG|Isc#S52446045,gnl|UG|Isc#S41063592,gnl|UG|Isc#S52450790,gnl|UG|Isc#S41017343,gnl|UG|Isc#S41180001,gnl|UG|Isc#S41077291,gnl|UG|Isc#S52444999,gnl|UG|Isc#S41173228,gnl|UG|Isc#S52451235,gnl|UG|Isc#S52440460,gnl|UG|Isc#S41064114,gnl|UG|Isc#S52438467,gnl|UG|Isc#S41026126,…
GO:0030247	polysaccharide binding	27 of 4621 in the list	27 of 5262 in the genome	1	gnl|UG|Isc#S52447134,gnl|UG|Isc#S41136766,gnl|UG|Isc#S52444285,gnl|UG|Isc#S52443304,gnl|UG|Isc#S52455498,gnl|UG|Isc#S52438839,gnl|UG|Isc#S52446045,gnl|UG|Isc#S41063592,gnl|UG|Isc#S52450790,gnl|UG|Isc#S41017343,gnl|UG|Isc#S41180001,gnl|UG|Isc#S41077291,gnl|UG|Isc#S52444999,gnl|UG|Isc#S41173228,gnl|UG|Isc#S52451235,gnl|UG|Isc#S52440460,gnl|UG|Isc#S41064114,gnl|UG|Isc#S52438467,gnl|UG|Isc#S41026126,…
GO:0030246	carbohydrate binding	52 of 4621 in the list	54 of 5262 in the genome	1	gnl|UG|Isc#S52447134,gnl|UG|Isc#S41136766,gnl|UG|Isc#S52443238,gnl|UG|Isc#S52441137,gnl|UG|Isc#S52443304,gnl|UG|Isc#S52438839,gnl|UG|Isc#S52446045,gnl|UG|Isc#S41063592,gnl|UG|Isc#S52456299,gnl|UG|Isc#S52448410,gnl|UG|Isc#S52450790,gnl|UG|Isc#S41177622,gnl|UG|Isc#S41089348,gnl|UG|Isc#S52451252,gnl|UG|Isc#S41017343,gnl|UG|Isc#S41180001,gnl|UG|Isc#S52444999,gnl|UG|Isc#S41167506,gnl|UG|Isc#S52450324,…
GO:0016301	kinase activity	203 of 4621 in the list	221 of 5262 in the genome	1	gnl|UG|Isc#S41017768,gnl|UG|Isc#S52437744,gnl|UG|Isc#S52446274,gnl|UG|Isc#S52446064,gnl|UG|Isc#S52437724,gnl|UG|Isc#S41003205,gnl|UG|Isc#S52449119,gnl|UG|Isc#S41005848,gnl|UG|Isc#S52453033,gnl|UG|Isc#S41088451,gnl|UG|Isc#S40998976,gnl|UG|Isc#S52456493,gnl|UG|Isc#S41040241,gnl|UG|Isc#S52446571,gnl|UG|Isc#S52452127,gnl|UG|Isc#S52456515,gnl|UG|Isc#S52441756,gnl|UG|Isc#S52445188,gnl|UG|Isc#S41068120,…
GO:0005216	ion channel activity	26 of 4621 in the list	26 of 5262 in the genome	1	gnl|UG|Isc#S41046369,gnl|UG|Isc#S41070746,gnl|UG|Isc#S52445810,gnl|UG|Isc#S52443951,gnl|UG|Isc#S52453555,gnl|UG|Isc#S52447900,gnl|UG|Isc#S52456952,gnl|UG|Isc#S52444954,gnl|UG|Isc#S52441939,gnl|UG|Isc#S41104836,gnl|UG|Isc#S41108473,gnl|UG|Isc#S41087605,gnl|UG|Isc#S52453118,gnl|UG|Isc#S52456716,gnl|UG|Isc#S52453343,gnl|UG|Isc#S52441343,gnl|UG|Isc#S52448492,gnl|UG|Isc#S52451338,gnl|UG|Isc#S52438705,…
GO:0022838	substrate-specific channel activity	26 of 4621 in the list	26 of 5262 in the genome	1	gnl|UG|Isc#S41046369,gnl|UG|Isc#S41070746,gnl|UG|Isc#S52445810,gnl|UG|Isc#S52443951,gnl|UG|Isc#S52453555,gnl|UG|Isc#S52447900,gnl|UG|Isc#S52456952,gnl|UG|Isc#S52444954,gnl|UG|Isc#S52441939,gnl|UG|Isc#S41104836,gnl|UG|Isc#S41108473,gnl|UG|Isc#S41087605,gnl|UG|Isc#S52453118,gnl|UG|Isc#S52456716,gnl|UG|Isc#S52453343,gnl|UG|Isc#S52441343,gnl|UG|Isc#S52448492,gnl|UG|Isc#S52451338,gnl|UG|Isc#S52438705,…
GO:0016740	transferase activity	905 of 4621 in the list	1011 of 5262 in the genome	1	gnl|UG|Isc#S52437744,gnl|UG|Isc#S52446274,gnl|UG|Isc#S52439798,gnl|UG|Isc#S41006595,gnl|UG|Isc#S52454042,gnl|UG|Isc#S52449119,gnl|UG|Isc#S41005848,gnl|UG|Isc#S52453033,gnl|UG|Isc#S52440003,gnl|UG|Isc#S52448854,gnl|UG|Isc#S41074439,gnl|UG|Isc#S52456493,gnl|UG|Isc#S52446571,gnl|UG|Isc#S41032865,gnl|UG|Isc#S41048815,gnl|UG|Isc#S41080465,gnl|UG|Isc#S41113274,gnl|UG|Isc#S52436946,gnl|UG|Isc#S41167028,…
GO:0030695	GTPase regulator activity	37 of 4621 in the list	38 of 5262 in the genome	1	gnl|UG|Isc#S52451878,gnl|UG|Isc#S52443273,gnl|UG|Isc#S41168318,gnl|UG|Isc#S41110505,gnl|UG|Isc#S41163452,gnl|UG|Isc#S41049873,gnl|UG|Isc#S52455645,gnl|UG|Isc#S52454062,gnl|UG|Isc#S52452700,gnl|UG|Isc#S52449518,gnl|UG|Isc#S52449135,gnl|UG|Isc#S41154291,gnl|UG|Isc#S41154472,gnl|UG|Isc#S41131499,gnl|UG|Isc#S41114005,gnl|UG|Isc#S52440290,gnl|UG|Isc#S52448456,gnl|UG|Isc#S41173804,gnl|UG|Isc#S52445933,…
GO:0060589	nucleoside-triphosphatase regulator activity	37 of 4621 in the list	38 of 5262 in the genome	1	gnl|UG|Isc#S52451878,gnl|UG|Isc#S52443273,gnl|UG|Isc#S41168318,gnl|UG|Isc#S41110505,gnl|UG|Isc#S41163452,gnl|UG|Isc#S41049873,gnl|UG|Isc#S52455645,gnl|UG|Isc#S52454062,gnl|UG|Isc#S52452700,gnl|UG|Isc#S52449518,gnl|UG|Isc#S52449135,gnl|UG|Isc#S41154291,gnl|UG|Isc#S41154472,gnl|UG|Isc#S41131499,gnl|UG|Isc#S41114005,gnl|UG|Isc#S52440290,gnl|UG|Isc#S52448456,gnl|UG|Isc#S41173804,gnl|UG|Isc#S52445933,…
GO:0004540	ribonuclease activity	23 of 4621 in the list	23 of 5262 in the genome	1	gnl|UG|Isc#S41070822,gnl|UG|Isc#S52453936,gnl|UG|Isc#S52438997,gnl|UG|Isc#S52448888,gnl|UG|Isc#S52455422,gnl|UG|Isc#S40998512,gnl|UG|Isc#S40999287,gnl|UG|Isc#S41051346,gnl|UG|Isc#S52442557,gnl|UG|Isc#S41046032,gnl|UG|Isc#S41125995,gnl|UG|Isc#S41096346,gnl|UG|Isc#S41089308,gnl|UG|Isc#S52443844,gnl|UG|Isc#S41102840,gnl|UG|Isc#S52456683,gnl|UG|Isc#S41134347,gnl|UG|Isc#S52447905,gnl|UG|Isc#S52441742,…
GO:0022892	substrate-specific transporter activity	211 of 4621 in the list	231 of 5262 in the genome	1	gnl|UG|Isc#S41150418,gnl|UG|Isc#S52438478,gnl|UG|Isc#S40998756,gnl|UG|Isc#S52437860,gnl|UG|Isc#S52456952,gnl|UG|Isc#S52447066,gnl|UG|Isc#S52438938,gnl|UG|Isc#S41165069,gnl|UG|Isc#S41121417,gnl|UG|Isc#S52444791,gnl|UG|Isc#S52436946,gnl|UG|Isc#S52444354,gnl|UG|Isc#S52441939,gnl|UG|Isc#S41104836,gnl|UG|Isc#S52451513,gnl|UG|Isc#S41180746,gnl|UG|Isc#S41183607,gnl|UG|Isc#S41127695,gnl|UG|Isc#S41086766,…
GO:0003677	DNA binding	104 of 4621 in the list	112 of 5262 in the genome	1	gnl|UG|Isc#S52456442,gnl|UG|Isc#S41111504,gnl|UG|Isc#S52436467,gnl|UG|Isc#S52455700,gnl|UG|Isc#S52438812,gnl|UG|Isc#S52456529,gnl|UG|Isc#S41028285,gnl|UG|Isc#S41173921,gnl|UG|Isc#S52437829,gnl|UG|Isc#S52445164,gnl|UG|Isc#S52442931,gnl|UG|Isc#S41080887,gnl|UG|Isc#S41031364,gnl|UG|Isc#S52454085,gnl|UG|Isc#S41130663,gnl|UG|Isc#S52437137,gnl|UG|Isc#S41124247,gnl|UG|Isc#S52453106,gnl|UG|Isc#S52443801,…
GO:0004674	protein serine/threonine kinase activity	83 of 4621 in the list	89 of 5262 in the genome	1	gnl|UG|Isc#S52437744,gnl|UG|Isc#S52446274,gnl|UG|Isc#S52437724,gnl|UG|Isc#S52453033,gnl|UG|Isc#S40998976,gnl|UG|Isc#S52436935,gnl|UG|Isc#S52446571,gnl|UG|Isc#S41017413,gnl|UG|Isc#S52452127,gnl|UG|Isc#S52456515,gnl|UG|Isc#S52449822,gnl|UG|Isc#S52441756,gnl|UG|Isc#S41068120,gnl|UG|Isc#S41176020,gnl|UG|Isc#S52439883,gnl|UG|Isc#S52444226,gnl|UG|Isc#S52440749,gnl|UG|Isc#S41054176,gnl|UG|Isc#S52452128,…
GO:0005215	transporter activity	262 of 4621 in the list	289 of 5262 in the genome	1	gnl|UG|Isc#S41180522,gnl|UG|Isc#S41150418,gnl|UG|Isc#S52438478,gnl|UG|Isc#S52437860,gnl|UG|Isc#S52446585,gnl|UG|Isc#S52456952,gnl|UG|Isc#S52447066,gnl|UG|Isc#S41165069,gnl|UG|Isc#S41121417,gnl|UG|Isc#S52436946,gnl|UG|Isc#S52441939,gnl|UG|Isc#S41183607,gnl|UG|Isc#S41127695,gnl|UG|Isc#S41086766,gnl|UG|Isc#S41015114,gnl|UG|Isc#S41033109,gnl|UG|Isc#S52447455,gnl|UG|Isc#S41057118,gnl|UG|Isc#S41085663,…
GO:0016229	steroid dehydrogenase activity	20 of 4621 in the list	20 of 5262 in the genome	1	gnl|UG|Isc#S41150552,gnl|UG|Isc#S52437845,gnl|UG|Isc#S41121370,gnl|UG|Isc#S52438666,gnl|UG|Isc#S52440644,gnl|UG|Isc#S52454346,gnl|UG|Isc#S41015803,gnl|UG|Isc#S41056107,gnl|UG|Isc#S52446029,gnl|UG|Isc#S52453225,gnl|UG|Isc#S52442769,gnl|UG|Isc#S52450548,gnl|UG|Isc#S52438233,gnl|UG|Isc#S41161626,gnl|UG|Isc#S52453327,gnl|UG|Isc#S52438643,gnl|UG|Isc#S41163903,gnl|UG|Isc#S41110648,gnl|UG|Isc#S52438539,…
GO:0033764	steroid dehydrogenase activity, acting on the CH-OH group of donors, NAD or NADP as acceptor	20 of 4621 in the list	20 of 5262 in the genome	1	gnl|UG|Isc#S41150552,gnl|UG|Isc#S52437845,gnl|UG|Isc#S41121370,gnl|UG|Isc#S52438666,gnl|UG|Isc#S52440644,gnl|UG|Isc#S52454346,gnl|UG|Isc#S41015803,gnl|UG|Isc#S41056107,gnl|UG|Isc#S52446029,gnl|UG|Isc#S52453225,gnl|UG|Isc#S52442769,gnl|UG|Isc#S52450548,gnl|UG|Isc#S52438233,gnl|UG|Isc#S41161626,gnl|UG|Isc#S52453327,gnl|UG|Isc#S52438643,gnl|UG|Isc#S41163903,gnl|UG|Isc#S41110648,gnl|UG|Isc#S52438539,…
GO:0005102	receptor binding	53 of 4621 in the list	56 of 5262 in the genome	1	gnl|UG|Isc#S52456846,gnl|UG|Isc#S41082576,gnl|UG|Isc#S41054705,gnl|UG|Isc#S41019852,gnl|UG|Isc#S40999313,gnl|UG|Isc#S52446663,gnl|UG|Isc#S41123753,gnl|UG|Isc#S52456510,gnl|UG|Isc#S52443304,gnl|UG|Isc#S41145624,gnl|UG|Isc#S41024453,gnl|UG|Isc#S52441828,gnl|UG|Isc#S52439139,gnl|UG|Isc#S52438384,gnl|UG|Isc#S52445307,gnl|UG|Isc#S41132902,gnl|UG|Isc#S52439283,gnl|UG|Isc#S52439944,gnl|UG|Isc#S52453106,…
GO:0003824	catalytic activity	3075 of 4621 in the list	3483 of 5262 in the genome	1	gnl|UG|Isc#S41180522,gnl|UG|Isc#S52437744,gnl|UG|Isc#S52454703,gnl|UG|Isc#S52441618,gnl|UG|Isc#S52449119,gnl|UG|Isc#S41171226,gnl|UG|Isc#S52448854,gnl|UG|Isc#S52436518,gnl|UG|Isc#S41091365,gnl|UG|Isc#S41048103,gnl|UG|Isc#S52449158,gnl|UG|Isc#S52446571,gnl|UG|Isc#S52450012,gnl|UG|Isc#S41075939,gnl|UG|Isc#S41130761,gnl|UG|Isc#S52452086,gnl|UG|Isc#S41087762,gnl|UG|Isc#S52455776,gnl|UG|Isc#S41174922,…
GO:0019787	small conjugating protein ligase activity	52 of 4621 in the list	55 of 5262 in the genome	1	gnl|UG|Isc#S41153841,gnl|UG|Isc#S41110646,gnl|UG|Isc#S41173900,gnl|UG|Isc#S41156107,gnl|UG|Isc#S52439986,gnl|UG|Isc#S41001247,gnl|UG|Isc#S41035038,gnl|UG|Isc#S41047292,gnl|UG|Isc#S41134636,gnl|UG|Isc#S52445553,gnl|UG|Isc#S52439458,gnl|UG|Isc#S52450339,gnl|UG|Isc#S41116844,gnl|UG|Isc#S52451038,gnl|UG|Isc#S41117469,gnl|UG|Isc#S52455437,gnl|UG|Isc#S52450589,gnl|UG|Isc#S52438568,gnl|UG|Isc#S41182571,…
GO:0005342	organic acid transmembrane transporter activity	19 of 4621 in the list	19 of 5262 in the genome	1	gnl|UG|Isc#S52442041,gnl|UG|Isc#S41180988,gnl|UG|Isc#S52440449,gnl|UG|Isc#S52437162,gnl|UG|Isc#S41185730,gnl|UG|Isc#S41101369,gnl|UG|Isc#S41121417,gnl|UG|Isc#S52453231,gnl|UG|Isc#S52444097,gnl|UG|Isc#S41159356,gnl|UG|Isc#S52443327,gnl|UG|Isc#S41123158,gnl|UG|Isc#S52453230,gnl|UG|Isc#S41180556,gnl|UG|Isc#S41127695,gnl|UG|Isc#S52441163,gnl|UG|Isc#S41131987,gnl|UG|Isc#S52440063,gnl|UG|Isc#S52455228
GO:0008395	steroid hydroxylase activity	19 of 4621 in the list	19 of 5262 in the genome	1	gnl|UG|Isc#S41080778,gnl|UG|Isc#S41177855,gnl|UG|Isc#S41135298,gnl|UG|Isc#S52452573,gnl|UG|Isc#S52455738,gnl|UG|Isc#S52456602,gnl|UG|Isc#S41106190,gnl|UG|Isc#S41152236,gnl|UG|Isc#S41075939,gnl|UG|Isc#S41096484,gnl|UG|Isc#S41044136,gnl|UG|Isc#S52453962,gnl|UG|Isc#S41186775,gnl|UG|Isc#S41119953,gnl|UG|Isc#S41088572,gnl|UG|Isc#S52447913,gnl|UG|Isc#S41187616,gnl|UG|Isc#S52456040,gnl|UG|Isc#S41176083
GO:0046873	metal ion transmembrane transporter activity	19 of 4621 in the list	19 of 5262 in the genome	1	gnl|UG|Isc#S52442041,gnl|UG|Isc#S52443331,gnl|UG|Isc#S52447266,gnl|UG|Isc#S52453038,gnl|UG|Isc#S41179661,gnl|UG|Isc#S41185730,gnl|UG|Isc#S52442911,gnl|UG|Isc#S41121417,gnl|UG|Isc#S52454344,gnl|UG|Isc#S41026261,gnl|UG|Isc#S52437980,gnl|UG|Isc#S41123158,gnl|UG|Isc#S52443327,gnl|UG|Isc#S41180556,gnl|UG|Isc#S41127695,gnl|UG|Isc#S52456492,gnl|UG|Isc#S52437596,gnl|UG|Isc#S52447268,gnl|UG|Isc#S41134150
GO:0005543	phospholipid binding	30 of 4621 in the list	31 of 5262 in the genome	1	gnl|UG|Isc#S41006987,gnl|UG|Isc#S52442909,gnl|UG|Isc#S52456630,gnl|UG|Isc#S52443973,gnl|UG|Isc#S52437308,gnl|UG|Isc#S52455151,gnl|UG|Isc#S41139035,gnl|UG|Isc#S52451883,gnl|UG|Isc#S41024454,gnl|UG|Isc#S52446076,gnl|UG|Isc#S52441653,gnl|UG|Isc#S52452754,gnl|UG|Isc#S52443764,gnl|UG|Isc#S52452127,gnl|UG|Isc#S41057579,gnl|UG|Isc#S52453935,gnl|UG|Isc#S41051107,gnl|UG|Isc#S41066001,gnl|UG|Isc#S52456475,…
GO:0046943	carboxylic acid transmembrane transporter activity	18 of 4621 in the list	18 of 5262 in the genome	1	gnl|UG|Isc#S52442041,gnl|UG|Isc#S41180988,gnl|UG|Isc#S52440449,gnl|UG|Isc#S52437162,gnl|UG|Isc#S41185730,gnl|UG|Isc#S41101369,gnl|UG|Isc#S52453231,gnl|UG|Isc#S52444097,gnl|UG|Isc#S41159356,gnl|UG|Isc#S52443327,gnl|UG|Isc#S41123158,gnl|UG|Isc#S52453230,gnl|UG|Isc#S41180556,gnl|UG|Isc#S41127695,gnl|UG|Isc#S52441163,gnl|UG|Isc#S41131987,gnl|UG|Isc#S52440063,gnl|UG|Isc#S52455228
GO:0016810	hydrolase activity, acting on carbon-nitrogen (but not peptide) bonds	49 of 4621 in the list	52 of 5262 in the genome	1	gnl|UG|Isc#S52451042,gnl|UG|Isc#S52448370,gnl|UG|Isc#S52451994,gnl|UG|Isc#S52448442,gnl|UG|Isc#S52443401,gnl|UG|Isc#S52447134,gnl|UG|Isc#S52444144,gnl|UG|Isc#S52448854,gnl|UG|Isc#S41118608,gnl|UG|Isc#S52454947,gnl|UG|Isc#S52448646,gnl|UG|Isc#S41119835,gnl|UG|Isc#S52449629,gnl|UG|Isc#S52454910,gnl|UG|Isc#S41167253,gnl|UG|Isc#S52453185,gnl|UG|Isc#S52442931,gnl|UG|Isc#S41130663,gnl|UG|Isc#S41099381,…
GO:0008170	N-methyltransferase activity	39 of 4621 in the list	41 of 5262 in the genome	1	gnl|UG|Isc#S52442106,gnl|UG|Isc#S41063677,gnl|UG|Isc#S52452377,gnl|UG|Isc#S41115207,gnl|UG|Isc#S52438941,gnl|UG|Isc#S52439255,gnl|UG|Isc#S41062184,gnl|UG|Isc#S41150010,gnl|UG|Isc#S52437183,gnl|UG|Isc#S41070525,gnl|UG|Isc#S41025941,gnl|UG|Isc#S52449565,gnl|UG|Isc#S41050528,gnl|UG|Isc#S41023886,gnl|UG|Isc#S52456088,gnl|UG|Isc#S41122368,gnl|UG|Isc#S52453263,gnl|UG|Isc#S41045291,gnl|UG|Isc#S52445593,…
GO:0016788	hydrolase activity, acting on ester bonds	322 of 4621 in the list	358 of 5262 in the genome	1	gnl|UG|Isc#S41125793,gnl|UG|Isc#S52441618,gnl|UG|Isc#S52451912,gnl|UG|Isc#S52456123,gnl|UG|Isc#S41010802,gnl|UG|Isc#S41163882,gnl|UG|Isc#S41166389,gnl|UG|Isc#S41048103,gnl|UG|Isc#S41161438,gnl|UG|Isc#S52441939,gnl|UG|Isc#S41067048,gnl|UG|Isc#S41048790,gnl|UG|Isc#S52456683,gnl|UG|Isc#S41144897,gnl|UG|Isc#S41011927,gnl|UG|Isc#S52449850,gnl|UG|Isc#S52441966,gnl|UG|Isc#S41077061,gnl|UG|Isc#S41188771,…
GO:0016614	oxidoreductase activity, acting on CH-OH group of donors	110 of 4621 in the list	120 of 5262 in the genome	1	gnl|UG|Isc#S52451137,gnl|UG|Isc#S52453475,gnl|UG|Isc#S52437107,gnl|UG|Isc#S52436810,gnl|UG|Isc#S41105749,gnl|UG|Isc#S52453413,gnl|UG|Isc#S41019101,gnl|UG|Isc#S52442769,gnl|UG|Isc#S52451318,gnl|UG|Isc#S41081740,gnl|UG|Isc#S41016036,gnl|UG|Isc#S41110413,gnl|UG|Isc#S52448410,gnl|UG|Isc#S41137924,gnl|UG|Isc#S41083289,gnl|UG|Isc#S52449022,gnl|UG|Isc#S41106262,gnl|UG|Isc#S52449748,gnl|UG|Isc#S41111913,…
GO:0003676	nucleic acid binding	522 of 4621 in the list	584 of 5262 in the genome	1	gnl|UG|Isc#S52438812,gnl|UG|Isc#S52456529,gnl|UG|Isc#S52454042,gnl|UG|Isc#S41005848,gnl|UG|Isc#S52456510,gnl|UG|Isc#S40999363,gnl|UG|Isc#S41134146,gnl|UG|Isc#S41000414,gnl|UG|Isc#S52452086,gnl|UG|Isc#S52456683,gnl|UG|Isc#S52444136,gnl|UG|Isc#S52437128,gnl|UG|Isc#S52455023,gnl|UG|Isc#S41000592,gnl|UG|Isc#S52455129,gnl|UG|Isc#S41076271,gnl|UG|Isc#S52453774,gnl|UG|Isc#S52455736,gnl|UG|Isc#S41077061,…
GO:0016712	oxidoreductase activity, acting on paired donors, with incorporation or reduction of molecular oxygen, reduced flavin or flavoprotein as one donor, and incorporation of one atom of oxygen	143 of 4621 in the list	157 of 5262 in the genome	1	gnl|UG|Isc#S41091518,gnl|UG|Isc#S52447374,gnl|UG|Isc#S41014453,gnl|UG|Isc#S41106190,gnl|UG|Isc#S41150565,gnl|UG|Isc#S41148146,gnl|UG|Isc#S41091365,gnl|UG|Isc#S41075939,gnl|UG|Isc#S41085454,gnl|UG|Isc#S52451812,gnl|UG|Isc#S41048033,gnl|UG|Isc#S52454849,gnl|UG|Isc#S41175870,gnl|UG|Isc#S41051997,gnl|UG|Isc#S52452349,gnl|UG|Isc#S41111376,gnl|UG|Isc#S52443335,gnl|UG|Isc#S41167648,gnl|UG|Isc#S52437952,…
GO:0016772	transferase activity, transferring phosphorus-containing groups	311 of 4621 in the list	346 of 5262 in the genome	1	gnl|UG|Isc#S52437744,gnl|UG|Isc#S52446274,gnl|UG|Isc#S52437724,gnl|UG|Isc#S41003205,gnl|UG|Isc#S52454042,gnl|UG|Isc#S52449119,gnl|UG|Isc#S41005848,gnl|UG|Isc#S52453033,gnl|UG|Isc#S40998976,gnl|UG|Isc#S41045795,gnl|UG|Isc#S52456493,gnl|UG|Isc#S52446571,gnl|UG|Isc#S41167028,gnl|UG|Isc#S41068120,gnl|UG|Isc#S41176020,gnl|UG|Isc#S41149336,gnl|UG|Isc#S41144897,gnl|UG|Isc#S52439359,gnl|UG|Isc#S52454012,…
GO:0016881	acid-amino acid ligase activity	56 of 4621 in the list	60 of 5262 in the genome	1	gnl|UG|Isc#S41153841,gnl|UG|Isc#S41110646,gnl|UG|Isc#S41173900,gnl|UG|Isc#S41156107,gnl|UG|Isc#S52439986,gnl|UG|Isc#S52445103,gnl|UG|Isc#S41001247,gnl|UG|Isc#S41035038,gnl|UG|Isc#S41047292,gnl|UG|Isc#S52442470,gnl|UG|Isc#S41134636,gnl|UG|Isc#S52445553,gnl|UG|Isc#S52439458,gnl|UG|Isc#S52450339,gnl|UG|Isc#S41116844,gnl|UG|Isc#S52451038,gnl|UG|Isc#S41117469,gnl|UG|Isc#S52455437,gnl|UG|Isc#S52450589,…
GO:0030234	enzyme regulator activity	197 of 4621 in the list	218 of 5262 in the genome	1	gnl|UG|Isc#S41032900,gnl|UG|Isc#S52444459,gnl|UG|Isc#S41005335,gnl|UG|Isc#S41171226,gnl|UG|Isc#S41032029,gnl|UG|Isc#S52449303,gnl|UG|Isc#S52449932,gnl|UG|Isc#S52455703,gnl|UG|Isc#S41140139,gnl|UG|Isc#S41064459,gnl|UG|Isc#S52443592,gnl|UG|Isc#S41057459,gnl|UG|Isc#S52445325,gnl|UG|Isc#S52454012,gnl|UG|Isc#S41138284,gnl|UG|Isc#S41181290,gnl|UG|Isc#S41017726,gnl|UG|Isc#S41146439,gnl|UG|Isc#S41106955,…
GO:0005083	small GTPase regulator activity	26 of 4621 in the list	27 of 5262 in the genome	1	gnl|UG|Isc#S52448456,gnl|UG|Isc#S52451878,gnl|UG|Isc#S41173804,gnl|UG|Isc#S52443273,gnl|UG|Isc#S41163452,gnl|UG|Isc#S52456712,gnl|UG|Isc#S52443820,gnl|UG|Isc#S41017295,gnl|UG|Isc#S52448356,gnl|UG|Isc#S41049873,gnl|UG|Isc#S52455645,gnl|UG|Isc#S52447158,gnl|UG|Isc#S52450305,gnl|UG|Isc#S52452700,gnl|UG|Isc#S52449518,gnl|UG|Isc#S41171602,gnl|UG|Isc#S52449135,gnl|UG|Isc#S41080236,gnl|UG|Isc#S41163511,…
GO:0008408	3'-5' exonuclease activity	15 of 4621 in the list	15 of 5262 in the genome	1	gnl|UG|Isc#S52456160,gnl|UG|Isc#S52439598,gnl|UG|Isc#S52445933,gnl|UG|Isc#S52441742,gnl|UG|Isc#S41044073,gnl|UG|Isc#S41113662,gnl|UG|Isc#S52446290,gnl|UG|Isc#S52442140,gnl|UG|Isc#S52437031,gnl|UG|Isc#S52448888,gnl|UG|Isc#S41058483,gnl|UG|Isc#S41046032,gnl|UG|Isc#S52450268,gnl|UG|Isc#S52452796,gnl|UG|Isc#S41077061
GO:0019899	enzyme binding	81 of 4621 in the list	88 of 5262 in the genome	1	gnl|UG|Isc#S52449551,gnl|UG|Isc#S52453102,gnl|UG|Isc#S41156107,gnl|UG|Isc#S52446059,gnl|UG|Isc#S52437137,gnl|UG|Isc#S52451038,gnl|UG|Isc#S52451673,gnl|UG|Isc#S52442461,gnl|UG|Isc#S52454012,gnl|UG|Isc#S41050232,gnl|UG|Isc#S52438568,gnl|UG|Isc#S41094011,gnl|UG|Isc#S52456366,gnl|UG|Isc#S52442539,gnl|UG|Isc#S41146439,gnl|UG|Isc#S52442551,gnl|UG|Isc#S52436572,gnl|UG|Isc#S52447392,gnl|UG|Isc#S41017295,…
GO:0005515	protein binding	637 of 4621 in the list	715 of 5262 in the genome	1	gnl|UG|Isc#S41180522,gnl|UG|Isc#S52437744,gnl|UG|Isc#S41115639,gnl|UG|Isc#S52438812,gnl|UG|Isc#S52449119,gnl|UG|Isc#S41186909,gnl|UG|Isc#S52453033,gnl|UG|Isc#S52448854,gnl|UG|Isc#S41120386,gnl|UG|Isc#S52456510,gnl|UG|Isc#S40999363,gnl|UG|Isc#S52438939,gnl|UG|Isc#S41029119,gnl|UG|Isc#S52455776,gnl|UG|Isc#S52441240,gnl|UG|Isc#S52443854,gnl|UG|Isc#S41033109,gnl|UG|Isc#S52442461,gnl|UG|Isc#S41050232,…
GO:0016765	transferase activity, transferring alkyl or aryl (other than methyl) groups	54 of 4621 in the list	58 of 5262 in the genome	1	gnl|UG|Isc#S40998859,gnl|UG|Isc#S52439798,gnl|UG|Isc#S41104825,gnl|UG|Isc#S52451064,gnl|UG|Isc#S41116699,gnl|UG|Isc#S41150227,gnl|UG|Isc#S52448985,gnl|UG|Isc#S41115691,gnl|UG|Isc#S52450653,gnl|UG|Isc#S41080465,gnl|UG|Isc#S52436853,gnl|UG|Isc#S52438693,gnl|UG|Isc#S52443797,gnl|UG|Isc#S52456919,gnl|UG|Isc#S52443547,gnl|UG|Isc#S41172643,gnl|UG|Isc#S41169547,gnl|UG|Isc#S41157182,gnl|UG|Isc#S41164019,…
GO:0016879	ligase activity, forming carbon-nitrogen bonds	80 of 4621 in the list	87 of 5262 in the genome	1	gnl|UG|Isc#S52448442,gnl|UG|Isc#S41110646,gnl|UG|Isc#S41077692,gnl|UG|Isc#S41173900,gnl|UG|Isc#S41056177,gnl|UG|Isc#S41156107,gnl|UG|Isc#S52450851,gnl|UG|Isc#S41047292,gnl|UG|Isc#S52456639,gnl|UG|Isc#S52442470,gnl|UG|Isc#S52455776,gnl|UG|Isc#S41154544,gnl|UG|Isc#S41116844,gnl|UG|Isc#S52451038,gnl|UG|Isc#S41172410,gnl|UG|Isc#S52455437,gnl|UG|Isc#S52443756,gnl|UG|Isc#S52438568,gnl|UG|Isc#S52454402,…
GO:0016705	oxidoreductase activity, acting on paired donors, with incorporation or reduction of molecular oxygen	219 of 4621 in the list	243 of 5262 in the genome	1	gnl|UG|Isc#S41091518,gnl|UG|Isc#S41075529,gnl|UG|Isc#S52437373,gnl|UG|Isc#S52447374,gnl|UG|Isc#S41016032,gnl|UG|Isc#S41155206,gnl|UG|Isc#S41014453,gnl|UG|Isc#S41106190,gnl|UG|Isc#S41150565,gnl|UG|Isc#S41148146,gnl|UG|Isc#S41091365,gnl|UG|Isc#S52443842,gnl|UG|Isc#S41146433,gnl|UG|Isc#S41075939,gnl|UG|Isc#S52442373,gnl|UG|Isc#S41085454,gnl|UG|Isc#S52453053,gnl|UG|Isc#S52451812,gnl|UG|Isc#S41147639,…
GO:0008047	enzyme activator activity	25 of 4621 in the list	26 of 5262 in the genome	1	gnl|UG|Isc#S52442535,gnl|UG|Isc#S52448456,gnl|UG|Isc#S41173804,gnl|UG|Isc#S41181034,gnl|UG|Isc#S52442686,gnl|UG|Isc#S52447437,gnl|UG|Isc#S41110505,gnl|UG|Isc#S41163452,gnl|UG|Isc#S41101747,gnl|UG|Isc#S52456712,gnl|UG|Isc#S52455645,gnl|UG|Isc#S52440289,gnl|UG|Isc#S52447158,gnl|UG|Isc#S52450305,gnl|UG|Isc#S52449518,gnl|UG|Isc#S52449135,gnl|UG|Isc#S41102598,gnl|UG|Isc#S41140139,gnl|UG|Isc#S41064459,…
GO:0016616	oxidoreductase activity, acting on the CH-OH group of donors, NAD or NADP as acceptor	88 of 4621 in the list	96 of 5262 in the genome	1	gnl|UG|Isc#S52451137,gnl|UG|Isc#S52453475,gnl|UG|Isc#S52437107,gnl|UG|Isc#S52436810,gnl|UG|Isc#S52453413,gnl|UG|Isc#S52442769,gnl|UG|Isc#S41081740,gnl|UG|Isc#S41016036,gnl|UG|Isc#S41110413,gnl|UG|Isc#S52448410,gnl|UG|Isc#S41083289,gnl|UG|Isc#S52449022,gnl|UG|Isc#S41106262,gnl|UG|Isc#S52440325,gnl|UG|Isc#S41095624,gnl|UG|Isc#S52455852,gnl|UG|Isc#S52438935,gnl|UG|Isc#S41162127,gnl|UG|Isc#S41150552,…
GO:0030528	transcription regulator activity	113 of 4621 in the list	124 of 5262 in the genome	1	gnl|UG|Isc#S41054705,gnl|UG|Isc#S41019852,gnl|UG|Isc#S52437744,gnl|UG|Isc#S52437807,gnl|UG|Isc#S52452619,gnl|UG|Isc#S52451137,gnl|UG|Isc#S52455533,gnl|UG|Isc#S52456529,gnl|UG|Isc#S52456510,gnl|UG|Isc#S52455245,gnl|UG|Isc#S41011008,gnl|UG|Isc#S52438939,gnl|UG|Isc#S41001161,gnl|UG|Isc#S41058045,gnl|UG|Isc#S52446571,gnl|UG|Isc#S41140310,gnl|UG|Isc#S52442931,gnl|UG|Isc#S41130663,gnl|UG|Isc#S52456515,…
GO:0004521	endoribonuclease activity	14 of 4621 in the list	14 of 5262 in the genome	1	gnl|UG|Isc#S52443844,gnl|UG|Isc#S41089308,gnl|UG|Isc#S52456683,gnl|UG|Isc#S41134347,gnl|UG|Isc#S52453936,gnl|UG|Isc#S52447905,gnl|UG|Isc#S41011927,gnl|UG|Isc#S52438997,gnl|UG|Isc#S52455422,gnl|UG|Isc#S40998512,gnl|UG|Isc#S40999287,gnl|UG|Isc#S41051346,gnl|UG|Isc#S52442557,gnl|UG|Isc#S41096346
GO:0016893	endonuclease activity, active with either ribo- or deoxyribonucleic acids and producing 5'-phosphomonoesters	14 of 4621 in the list	14 of 5262 in the genome	1	gnl|UG|Isc#S52443844,gnl|UG|Isc#S41089308,gnl|UG|Isc#S52456683,gnl|UG|Isc#S52448585,gnl|UG|Isc#S41134347,gnl|UG|Isc#S52453936,gnl|UG|Isc#S52447905,gnl|UG|Isc#S41011927,gnl|UG|Isc#S52438997,gnl|UG|Isc#S52455422,gnl|UG|Isc#S40999287,gnl|UG|Isc#S41051346,gnl|UG|Isc#S52442557,gnl|UG|Isc#S41096346
GO:0022836	gated channel activity	14 of 4621 in the list	14 of 5262 in the genome	1	gnl|UG|Isc#S41104836,gnl|UG|Isc#S41046369,gnl|UG|Isc#S52445810,gnl|UG|Isc#S52453555,gnl|UG|Isc#S52441343,gnl|UG|Isc#S52456952,gnl|UG|Isc#S52451338,gnl|UG|Isc#S52448492,gnl|UG|Isc#S41069830,gnl|UG|Isc#S41088371,gnl|UG|Isc#S41086451,gnl|UG|Isc#S52444954,gnl|UG|Isc#S41134150,gnl|UG|Isc#S52455432
GO:0004497	monooxygenase activity	240 of 4621 in the list	267 of 5262 in the genome	1	gnl|UG|Isc#S41091518,gnl|UG|Isc#S52447374,gnl|UG|Isc#S41155206,gnl|UG|Isc#S41080662,gnl|UG|Isc#S41014453,gnl|UG|Isc#S41106190,gnl|UG|Isc#S41150565,gnl|UG|Isc#S41097397,gnl|UG|Isc#S41148146,gnl|UG|Isc#S41091365,gnl|UG|Isc#S41146433,gnl|UG|Isc#S41075939,gnl|UG|Isc#S52442373,gnl|UG|Isc#S41096484,gnl|UG|Isc#S41085454,gnl|UG|Isc#S52451812,gnl|UG|Isc#S41147639,gnl|UG|Isc#S41048033,gnl|UG|Isc#S41175782,…
GO:0008289	lipid binding	61 of 4621 in the list	66 of 5262 in the genome	1	gnl|UG|Isc#S52448708,gnl|UG|Isc#S52436810,gnl|UG|Isc#S52442909,gnl|UG|Isc#S52456630,gnl|UG|Isc#S52444260,gnl|UG|Isc#S52436467,gnl|UG|Isc#S41078523,gnl|UG|Isc#S52442705,gnl|UG|Isc#S52455151,gnl|UG|Isc#S52451883,gnl|UG|Isc#S52446237,gnl|UG|Isc#S41024454,gnl|UG|Isc#S52437829,gnl|UG|Isc#S52452754,gnl|UG|Isc#S52452127,gnl|UG|Isc#S41057579,gnl|UG|Isc#S52438693,gnl|UG|Isc#S41152143,gnl|UG|Isc#S41014009,…
GO:0022857	transmembrane transporter activity	207 of 4621 in the list	230 of 5262 in the genome	1	gnl|UG|Isc#S41180522,gnl|UG|Isc#S41150418,gnl|UG|Isc#S40998756,gnl|UG|Isc#S52437860,gnl|UG|Isc#S52446585,gnl|UG|Isc#S52456952,gnl|UG|Isc#S52438938,gnl|UG|Isc#S41121417,gnl|UG|Isc#S52436946,gnl|UG|Isc#S52444354,gnl|UG|Isc#S52441939,gnl|UG|Isc#S41081236,gnl|UG|Isc#S41104836,gnl|UG|Isc#S52451513,gnl|UG|Isc#S41139983,gnl|UG|Isc#S41180746,gnl|UG|Isc#S41183607,gnl|UG|Isc#S41127695,gnl|UG|Isc#S52442382,…
GO:0016741	transferase activity, transferring one-carbon groups	143 of 4621 in the list	158 of 5262 in the genome	1	gnl|UG|Isc#S52440003,gnl|UG|Isc#S52448854,gnl|UG|Isc#S41048815,gnl|UG|Isc#S52439255,gnl|UG|Isc#S52436946,gnl|UG|Isc#S41030474,gnl|UG|Isc#S41150010,gnl|UG|Isc#S52437183,gnl|UG|Isc#S41094793,gnl|UG|Isc#S52456161,gnl|UG|Isc#S41025941,gnl|UG|Isc#S52454063,gnl|UG|Isc#S41127648,gnl|UG|Isc#S52436990,gnl|UG|Isc#S41086766,gnl|UG|Isc#S41019471,gnl|UG|Isc#S52438840,gnl|UG|Isc#S41112520,gnl|UG|Isc#S52456366,…
GO:0008194	UDP-glycosyltransferase activity	33 of 4621 in the list	35 of 5262 in the genome	1	gnl|UG|Isc#S52441652,gnl|UG|Isc#S41006595,gnl|UG|Isc#S52440173,gnl|UG|Isc#S41032865,gnl|UG|Isc#S52442300,gnl|UG|Isc#S41114689,gnl|UG|Isc#S52453275,gnl|UG|Isc#S41165351,gnl|UG|Isc#S41188487,gnl|UG|Isc#S52437136,gnl|UG|Isc#S52451761,gnl|UG|Isc#S52448694,gnl|UG|Isc#S52452484,gnl|UG|Isc#S52437005,gnl|UG|Isc#S41145540,gnl|UG|Isc#S52438320,gnl|UG|Isc#S52453777,gnl|UG|Isc#S52455459,gnl|UG|Isc#S41136480,…
GO:0005275	amine transmembrane transporter activity	13 of 4621 in the list	13 of 5262 in the genome	1	gnl|UG|Isc#S52442041,gnl|UG|Isc#S52447583,gnl|UG|Isc#S52440449,gnl|UG|Isc#S52443327,gnl|UG|Isc#S41123158,gnl|UG|Isc#S41180556,gnl|UG|Isc#S41127695,gnl|UG|Isc#S41177924,gnl|UG|Isc#S52447320,gnl|UG|Isc#S41131987,gnl|UG|Isc#S41185730,gnl|UG|Isc#S52443472,gnl|UG|Isc#S52442179
GO:0016891	endoribonuclease activity, producing 5'-phosphomonoesters	13 of 4621 in the list	13 of 5262 in the genome	1	gnl|UG|Isc#S52443844,gnl|UG|Isc#S41089308,gnl|UG|Isc#S52456683,gnl|UG|Isc#S41134347,gnl|UG|Isc#S52453936,gnl|UG|Isc#S52447905,gnl|UG|Isc#S41011927,gnl|UG|Isc#S52438997,gnl|UG|Isc#S52455422,gnl|UG|Isc#S40999287,gnl|UG|Isc#S41051346,gnl|UG|Isc#S52442557,gnl|UG|Isc#S41096346
GO:0043566	structure-specific DNA binding	23 of 4621 in the list	24 of 5262 in the genome	1	gnl|UG|Isc#S52438968,gnl|UG|Isc#S52437808,gnl|UG|Isc#S52443273,gnl|UG|Isc#S41028285,gnl|UG|Isc#S41173921,gnl|UG|Isc#S52451995,gnl|UG|Isc#S41190255,gnl|UG|Isc#S52454085,gnl|UG|Isc#S52437137,gnl|UG|Isc#S52441866,gnl|UG|Isc#S41010152,gnl|UG|Isc#S52437773,gnl|UG|Isc#S41045732,gnl|UG|Isc#S41028952,gnl|UG|Isc#S40999687,gnl|UG|Isc#S41090919,gnl|UG|Isc#S41019059,gnl|UG|Isc#S52451584,gnl|UG|Isc#S41108245,…
GO:0016709	oxidoreductase activity, acting on paired donors, with incorporation or reduction of molecular oxygen, NADH or NADPH as one donor, and incorporation of one atom of oxygen	58 of 4621 in the list	63 of 5262 in the genome	1	gnl|UG|Isc#S41063536,gnl|UG|Isc#S41177855,gnl|UG|Isc#S41141773,gnl|UG|Isc#S41172683,gnl|UG|Isc#S52439611,gnl|UG|Isc#S52450477,gnl|UG|Isc#S41085455,gnl|UG|Isc#S41069777,gnl|UG|Isc#S41180560,gnl|UG|Isc#S52439200,gnl|UG|Isc#S52441407,gnl|UG|Isc#S41085580,gnl|UG|Isc#S41074126,gnl|UG|Isc#S52442373,gnl|UG|Isc#S41180869,gnl|UG|Isc#S41147639,gnl|UG|Isc#S52450449,gnl|UG|Isc#S41088579,gnl|UG|Isc#S41146503,…
GO:0042578	phosphoric ester hydrolase activity	107 of 4621 in the list	118 of 5262 in the genome	1	gnl|UG|Isc#S41017768,gnl|UG|Isc#S52442749,gnl|UG|Isc#S41048843,gnl|UG|Isc#S52437941,gnl|UG|Isc#S52451912,gnl|UG|Isc#S52440114,gnl|UG|Isc#S52446909,gnl|UG|Isc#S41163183,gnl|UG|Isc#S41161438,gnl|UG|Isc#S41095249,gnl|UG|Isc#S41137378,gnl|UG|Isc#S41072998,gnl|UG|Isc#S41069944,gnl|UG|Isc#S52442991,gnl|UG|Isc#S41182519,gnl|UG|Isc#S41042522,gnl|UG|Isc#S41049301,gnl|UG|Isc#S41091552,gnl|UG|Isc#S41144897,…
GO:0015662	ATPase activity, coupled to transmembrane movement of ions, phosphorylative mechanism	12 of 4621 in the list	12 of 5262 in the genome	1	gnl|UG|Isc#S40997714,gnl|UG|Isc#S52441092,gnl|UG|Isc#S40998756,gnl|UG|Isc#S52453038,gnl|UG|Isc#S52448981,gnl|UG|Isc#S52441813,gnl|UG|Isc#S41179661,gnl|UG|Isc#S41073504,gnl|UG|Isc#S52444841,gnl|UG|Isc#S52454344,gnl|UG|Isc#S41026261,gnl|UG|Isc#S52444354
GO:0019207	kinase regulator activity	12 of 4621 in the list	12 of 5262 in the genome	1	gnl|UG|Isc#S52446095,gnl|UG|Isc#S52445538,gnl|UG|Isc#S52442686,gnl|UG|Isc#S52446059,gnl|UG|Isc#S41023100,gnl|UG|Isc#S52449932,gnl|UG|Isc#S52451153,gnl|UG|Isc#S52454680,gnl|UG|Isc#S52441529,gnl|UG|Isc#S41183665,gnl|UG|Isc#S41173483,gnl|UG|Isc#S41133186
GO:0004527	exonuclease activity	22 of 4621 in the list	23 of 5262 in the genome	1	gnl|UG|Isc#S41029707,gnl|UG|Isc#S52439598,gnl|UG|Isc#S52445933,gnl|UG|Isc#S52437539,gnl|UG|Isc#S52438094,gnl|UG|Isc#S52446290,gnl|UG|Isc#S52448888,gnl|UG|Isc#S41046032,gnl|UG|Isc#S52452796,gnl|UG|Isc#S52454519,gnl|UG|Isc#S52456160,gnl|UG|Isc#S41012603,gnl|UG|Isc#S52441727,gnl|UG|Isc#S41044073,gnl|UG|Isc#S52441742,gnl|UG|Isc#S41113662,gnl|UG|Isc#S52442140,gnl|UG|Isc#S52437031,gnl|UG|Isc#S41058483,…
GO:0015291	secondary active transmembrane transporter activity	22 of 4621 in the list	23 of 5262 in the genome	1	gnl|UG|Isc#S52442041,gnl|UG|Isc#S41153886,gnl|UG|Isc#S52438135,gnl|UG|Isc#S52446585,gnl|UG|Isc#S41185730,gnl|UG|Isc#S52443586,gnl|UG|Isc#S41105794,gnl|UG|Isc#S52445739,gnl|UG|Isc#S41121417,gnl|UG|Isc#S52455640,gnl|UG|Isc#S52442071,gnl|UG|Isc#S52443585,gnl|UG|Isc#S52443327,gnl|UG|Isc#S41180746,gnl|UG|Isc#S41123158,gnl|UG|Isc#S41180556,gnl|UG|Isc#S41127695,gnl|UG|Isc#S41082420,gnl|UG|Isc#S41177826,…
GO:0042802	identical protein binding	65 of 4621 in the list	71 of 5262 in the genome	1	gnl|UG|Isc#S52448708,gnl|UG|Isc#S52449551,gnl|UG|Isc#S52448854,gnl|UG|Isc#S40999363,gnl|UG|Isc#S41110413,gnl|UG|Isc#S52438693,gnl|UG|Isc#S41089348,gnl|UG|Isc#S41106262,gnl|UG|Isc#S41042522,gnl|UG|Isc#S41164019,gnl|UG|Isc#S41131480,gnl|UG|Isc#S52437098,gnl|UG|Isc#S41177297,gnl|UG|Isc#S41092756,gnl|UG|Isc#S41009133,gnl|UG|Isc#S52438935,gnl|UG|Isc#S52438427,gnl|UG|Isc#S52452792,gnl|UG|Isc#S41097307,…
GO:0022891	substrate-specific transmembrane transporter activity	161 of 4621 in the list	179 of 5262 in the genome	1	gnl|UG|Isc#S41150418,gnl|UG|Isc#S40998756,gnl|UG|Isc#S52437860,gnl|UG|Isc#S52456952,gnl|UG|Isc#S52438938,gnl|UG|Isc#S41121417,gnl|UG|Isc#S52436946,gnl|UG|Isc#S52444354,gnl|UG|Isc#S52441939,gnl|UG|Isc#S41104836,gnl|UG|Isc#S52451513,gnl|UG|Isc#S41180746,gnl|UG|Isc#S41183607,gnl|UG|Isc#S41127695,gnl|UG|Isc#S41086766,gnl|UG|Isc#S52451338,gnl|UG|Isc#S41002571,gnl|UG|Isc#S41057118,gnl|UG|Isc#S41001280,…
GO:0016791	phosphatase activity	97 of 4621 in the list	107 of 5262 in the genome	1	gnl|UG|Isc#S41017768,gnl|UG|Isc#S52442749,gnl|UG|Isc#S41048843,gnl|UG|Isc#S52437941,gnl|UG|Isc#S52451912,gnl|UG|Isc#S52440114,gnl|UG|Isc#S52446909,gnl|UG|Isc#S41163183,gnl|UG|Isc#S41161438,gnl|UG|Isc#S41095249,gnl|UG|Isc#S41072998,gnl|UG|Isc#S41069944,gnl|UG|Isc#S52442991,gnl|UG|Isc#S41182519,gnl|UG|Isc#S41042522,gnl|UG|Isc#S41049301,gnl|UG|Isc#S41091552,gnl|UG|Isc#S41144897,gnl|UG|Isc#S41145573,…
GO:0042625	ATPase activity, coupled to transmembrane movement of ions	39 of 4621 in the list	42 of 5262 in the genome	1	gnl|UG|Isc#S52443331,gnl|UG|Isc#S52441092,gnl|UG|Isc#S40998756,gnl|UG|Isc#S52436640,gnl|UG|Isc#S52453038,gnl|UG|Isc#S52448981,gnl|UG|Isc#S52437203,gnl|UG|Isc#S41068547,gnl|UG|Isc#S52455179,gnl|UG|Isc#S52436946,gnl|UG|Isc#S41046528,gnl|UG|Isc#S52444354,gnl|UG|Isc#S40997714,gnl|UG|Isc#S52445307,gnl|UG|Isc#S41086766,gnl|UG|Isc#S41073504,gnl|UG|Isc#S41104225,gnl|UG|Isc#S41002571,gnl|UG|Isc#S41181001,…
GO:0003702	RNA polymerase II transcription factor activity	21 of 4621 in the list	22 of 5262 in the genome	1	gnl|UG|Isc#S52437807,gnl|UG|Isc#S52456778,gnl|UG|Isc#S52452619,gnl|UG|Isc#S52440115,gnl|UG|Isc#S40998009,gnl|UG|Isc#S52450810,gnl|UG|Isc#S52448524,gnl|UG|Isc#S52439437,gnl|UG|Isc#S41177846,gnl|UG|Isc#S52446571,gnl|UG|Isc#S52442931,gnl|UG|Isc#S41111306,gnl|UG|Isc#S52441868,gnl|UG|Isc#S52452950,gnl|UG|Isc#S52453106,gnl|UG|Isc#S52455023,gnl|UG|Isc#S52439658,gnl|UG|Isc#S52442797,gnl|UG|Isc#S52449898,…
GO:0016860	intramolecular oxidoreductase activity	30 of 4621 in the list	32 of 5262 in the genome	1	gnl|UG|Isc#S40999313,gnl|UG|Isc#S41160538,gnl|UG|Isc#S41015803,gnl|UG|Isc#S52438179,gnl|UG|Isc#S41172683,gnl|UG|Isc#S52454854,gnl|UG|Isc#S41095662,gnl|UG|Isc#S52437223,gnl|UG|Isc#S41051592,gnl|UG|Isc#S52449286,gnl|UG|Isc#S52437750,gnl|UG|Isc#S40999676,gnl|UG|Isc#S52440775,gnl|UG|Isc#S41070470,gnl|UG|Isc#S52444554,gnl|UG|Isc#S41099274,gnl|UG|Isc#S41075939,gnl|UG|Isc#S41044136,gnl|UG|Isc#S41134501,…
GO:0003678	DNA helicase activity	11 of 4621 in the list	11 of 5262 in the genome	1	gnl|UG|Isc#S41027184,gnl|UG|Isc#S52448131,gnl|UG|Isc#S52442797,gnl|UG|Isc#S41028285,gnl|UG|Isc#S52451995,gnl|UG|Isc#S52442150,gnl|UG|Isc#S52456515,gnl|UG|Isc#S41053988,gnl|UG|Isc#S52436524,gnl|UG|Isc#S52437137,gnl|UG|Isc#S52441868
GO:0004428	inositol or phosphatidylinositol kinase activity	11 of 4621 in the list	11 of 5262 in the genome	1	gnl|UG|Isc#S52444721,gnl|UG|Isc#S52456118,gnl|UG|Isc#S41149336,gnl|UG|Isc#S52443973,gnl|UG|Isc#S52445342,gnl|UG|Isc#S52445915,gnl|UG|Isc#S52453934,gnl|UG|Isc#S41016913,gnl|UG|Isc#S41184958,gnl|UG|Isc#S52450020,gnl|UG|Isc#S52453935
GO:0004448	isocitrate dehydrogenase activity	11 of 4621 in the list	11 of 5262 in the genome	1	gnl|UG|Isc#S41071611,gnl|UG|Isc#S52453475,gnl|UG|Isc#S41093539,gnl|UG|Isc#S52438025,gnl|UG|Isc#S52453413,gnl|UG|Isc#S52452340,gnl|UG|Isc#S41100964,gnl|UG|Isc#S41081740,gnl|UG|Isc#S41016036,gnl|UG|Isc#S41110413,gnl|UG|Isc#S52438935
GO:0005261	cation channel activity	11 of 4621 in the list	11 of 5262 in the genome	1	gnl|UG|Isc#S41087605,gnl|UG|Isc#S52453118,gnl|UG|Isc#S52443951,gnl|UG|Isc#S52447900,gnl|UG|Isc#S52456952,gnl|UG|Isc#S52451338,gnl|UG|Isc#S52438705,gnl|UG|Isc#S41088371,gnl|UG|Isc#S52439254,gnl|UG|Isc#S52441939,gnl|UG|Isc#S41134150
GO:0008375	acetylglucosaminyltransferase activity	11 of 4621 in the list	11 of 5262 in the genome	1	gnl|UG|Isc#S52450464,gnl|UG|Isc#S52453275,gnl|UG|Isc#S41006595,gnl|UG|Isc#S52448694,gnl|UG|Isc#S41145540,gnl|UG|Isc#S52452484,gnl|UG|Isc#S52442059,gnl|UG|Isc#S41072413,gnl|UG|Isc#S52454592,gnl|UG|Isc#S52449959,gnl|UG|Isc#S41050621
GO:0015276	ligand-gated ion channel activity	11 of 4621 in the list	11 of 5262 in the genome	1	gnl|UG|Isc#S41104836,gnl|UG|Isc#S41046369,gnl|UG|Isc#S52445810,gnl|UG|Isc#S52453555,gnl|UG|Isc#S52441343,gnl|UG|Isc#S52451338,gnl|UG|Isc#S52448492,gnl|UG|Isc#S41088371,gnl|UG|Isc#S41086451,gnl|UG|Isc#S52444954,gnl|UG|Isc#S41134150
GO:0015293	symporter activity	11 of 4621 in the list	11 of 5262 in the genome	1	gnl|UG|Isc#S52442041,gnl|UG|Isc#S52443327,gnl|UG|Isc#S41180746,gnl|UG|Isc#S41123158,gnl|UG|Isc#S41180556,gnl|UG|Isc#S41127695,gnl|UG|Isc#S41185730,gnl|UG|Isc#S52445739,gnl|UG|Isc#S52440078,gnl|UG|Isc#S41121417,gnl|UG|Isc#S41189225
GO:0022834	ligand-gated channel activity	11 of 4621 in the list	11 of 5262 in the genome	1	gnl|UG|Isc#S41104836,gnl|UG|Isc#S41046369,gnl|UG|Isc#S52445810,gnl|UG|Isc#S52453555,gnl|UG|Isc#S52441343,gnl|UG|Isc#S52451338,gnl|UG|Isc#S52448492,gnl|UG|Isc#S41088371,gnl|UG|Isc#S41086451,gnl|UG|Isc#S52444954,gnl|UG|Isc#S41134150
GO:0035091	phosphoinositide binding	11 of 4621 in the list	11 of 5262 in the genome	1	gnl|UG|Isc#S52456630,gnl|UG|Isc#S52455921,gnl|UG|Isc#S41051087,gnl|UG|Isc#S41024454,gnl|UG|Isc#S52452317,gnl|UG|Isc#S52446076,gnl|UG|Isc#S52452650,gnl|UG|Isc#S52437986,gnl|UG|Isc#S41126359,gnl|UG|Isc#S52453935,gnl|UG|Isc#S41051107
GO:0004721	phosphoprotein phosphatase activity	38 of 4621 in the list	41 of 5262 in the genome	1	gnl|UG|Isc#S41017768,gnl|UG|Isc#S52451912,gnl|UG|Isc#S52440114,gnl|UG|Isc#S52439410,gnl|UG|Isc#S41079996,gnl|UG|Isc#S41161438,gnl|UG|Isc#S41095249,gnl|UG|Isc#S41163255,gnl|UG|Isc#S41072998,gnl|UG|Isc#S41069944,gnl|UG|Isc#S52441892,gnl|UG|Isc#S52440295,gnl|UG|Isc#S52445775,gnl|UG|Isc#S41144897,gnl|UG|Isc#S41093188,gnl|UG|Isc#S52449850,gnl|UG|Isc#S52453773,gnl|UG|Isc#S52447937,gnl|UG|Isc#S52442524,…
GO:0016491	oxidoreductase activity	708 of 4621 in the list	799 of 5262 in the genome	1	gnl|UG|Isc#S52453103,gnl|UG|Isc#S52437373,gnl|UG|Isc#S52437107,gnl|UG|Isc#S41106190,gnl|UG|Isc#S41091365,gnl|UG|Isc#S41188212,gnl|UG|Isc#S41075939,gnl|UG|Isc#S41107930,gnl|UG|Isc#S41096484,gnl|UG|Isc#S41085454,gnl|UG|Isc#S41007483,gnl|UG|Isc#S52452086,gnl|UG|Isc#S41003542,gnl|UG|Isc#S41180032,gnl|UG|Isc#S52439359,gnl|UG|Isc#S41072225,gnl|UG|Isc#S41076271,gnl|UG|Isc#S41166866,gnl|UG|Isc#S52447913,…
GO:0008168	methyltransferase activity	103 of 4621 in the list	114 of 5262 in the genome	1	gnl|UG|Isc#S41094895,gnl|UG|Isc#S41063932,gnl|UG|Isc#S52446249,gnl|UG|Isc#S52440003,gnl|UG|Isc#S41103259,gnl|UG|Isc#S41186074,gnl|UG|Isc#S41048815,gnl|UG|Isc#S52439255,gnl|UG|Isc#S52436946,gnl|UG|Isc#S41030474,gnl|UG|Isc#S41150010,gnl|UG|Isc#S52437183,gnl|UG|Isc#S41070525,gnl|UG|Isc#S41094793,gnl|UG|Isc#S52440337,gnl|UG|Isc#S52456161,gnl|UG|Isc#S41025941,gnl|UG|Isc#S41050528,gnl|UG|Isc#S52436990,…
GO:0022804	active transmembrane transporter activity	103 of 4621 in the list	114 of 5262 in the genome	1	gnl|UG|Isc#S41180522,gnl|UG|Isc#S52447583,gnl|UG|Isc#S52443331,gnl|UG|Isc#S41155580,gnl|UG|Isc#S52438135,gnl|UG|Isc#S52441092,gnl|UG|Isc#S40998756,gnl|UG|Isc#S52446585,gnl|UG|Isc#S41177924,gnl|UG|Isc#S52448981,gnl|UG|Isc#S52456422,gnl|UG|Isc#S41068547,gnl|UG|Isc#S52443472,gnl|UG|Isc#S52455179,gnl|UG|Isc#S52445739,gnl|UG|Isc#S41121417,gnl|UG|Isc#S52436946,gnl|UG|Isc#S41046528,gnl|UG|Isc#S52444354,…
GO:0001727	lipid kinase activity	10 of 4621 in the list	10 of 5262 in the genome	1	gnl|UG|Isc#S52456118,gnl|UG|Isc#S52443973,gnl|UG|Isc#S52441183,gnl|UG|Isc#S52445342,gnl|UG|Isc#S52445915,gnl|UG|Isc#S52453934,gnl|UG|Isc#S41016913,gnl|UG|Isc#S41184958,gnl|UG|Isc#S52450020,gnl|UG|Isc#S52453935
GO:0015294	solute:cation symporter activity	10 of 4621 in the list	10 of 5262 in the genome	1	gnl|UG|Isc#S52442041,gnl|UG|Isc#S52443327,gnl|UG|Isc#S41123158,gnl|UG|Isc#S41180556,gnl|UG|Isc#S41127695,gnl|UG|Isc#S41185730,gnl|UG|Isc#S52445739,gnl|UG|Isc#S52440078,gnl|UG|Isc#S41121417,gnl|UG|Isc#S41189225
GO:0015926	glucosidase activity	10 of 4621 in the list	10 of 5262 in the genome	1	gnl|UG|Isc#S41098449,gnl|UG|Isc#S52450392,gnl|UG|Isc#S41143814,gnl|UG|Isc#S52443779,gnl|UG|Isc#S52445500,gnl|UG|Isc#S52444849,gnl|UG|Isc#S52445530,gnl|UG|Isc#S41083952,gnl|UG|Isc#S52446429,gnl|UG|Isc#S52454626
GO:0016564	transcription repressor activity	10 of 4621 in the list	10 of 5262 in the genome	1	gnl|UG|Isc#S41081276,gnl|UG|Isc#S52449505,gnl|UG|Isc#S41115334,gnl|UG|Isc#S52456529,gnl|UG|Isc#S52438673,gnl|UG|Isc#S41164604,gnl|UG|Isc#S52448646,gnl|UG|Isc#S41001161,gnl|UG|Isc#S41130663,gnl|UG|Isc#S41109724
GO:0019887	protein kinase regulator activity	10 of 4621 in the list	10 of 5262 in the genome	1	gnl|UG|Isc#S52446095,gnl|UG|Isc#S52445538,gnl|UG|Isc#S52442686,gnl|UG|Isc#S52446059,gnl|UG|Isc#S41023100,gnl|UG|Isc#S52449932,gnl|UG|Isc#S52454680,gnl|UG|Isc#S41183665,gnl|UG|Isc#S41173483,gnl|UG|Isc#S41133186
GO:0016701	oxidoreductase activity, acting on single donors with incorporation of molecular oxygen	69 of 4621 in the list	76 of 5262 in the genome	1	gnl|UG|Isc#S52437373,gnl|UG|Isc#S41016032,gnl|UG|Isc#S41130690,gnl|UG|Isc#S41147533,gnl|UG|Isc#S41148206,gnl|UG|Isc#S41097397,gnl|UG|Isc#S52456083,gnl|UG|Isc#S41095065,gnl|UG|Isc#S41068257,gnl|UG|Isc#S41175296,gnl|UG|Isc#S52456624,gnl|UG|Isc#S41099826,gnl|UG|Isc#S52444370,gnl|UG|Isc#S41185666,gnl|UG|Isc#S41023333,gnl|UG|Isc#S52455663,gnl|UG|Isc#S52455454,gnl|UG|Isc#S41132393,gnl|UG|Isc#S41149845,…
GO:0015075	ion transmembrane transporter activity	131 of 4621 in the list	146 of 5262 in the genome	1	gnl|UG|Isc#S41150418,gnl|UG|Isc#S40998756,gnl|UG|Isc#S52456952,gnl|UG|Isc#S52438938,gnl|UG|Isc#S41121417,gnl|UG|Isc#S52436946,gnl|UG|Isc#S52444354,gnl|UG|Isc#S52441939,gnl|UG|Isc#S41104836,gnl|UG|Isc#S52451513,gnl|UG|Isc#S41183607,gnl|UG|Isc#S41127695,gnl|UG|Isc#S41086766,gnl|UG|Isc#S52451338,gnl|UG|Isc#S41002571,gnl|UG|Isc#S41057118,gnl|UG|Isc#S41001280,gnl|UG|Isc#S52447900,gnl|UG|Isc#S41179661,…
GO:0005506	iron ion binding	214 of 4621 in the list	240 of 5262 in the genome	1	gnl|UG|Isc#S41091518,gnl|UG|Isc#S52447374,gnl|UG|Isc#S41155206,gnl|UG|Isc#S41080662,gnl|UG|Isc#S41101943,gnl|UG|Isc#S41014453,gnl|UG|Isc#S41056953,gnl|UG|Isc#S41106190,gnl|UG|Isc#S41150565,gnl|UG|Isc#S41148146,gnl|UG|Isc#S41091365,gnl|UG|Isc#S41165069,gnl|UG|Isc#S41146433,gnl|UG|Isc#S41075939,gnl|UG|Isc#S41096484,gnl|UG|Isc#S41085454,gnl|UG|Isc#S52451812,gnl|UG|Isc#S41147639,gnl|UG|Isc#S41048033,…
GO:0019829	cation-transporting ATPase activity	27 of 4621 in the list	29 of 5262 in the genome	1	gnl|UG|Isc#S52443331,gnl|UG|Isc#S52441092,gnl|UG|Isc#S52437315,gnl|UG|Isc#S52436640,gnl|UG|Isc#S41000188,gnl|UG|Isc#S52444841,gnl|UG|Isc#S52455179,gnl|UG|Isc#S41078300,gnl|UG|Isc#S52450836,gnl|UG|Isc#S41029876,gnl|UG|Isc#S52436946,gnl|UG|Isc#S41046528,gnl|UG|Isc#S52444354,gnl|UG|Isc#S41114135,gnl|UG|Isc#S52445307,gnl|UG|Isc#S41086766,gnl|UG|Isc#S41010836,gnl|UG|Isc#S52450145,gnl|UG|Isc#S52450925,…
GO:0019001	guanyl nucleotide binding	130 of 4621 in the list	145 of 5262 in the genome	1	gnl|UG|Isc#S41067259,gnl|UG|Isc#S52451653,gnl|UG|Isc#S52445306,gnl|UG|Isc#S41163882,gnl|UG|Isc#S52454152,gnl|UG|Isc#S52449158,gnl|UG|Isc#S52441909,gnl|UG|Isc#S41067048,gnl|UG|Isc#S41070150,gnl|UG|Isc#S41165827,gnl|UG|Isc#S52450890,gnl|UG|Isc#S52450129,gnl|UG|Isc#S40999551,gnl|UG|Isc#S41188771,gnl|UG|Isc#S41087945,gnl|UG|Isc#S52456061,gnl|UG|Isc#S41112703,gnl|UG|Isc#S41090431,gnl|UG|Isc#S41073218,…
GO:0032561	guanyl ribonucleotide binding	130 of 4621 in the list	145 of 5262 in the genome	1	gnl|UG|Isc#S41067259,gnl|UG|Isc#S52451653,gnl|UG|Isc#S52445306,gnl|UG|Isc#S41163882,gnl|UG|Isc#S52454152,gnl|UG|Isc#S52449158,gnl|UG|Isc#S52441909,gnl|UG|Isc#S41067048,gnl|UG|Isc#S41070150,gnl|UG|Isc#S41165827,gnl|UG|Isc#S52450890,gnl|UG|Isc#S52450129,gnl|UG|Isc#S40999551,gnl|UG|Isc#S41188771,gnl|UG|Isc#S41087945,gnl|UG|Isc#S52456061,gnl|UG|Isc#S41112703,gnl|UG|Isc#S41090431,gnl|UG|Isc#S41073218,…
GO:0050662	coenzyme binding	51 of 4621 in the list	56 of 5262 in the genome	1	gnl|UG|Isc#S41141773,gnl|UG|Isc#S52455390,gnl|UG|Isc#S41014426,gnl|UG|Isc#S41186496,gnl|UG|Isc#S41185604,gnl|UG|Isc#S41129336,gnl|UG|Isc#S52455424,gnl|UG|Isc#S52448751,gnl|UG|Isc#S52441638,gnl|UG|Isc#S41188212,gnl|UG|Isc#S52456424,gnl|UG|Isc#S52442373,gnl|UG|Isc#S41007483,gnl|UG|Isc#S52447131,gnl|UG|Isc#S52452086,gnl|UG|Isc#S52443067,gnl|UG|Isc#S41106262,gnl|UG|Isc#S52456919,gnl|UG|Isc#S41103071,…
GO:0008378	galactosyltransferase activity	9 of 4621 in the list	9 of 5262 in the genome	1	gnl|UG|Isc#S41144967,gnl|UG|Isc#S52438931,gnl|UG|Isc#S52438320,gnl|UG|Isc#S52452806,gnl|UG|Isc#S52452430,gnl|UG|Isc#S52453777,gnl|UG|Isc#S52455459,gnl|UG|Isc#S41032865,gnl|UG|Isc#S52444267
GO:0016307	phosphatidylinositol phosphate kinase activity	9 of 4621 in the list	9 of 5262 in the genome	1	gnl|UG|Isc#S52456118,gnl|UG|Isc#S52443973,gnl|UG|Isc#S52445342,gnl|UG|Isc#S52445915,gnl|UG|Isc#S52453934,gnl|UG|Isc#S41016913,gnl|UG|Isc#S41184958,gnl|UG|Isc#S52450020,gnl|UG|Isc#S52453935
GO:0016814	hydrolase activity, acting on carbon-nitrogen (but not peptide) bonds, in cyclic amidines	9 of 4621 in the list	9 of 5262 in the genome	1	gnl|UG|Isc#S52448370,gnl|UG|Isc#S52443401,gnl|UG|Isc#S41097307,gnl|UG|Isc#S52448854,gnl|UG|Isc#S52450901,gnl|UG|Isc#S52449629,gnl|UG|Isc#S41167253,gnl|UG|Isc#S52442931,gnl|UG|Isc#S41003867
GO:0016854	racemase and epimerase activity	9 of 4621 in the list	9 of 5262 in the genome	1	gnl|UG|Isc#S52445167,gnl|UG|Isc#S41090232,gnl|UG|Isc#S52448545,gnl|UG|Isc#S52455695,gnl|UG|Isc#S41091502,gnl|UG|Isc#S41110436,gnl|UG|Isc#S41188878,gnl|UG|Isc#S52447080,gnl|UG|Isc#S52446744
GO:0008092	cytoskeletal protein binding	66 of 4621 in the list	73 of 5262 in the genome	1	gnl|UG|Isc#S41117441,gnl|UG|Isc#S41013790,gnl|UG|Isc#S41186909,gnl|UG|Isc#S52437825,gnl|UG|Isc#S52446015,gnl|UG|Isc#S41067473,gnl|UG|Isc#S41052348,gnl|UG|Isc#S41137106,gnl|UG|Isc#S52437139,gnl|UG|Isc#S52446260,gnl|UG|Isc#S41065137,gnl|UG|Isc#S41050232,gnl|UG|Isc#S40999551,gnl|UG|Isc#S52451136,gnl|UG|Isc#S52452128,gnl|UG|Isc#S41064866,gnl|UG|Isc#S41126359,gnl|UG|Isc#S41050458,gnl|UG|Isc#S52454237,…
GO:0016782	transferase activity, transferring sulfur-containing groups	97 of 4621 in the list	108 of 5262 in the genome	1	gnl|UG|Isc#S41050158,gnl|UG|Isc#S41121665,gnl|UG|Isc#S52453860,gnl|UG|Isc#S52436755,gnl|UG|Isc#S41019120,gnl|UG|Isc#S41062523,gnl|UG|Isc#S52440426,gnl|UG|Isc#S41113274,gnl|UG|Isc#S41050091,gnl|UG|Isc#S41088142,gnl|UG|Isc#S52447829,gnl|UG|Isc#S41012656,gnl|UG|Isc#S41176898,gnl|UG|Isc#S41080748,gnl|UG|Isc#S52447812,gnl|UG|Isc#S52455047,gnl|UG|Isc#S52436701,gnl|UG|Isc#S41172340,gnl|UG|Isc#S41127363,…
GO:0004518	nuclease activity	58 of 4621 in the list	64 of 5262 in the genome	1	gnl|UG|Isc#S41029707,gnl|UG|Isc#S41163125,gnl|UG|Isc#S52438997,gnl|UG|Isc#S52448888,gnl|UG|Isc#S41051346,gnl|UG|Isc#S41046032,gnl|UG|Isc#S41152263,gnl|UG|Isc#S41138227,gnl|UG|Isc#S52452796,gnl|UG|Isc#S41125995,gnl|UG|Isc#S52454519,gnl|UG|Isc#S41010152,gnl|UG|Isc#S52456160,gnl|UG|Isc#S41102840,gnl|UG|Isc#S52441727,gnl|UG|Isc#S52456683,gnl|UG|Isc#S41134347,gnl|UG|Isc#S52447905,gnl|UG|Isc#S41019059,…
GO:0016651	oxidoreductase activity, acting on NADH or NADPH	42 of 4621 in the list	46 of 5262 in the genome	1	gnl|UG|Isc#S41111975,gnl|UG|Isc#S52444053,gnl|UG|Isc#S41171214,gnl|UG|Isc#S41090181,gnl|UG|Isc#S52448751,gnl|UG|Isc#S52452148,gnl|UG|Isc#S41103809,gnl|UG|Isc#S41007483,gnl|UG|Isc#S52452086,gnl|UG|Isc#S41122845,gnl|UG|Isc#S41003542,gnl|UG|Isc#S41026201,gnl|UG|Isc#S52447343,gnl|UG|Isc#S52439359,gnl|UG|Isc#S52445540,gnl|UG|Isc#S52453718,gnl|UG|Isc#S41140464,gnl|UG|Isc#S52442539,gnl|UG|Isc#S41146439,…
GO:0016790	thiolester hydrolase activity	33 of 4621 in the list	36 of 5262 in the genome	1	gnl|UG|Isc#S52441467,gnl|UG|Isc#S41178600,gnl|UG|Isc#S52442857,gnl|UG|Isc#S41173006,gnl|UG|Isc#S52440848,gnl|UG|Isc#S52448223,gnl|UG|Isc#S52437208,gnl|UG|Isc#S41080859,gnl|UG|Isc#S52438434,gnl|UG|Isc#S52449274,gnl|UG|Isc#S52447392,gnl|UG|Isc#S52447672,gnl|UG|Isc#S41027003,gnl|UG|Isc#S41024353,gnl|UG|Isc#S52454831,gnl|UG|Isc#S41153269,gnl|UG|Isc#S52441524,gnl|UG|Isc#S52439468,gnl|UG|Isc#S41120299,…
GO:0060089	molecular transducer activity	140 of 4621 in the list	157 of 5262 in the genome	1	gnl|UG|Isc#S41017768,gnl|UG|Isc#S52437744,gnl|UG|Isc#S41016032,gnl|UG|Isc#S52456442,gnl|UG|Isc#S52446909,gnl|UG|Isc#S52456510,gnl|UG|Isc#S41154142,gnl|UG|Isc#S41029119,gnl|UG|Isc#S41104836,gnl|UG|Isc#S41138602,gnl|UG|Isc#S52440004,gnl|UG|Isc#S41041541,gnl|UG|Isc#S41049301,gnl|UG|Isc#S52451630,gnl|UG|Isc#S41144897,gnl|UG|Isc#S52455023,gnl|UG|Isc#S52451338,gnl|UG|Isc#S52450716,gnl|UG|Isc#S52439883,…
GO:0015171	amino acid transmembrane transporter activity	8 of 4621 in the list	8 of 5262 in the genome	1	gnl|UG|Isc#S52442041,gnl|UG|Isc#S52440449,gnl|UG|Isc#S52443327,gnl|UG|Isc#S41123158,gnl|UG|Isc#S41180556,gnl|UG|Isc#S41127695,gnl|UG|Isc#S41131987,gnl|UG|Isc#S41185730
GO:0016801	hydrolase activity, acting on ether bonds	8 of 4621 in the list	8 of 5262 in the genome	1	gnl|UG|Isc#S41096586,gnl|UG|Isc#S52455779,gnl|UG|Isc#S41030765,gnl|UG|Isc#S41017724,gnl|UG|Isc#S52444486,gnl|UG|Isc#S52453283,gnl|UG|Isc#S52450042,gnl|UG|Isc#S41068667
GO:0016840	carbon-nitrogen lyase activity	8 of 4621 in the list	8 of 5262 in the genome	1	gnl|UG|Isc#S41162874,gnl|UG|Isc#S41017613,gnl|UG|Isc#S52456915,gnl|UG|Isc#S41117070,gnl|UG|Isc#S41103074,gnl|UG|Isc#S41182358,gnl|UG|Isc#S52445989,gnl|UG|Isc#S41015867
GO:0032403	protein complex binding	8 of 4621 in the list	8 of 5262 in the genome	1	gnl|UG|Isc#S41010152,gnl|UG|Isc#S52447421,gnl|UG|Isc#S41098388,gnl|UG|Isc#S52449119,gnl|UG|Isc#S52455935,gnl|UG|Isc#S52446290,gnl|UG|Isc#S41131466,gnl|UG|Isc#S52440221
GO:0034481	chondroitin sulfotransferase activity	8 of 4621 in the list	8 of 5262 in the genome	1	gnl|UG|Isc#S41176898,gnl|UG|Isc#S52453091,gnl|UG|Isc#S52446322,gnl|UG|Isc#S52453437,gnl|UG|Isc#S41069803,gnl|UG|Isc#S52455656,gnl|UG|Isc#S41118497,gnl|UG|Isc#S41050091
GO:0035250	UDP-galactosyltransferase activity	8 of 4621 in the list	8 of 5262 in the genome	1	gnl|UG|Isc#S41144967,gnl|UG|Isc#S52438931,gnl|UG|Isc#S52438320,gnl|UG|Isc#S52452806,gnl|UG|Isc#S52452430,gnl|UG|Isc#S52455459,gnl|UG|Isc#S41032865,gnl|UG|Isc#S52444267
GO:0051287	NAD or NADH binding	8 of 4621 in the list	8 of 5262 in the genome	1	gnl|UG|Isc#S52441528,gnl|UG|Isc#S41106262,gnl|UG|Isc#S52446136,gnl|UG|Isc#S41062474,gnl|UG|Isc#S41131508,gnl|UG|Isc#S41185604,gnl|UG|Isc#S52452086,gnl|UG|Isc#S41118753
GO:0004872	receptor activity	48 of 4621 in the list	53 of 5262 in the genome	1	gnl|UG|Isc#S52456908,gnl|UG|Isc#S52446663,gnl|UG|Isc#S52456442,gnl|UG|Isc#S52436467,gnl|UG|Isc#S52442858,gnl|UG|Isc#S52446687,gnl|UG|Isc#S52446909,gnl|UG|Isc#S52456436,gnl|UG|Isc#S41121644,gnl|UG|Isc#S52437829,gnl|UG|Isc#S41024453,gnl|UG|Isc#S41029119,gnl|UG|Isc#S41007470,gnl|UG|Isc#S41138602,gnl|UG|Isc#S52439944,gnl|UG|Isc#S41049301,gnl|UG|Isc#S52449222,gnl|UG|Isc#S52455023,gnl|UG|Isc#S52450716,…
GO:0003729	mRNA binding	16 of 4621 in the list	17 of 5262 in the genome	1	gnl|UG|Isc#S41090544,gnl|UG|Isc#S41028952,gnl|UG|Isc#S41090919,gnl|UG|Isc#S41049794,gnl|UG|Isc#S52451214,gnl|UG|Isc#S41064539,gnl|UG|Isc#S52455445,gnl|UG|Isc#S41114271,gnl|UG|Isc#S41134146,gnl|UG|Isc#S41062474,gnl|UG|Isc#S41107235,gnl|UG|Isc#S41048782,gnl|UG|Isc#S41015993,gnl|UG|Isc#S41075049,gnl|UG|Isc#S52452086,gnl|UG|Isc#S41129069
GO:0042277	peptide binding	16 of 4621 in the list	17 of 5262 in the genome	1	gnl|UG|Isc#S52443600,gnl|UG|Isc#S41067259,gnl|UG|Isc#S41024453,gnl|UG|Isc#S41091159,gnl|UG|Isc#S52438128,gnl|UG|Isc#S40999575,gnl|UG|Isc#S41007470,gnl|UG|Isc#S40999509,gnl|UG|Isc#S41043837,gnl|UG|Isc#S41158239,gnl|UG|Isc#S41018956,gnl|UG|Isc#S52452481,gnl|UG|Isc#S41166278,gnl|UG|Isc#S52438452,gnl|UG|Isc#S41164947,gnl|UG|Isc#S52445632
GO:0004683	calmodulin-dependent protein kinase activity	24 of 4621 in the list	26 of 5262 in the genome	1	gnl|UG|Isc#S52437744,gnl|UG|Isc#S52437724,gnl|UG|Isc#S52439491,gnl|UG|Isc#S52447437,gnl|UG|Isc#S52446171,gnl|UG|Isc#S52436935,gnl|UG|Isc#S52440985,gnl|UG|Isc#S52438839,gnl|UG|Isc#S52452259,gnl|UG|Isc#S41017413,gnl|UG|Isc#S52456357,gnl|UG|Isc#S41131961,gnl|UG|Isc#S52441756,gnl|UG|Isc#S52450574,gnl|UG|Isc#S52443302,gnl|UG|Isc#S52440147,gnl|UG|Isc#S52440749,gnl|UG|Isc#S52442495,gnl|UG|Isc#S52441370,…
GO:0048037	cofactor binding	99 of 4621 in the list	111 of 5262 in the genome	1	gnl|UG|Isc#S52448727,gnl|UG|Isc#S52448708,gnl|UG|Isc#S52449551,gnl|UG|Isc#S52445167,gnl|UG|Isc#S41141773,gnl|UG|Isc#S52436810,gnl|UG|Isc#S52455390,gnl|UG|Isc#S52438690,gnl|UG|Isc#S52455424,gnl|UG|Isc#S52448434,gnl|UG|Isc#S52448751,gnl|UG|Isc#S41077731,gnl|UG|Isc#S52441638,gnl|UG|Isc#S52452148,gnl|UG|Isc#S41188212,gnl|UG|Isc#S52439226,gnl|UG|Isc#S52448410,gnl|UG|Isc#S52442373,gnl|UG|Isc#S41007483,…
GO:0008757	S-adenosylmethionine-dependent methyltransferase activity	61 of 4621 in the list	68 of 5262 in the genome	1	gnl|UG|Isc#S52442106,gnl|UG|Isc#S41044220,gnl|UG|Isc#S52437657,gnl|UG|Isc#S41063932,gnl|UG|Isc#S52436640,gnl|UG|Isc#S52446249,gnl|UG|Isc#S41063677,gnl|UG|Isc#S52440003,gnl|UG|Isc#S41115207,gnl|UG|Isc#S52444142,gnl|UG|Isc#S52438941,gnl|UG|Isc#S41186074,gnl|UG|Isc#S41048815,gnl|UG|Isc#S52439255,gnl|UG|Isc#S52436946,gnl|UG|Isc#S41062184,gnl|UG|Isc#S41150010,gnl|UG|Isc#S52437183,gnl|UG|Isc#S41070525,…
GO:0005057	receptor signaling protein activity	15 of 4621 in the list	16 of 5262 in the genome	1	gnl|UG|Isc#S52450390,gnl|UG|Isc#S52456048,gnl|UG|Isc#S52438427,gnl|UG|Isc#S41119514,gnl|UG|Isc#S41133493,gnl|UG|Isc#S52448934,gnl|UG|Isc#S52441892,gnl|UG|Isc#S52440066,gnl|UG|Isc#S52456804,gnl|UG|Isc#S41000857,gnl|UG|Isc#S52439883,gnl|UG|Isc#S41131466,gnl|UG|Isc#S52443173,gnl|UG|Isc#S41110616,gnl|UG|Isc#S52449822
GO:0016755	transferase activity, transferring amino-acyl groups	15 of 4621 in the list	16 of 5262 in the genome	1	gnl|UG|Isc#S52437271,gnl|UG|Isc#S52450613,gnl|UG|Isc#S52441498,gnl|UG|Isc#S41128140,gnl|UG|Isc#S52441255,gnl|UG|Isc#S41000087,gnl|UG|Isc#S41049313,gnl|UG|Isc#S41021110,gnl|UG|Isc#S41103354,gnl|UG|Isc#S41010565,gnl|UG|Isc#S52443019,gnl|UG|Isc#S41183822,gnl|UG|Isc#S52449409,gnl|UG|Isc#S52450725,gnl|UG|Isc#S41043942
GO:0003779	actin binding	7 of 4621 in the list	7 of 5262 in the genome	1	gnl|UG|Isc#S52441475,gnl|UG|Isc#S52446260,gnl|UG|Isc#S41033478,gnl|UG|Isc#S52455705,gnl|UG|Isc#S52446076,gnl|UG|Isc#S41062664,gnl|UG|Isc#S41176927
GO:0004558	alpha-glucosidase activity	7 of 4621 in the list	7 of 5262 in the genome	1	gnl|UG|Isc#S41098449,gnl|UG|Isc#S52450392,gnl|UG|Isc#S52445530,gnl|UG|Isc#S41083952,gnl|UG|Isc#S52443779,gnl|UG|Isc#S52445500,gnl|UG|Isc#S52446429
GO:0005085	guanyl-nucleotide exchange factor activity	7 of 4621 in the list	7 of 5262 in the genome	1	gnl|UG|Isc#S41017295,gnl|UG|Isc#S52448456,gnl|UG|Isc#S41108245,gnl|UG|Isc#S52449518,gnl|UG|Isc#S52443273,gnl|UG|Isc#S41114005,gnl|UG|Isc#S41002435
GO:0005088	Ras guanyl-nucleotide exchange factor activity	7 of 4621 in the list	7 of 5262 in the genome	1	gnl|UG|Isc#S41017295,gnl|UG|Isc#S52448456,gnl|UG|Isc#S41108245,gnl|UG|Isc#S52449518,gnl|UG|Isc#S52443273,gnl|UG|Isc#S41114005,gnl|UG|Isc#S41002435
GO:0005326	neurotransmitter transporter activity	7 of 4621 in the list	7 of 5262 in the genome	1	gnl|UG|Isc#S52443586,gnl|UG|Isc#S52443327,gnl|UG|Isc#S41123158,gnl|UG|Isc#S41180556,gnl|UG|Isc#S41127695,gnl|UG|Isc#S52442071,gnl|UG|Isc#S52443585
GO:0005343	organic acid:sodium symporter activity	7 of 4621 in the list	7 of 5262 in the genome	1	gnl|UG|Isc#S52442041,gnl|UG|Isc#S41185730,gnl|UG|Isc#S52443327,gnl|UG|Isc#S41121417,gnl|UG|Isc#S41123158,gnl|UG|Isc#S41180556,gnl|UG|Isc#S41127695
GO:0015081	sodium ion transmembrane transporter activity	7 of 4621 in the list	7 of 5262 in the genome	1	gnl|UG|Isc#S52442041,gnl|UG|Isc#S41185730,gnl|UG|Isc#S52443327,gnl|UG|Isc#S41121417,gnl|UG|Isc#S41123158,gnl|UG|Isc#S41180556,gnl|UG|Isc#S41127695
GO:0015142	tricarboxylic acid transmembrane transporter activity	7 of 4621 in the list	7 of 5262 in the genome	1	gnl|UG|Isc#S41180988,gnl|UG|Isc#S41101369,gnl|UG|Isc#S52441163,gnl|UG|Isc#S52440063,gnl|UG|Isc#S52437162,gnl|UG|Isc#S52455228,gnl|UG|Isc#S52444097
GO:0015144	carbohydrate transmembrane transporter activity	7 of 4621 in the list	7 of 5262 in the genome	1	gnl|UG|Isc#S52451832,gnl|UG|Isc#S52444421,gnl|UG|Isc#S41180746,gnl|UG|Isc#S52448969,gnl|UG|Isc#S52450504,gnl|UG|Isc#S41139619,gnl|UG|Isc#S41189225
GO:0015370	solute:sodium symporter activity	7 of 4621 in the list	7 of 5262 in the genome	1	gnl|UG|Isc#S52442041,gnl|UG|Isc#S41185730,gnl|UG|Isc#S52443327,gnl|UG|Isc#S41121417,gnl|UG|Isc#S41123158,gnl|UG|Isc#S41180556,gnl|UG|Isc#S41127695
GO:0016215	CoA desaturase activity	7 of 4621 in the list	7 of 5262 in the genome	1	gnl|UG|Isc#S52437827,gnl|UG|Isc#S52445345,gnl|UG|Isc#S41105537,gnl|UG|Isc#S41045592,gnl|UG|Isc#S52445346,gnl|UG|Isc#S41072374,gnl|UG|Isc#S52445343
GO:0016717	oxidoreductase activity, acting on paired donors, with oxidation of a pair of donors resulting in the reduction of molecular oxygen to two molecules of water	7 of 4621 in the list	7 of 5262 in the genome	1	gnl|UG|Isc#S52437827,gnl|UG|Isc#S52445345,gnl|UG|Isc#S41105537,gnl|UG|Isc#S41045592,gnl|UG|Isc#S52445346,gnl|UG|Isc#S41072374,gnl|UG|Isc#S52445343
GO:0016861	intramolecular oxidoreductase activity, interconverting aldoses and ketoses	7 of 4621 in the list	7 of 5262 in the genome	1	gnl|UG|Isc#S52437750,gnl|UG|Isc#S40999676,gnl|UG|Isc#S52440775,gnl|UG|Isc#S41134501,gnl|UG|Isc#S52444554,gnl|UG|Isc#S41169959,gnl|UG|Isc#S41099274
GO:0035257	nuclear hormone receptor binding	7 of 4621 in the list	7 of 5262 in the genome	1	gnl|UG|Isc#S52447340,gnl|UG|Isc#S41145624,gnl|UG|Isc#S52453106,gnl|UG|Isc#S52438384,gnl|UG|Isc#S41141668,gnl|UG|Isc#S52437139,gnl|UG|Isc#S52443950
GO:0042287	MHC protein binding	7 of 4621 in the list	7 of 5262 in the genome	1	gnl|UG|Isc#S52448933,gnl|UG|Isc#S52445307,gnl|UG|Isc#S41000333,gnl|UG|Isc#S41000316,gnl|UG|Isc#S41005900,gnl|UG|Isc#S52454153,gnl|UG|Isc#S52452365
GO:0051427	hormone receptor binding	7 of 4621 in the list	7 of 5262 in the genome	1	gnl|UG|Isc#S52447340,gnl|UG|Isc#S41145624,gnl|UG|Isc#S52453106,gnl|UG|Isc#S52438384,gnl|UG|Isc#S41141668,gnl|UG|Isc#S52437139,gnl|UG|Isc#S52443950
GO:0070568	guanylyltransferase activity	7 of 4621 in the list	7 of 5262 in the genome	1	gnl|UG|Isc#S52442379,gnl|UG|Isc#S52447421,gnl|UG|Isc#S52447426,gnl|UG|Isc#S52453773,gnl|UG|Isc#S52448870,gnl|UG|Isc#S41112843,gnl|UG|Isc#S52455116
GO:0004871	signal transducer activity	128 of 4621 in the list	144 of 5262 in the genome	1	gnl|UG|Isc#S41017768,gnl|UG|Isc#S52456908,gnl|UG|Isc#S41016032,gnl|UG|Isc#S52456442,gnl|UG|Isc#S52436467,gnl|UG|Isc#S41175927,gnl|UG|Isc#S52450660,gnl|UG|Isc#S52453555,gnl|UG|Isc#S52446909,gnl|UG|Isc#S52456510,gnl|UG|Isc#S52443304,gnl|UG|Isc#S52437829,gnl|UG|Isc#S41154142,gnl|UG|Isc#S41024453,gnl|UG|Isc#S41029119,gnl|UG|Isc#S41152772,gnl|UG|Isc#S52449822,gnl|UG|Isc#S41069944,gnl|UG|Isc#S41104157,…
GO:0000166	nucleotide binding	655 of 4621 in the list	743 of 5262 in the genome	1	gnl|UG|Isc#S41180522,gnl|UG|Isc#S52446274,gnl|UG|Isc#S52437107,gnl|UG|Isc#S52439798,gnl|UG|Isc#S52454042,gnl|UG|Isc#S52449119,gnl|UG|Isc#S41054190,gnl|UG|Isc#S52453033,gnl|UG|Isc#S41120386,gnl|UG|Isc#S52449158,gnl|UG|Isc#S52450012,gnl|UG|Isc#S52436946,gnl|UG|Isc#S41007483,gnl|UG|Isc#S52452086,gnl|UG|Isc#S41067048,gnl|UG|Isc#S52439359,gnl|UG|Isc#S41086766,gnl|UG|Isc#S41033109,gnl|UG|Isc#S41121642,…
GO:0004386	helicase activity	30 of 4621 in the list	33 of 5262 in the genome	1	gnl|UG|Isc#S52437521,gnl|UG|Isc#S41027184,gnl|UG|Isc#S52440793,gnl|UG|Isc#S52454042,gnl|UG|Isc#S52448131,gnl|UG|Isc#S52451214,gnl|UG|Isc#S41028285,gnl|UG|Isc#S52449901,gnl|UG|Isc#S52451995,gnl|UG|Isc#S52436490,gnl|UG|Isc#S52440137,gnl|UG|Isc#S52456515,gnl|UG|Isc#S52441868,gnl|UG|Isc#S41001013,gnl|UG|Isc#S52437137,gnl|UG|Isc#S52438384,gnl|UG|Isc#S52441866,gnl|UG|Isc#S41053988,gnl|UG|Isc#S41176869,…
GO:0016703	oxidoreductase activity, acting on single donors with incorporation of molecular oxygen, incorporation of one atom of oxygen (internal monooxygenases or internal mixed function oxidases)	45 of 4621 in the list	50 of 5262 in the genome	1	gnl|UG|Isc#S52438175,gnl|UG|Isc#S41130690,gnl|UG|Isc#S41147533,gnl|UG|Isc#S41097397,gnl|UG|Isc#S41043202,gnl|UG|Isc#S52456083,gnl|UG|Isc#S41095065,gnl|UG|Isc#S52453646,gnl|UG|Isc#S41068257,gnl|UG|Isc#S41175296,gnl|UG|Isc#S41160742,gnl|UG|Isc#S41054714,gnl|UG|Isc#S41146649,gnl|UG|Isc#S41099826,gnl|UG|Isc#S52444370,gnl|UG|Isc#S41185666,gnl|UG|Isc#S41023333,gnl|UG|Isc#S41110177,gnl|UG|Isc#S52455454,…
GO:0004519	endonuclease activity	22 of 4621 in the list	24 of 5262 in the genome	1	gnl|UG|Isc#S52448585,gnl|UG|Isc#S52453936,gnl|UG|Isc#S52455712,gnl|UG|Isc#S52438997,gnl|UG|Isc#S52455422,gnl|UG|Isc#S40998512,gnl|UG|Isc#S40999287,gnl|UG|Isc#S41051346,gnl|UG|Isc#S52442557,gnl|UG|Isc#S41138227,gnl|UG|Isc#S41125995,gnl|UG|Isc#S41096346,gnl|UG|Isc#S41089308,gnl|UG|Isc#S52443844,gnl|UG|Isc#S52456937,gnl|UG|Isc#S52456683,gnl|UG|Isc#S41134347,gnl|UG|Isc#S52447905,gnl|UG|Isc#S41019059,…
GO:0015631	tubulin binding	22 of 4621 in the list	24 of 5262 in the genome	1	gnl|UG|Isc#S41117441,gnl|UG|Isc#S52438537,gnl|UG|Isc#S52454237,gnl|UG|Isc#S41143708,gnl|UG|Isc#S52437825,gnl|UG|Isc#S41017295,gnl|UG|Isc#S52446076,gnl|UG|Isc#S41062664,gnl|UG|Isc#S41067473,gnl|UG|Isc#S41099760,gnl|UG|Isc#S52444146,gnl|UG|Isc#S41098388,gnl|UG|Isc#S41180770,gnl|UG|Isc#S41110633,gnl|UG|Isc#S52437194,gnl|UG|Isc#S52449250,gnl|UG|Isc#S40999551,gnl|UG|Isc#S52452128,gnl|UG|Isc#S52440991,…
GO:0016410	N-acyltransferase activity	52 of 4621 in the list	58 of 5262 in the genome	1	gnl|UG|Isc#S41019852,gnl|UG|Isc#S52447003,gnl|UG|Isc#S52444586,gnl|UG|Isc#S41078589,gnl|UG|Isc#S52441757,gnl|UG|Isc#S52449932,gnl|UG|Isc#S41015576,gnl|UG|Isc#S41145624,gnl|UG|Isc#S41058045,gnl|UG|Isc#S52438435,gnl|UG|Isc#S41062184,gnl|UG|Isc#S52454517,gnl|UG|Isc#S52451332,gnl|UG|Isc#S41190299,gnl|UG|Isc#S52445188,gnl|UG|Isc#S52449335,gnl|UG|Isc#S52456901,gnl|UG|Isc#S52440004,gnl|UG|Isc#S41163262,…
GO:0008324	cation transmembrane transporter activity	89 of 4621 in the list	100 of 5262 in the genome	1	gnl|UG|Isc#S52443331,gnl|UG|Isc#S41150418,gnl|UG|Isc#S52438135,gnl|UG|Isc#S52441092,gnl|UG|Isc#S40998756,gnl|UG|Isc#S52456952,gnl|UG|Isc#S40999854,gnl|UG|Isc#S52438938,gnl|UG|Isc#S52455179,gnl|UG|Isc#S52445739,gnl|UG|Isc#S41121417,gnl|UG|Isc#S52436946,gnl|UG|Isc#S41046528,gnl|UG|Isc#S52444354,gnl|UG|Isc#S52441939,gnl|UG|Isc#S52445307,gnl|UG|Isc#S41180556,gnl|UG|Isc#S41127695,gnl|UG|Isc#S41164743,…
GO:0016757	transferase activity, transferring glycosyl groups	89 of 4621 in the list	100 of 5262 in the genome	1	gnl|UG|Isc#S52445167,gnl|UG|Isc#S52456802,gnl|UG|Isc#S41006595,gnl|UG|Isc#S52448982,gnl|UG|Isc#S52455819,gnl|UG|Isc#S41058392,gnl|UG|Isc#S41032865,gnl|UG|Isc#S52442300,gnl|UG|Isc#S41089348,gnl|UG|Isc#S41165351,gnl|UG|Isc#S41188487,gnl|UG|Isc#S52454012,gnl|UG|Isc#S52446018,gnl|UG|Isc#S41083573,gnl|UG|Isc#S52451372,gnl|UG|Isc#S52437136,gnl|UG|Isc#S41010565,gnl|UG|Isc#S41009133,gnl|UG|Isc#S41167895,…
GO:0016758	transferase activity, transferring hexosyl groups	59 of 4621 in the list	66 of 5262 in the genome	1	gnl|UG|Isc#S52440417,gnl|UG|Isc#S41006595,gnl|UG|Isc#S52455819,gnl|UG|Isc#S52440173,gnl|UG|Isc#S41072067,gnl|UG|Isc#S41032865,gnl|UG|Isc#S52442489,gnl|UG|Isc#S52442300,gnl|UG|Isc#S41058444,gnl|UG|Isc#S41089348,gnl|UG|Isc#S41114689,gnl|UG|Isc#S52451626,gnl|UG|Isc#S52453275,gnl|UG|Isc#S41165351,gnl|UG|Isc#S41188487,gnl|UG|Isc#S52454012,gnl|UG|Isc#S52451372,gnl|UG|Isc#S52437136,gnl|UG|Isc#S41190263,…
GO:0004659	prenyltransferase activity	14 of 4621 in the list	15 of 5262 in the genome	1	gnl|UG|Isc#S52436566,gnl|UG|Isc#S41076432,gnl|UG|Isc#S52454237,gnl|UG|Isc#S52443589,gnl|UG|Isc#S41090290,gnl|UG|Isc#S41169547,gnl|UG|Isc#S41048963,gnl|UG|Isc#S41095937,gnl|UG|Isc#S52448985,gnl|UG|Isc#S52439411,gnl|UG|Isc#S52439747,gnl|UG|Isc#S52439425,gnl|UG|Isc#S41114715,gnl|UG|Isc#S41091191
GO:0004702	receptor signaling protein serine/threonine kinase activity	14 of 4621 in the list	15 of 5262 in the genome	1	gnl|UG|Isc#S52450390,gnl|UG|Isc#S52456048,gnl|UG|Isc#S41119514,gnl|UG|Isc#S41133493,gnl|UG|Isc#S52448934,gnl|UG|Isc#S52441892,gnl|UG|Isc#S52440066,gnl|UG|Isc#S52456804,gnl|UG|Isc#S41000857,gnl|UG|Isc#S52439883,gnl|UG|Isc#S41131466,gnl|UG|Isc#S52443173,gnl|UG|Isc#S41110616,gnl|UG|Isc#S52449822
GO:0004713	protein tyrosine kinase activity	14 of 4621 in the list	15 of 5262 in the genome	1	gnl|UG|Isc#S52439944,gnl|UG|Isc#S41133493,gnl|UG|Isc#S52445941,gnl|UG|Isc#S41000857,gnl|UG|Isc#S52456804,gnl|UG|Isc#S52454680,gnl|UG|Isc#S41029958,gnl|UG|Isc#S41071300,gnl|UG|Isc#S52442735,gnl|UG|Isc#S52442231,gnl|UG|Isc#S52453878,gnl|UG|Isc#S52443435,gnl|UG|Isc#S41162785,gnl|UG|Isc#S52455822
GO:0031267	small GTPase binding	14 of 4621 in the list	15 of 5262 in the genome	1	gnl|UG|Isc#S41109949,gnl|UG|Isc#S52453102,gnl|UG|Isc#S52438014,gnl|UG|Isc#S52436698,gnl|UG|Isc#S52436572,gnl|UG|Isc#S41091897,gnl|UG|Isc#S41017295,gnl|UG|Isc#S52450305,gnl|UG|Isc#S52443170,gnl|UG|Isc#S52455388,gnl|UG|Isc#S52445728,gnl|UG|Isc#S52448720,gnl|UG|Isc#S52451863,gnl|UG|Isc#S52444590
GO:0051020	GTPase binding	14 of 4621 in the list	15 of 5262 in the genome	1	gnl|UG|Isc#S41109949,gnl|UG|Isc#S52453102,gnl|UG|Isc#S52438014,gnl|UG|Isc#S52436698,gnl|UG|Isc#S52436572,gnl|UG|Isc#S41091897,gnl|UG|Isc#S41017295,gnl|UG|Isc#S52450305,gnl|UG|Isc#S52443170,gnl|UG|Isc#S52455388,gnl|UG|Isc#S52445728,gnl|UG|Isc#S52448720,gnl|UG|Isc#S52451863,gnl|UG|Isc#S52444590
GO:0016830	carbon-carbon lyase activity	36 of 4621 in the list	40 of 5262 in the genome	1	gnl|UG|Isc#S52439569,gnl|UG|Isc#S52446064,gnl|UG|Isc#S41137511,gnl|UG|Isc#S52442705,gnl|UG|Isc#S41174409,gnl|UG|Isc#S52438448,gnl|UG|Isc#S41105755,gnl|UG|Isc#S52438690,gnl|UG|Isc#S52439226,gnl|UG|Isc#S41114128,gnl|UG|Isc#S52455624,gnl|UG|Isc#S52447516,gnl|UG|Isc#S41104870,gnl|UG|Isc#S41151780,gnl|UG|Isc#S52440342,gnl|UG|Isc#S52450474,gnl|UG|Isc#S52437585,gnl|UG|Isc#S41161349,gnl|UG|Isc#S41079804,…
GO:0016831	carboxy-lyase activity	21 of 4621 in the list	23 of 5262 in the genome	1	gnl|UG|Isc#S41112703,gnl|UG|Isc#S52437410,gnl|UG|Isc#S41174409,gnl|UG|Isc#S41105755,gnl|UG|Isc#S52449603,gnl|UG|Isc#S52439226,gnl|UG|Isc#S52445081,gnl|UG|Isc#S41114128,gnl|UG|Isc#S52447290,gnl|UG|Isc#S52454423,gnl|UG|Isc#S52455624,gnl|UG|Isc#S41104870,gnl|UG|Isc#S52440342,gnl|UG|Isc#S52450474,gnl|UG|Isc#S52445595,gnl|UG|Isc#S52437585,gnl|UG|Isc#S41167199,gnl|UG|Isc#S41188803,gnl|UG|Isc#S41060920,…
GO:0000988	protein binding transcription factor activity	6 of 4621 in the list	6 of 5262 in the genome	1	gnl|UG|Isc#S41159377,gnl|UG|Isc#S52441557,gnl|UG|Isc#S41025941,gnl|UG|Isc#S52440137,gnl|UG|Isc#S52451214,gnl|UG|Isc#S52445254
GO:0000989	transcription factor binding transcription factor activity	6 of 4621 in the list	6 of 5262 in the genome	1	gnl|UG|Isc#S41159377,gnl|UG|Isc#S52441557,gnl|UG|Isc#S41025941,gnl|UG|Isc#S52440137,gnl|UG|Isc#S52451214,gnl|UG|Isc#S52445254
GO:0004611	phosphoenolpyruvate carboxykinase activity	6 of 4621 in the list	6 of 5262 in the genome	1	gnl|UG|Isc#S52455624,gnl|UG|Isc#S41112703,gnl|UG|Isc#S41188803,gnl|UG|Isc#S41161349,gnl|UG|Isc#S41174409,gnl|UG|Isc#S41105755
GO:0004842	ubiquitin-protein ligase activity	6 of 4621 in the list	6 of 5262 in the genome	1	gnl|UG|Isc#S52455437,gnl|UG|Isc#S52446631,gnl|UG|Isc#S41153841,gnl|UG|Isc#S41182571,gnl|UG|Isc#S52439487,gnl|UG|Isc#S41117469
GO:0004879	ligand-dependent nuclear receptor activity	6 of 4621 in the list	6 of 5262 in the genome	1	gnl|UG|Isc#S41056066,gnl|UG|Isc#S52437829,gnl|UG|Isc#S52456442,gnl|UG|Isc#S52436467,gnl|UG|Isc#S52448801,gnl|UG|Isc#S52455023
GO:0005529	sugar binding	6 of 4621 in the list	6 of 5262 in the genome	1	gnl|UG|Isc#S52447928,gnl|UG|Isc#S52447710,gnl|UG|Isc#S41099274,gnl|UG|Isc#S52456229,gnl|UG|Isc#S52438357,gnl|UG|Isc#S41177622
GO:0008144	drug binding	6 of 4621 in the list	6 of 5262 in the genome	1	gnl|UG|Isc#S52440950,gnl|UG|Isc#S52455605,gnl|UG|Isc#S41072633,gnl|UG|Isc#S52440100,gnl|UG|Isc#S41045283,gnl|UG|Isc#S52437139
GO:0008172	S-methyltransferase activity	6 of 4621 in the list	6 of 5262 in the genome	1	gnl|UG|Isc#S41049423,gnl|UG|Isc#S41103259,gnl|UG|Isc#S52456423,gnl|UG|Isc#S41094793,gnl|UG|Isc#S41112520,gnl|UG|Isc#S52447005
GO:0008318	protein prenyltransferase activity	6 of 4621 in the list	6 of 5262 in the genome	1	gnl|UG|Isc#S52436566,gnl|UG|Isc#S41076432,gnl|UG|Isc#S52439747,gnl|UG|Isc#S52439425,gnl|UG|Isc#S52454237,gnl|UG|Isc#S41048963
GO:0008641	small protein activating enzyme activity	6 of 4621 in the list	6 of 5262 in the genome	1	gnl|UG|Isc#S41054705,gnl|UG|Isc#S41000940,gnl|UG|Isc#S41088855,gnl|UG|Isc#S41053022,gnl|UG|Isc#S41140153,gnl|UG|Isc#S52451040
GO:0015925	galactosidase activity	6 of 4621 in the list	6 of 5262 in the genome	1	gnl|UG|Isc#S52453787,gnl|UG|Isc#S52447922,gnl|UG|Isc#S52447928,gnl|UG|Isc#S41152744,gnl|UG|Isc#S52447927,gnl|UG|Isc#S41177622
GO:0016796	exonuclease activity, active with either ribo- or deoxyribonucleic acids and producing 5'-phosphomonoesters	6 of 4621 in the list	6 of 5262 in the genome	1	gnl|UG|Isc#S52437031,gnl|UG|Isc#S52448888,gnl|UG|Isc#S52441727,gnl|UG|Isc#S41046032,gnl|UG|Isc#S52441742,gnl|UG|Isc#S41113662
GO:0016857	racemase and epimerase activity, acting on carbohydrates and derivatives	6 of 4621 in the list	6 of 5262 in the genome	1	gnl|UG|Isc#S52445167,gnl|UG|Isc#S41188878,gnl|UG|Isc#S41090232,gnl|UG|Isc#S52447080,gnl|UG|Isc#S52455695,gnl|UG|Isc#S52446744
GO:0019902	phosphatase binding	6 of 4621 in the list	6 of 5262 in the genome	1	gnl|UG|Isc#S52442461,gnl|UG|Isc#S52450305,gnl|UG|Isc#S41063223,gnl|UG|Isc#S52440149,gnl|UG|Isc#S41105805,gnl|UG|Isc#S41141465
GO:0035258	steroid hormone receptor binding	6 of 4621 in the list	6 of 5262 in the genome	1	gnl|UG|Isc#S52447340,gnl|UG|Isc#S41145624,gnl|UG|Isc#S52438384,gnl|UG|Isc#S41141668,gnl|UG|Isc#S52437139,gnl|UG|Isc#S52443950
GO:0043130	ubiquitin binding	6 of 4621 in the list	6 of 5262 in the genome	1	gnl|UG|Isc#S41024353,gnl|UG|Isc#S41136393,gnl|UG|Isc#S41098388,gnl|UG|Isc#S41172679,gnl|UG|Isc#S41094011,gnl|UG|Isc#S52450800
GO:0003712	transcription cofactor activity	43 of 4621 in the list	48 of 5262 in the genome	1	gnl|UG|Isc#S41019852,gnl|UG|Isc#S52437744,gnl|UG|Isc#S52451137,gnl|UG|Isc#S41078589,gnl|UG|Isc#S52455533,gnl|UG|Isc#S52448987,gnl|UG|Isc#S52456510,gnl|UG|Isc#S52438939,gnl|UG|Isc#S41145624,gnl|UG|Isc#S41058045,gnl|UG|Isc#S41140310,gnl|UG|Isc#S52438384,gnl|UG|Isc#S41152438,gnl|UG|Isc#S41109724,gnl|UG|Isc#S52451332,gnl|UG|Isc#S52440004,gnl|UG|Isc#S52453106,gnl|UG|Isc#S52443801,gnl|UG|Isc#S52446979,…
GO:0008146	sulfotransferase activity	86 of 4621 in the list	97 of 5262 in the genome	1	gnl|UG|Isc#S41050158,gnl|UG|Isc#S41121665,gnl|UG|Isc#S52453860,gnl|UG|Isc#S52436755,gnl|UG|Isc#S41019120,gnl|UG|Isc#S52440426,gnl|UG|Isc#S41113274,gnl|UG|Isc#S41050091,gnl|UG|Isc#S41088142,gnl|UG|Isc#S52447829,gnl|UG|Isc#S41012656,gnl|UG|Isc#S41176898,gnl|UG|Isc#S41080748,gnl|UG|Isc#S52447812,gnl|UG|Isc#S52455047,gnl|UG|Isc#S52436701,gnl|UG|Isc#S41172340,gnl|UG|Isc#S41147260,gnl|UG|Isc#S41116162,…
GO:0016646	oxidoreductase activity, acting on the CH-NH group of donors, NAD or NADP as acceptor	13 of 4621 in the list	14 of 5262 in the genome	1	gnl|UG|Isc#S52456969,gnl|UG|Isc#S41180032,gnl|UG|Isc#S41152585,gnl|UG|Isc#S52443401,gnl|UG|Isc#S41169356,gnl|UG|Isc#S41085963,gnl|UG|Isc#S41153031,gnl|UG|Isc#S41118753,gnl|UG|Isc#S41006464,gnl|UG|Isc#S41167253,gnl|UG|Isc#S52456473,gnl|UG|Isc#S52450169,gnl|UG|Isc#S41001278
GO:0043021	ribonucleoprotein binding	13 of 4621 in the list	14 of 5262 in the genome	1	gnl|UG|Isc#S41022009,gnl|UG|Isc#S52438486,gnl|UG|Isc#S52439243,gnl|UG|Isc#S40999927,gnl|UG|Isc#S41090431,gnl|UG|Isc#S41025877,gnl|UG|Isc#S41029119,gnl|UG|Isc#S52453158,gnl|UG|Isc#S52450465,gnl|UG|Isc#S41168288,gnl|UG|Isc#S41184131,gnl|UG|Isc#S41045646,gnl|UG|Isc#S52446633
GO:0004091	carboxylesterase activity	71 of 4621 in the list	80 of 5262 in the genome	1	gnl|UG|Isc#S52446041,gnl|UG|Isc#S41125793,gnl|UG|Isc#S52456123,gnl|UG|Isc#S41010802,gnl|UG|Isc#S41048103,gnl|UG|Isc#S41047989,gnl|UG|Isc#S52450312,gnl|UG|Isc#S52441939,gnl|UG|Isc#S52454391,gnl|UG|Isc#S41072010,gnl|UG|Isc#S52450324,gnl|UG|Isc#S41031281,gnl|UG|Isc#S52444012,gnl|UG|Isc#S52445325,gnl|UG|Isc#S41064977,gnl|UG|Isc#S41083594,gnl|UG|Isc#S52443557,gnl|UG|Isc#S52451970,gnl|UG|Isc#S41011688,…
GO:0003954	NADH dehydrogenase activity	20 of 4621 in the list	22 of 5262 in the genome	1	gnl|UG|Isc#S41111975,gnl|UG|Isc#S52444053,gnl|UG|Isc#S41171214,gnl|UG|Isc#S41090181,gnl|UG|Isc#S52437433,gnl|UG|Isc#S41002782,gnl|UG|Isc#S40998901,gnl|UG|Isc#S41103809,gnl|UG|Isc#S41167333,gnl|UG|Isc#S41176779,gnl|UG|Isc#S41122845,gnl|UG|Isc#S41003542,gnl|UG|Isc#S41004013,gnl|UG|Isc#S41082026,gnl|UG|Isc#S52439359,gnl|UG|Isc#S40998803,gnl|UG|Isc#S52453718,gnl|UG|Isc#S41003955,gnl|UG|Isc#S41069729,…
GO:0016645	oxidoreductase activity, acting on the CH-NH group of donors	20 of 4621 in the list	22 of 5262 in the genome	1	gnl|UG|Isc#S52455879,gnl|UG|Isc#S52456969,gnl|UG|Isc#S41152585,gnl|UG|Isc#S52443401,gnl|UG|Isc#S41085963,gnl|UG|Isc#S41118753,gnl|UG|Isc#S52438906,gnl|UG|Isc#S52456396,gnl|UG|Isc#S41188212,gnl|UG|Isc#S41167253,gnl|UG|Isc#S52456424,gnl|UG|Isc#S52456473,gnl|UG|Isc#S52450169,gnl|UG|Isc#S41001278,gnl|UG|Isc#S52447340,gnl|UG|Isc#S41180032,gnl|UG|Isc#S41169356,gnl|UG|Isc#S41153031,gnl|UG|Isc#S52438905,…
GO:0008080	N-acetyltransferase activity	49 of 4621 in the list	55 of 5262 in the genome	1	gnl|UG|Isc#S41019852,gnl|UG|Isc#S52447003,gnl|UG|Isc#S52444586,gnl|UG|Isc#S41078589,gnl|UG|Isc#S52441757,gnl|UG|Isc#S52449932,gnl|UG|Isc#S41015576,gnl|UG|Isc#S41145624,gnl|UG|Isc#S41058045,gnl|UG|Isc#S52438435,gnl|UG|Isc#S41062184,gnl|UG|Isc#S52454517,gnl|UG|Isc#S52451332,gnl|UG|Isc#S41190299,gnl|UG|Isc#S52445188,gnl|UG|Isc#S52449335,gnl|UG|Isc#S52456901,gnl|UG|Isc#S52440004,gnl|UG|Isc#S41163262,…
GO:0008134	transcription factor binding	48 of 4621 in the list	54 of 5262 in the genome	1	gnl|UG|Isc#S41019852,gnl|UG|Isc#S52437744,gnl|UG|Isc#S52451137,gnl|UG|Isc#S41078589,gnl|UG|Isc#S52455533,gnl|UG|Isc#S52448987,gnl|UG|Isc#S52456510,gnl|UG|Isc#S52438939,gnl|UG|Isc#S41145624,gnl|UG|Isc#S41058045,gnl|UG|Isc#S41140310,gnl|UG|Isc#S41080887,gnl|UG|Isc#S52438384,gnl|UG|Isc#S41152438,gnl|UG|Isc#S41109724,gnl|UG|Isc#S52451332,gnl|UG|Isc#S52440004,gnl|UG|Isc#S52453106,gnl|UG|Isc#S52443801,…
GO:0016779	nucleotidyltransferase activity	62 of 4621 in the list	70 of 5262 in the genome	1	gnl|UG|Isc#S52448363,gnl|UG|Isc#S52445306,gnl|UG|Isc#S52454042,gnl|UG|Isc#S41005848,gnl|UG|Isc#S52449304,gnl|UG|Isc#S52442191,gnl|UG|Isc#S52448937,gnl|UG|Isc#S52445164,gnl|UG|Isc#S41119968,gnl|UG|Isc#S41089183,gnl|UG|Isc#S41152263,gnl|UG|Isc#S41050664,gnl|UG|Isc#S52444343,gnl|UG|Isc#S52449165,gnl|UG|Isc#S41095341,gnl|UG|Isc#S41047193,gnl|UG|Isc#S41119219,gnl|UG|Isc#S52447898,gnl|UG|Isc#S52448053,…
GO:0016278	lysine N-methyltransferase activity	12 of 4621 in the list	13 of 5262 in the genome	1	gnl|UG|Isc#S52437183,gnl|UG|Isc#S52445593,gnl|UG|Isc#S52449565,gnl|UG|Isc#S52455716,gnl|UG|Isc#S41115207,gnl|UG|Isc#S52438941,gnl|UG|Isc#S52456438,gnl|UG|Isc#S41134016,gnl|UG|Isc#S52449370,gnl|UG|Isc#S52439255,gnl|UG|Isc#S41081036,gnl|UG|Isc#S41062184
GO:0016279	protein-lysine N-methyltransferase activity	12 of 4621 in the list	13 of 5262 in the genome	1	gnl|UG|Isc#S52437183,gnl|UG|Isc#S52445593,gnl|UG|Isc#S52449565,gnl|UG|Isc#S52455716,gnl|UG|Isc#S41115207,gnl|UG|Isc#S52438941,gnl|UG|Isc#S52456438,gnl|UG|Isc#S41134016,gnl|UG|Isc#S52449370,gnl|UG|Isc#S52439255,gnl|UG|Isc#S41081036,gnl|UG|Isc#S41062184
GO:0017016	Ras GTPase binding	12 of 4621 in the list	13 of 5262 in the genome	1	gnl|UG|Isc#S52453102,gnl|UG|Isc#S52436698,gnl|UG|Isc#S52436572,gnl|UG|Isc#S41091897,gnl|UG|Isc#S41017295,gnl|UG|Isc#S52450305,gnl|UG|Isc#S52443170,gnl|UG|Isc#S52455388,gnl|UG|Isc#S52445728,gnl|UG|Isc#S52448720,gnl|UG|Isc#S52451863,gnl|UG|Isc#S52444590
GO:0050136	NADH dehydrogenase (quinone) activity	19 of 4621 in the list	21 of 5262 in the genome	1	gnl|UG|Isc#S52444053,gnl|UG|Isc#S41171214,gnl|UG|Isc#S41090181,gnl|UG|Isc#S52437433,gnl|UG|Isc#S41002782,gnl|UG|Isc#S40998901,gnl|UG|Isc#S41103809,gnl|UG|Isc#S41167333,gnl|UG|Isc#S41176779,gnl|UG|Isc#S41122845,gnl|UG|Isc#S41003542,gnl|UG|Isc#S41004013,gnl|UG|Isc#S41082026,gnl|UG|Isc#S52439359,gnl|UG|Isc#S40998803,gnl|UG|Isc#S52453718,gnl|UG|Isc#S41003955,gnl|UG|Isc#S41069729,gnl|UG|Isc#S41140464
GO:0016655	oxidoreductase activity, acting on NADH or NADPH, quinone or similar compound as acceptor	26 of 4621 in the list	29 of 5262 in the genome	1	gnl|UG|Isc#S52444053,gnl|UG|Isc#S41171214,gnl|UG|Isc#S41090181,gnl|UG|Isc#S52437899,gnl|UG|Isc#S52437433,gnl|UG|Isc#S41002782,gnl|UG|Isc#S40998901,gnl|UG|Isc#S41103809,gnl|UG|Isc#S41167333,gnl|UG|Isc#S41176779,gnl|UG|Isc#S52452086,gnl|UG|Isc#S41122845,gnl|UG|Isc#S41003542,gnl|UG|Isc#S41026201,gnl|UG|Isc#S41004013,gnl|UG|Isc#S41082026,gnl|UG|Isc#S41171413,gnl|UG|Isc#S52439359,gnl|UG|Isc#S40998803,…
GO:0000175	3'-5'-exoribonuclease activity	5 of 4621 in the list	5 of 5262 in the genome	1	gnl|UG|Isc#S52437031,gnl|UG|Isc#S52448888,gnl|UG|Isc#S41046032,gnl|UG|Isc#S52441742,gnl|UG|Isc#S41113662
GO:0002054	nucleobase binding	5 of 4621 in the list	5 of 5262 in the genome	1	gnl|UG|Isc#S41172886,gnl|UG|Isc#S41006233,gnl|UG|Isc#S41129506,gnl|UG|Isc#S41009133,gnl|UG|Isc#S41129336
GO:0004532	exoribonuclease activity	5 of 4621 in the list	5 of 5262 in the genome	1	gnl|UG|Isc#S52437031,gnl|UG|Isc#S52448888,gnl|UG|Isc#S41046032,gnl|UG|Isc#S52441742,gnl|UG|Isc#S41113662
GO:0004930	G-protein coupled receptor activity	5 of 4621 in the list	5 of 5262 in the genome	1	gnl|UG|Isc#S41007470,gnl|UG|Isc#S52452481,gnl|UG|Isc#S41023667,gnl|UG|Isc#S41132790,gnl|UG|Isc#S52452415
GO:0005283	sodium:amino acid symporter activity	5 of 4621 in the list	5 of 5262 in the genome	1	gnl|UG|Isc#S41185730,gnl|UG|Isc#S52443327,gnl|UG|Isc#S41123158,gnl|UG|Isc#S41180556,gnl|UG|Isc#S41127695
GO:0005310	dicarboxylic acid transmembrane transporter activity	5 of 4621 in the list	5 of 5262 in the genome	1	gnl|UG|Isc#S52442041,gnl|UG|Isc#S41159356,gnl|UG|Isc#S52453230,gnl|UG|Isc#S52453231,gnl|UG|Isc#S52440063
GO:0005416	cation:amino acid symporter activity	5 of 4621 in the list	5 of 5262 in the genome	1	gnl|UG|Isc#S41185730,gnl|UG|Isc#S52443327,gnl|UG|Isc#S41123158,gnl|UG|Isc#S41180556,gnl|UG|Isc#S41127695
GO:0005527	macrolide binding	5 of 4621 in the list	5 of 5262 in the genome	1	gnl|UG|Isc#S52440950,gnl|UG|Isc#S52455605,gnl|UG|Isc#S41072633,gnl|UG|Isc#S41045283,gnl|UG|Isc#S52437139
GO:0005539	glycosaminoglycan binding	5 of 4621 in the list	5 of 5262 in the genome	1	gnl|UG|Isc#S52443304,gnl|UG|Isc#S52438839,gnl|UG|Isc#S41173228,gnl|UG|Isc#S52440460,gnl|UG|Isc#S52438467
GO:0008173	RNA methyltransferase activity	5 of 4621 in the list	5 of 5262 in the genome	1	gnl|UG|Isc#S52452377,gnl|UG|Isc#S52450431,gnl|UG|Isc#S52441718,gnl|UG|Isc#S52451242,gnl|UG|Isc#S41025941
GO:0015098	molybdate ion transmembrane transporter activity	5 of 4621 in the list	5 of 5262 in the genome	1	gnl|UG|Isc#S41052267,gnl|UG|Isc#S52446115,gnl|UG|Isc#S52450739,gnl|UG|Isc#S52453408,gnl|UG|Isc#S52446118
GO:0016406	carnitine O-acyltransferase activity	5 of 4621 in the list	5 of 5262 in the genome	1	gnl|UG|Isc#S52452404,gnl|UG|Isc#S41134223,gnl|UG|Isc#S41138407,gnl|UG|Isc#S41160864,gnl|UG|Isc#S41123230
GO:0016615	malate dehydrogenase activity	5 of 4621 in the list	5 of 5262 in the genome	1	gnl|UG|Isc#S52452525,gnl|UG|Isc#S52439317,gnl|UG|Isc#S41137924,gnl|UG|Isc#S52451318,gnl|UG|Isc#S41111913
GO:0016725	oxidoreductase activity, acting on CH or CH2 groups	5 of 4621 in the list	5 of 5262 in the genome	1	gnl|UG|Isc#S52453362,gnl|UG|Isc#S41015111,gnl|UG|Isc#S52447047,gnl|UG|Isc#S52447913,gnl|UG|Isc#S41111522
GO:0016803	ether hydrolase activity	5 of 4621 in the list	5 of 5262 in the genome	1	gnl|UG|Isc#S52444486,gnl|UG|Isc#S41096586,gnl|UG|Isc#S41030765,gnl|UG|Isc#S52450042,gnl|UG|Isc#S41017724
GO:0016833	oxo-acid-lyase activity	5 of 4621 in the list	5 of 5262 in the genome	1	gnl|UG|Isc#S52447516,gnl|UG|Isc#S41151780,gnl|UG|Isc#S52447550,gnl|UG|Isc#S52442705,gnl|UG|Isc#S41079804
GO:0016896	exoribonuclease activity, producing 5'-phosphomonoesters	5 of 4621 in the list	5 of 5262 in the genome	1	gnl|UG|Isc#S52437031,gnl|UG|Isc#S52448888,gnl|UG|Isc#S41046032,gnl|UG|Isc#S52441742,gnl|UG|Isc#S41113662
GO:0019208	phosphatase regulator activity	5 of 4621 in the list	5 of 5262 in the genome	1	gnl|UG|Isc#S52443592,gnl|UG|Isc#S52440149,gnl|UG|Isc#S52453716,gnl|UG|Isc#S52449619,gnl|UG|Isc#S52440114
GO:0019238	cyclohydrolase activity	5 of 4621 in the list	5 of 5262 in the genome	1	gnl|UG|Isc#S52443401,gnl|UG|Isc#S41167253,gnl|UG|Isc#S41097307,gnl|UG|Isc#S52448854,gnl|UG|Isc#S41003867
GO:0019888	protein phosphatase regulator activity	5 of 4621 in the list	5 of 5262 in the genome	1	gnl|UG|Isc#S52443592,gnl|UG|Isc#S52440149,gnl|UG|Isc#S52453716,gnl|UG|Isc#S52449619,gnl|UG|Isc#S52440114
GO:0019903	protein phosphatase binding	5 of 4621 in the list	5 of 5262 in the genome	1	gnl|UG|Isc#S52442461,gnl|UG|Isc#S41063223,gnl|UG|Isc#S52440149,gnl|UG|Isc#S41105805,gnl|UG|Isc#S41141465
GO:0046915	transition metal ion transmembrane transporter activity	5 of 4621 in the list	5 of 5262 in the genome	1	gnl|UG|Isc#S52442911,gnl|UG|Isc#S52437596,gnl|UG|Isc#S52447268,gnl|UG|Isc#S52456492,gnl|UG|Isc#S52447266
GO:0048029	monosaccharide binding	5 of 4621 in the list	5 of 5262 in the genome	1	gnl|UG|Isc#S52447928,gnl|UG|Isc#S52447710,gnl|UG|Isc#S52456229,gnl|UG|Isc#S52438357,gnl|UG|Isc#S41177622
GO:0050661	NADP or NADPH binding	5 of 4621 in the list	5 of 5262 in the genome	1	gnl|UG|Isc#S41062474,gnl|UG|Isc#S41039661,gnl|UG|Isc#S52450277,gnl|UG|Isc#S52452086,gnl|UG|Isc#S41118753
GO:0051119	sugar transmembrane transporter activity	5 of 4621 in the list	5 of 5262 in the genome	1	gnl|UG|Isc#S52451832,gnl|UG|Isc#S52444421,gnl|UG|Isc#S41180746,gnl|UG|Isc#S52450504,gnl|UG|Isc#S41139619
GO:0070566	adenylyltransferase activity	5 of 4621 in the list	5 of 5262 in the genome	1	gnl|UG|Isc#S41047193,gnl|UG|Isc#S52440355,gnl|UG|Isc#S52445306,gnl|UG|Isc#S52449165,gnl|UG|Isc#S52446906
GO:0017111	nucleoside-triphosphatase activity	288 of 4621 in the list	328 of 5262 in the genome	1	gnl|UG|Isc#S41180522,gnl|UG|Isc#S41115639,gnl|UG|Isc#S52440793,gnl|UG|Isc#S52454042,gnl|UG|Isc#S52443222,gnl|UG|Isc#S52449158,gnl|UG|Isc#S52446571,gnl|UG|Isc#S52441909,gnl|UG|Isc#S52440137,gnl|UG|Isc#S52436946,gnl|UG|Isc#S41165827,gnl|UG|Isc#S41183607,gnl|UG|Isc#S41086766,gnl|UG|Isc#S41033109,gnl|UG|Isc#S52453774,gnl|UG|Isc#S41188771,gnl|UG|Isc#S41087945,gnl|UG|Isc#S52447455,gnl|UG|Isc#S52438746,…
GO:0046983	protein dimerization activity	32 of 4621 in the list	36 of 5262 in the genome	1	gnl|UG|Isc#S41054705,gnl|UG|Isc#S41101614,gnl|UG|Isc#S41043833,gnl|UG|Isc#S52446663,gnl|UG|Isc#S52442686,gnl|UG|Isc#S41061926,gnl|UG|Isc#S52456947,gnl|UG|Isc#S52439901,gnl|UG|Isc#S52449119,gnl|UG|Isc#S41110505,gnl|UG|Isc#S52440114,gnl|UG|Isc#S52456436,gnl|UG|Isc#S52444991,gnl|UG|Isc#S52439407,gnl|UG|Isc#S52441828,gnl|UG|Isc#S52448194,gnl|UG|Isc#S52456381,gnl|UG|Isc#S41077264,gnl|UG|Isc#S52444146,…
GO:0043565	sequence-specific DNA binding	18 of 4621 in the list	20 of 5262 in the genome	1	gnl|UG|Isc#S41027184,gnl|UG|Isc#S52438427,gnl|UG|Isc#S52455700,gnl|UG|Isc#S52438812,gnl|UG|Isc#S41044902,gnl|UG|Isc#S41145624,gnl|UG|Isc#S52448336,gnl|UG|Isc#S41003686,gnl|UG|Isc#S41081036,gnl|UG|Isc#S41001013,gnl|UG|Isc#S52447340,gnl|UG|Isc#S52451584,gnl|UG|Isc#S52447840,gnl|UG|Isc#S41113880,gnl|UG|Isc#S52448264,gnl|UG|Isc#S41152252,gnl|UG|Isc#S52451618,gnl|UG|Isc#S52456366
GO:0016408	C-acyltransferase activity	11 of 4621 in the list	12 of 5262 in the genome	1	gnl|UG|Isc#S52436810,gnl|UG|Isc#S52452949,gnl|UG|Isc#S52445524,gnl|UG|Isc#S52442780,gnl|UG|Isc#S52436811,gnl|UG|Isc#S52443795,gnl|UG|Isc#S41177797,gnl|UG|Isc#S41077731,gnl|UG|Isc#S41083233,gnl|UG|Isc#S52439263,gnl|UG|Isc#S52438576
GO:0016787	hydrolase activity	1095 of 4621 in the list	1248 of 5262 in the genome	1	gnl|UG|Isc#S41180522,gnl|UG|Isc#S41125793,gnl|UG|Isc#S52454703,gnl|UG|Isc#S52441618,gnl|UG|Isc#S41115639,gnl|UG|Isc#S41171226,gnl|UG|Isc#S52448854,gnl|UG|Isc#S52436518,gnl|UG|Isc#S41048103,gnl|UG|Isc#S52449158,gnl|UG|Isc#S52446571,gnl|UG|Isc#S52436946,gnl|UG|Isc#S41130761,gnl|UG|Isc#S52446067,gnl|UG|Isc#S52443883,gnl|UG|Isc#S41033109,gnl|UG|Isc#S52455129,gnl|UG|Isc#S41175618,gnl|UG|Isc#S52453774,…
GO:0017076	purine nucleotide binding	536 of 4621 in the list	611 of 5262 in the genome	1	gnl|UG|Isc#S41180522,gnl|UG|Isc#S52446274,gnl|UG|Isc#S52439798,gnl|UG|Isc#S52454042,gnl|UG|Isc#S52449119,gnl|UG|Isc#S52453033,gnl|UG|Isc#S41120386,gnl|UG|Isc#S52449158,gnl|UG|Isc#S52450012,gnl|UG|Isc#S52436946,gnl|UG|Isc#S41067048,gnl|UG|Isc#S52439359,gnl|UG|Isc#S41086766,gnl|UG|Isc#S41033109,gnl|UG|Isc#S52439883,gnl|UG|Isc#S52450129,gnl|UG|Isc#S52453774,gnl|UG|Isc#S41087945,gnl|UG|Isc#S52454402,…
GO:0003723	RNA binding	165 of 4621 in the list	188 of 5262 in the genome	1	gnl|UG|Isc#S52446062,gnl|UG|Isc#S41016032,gnl|UG|Isc#S41113140,gnl|UG|Isc#S52439142,gnl|UG|Isc#S41067259,gnl|UG|Isc#S52445306,gnl|UG|Isc#S41001067,gnl|UG|Isc#S52448434,gnl|UG|Isc#S41011008,gnl|UG|Isc#S40999363,gnl|UG|Isc#S41134146,gnl|UG|Isc#S41095838,gnl|UG|Isc#S52452126,gnl|UG|Isc#S41000414,gnl|UG|Isc#S52452086,gnl|UG|Isc#S52445188,gnl|UG|Isc#S52443592,gnl|UG|Isc#S41008939,gnl|UG|Isc#S52456683,…
GO:0004468	lysine N-acetyltransferase activity	45 of 4621 in the list	51 of 5262 in the genome	1	gnl|UG|Isc#S41019852,gnl|UG|Isc#S52444586,gnl|UG|Isc#S41078589,gnl|UG|Isc#S52441757,gnl|UG|Isc#S52449932,gnl|UG|Isc#S41145624,gnl|UG|Isc#S41058045,gnl|UG|Isc#S52438435,gnl|UG|Isc#S41062184,gnl|UG|Isc#S52454517,gnl|UG|Isc#S52451332,gnl|UG|Isc#S41190299,gnl|UG|Isc#S52445188,gnl|UG|Isc#S52449335,gnl|UG|Isc#S52456901,gnl|UG|Isc#S52440004,gnl|UG|Isc#S41163262,gnl|UG|Isc#S52455389,gnl|UG|Isc#S52443801,…
GO:0016747	transferase activity, transferring acyl groups other than amino-acyl groups	143 of 4621 in the list	163 of 5262 in the genome	1	gnl|UG|Isc#S52436810,gnl|UG|Isc#S52452949,gnl|UG|Isc#S52453608,gnl|UG|Isc#S41000087,gnl|UG|Isc#S41077731,gnl|UG|Isc#S52449932,gnl|UG|Isc#S41058045,gnl|UG|Isc#S41043942,gnl|UG|Isc#S41083289,gnl|UG|Isc#S52445188,gnl|UG|Isc#S52440004,gnl|UG|Isc#S52436917,gnl|UG|Isc#S52437397,gnl|UG|Isc#S52456366,gnl|UG|Isc#S52445593,gnl|UG|Isc#S52437845,gnl|UG|Isc#S52444447,gnl|UG|Isc#S52443600,gnl|UG|Isc#S52440644,…
GO:0032553	ribonucleotide binding	534 of 4621 in the list	609 of 5262 in the genome	1	gnl|UG|Isc#S41180522,gnl|UG|Isc#S52446274,gnl|UG|Isc#S52439798,gnl|UG|Isc#S52454042,gnl|UG|Isc#S52449119,gnl|UG|Isc#S52453033,gnl|UG|Isc#S41120386,gnl|UG|Isc#S52449158,gnl|UG|Isc#S52450012,gnl|UG|Isc#S52436946,gnl|UG|Isc#S41067048,gnl|UG|Isc#S52439359,gnl|UG|Isc#S41086766,gnl|UG|Isc#S41033109,gnl|UG|Isc#S52439883,gnl|UG|Isc#S52450129,gnl|UG|Isc#S52453774,gnl|UG|Isc#S41087945,gnl|UG|Isc#S52454402,…
GO:0032555	purine ribonucleotide binding	534 of 4621 in the list	609 of 5262 in the genome	1	gnl|UG|Isc#S41180522,gnl|UG|Isc#S52446274,gnl|UG|Isc#S52439798,gnl|UG|Isc#S52454042,gnl|UG|Isc#S52449119,gnl|UG|Isc#S52453033,gnl|UG|Isc#S41120386,gnl|UG|Isc#S52449158,gnl|UG|Isc#S52450012,gnl|UG|Isc#S52436946,gnl|UG|Isc#S41067048,gnl|UG|Isc#S52439359,gnl|UG|Isc#S41086766,gnl|UG|Isc#S41033109,gnl|UG|Isc#S52439883,gnl|UG|Isc#S52450129,gnl|UG|Isc#S52453774,gnl|UG|Isc#S41087945,gnl|UG|Isc#S52454402,…
GO:0004888	transmembrane receptor activity	31 of 4621 in the list	35 of 5262 in the genome	1	gnl|UG|Isc#S52437252,gnl|UG|Isc#S52456908,gnl|UG|Isc#S52446663,gnl|UG|Isc#S52442858,gnl|UG|Isc#S41138603,gnl|UG|Isc#S52452415,gnl|UG|Isc#S52456436,gnl|UG|Isc#S41121644,gnl|UG|Isc#S41000559,gnl|UG|Isc#S41024453,gnl|UG|Isc#S41029119,gnl|UG|Isc#S52442071,gnl|UG|Isc#S41007470,gnl|UG|Isc#S52440273,gnl|UG|Isc#S41138602,gnl|UG|Isc#S52439944,gnl|UG|Isc#S41023667,gnl|UG|Isc#S41132790,gnl|UG|Isc#S52441343,…
GO:0016811	hydrolase activity, acting on carbon-nitrogen (but not peptide) bonds, in linear amides	24 of 4621 in the list	27 of 5262 in the genome	1	gnl|UG|Isc#S52451042,gnl|UG|Isc#S52451994,gnl|UG|Isc#S52448442,gnl|UG|Isc#S52447134,gnl|UG|Isc#S52444144,gnl|UG|Isc#S52454947,gnl|UG|Isc#S52448646,gnl|UG|Isc#S41119835,gnl|UG|Isc#S52454910,gnl|UG|Isc#S52453185,gnl|UG|Isc#S41117761,gnl|UG|Isc#S41130663,gnl|UG|Isc#S41099381,gnl|UG|Isc#S41017343,gnl|UG|Isc#S52438912,gnl|UG|Isc#S52446067,gnl|UG|Isc#S52448132,gnl|UG|Isc#S41075235,gnl|UG|Isc#S41098388,…
GO:0015399	primary active transmembrane transporter activity	72 of 4621 in the list	82 of 5262 in the genome	1	gnl|UG|Isc#S41180522,gnl|UG|Isc#S52443331,gnl|UG|Isc#S41155580,gnl|UG|Isc#S52441092,gnl|UG|Isc#S40998756,gnl|UG|Isc#S52448981,gnl|UG|Isc#S41068547,gnl|UG|Isc#S52455179,gnl|UG|Isc#S52436946,gnl|UG|Isc#S41046528,gnl|UG|Isc#S52444354,gnl|UG|Isc#S52445307,gnl|UG|Isc#S41183607,gnl|UG|Isc#S52442382,gnl|UG|Isc#S41099049,gnl|UG|Isc#S41086766,gnl|UG|Isc#S41033109,gnl|UG|Isc#S41002571,gnl|UG|Isc#S41014509,…
GO:0015405	P-P-bond-hydrolysis-driven transmembrane transporter activity	72 of 4621 in the list	82 of 5262 in the genome	1	gnl|UG|Isc#S41180522,gnl|UG|Isc#S52443331,gnl|UG|Isc#S41155580,gnl|UG|Isc#S52441092,gnl|UG|Isc#S40998756,gnl|UG|Isc#S52448981,gnl|UG|Isc#S41068547,gnl|UG|Isc#S52455179,gnl|UG|Isc#S52436946,gnl|UG|Isc#S41046528,gnl|UG|Isc#S52444354,gnl|UG|Isc#S52445307,gnl|UG|Isc#S41183607,gnl|UG|Isc#S52442382,gnl|UG|Isc#S41099049,gnl|UG|Isc#S41086766,gnl|UG|Isc#S41033109,gnl|UG|Isc#S41002571,gnl|UG|Isc#S41014509,…
GO:0008276	protein methyltransferase activity	17 of 4621 in the list	19 of 5262 in the genome	1	gnl|UG|Isc#S52442106,gnl|UG|Isc#S52437183,gnl|UG|Isc#S52445593,gnl|UG|Isc#S52444575,gnl|UG|Isc#S52449565,gnl|UG|Isc#S52456088,gnl|UG|Isc#S52455716,gnl|UG|Isc#S41115207,gnl|UG|Isc#S52444142,gnl|UG|Isc#S52438941,gnl|UG|Isc#S52456438,gnl|UG|Isc#S41134016,gnl|UG|Isc#S52456166,gnl|UG|Isc#S52439255,gnl|UG|Isc#S52449370,gnl|UG|Isc#S41081036,gnl|UG|Isc#S41062184
GO:0034061	DNA polymerase activity	17 of 4621 in the list	19 of 5262 in the genome	1	gnl|UG|Isc#S52448363,gnl|UG|Isc#S52442080,gnl|UG|Isc#S41087072,gnl|UG|Isc#S41096552,gnl|UG|Isc#S52439598,gnl|UG|Isc#S41110406,gnl|UG|Isc#S41119968,gnl|UG|Isc#S52445164,gnl|UG|Isc#S41152263,gnl|UG|Isc#S41050664,gnl|UG|Isc#S41130367,gnl|UG|Isc#S41107245,gnl|UG|Isc#S52452671,gnl|UG|Isc#S41141702,gnl|UG|Isc#S41048231,gnl|UG|Isc#S52440991,gnl|UG|Isc#S52441867
GO:0016818	hydrolase activity, acting on acid anhydrides, in phosphorus-containing anhydrides	311 of 4621 in the list	355 of 5262 in the genome	1	gnl|UG|Isc#S41180522,gnl|UG|Isc#S41115639,gnl|UG|Isc#S52440793,gnl|UG|Isc#S52454042,gnl|UG|Isc#S52443222,gnl|UG|Isc#S52449158,gnl|UG|Isc#S52446571,gnl|UG|Isc#S52441909,gnl|UG|Isc#S52440137,gnl|UG|Isc#S52436946,gnl|UG|Isc#S41165827,gnl|UG|Isc#S41183607,gnl|UG|Isc#S41086766,gnl|UG|Isc#S41033109,gnl|UG|Isc#S52453774,gnl|UG|Isc#S41188771,gnl|UG|Isc#S41087945,gnl|UG|Isc#S52447455,gnl|UG|Isc#S52438746,…
GO:0003916	DNA topoisomerase activity	4 of 4621 in the list	4 of 5262 in the genome	1	gnl|UG|Isc#S52446694,gnl|UG|Isc#S52450064,gnl|UG|Isc#S52456947,gnl|UG|Isc#S52449096
GO:0004437	inositol or phosphatidylinositol phosphatase activity	4 of 4621 in the list	4 of 5262 in the genome	1	gnl|UG|Isc#S41120429,gnl|UG|Isc#S52452663,gnl|UG|Isc#S52450100,gnl|UG|Isc#S41068677
GO:0004551	nucleotide diphosphatase activity	4 of 4621 in the list	4 of 5262 in the genome	1	gnl|UG|Isc#S41015673,gnl|UG|Isc#S41068598,gnl|UG|Isc#S41117761,gnl|UG|Isc#S41099381
GO:0004661	protein geranylgeranyltransferase activity	4 of 4621 in the list	4 of 5262 in the genome	1	gnl|UG|Isc#S41076432,gnl|UG|Isc#S52439747,gnl|UG|Isc#S52439425,gnl|UG|Isc#S41048963
GO:0004753	saccharopine dehydrogenase activity	4 of 4621 in the list	4 of 5262 in the genome	1	gnl|UG|Isc#S52456473,gnl|UG|Isc#S52450169,gnl|UG|Isc#S41085963,gnl|UG|Isc#S41001278
GO:0004779	sulfate adenylyltransferase activity	4 of 4621 in the list	4 of 5262 in the genome	1	gnl|UG|Isc#S41047193,gnl|UG|Isc#S52440355,gnl|UG|Isc#S52445306,gnl|UG|Isc#S52449165
GO:0004869	cysteine-type endopeptidase inhibitor activity	4 of 4621 in the list	4 of 5262 in the genome	1	gnl|UG|Isc#S52442539,gnl|UG|Isc#S41146439,gnl|UG|Isc#S52439243,gnl|UG|Isc#S41184131
GO:0005126	cytokine receptor binding	4 of 4621 in the list	4 of 5262 in the genome	1	gnl|UG|Isc#S41082576,gnl|UG|Isc#S52439283,gnl|UG|Isc#S52446663,gnl|UG|Isc#S52437536
GO:0008410	CoA-transferase activity	4 of 4621 in the list	4 of 5262 in the genome	1	gnl|UG|Isc#S52454635,gnl|UG|Isc#S41153251,gnl|UG|Isc#S41080217,gnl|UG|Isc#S41159502
GO:0008417	fucosyltransferase activity	4 of 4621 in the list	4 of 5262 in the genome	1	gnl|UG|Isc#S41047769,gnl|UG|Isc#S52438604,gnl|UG|Isc#S52451942,gnl|UG|Isc#S52442489
GO:0008556	potassium-transporting ATPase activity	4 of 4621 in the list	4 of 5262 in the genome	1	gnl|UG|Isc#S41179661,gnl|UG|Isc#S52454344,gnl|UG|Isc#S41026261,gnl|UG|Isc#S52453038
GO:0015079	potassium ion transmembrane transporter activity	4 of 4621 in the list	4 of 5262 in the genome	1	gnl|UG|Isc#S41179661,gnl|UG|Isc#S52454344,gnl|UG|Isc#S41026261,gnl|UG|Isc#S52453038
GO:0015297	antiporter activity	4 of 4621 in the list	4 of 5262 in the genome	1	gnl|UG|Isc#S41105794,gnl|UG|Isc#S52438135,gnl|UG|Isc#S52449473,gnl|UG|Isc#S52446585
GO:0015928	fucosidase activity	4 of 4621 in the list	4 of 5262 in the genome	1	gnl|UG|Isc#S41151498,gnl|UG|Isc#S41126339,gnl|UG|Isc#S52446006,gnl|UG|Isc#S41156898
GO:0016409	palmitoyltransferase activity	4 of 4621 in the list	4 of 5262 in the genome	1	gnl|UG|Isc#S41077731,gnl|UG|Isc#S52445524,gnl|UG|Isc#S52439263,gnl|UG|Isc#S41111897
GO:0016812	hydrolase activity, acting on carbon-nitrogen (but not peptide) bonds, in cyclic amides	4 of 4621 in the list	4 of 5262 in the genome	1	gnl|UG|Isc#S52437535,gnl|UG|Isc#S52441247,gnl|UG|Isc#S41083500,gnl|UG|Isc#S52445046
GO:0016841	ammonia-lyase activity	4 of 4621 in the list	4 of 5262 in the genome	1	gnl|UG|Isc#S41017613,gnl|UG|Isc#S41117070,gnl|UG|Isc#S52445989,gnl|UG|Isc#S41015867
GO:0016863	intramolecular oxidoreductase activity, transposing C=C bonds	4 of 4621 in the list	4 of 5262 in the genome	1	gnl|UG|Isc#S40999313,gnl|UG|Isc#S41015803,gnl|UG|Isc#S52454854,gnl|UG|Isc#S52438539
GO:0022829	wide pore channel activity	4 of 4621 in the list	4 of 5262 in the genome	1	gnl|UG|Isc#S52441285,gnl|UG|Isc#S41166070,gnl|UG|Isc#S52454869,gnl|UG|Isc#S52454872
GO:0032404	mismatch repair complex binding	4 of 4621 in the list	4 of 5262 in the genome	1	gnl|UG|Isc#S41010152,gnl|UG|Isc#S52449119,gnl|UG|Isc#S52455935,gnl|UG|Isc#S52446290
GO:0042165	neurotransmitter binding	4 of 4621 in the list	4 of 5262 in the genome	1	gnl|UG|Isc#S41007470,gnl|UG|Isc#S52452481,gnl|UG|Isc#S41104836,gnl|UG|Isc#S41164947
GO:0050664	oxidoreductase activity, acting on NADH or NADPH, oxygen as acceptor	4 of 4621 in the list	4 of 5262 in the genome	1	gnl|UG|Isc#S52448751,gnl|UG|Isc#S52454127,gnl|UG|Isc#S41115468,gnl|UG|Isc#S52447343
GO:0016746	transferase activity, transferring acyl groups	155 of 4621 in the list	177 of 5262 in the genome	1	gnl|UG|Isc#S52436810,gnl|UG|Isc#S52452949,gnl|UG|Isc#S52453608,gnl|UG|Isc#S41000087,gnl|UG|Isc#S41077731,gnl|UG|Isc#S52449932,gnl|UG|Isc#S41058045,gnl|UG|Isc#S52439852,gnl|UG|Isc#S41043942,gnl|UG|Isc#S41083289,gnl|UG|Isc#S52445188,gnl|UG|Isc#S52440004,gnl|UG|Isc#S52436917,gnl|UG|Isc#S41103354,gnl|UG|Isc#S41010565,gnl|UG|Isc#S52437397,gnl|UG|Isc#S52456366,gnl|UG|Isc#S52445593,gnl|UG|Isc#S52437845,…
GO:0016462	pyrophosphatase activity	310 of 4621 in the list	354 of 5262 in the genome	1	gnl|UG|Isc#S41180522,gnl|UG|Isc#S41115639,gnl|UG|Isc#S52440793,gnl|UG|Isc#S52454042,gnl|UG|Isc#S52443222,gnl|UG|Isc#S52449158,gnl|UG|Isc#S52446571,gnl|UG|Isc#S52441909,gnl|UG|Isc#S52440137,gnl|UG|Isc#S52436946,gnl|UG|Isc#S41165827,gnl|UG|Isc#S41183607,gnl|UG|Isc#S41086766,gnl|UG|Isc#S41033109,gnl|UG|Isc#S52453774,gnl|UG|Isc#S41188771,gnl|UG|Isc#S41087945,gnl|UG|Isc#S52447455,gnl|UG|Isc#S52438746,…
GO:0008135	translation factor activity, nucleic acid binding	78 of 4621 in the list	89 of 5262 in the genome	1	gnl|UG|Isc#S52437487,gnl|UG|Isc#S52445306,gnl|UG|Isc#S41168318,gnl|UG|Isc#S41121366,gnl|UG|Isc#S41011008,gnl|UG|Isc#S41164677,gnl|UG|Isc#S41140310,gnl|UG|Isc#S41095838,gnl|UG|Isc#S41118513,gnl|UG|Isc#S52449165,gnl|UG|Isc#S52447682,gnl|UG|Isc#S52445188,gnl|UG|Isc#S52456683,gnl|UG|Isc#S41134347,gnl|UG|Isc#S41147184,gnl|UG|Isc#S41172321,gnl|UG|Isc#S52455129,gnl|UG|Isc#S41136233,gnl|UG|Isc#S41149678,…
GO:0005096	GTPase activator activity	10 of 4621 in the list	11 of 5262 in the genome	1	gnl|UG|Isc#S41173804,gnl|UG|Isc#S41163511,gnl|UG|Isc#S41110505,gnl|UG|Isc#S41163452,gnl|UG|Isc#S52455608,gnl|UG|Isc#S52456712,gnl|UG|Isc#S52455645,gnl|UG|Isc#S52447158,gnl|UG|Isc#S52449135,gnl|UG|Isc#S52451863
GO:0008235	metalloexopeptidase activity	10 of 4621 in the list	11 of 5262 in the genome	1	gnl|UG|Isc#S41175335,gnl|UG|Isc#S41133736,gnl|UG|Isc#S52440379,gnl|UG|Isc#S52451436,gnl|UG|Isc#S41010860,gnl|UG|Isc#S41086034,gnl|UG|Isc#S41089718,gnl|UG|Isc#S41141525,gnl|UG|Isc#S41098190,gnl|UG|Isc#S52455775
GO:0008237	metallopeptidase activity	16 of 4621 in the list	18 of 5262 in the genome	1	gnl|UG|Isc#S52451053,gnl|UG|Isc#S41094598,gnl|UG|Isc#S41155031,gnl|UG|Isc#S41175335,gnl|UG|Isc#S41182526,gnl|UG|Isc#S41133736,gnl|UG|Isc#S52440379,gnl|UG|Isc#S52439492,gnl|UG|Isc#S52451436,gnl|UG|Isc#S41010860,gnl|UG|Isc#S41141525,gnl|UG|Isc#S41086034,gnl|UG|Isc#S41089718,gnl|UG|Isc#S52455775,gnl|UG|Isc#S41174581,gnl|UG|Isc#S41098190
GO:0016817	hydrolase activity, acting on acid anhydrides	313 of 4621 in the list	358 of 5262 in the genome	1	gnl|UG|Isc#S41180522,gnl|UG|Isc#S41115639,gnl|UG|Isc#S52440793,gnl|UG|Isc#S52454042,gnl|UG|Isc#S52443222,gnl|UG|Isc#S52449158,gnl|UG|Isc#S52446571,gnl|UG|Isc#S52441909,gnl|UG|Isc#S52440137,gnl|UG|Isc#S52436946,gnl|UG|Isc#S41165827,gnl|UG|Isc#S41183607,gnl|UG|Isc#S41086766,gnl|UG|Isc#S41033109,gnl|UG|Isc#S52453774,gnl|UG|Isc#S41188771,gnl|UG|Isc#S41087945,gnl|UG|Isc#S52447455,gnl|UG|Isc#S52438746,…
GO:0016887	ATPase activity	138 of 4621 in the list	158 of 5262 in the genome	1	gnl|UG|Isc#S52448386,gnl|UG|Isc#S41001011,gnl|UG|Isc#S41086282,gnl|UG|Isc#S40998756,gnl|UG|Isc#S52440793,gnl|UG|Isc#S52454042,gnl|UG|Isc#S52443222,gnl|UG|Isc#S41144739,gnl|UG|Isc#S52446571,gnl|UG|Isc#S52440137,gnl|UG|Isc#S52436946,gnl|UG|Isc#S52456515,gnl|UG|Isc#S52444354,gnl|UG|Isc#S41139983,gnl|UG|Isc#S41183607,gnl|UG|Isc#S41086766,gnl|UG|Isc#S41033109,gnl|UG|Isc#S41002571,gnl|UG|Isc#S41045868,…
GO:0016874	ligase activity	179 of 4621 in the list	205 of 5262 in the genome	1	gnl|UG|Isc#S41054705,gnl|UG|Isc#S41113140,gnl|UG|Isc#S52439142,gnl|UG|Isc#S41173900,gnl|UG|Isc#S41068538,gnl|UG|Isc#S41156107,gnl|UG|Isc#S41086528,gnl|UG|Isc#S41047258,gnl|UG|Isc#S41097397,gnl|UG|Isc#S52450851,gnl|UG|Isc#S41047292,gnl|UG|Isc#S52442470,gnl|UG|Isc#S41138610,gnl|UG|Isc#S52450012,gnl|UG|Isc#S52455776,gnl|UG|Isc#S41154544,gnl|UG|Isc#S41086586,gnl|UG|Isc#S41116844,gnl|UG|Isc#S52444370,…
GO:0016298	lipase activity	28 of 4621 in the list	32 of 5262 in the genome	1	gnl|UG|Isc#S52454105,gnl|UG|Isc#S52439117,gnl|UG|Isc#S52456630,gnl|UG|Isc#S52455803,gnl|UG|Isc#S41163882,gnl|UG|Isc#S52448016,gnl|UG|Isc#S52443170,gnl|UG|Isc#S41106742,gnl|UG|Isc#S41081802,gnl|UG|Isc#S41137378,gnl|UG|Isc#S52444934,gnl|UG|Isc#S41067048,gnl|UG|Isc#S41046104,gnl|UG|Isc#S41094398,gnl|UG|Isc#S52444553,gnl|UG|Isc#S52438294,gnl|UG|Isc#S52441685,gnl|UG|Isc#S52442051,gnl|UG|Isc#S52450890,…
GO:0004180	carboxypeptidase activity	9 of 4621 in the list	10 of 5262 in the genome	1	gnl|UG|Isc#S52450087,gnl|UG|Isc#S52452432,gnl|UG|Isc#S52443633,gnl|UG|Isc#S41190329,gnl|UG|Isc#S52443071,gnl|UG|Isc#S41046729,gnl|UG|Isc#S41116202,gnl|UG|Isc#S41131242,gnl|UG|Isc#S41017726
GO:0005099	Ras GTPase activator activity	9 of 4621 in the list	10 of 5262 in the genome	1	gnl|UG|Isc#S41173804,gnl|UG|Isc#S41163511,gnl|UG|Isc#S41163452,gnl|UG|Isc#S52455608,gnl|UG|Isc#S52456712,gnl|UG|Isc#S52447158,gnl|UG|Isc#S52455645,gnl|UG|Isc#S52449135,gnl|UG|Isc#S52451863
GO:0005504	fatty acid binding	9 of 4621 in the list	10 of 5262 in the genome	1	gnl|UG|Isc#S52436810,gnl|UG|Isc#S52454854,gnl|UG|Isc#S41078523,gnl|UG|Isc#S52442705,gnl|UG|Isc#S52436811,gnl|UG|Isc#S52441141,gnl|UG|Isc#S41083233,gnl|UG|Isc#S41079804,gnl|UG|Isc#S52454919
GO:0016815	hydrolase activity, acting on carbon-nitrogen (but not peptide) bonds, in nitriles	9 of 4621 in the list	10 of 5262 in the genome	1	gnl|UG|Isc#S41164679,gnl|UG|Isc#S52440122,gnl|UG|Isc#S41071534,gnl|UG|Isc#S41007811,gnl|UG|Isc#S41107350,gnl|UG|Isc#S41118608,gnl|UG|Isc#S52440082,gnl|UG|Isc#S52453185,gnl|UG|Isc#S41104856
GO:0033293	monocarboxylic acid binding	9 of 4621 in the list	10 of 5262 in the genome	1	gnl|UG|Isc#S52436810,gnl|UG|Isc#S52454854,gnl|UG|Isc#S41078523,gnl|UG|Isc#S52442705,gnl|UG|Isc#S52436811,gnl|UG|Isc#S52441141,gnl|UG|Isc#S41083233,gnl|UG|Isc#S41079804,gnl|UG|Isc#S52454919
GO:0051540	metal cluster binding	41 of 4621 in the list	47 of 5262 in the genome	1	gnl|UG|Isc#S41003112,gnl|UG|Isc#S41171214,gnl|UG|Isc#S41090181,gnl|UG|Isc#S40999854,gnl|UG|Isc#S41129336,gnl|UG|Isc#S52456350,gnl|UG|Isc#S41029546,gnl|UG|Isc#S52453276,gnl|UG|Isc#S41001259,gnl|UG|Isc#S52449932,gnl|UG|Isc#S41058446,gnl|UG|Isc#S41188212,gnl|UG|Isc#S52451153,gnl|UG|Isc#S52456515,gnl|UG|Isc#S52442458,gnl|UG|Isc#S52443067,gnl|UG|Isc#S41103071,gnl|UG|Isc#S41102782,gnl|UG|Isc#S52453718,…
GO:0004620	phospholipase activity	27 of 4621 in the list	31 of 5262 in the genome	1	gnl|UG|Isc#S52454105,gnl|UG|Isc#S52439117,gnl|UG|Isc#S52456630,gnl|UG|Isc#S52455803,gnl|UG|Isc#S41163882,gnl|UG|Isc#S52448016,gnl|UG|Isc#S52443170,gnl|UG|Isc#S41106742,gnl|UG|Isc#S41137378,gnl|UG|Isc#S52444934,gnl|UG|Isc#S41067048,gnl|UG|Isc#S41094398,gnl|UG|Isc#S41046104,gnl|UG|Isc#S52444553,gnl|UG|Isc#S52438294,gnl|UG|Isc#S52441685,gnl|UG|Isc#S52442051,gnl|UG|Isc#S52450890,gnl|UG|Isc#S52439132,…
GO:0000104	succinate dehydrogenase activity	3 of 4621 in the list	3 of 5262 in the genome	1	gnl|UG|Isc#S52455390,gnl|UG|Isc#S41000941,gnl|UG|Isc#S41102782
GO:0003690	double-stranded DNA binding	3 of 4621 in the list	3 of 5262 in the genome	1	gnl|UG|Isc#S41010152,gnl|UG|Isc#S52451584,gnl|UG|Isc#S52437773
GO:0003747	translation release factor activity	3 of 4621 in the list	3 of 5262 in the genome	1	gnl|UG|Isc#S52451143,gnl|UG|Isc#S41128447,gnl|UG|Isc#S52438868
GO:0004067	asparaginase activity	3 of 4621 in the list	3 of 5262 in the genome	1	gnl|UG|Isc#S52454947,gnl|UG|Isc#S41119835,gnl|UG|Isc#S41187780
GO:0004407	histone deacetylase activity	3 of 4621 in the list	3 of 5262 in the genome	1	gnl|UG|Isc#S52448646,gnl|UG|Isc#S41098388,gnl|UG|Isc#S41130663
GO:0004486	methylenetetrahydrofolate dehydrogenase activity	3 of 4621 in the list	3 of 5262 in the genome	1	gnl|UG|Isc#S41180032,gnl|UG|Isc#S52443401,gnl|UG|Isc#S41167253
GO:0004725	protein tyrosine phosphatase activity	3 of 4621 in the list	3 of 5262 in the genome	1	gnl|UG|Isc#S52449850,gnl|UG|Isc#S52451993,gnl|UG|Isc#S52439410
GO:0005217	intracellular ligand-gated ion channel activity	3 of 4621 in the list	3 of 5262 in the genome	1	gnl|UG|Isc#S41088371,gnl|UG|Isc#S41134150,gnl|UG|Isc#S52451338
GO:0005230	extracellular ligand-gated ion channel activity	3 of 4621 in the list	3 of 5262 in the genome	1	gnl|UG|Isc#S41104836,gnl|UG|Isc#S52453555,gnl|UG|Isc#S52441343
GO:0005244	voltage-gated ion channel activity	3 of 4621 in the list	3 of 5262 in the genome	1	gnl|UG|Isc#S41069830,gnl|UG|Isc#S52456952,gnl|UG|Isc#S52455432
GO:0005262	calcium channel activity	3 of 4621 in the list	3 of 5262 in the genome	1	gnl|UG|Isc#S41088371,gnl|UG|Isc#S41134150,gnl|UG|Isc#S52451338
GO:0005402	cation:sugar symporter activity	3 of 4621 in the list	3 of 5262 in the genome	1	gnl|UG|Isc#S52445739,gnl|UG|Isc#S52440078,gnl|UG|Isc#S41189225
GO:0008079	translation termination factor activity	3 of 4621 in the list	3 of 5262 in the genome	1	gnl|UG|Isc#S52451143,gnl|UG|Isc#S41128447,gnl|UG|Isc#S52438868
GO:0008081	phosphoric diester hydrolase activity	3 of 4621 in the list	3 of 5262 in the genome	1	gnl|UG|Isc#S52437469,gnl|UG|Isc#S52448016,gnl|UG|Isc#S52445906
GO:0008192	RNA guanylyltransferase activity	3 of 4621 in the list	3 of 5262 in the genome	1	gnl|UG|Isc#S52447421,gnl|UG|Isc#S52453773,gnl|UG|Isc#S52455116
GO:0008905	mannose-phosphate guanylyltransferase activity	3 of 4621 in the list	3 of 5262 in the genome	1	gnl|UG|Isc#S52442379,gnl|UG|Isc#S52447426,gnl|UG|Isc#S41112843
GO:0009975	cyclase activity	3 of 4621 in the list	3 of 5262 in the genome	1	gnl|UG|Isc#S52449089,gnl|UG|Isc#S41137419,gnl|UG|Isc#S41138841
GO:0015145	monosaccharide transmembrane transporter activity	3 of 4621 in the list	3 of 5262 in the genome	1	gnl|UG|Isc#S52451832,gnl|UG|Isc#S52444421,gnl|UG|Isc#S41180746
GO:0015149	hexose transmembrane transporter activity	3 of 4621 in the list	3 of 5262 in the genome	1	gnl|UG|Isc#S52451832,gnl|UG|Isc#S52444421,gnl|UG|Isc#S41180746
GO:0015248	sterol transporter activity	3 of 4621 in the list	3 of 5262 in the genome	1	gnl|UG|Isc#S41014009,gnl|UG|Isc#S52444260,gnl|UG|Isc#S41109082
GO:0015300	solute:solute antiporter activity	3 of 4621 in the list	3 of 5262 in the genome	1	gnl|UG|Isc#S41105794,gnl|UG|Isc#S52449473,gnl|UG|Isc#S52446585
GO:0015932	nucleobase, nucleoside, nucleotide and nucleic acid transmembrane transporter activity	3 of 4621 in the list	3 of 5262 in the genome	1	gnl|UG|Isc#S52455843,gnl|UG|Isc#S52437860,gnl|UG|Isc#S41085663
GO:0016273	arginine N-methyltransferase activity	3 of 4621 in the list	3 of 5262 in the genome	1	gnl|UG|Isc#S52442106,gnl|UG|Isc#S52456166,gnl|UG|Isc#S52456088
GO:0016274	protein-arginine N-methyltransferase activity	3 of 4621 in the list	3 of 5262 in the genome	1	gnl|UG|Isc#S52442106,gnl|UG|Isc#S52456166,gnl|UG|Isc#S52456088
GO:0016417	S-acyltransferase activity	3 of 4621 in the list	3 of 5262 in the genome	1	gnl|UG|Isc#S52448427,gnl|UG|Isc#S52447116,gnl|UG|Isc#S41092787
GO:0016454	C-palmitoyltransferase activity	3 of 4621 in the list	3 of 5262 in the genome	1	gnl|UG|Isc#S41077731,gnl|UG|Isc#S52445524,gnl|UG|Isc#S52439263
GO:0016639	oxidoreductase activity, acting on the CH-NH2 group of donors, NAD or NADP as acceptor	3 of 4621 in the list	3 of 5262 in the genome	1	gnl|UG|Isc#S52455973,gnl|UG|Isc#S41137287,gnl|UG|Isc#S41131508
GO:0016647	oxidoreductase activity, acting on the CH-NH group of donors, oxygen as acceptor	3 of 4621 in the list	3 of 5262 in the genome	1	gnl|UG|Isc#S52438906,gnl|UG|Isc#S52447340,gnl|UG|Isc#S52438905
GO:0016653	oxidoreductase activity, acting on NADH or NADPH, heme protein as acceptor	3 of 4621 in the list	3 of 5262 in the genome	1	gnl|UG|Isc#S41070005,gnl|UG|Isc#S52437572,gnl|UG|Isc#S52445540
GO:0016744	transferase activity, transferring aldehyde or ketonic groups	3 of 4621 in the list	3 of 5262 in the genome	1	gnl|UG|Isc#S41188950,gnl|UG|Isc#S41175749,gnl|UG|Isc#S52439658
GO:0016775	phosphotransferase activity, nitrogenous group as acceptor	3 of 4621 in the list	3 of 5262 in the genome	1	gnl|UG|Isc#S52452805,gnl|UG|Isc#S41070404,gnl|UG|Isc#S52441168
GO:0016802	trialkylsulfonium hydrolase activity	3 of 4621 in the list	3 of 5262 in the genome	1	gnl|UG|Isc#S52455779,gnl|UG|Isc#S52453283,gnl|UG|Isc#S41068667
GO:0016842	amidine-lyase activity	3 of 4621 in the list	3 of 5262 in the genome	1	gnl|UG|Isc#S52456915,gnl|UG|Isc#S41103074,gnl|UG|Isc#S41182358
GO:0016884	carbon-nitrogen ligase activity, with glutamine as amido-N-donor	3 of 4621 in the list	3 of 5262 in the genome	1	gnl|UG|Isc#S41077692,gnl|UG|Isc#S52438564,gnl|UG|Isc#S52440145
GO:0016886	ligase activity, forming phosphoric ester bonds	3 of 4621 in the list	3 of 5262 in the genome	1	gnl|UG|Isc#S41065137,gnl|UG|Isc#S52454923,gnl|UG|Isc#S41073048
GO:0016894	endonuclease activity, active with either ribo- or deoxyribonucleic acids and producing 3'-phosphomonoesters	3 of 4621 in the list	3 of 5262 in the genome	1	gnl|UG|Isc#S40998512,gnl|UG|Isc#S52456937,gnl|UG|Isc#S52456936
GO:0017069	snRNA binding	3 of 4621 in the list	3 of 5262 in the genome	1	gnl|UG|Isc#S40999363,gnl|UG|Isc#S41008939,gnl|UG|Isc#S52446587
GO:0017136	NAD-dependent histone deacetylase activity	3 of 4621 in the list	3 of 5262 in the genome	1	gnl|UG|Isc#S52448646,gnl|UG|Isc#S41098388,gnl|UG|Isc#S41130663
GO:0017169	CDP-alcohol phosphatidyltransferase activity	3 of 4621 in the list	3 of 5262 in the genome	1	gnl|UG|Isc#S52437778,gnl|UG|Isc#S52450097,gnl|UG|Isc#S52449296
GO:0019115	benzaldehyde dehydrogenase activity	3 of 4621 in the list	3 of 5262 in the genome	1	gnl|UG|Isc#S41181810,gnl|UG|Isc#S41168373,gnl|UG|Isc#S41152926
GO:0019213	deacetylase activity	3 of 4621 in the list	3 of 5262 in the genome	1	gnl|UG|Isc#S52448646,gnl|UG|Isc#S41098388,gnl|UG|Isc#S41130663
GO:0019905	syntaxin binding	3 of 4621 in the list	3 of 5262 in the genome	1	gnl|UG|Isc#S52444322,gnl|UG|Isc#S52446860,gnl|UG|Isc#S52444899
GO:0022832	voltage-gated channel activity	3 of 4621 in the list	3 of 5262 in the genome	1	gnl|UG|Isc#S41069830,gnl|UG|Isc#S52456952,gnl|UG|Isc#S52455432
GO:0030983	mismatched DNA binding	3 of 4621 in the list	3 of 5262 in the genome	1	gnl|UG|Isc#S41010152,gnl|UG|Isc#S52451584,gnl|UG|Isc#S52437773
GO:0032135	DNA insertion or deletion binding	3 of 4621 in the list	3 of 5262 in the genome	1	gnl|UG|Isc#S41010152,gnl|UG|Isc#S52451584,gnl|UG|Isc#S52437773
GO:0032451	demethylase activity	3 of 4621 in the list	3 of 5262 in the genome	1	gnl|UG|Isc#S52447340,gnl|UG|Isc#S41016032,gnl|UG|Isc#S52447943
GO:0032452	histone demethylase activity	3 of 4621 in the list	3 of 5262 in the genome	1	gnl|UG|Isc#S52447340,gnl|UG|Isc#S41016032,gnl|UG|Isc#S52447943
GO:0033558	protein deacetylase activity	3 of 4621 in the list	3 of 5262 in the genome	1	gnl|UG|Isc#S52448646,gnl|UG|Isc#S41098388,gnl|UG|Isc#S41130663
GO:0033695	oxidoreductase activity, acting on CH or CH2 groups, quinone or similar compound as acceptor	3 of 4621 in the list	3 of 5262 in the genome	1	gnl|UG|Isc#S41015111,gnl|UG|Isc#S52447913,gnl|UG|Isc#S41111522
GO:0034979	NAD-dependent protein deacetylase activity	3 of 4621 in the list	3 of 5262 in the genome	1	gnl|UG|Isc#S52448646,gnl|UG|Isc#S41098388,gnl|UG|Isc#S41130663
GO:0042562	hormone binding	3 of 4621 in the list	3 of 5262 in the genome	1	gnl|UG|Isc#S41062446,gnl|UG|Isc#S41164947,gnl|UG|Isc#S41158239
GO:0070569	uridylyltransferase activity	3 of 4621 in the list	3 of 5262 in the genome	1	gnl|UG|Isc#S52447885,gnl|UG|Isc#S41119968,gnl|UG|Isc#S52449797
GO:0004857	enzyme inhibitor activity	120 of 4621 in the list	138 of 5262 in the genome	1	gnl|UG|Isc#S52453102,gnl|UG|Isc#S41004380,gnl|UG|Isc#S41005104,gnl|UG|Isc#S52441500,gnl|UG|Isc#S41042847,gnl|UG|Isc#S41032900,gnl|UG|Isc#S52444459,gnl|UG|Isc#S52446059,gnl|UG|Isc#S41005335,gnl|UG|Isc#S41171226,gnl|UG|Isc#S41068350,gnl|UG|Isc#S41085256,gnl|UG|Isc#S41032029,gnl|UG|Isc#S52449303,gnl|UG|Isc#S41187901,gnl|UG|Isc#S41070285,gnl|UG|Isc#S52455703,gnl|UG|Isc#S41119187,gnl|UG|Isc#S52443592,…
GO:0016820	hydrolase activity, acting on acid anhydrides, catalyzing transmembrane movement of substances	66 of 4621 in the list	76 of 5262 in the genome	1	gnl|UG|Isc#S52443331,gnl|UG|Isc#S41155580,gnl|UG|Isc#S52441092,gnl|UG|Isc#S40998756,gnl|UG|Isc#S52448981,gnl|UG|Isc#S41068547,gnl|UG|Isc#S52455179,gnl|UG|Isc#S52436946,gnl|UG|Isc#S41136402,gnl|UG|Isc#S41046528,gnl|UG|Isc#S52444354,gnl|UG|Isc#S52445307,gnl|UG|Isc#S41139983,gnl|UG|Isc#S41183607,gnl|UG|Isc#S41099049,gnl|UG|Isc#S41086766,gnl|UG|Isc#S41033109,gnl|UG|Isc#S41002571,gnl|UG|Isc#S41014509,…
GO:0008509	anion transmembrane transporter activity	20 of 4621 in the list	23 of 5262 in the genome	1	gnl|UG|Isc#S41054454,gnl|UG|Isc#S52437162,gnl|UG|Isc#S41148987,gnl|UG|Isc#S52446115,gnl|UG|Isc#S41073130,gnl|UG|Isc#S41101369,gnl|UG|Isc#S52450836,gnl|UG|Isc#S41077264,gnl|UG|Isc#S52446118,gnl|UG|Isc#S52444097,gnl|UG|Isc#S41052267,gnl|UG|Isc#S52453408,gnl|UG|Isc#S52456716,gnl|UG|Isc#S41183607,gnl|UG|Isc#S52453343,gnl|UG|Isc#S41150942,gnl|UG|Isc#S52451128,gnl|UG|Isc#S52450739,gnl|UG|Isc#S41104225,…
GO:0019842	vitamin binding	20 of 4621 in the list	23 of 5262 in the genome	1	gnl|UG|Isc#S41075529,gnl|UG|Isc#S52453250,gnl|UG|Isc#S52437373,gnl|UG|Isc#S52448301,gnl|UG|Isc#S41143506,gnl|UG|Isc#S41103259,gnl|UG|Isc#S41179514,gnl|UG|Isc#S41080872,gnl|UG|Isc#S52446293,gnl|UG|Isc#S52455776,gnl|UG|Isc#S52456624,gnl|UG|Isc#S52455414,gnl|UG|Isc#S41009871,gnl|UG|Isc#S41172376,gnl|UG|Isc#S52436779,gnl|UG|Isc#S52455663,gnl|UG|Isc#S52440084,gnl|UG|Isc#S52445520,gnl|UG|Isc#S52448704,…
GO:0003995	acyl-CoA dehydrogenase activity	8 of 4621 in the list	9 of 5262 in the genome	1	gnl|UG|Isc#S41011281,gnl|UG|Isc#S41055637,gnl|UG|Isc#S52451602,gnl|UG|Isc#S52447715,gnl|UG|Isc#S41090562,gnl|UG|Isc#S41055164,gnl|UG|Isc#S52454919,gnl|UG|Isc#S52440219
GO:0004030	aldehyde dehydrogenase [NAD(P)+] activity	8 of 4621 in the list	9 of 5262 in the genome	1	gnl|UG|Isc#S41102399,gnl|UG|Isc#S41181810,gnl|UG|Isc#S41168373,gnl|UG|Isc#S52449807,gnl|UG|Isc#S41043855,gnl|UG|Isc#S41152926,gnl|UG|Isc#S52441544,gnl|UG|Isc#S52441525
GO:0005048	signal sequence binding	8 of 4621 in the list	9 of 5262 in the genome	1	gnl|UG|Isc#S52443600,gnl|UG|Isc#S41067259,gnl|UG|Isc#S41018956,gnl|UG|Isc#S41166278,gnl|UG|Isc#S41091159,gnl|UG|Isc#S52438128,gnl|UG|Isc#S52438452,gnl|UG|Isc#S52445632
GO:0005496	steroid binding	8 of 4621 in the list	9 of 5262 in the genome	1	gnl|UG|Isc#S52443795,gnl|UG|Isc#S41152143,gnl|UG|Isc#S41014009,gnl|UG|Isc#S52444260,gnl|UG|Isc#S52438233,gnl|UG|Isc#S52437722,gnl|UG|Isc#S41107872,gnl|UG|Isc#S52438576
GO:0016251	general RNA polymerase II transcription factor activity	8 of 4621 in the list	9 of 5262 in the genome	1	gnl|UG|Isc#S52437807,gnl|UG|Isc#S52456778,gnl|UG|Isc#S52440115,gnl|UG|Isc#S52453106,gnl|UG|Isc#S40999785,gnl|UG|Isc#S41111306,gnl|UG|Isc#S52443373,gnl|UG|Isc#S40998009
GO:0046527	glucosyltransferase activity	8 of 4621 in the list	9 of 5262 in the genome	1	gnl|UG|Isc#S52450835,gnl|UG|Isc#S52451372,gnl|UG|Isc#S41114689,gnl|UG|Isc#S52451761,gnl|UG|Isc#S52437136,gnl|UG|Isc#S41136480,gnl|UG|Isc#S41188487,gnl|UG|Isc#S52437005
GO:0031406	carboxylic acid binding	26 of 4621 in the list	30 of 5262 in the genome	1	gnl|UG|Isc#S52448708,gnl|UG|Isc#S52436810,gnl|UG|Isc#S52454854,gnl|UG|Isc#S41078523,gnl|UG|Isc#S41168343,gnl|UG|Isc#S52446059,gnl|UG|Isc#S52442705,gnl|UG|Isc#S52439138,gnl|UG|Isc#S52438690,gnl|UG|Isc#S41103259,gnl|UG|Isc#S52441141,gnl|UG|Isc#S41083233,gnl|UG|Isc#S41169080,gnl|UG|Isc#S52456424,gnl|UG|Isc#S52454919,gnl|UG|Isc#S52437535,gnl|UG|Isc#S52455600,gnl|UG|Isc#S52454504,gnl|UG|Isc#S41174209,…
GO:0008415	acyltransferase activity	124 of 4621 in the list	143 of 5262 in the genome	1	gnl|UG|Isc#S41140318,gnl|UG|Isc#S41019852,gnl|UG|Isc#S41023685,gnl|UG|Isc#S41143284,gnl|UG|Isc#S41094650,gnl|UG|Isc#S52436810,gnl|UG|Isc#S52452949,gnl|UG|Isc#S52453608,gnl|UG|Isc#S52441757,gnl|UG|Isc#S41077731,gnl|UG|Isc#S52449932,gnl|UG|Isc#S41058045,gnl|UG|Isc#S41160864,gnl|UG|Isc#S41083289,gnl|UG|Isc#S52445188,gnl|UG|Isc#S41096236,gnl|UG|Isc#S52440004,gnl|UG|Isc#S52455389,gnl|UG|Isc#S52443801,…
GO:0043492	ATPase activity, coupled to movement of substances	64 of 4621 in the list	74 of 5262 in the genome	1	gnl|UG|Isc#S52443331,gnl|UG|Isc#S41155580,gnl|UG|Isc#S52441092,gnl|UG|Isc#S40998756,gnl|UG|Isc#S52436640,gnl|UG|Isc#S41017452,gnl|UG|Isc#S52453038,gnl|UG|Isc#S52448981,gnl|UG|Isc#S52437203,gnl|UG|Isc#S52446115,gnl|UG|Isc#S41068547,gnl|UG|Isc#S52455179,gnl|UG|Isc#S41089424,gnl|UG|Isc#S52436946,gnl|UG|Isc#S41046528,gnl|UG|Isc#S52444354,gnl|UG|Isc#S41088412,gnl|UG|Isc#S41160592,gnl|UG|Isc#S40997714,…
GO:0001882	nucleoside binding	413 of 4621 in the list	474 of 5262 in the genome	1	gnl|UG|Isc#S41180522,gnl|UG|Isc#S52450267,gnl|UG|Isc#S52436624,gnl|UG|Isc#S52446274,gnl|UG|Isc#S41113140,gnl|UG|Isc#S52439798,gnl|UG|Isc#S41003205,gnl|UG|Isc#S52440793,gnl|UG|Isc#S52454042,gnl|UG|Isc#S52449119,gnl|UG|Isc#S52443222,gnl|UG|Isc#S52453033,gnl|UG|Isc#S41029088,gnl|UG|Isc#S41120386,gnl|UG|Isc#S40998976,gnl|UG|Isc#S41045795,gnl|UG|Isc#S52450012,gnl|UG|Isc#S52440137,gnl|UG|Isc#S52436946,…
GO:0019904	protein domain specific binding	19 of 4621 in the list	22 of 5262 in the genome	1	gnl|UG|Isc#S52456801,gnl|UG|Isc#S52438812,gnl|UG|Isc#S52447900,gnl|UG|Isc#S41108769,gnl|UG|Isc#S52456436,gnl|UG|Isc#S41189467,gnl|UG|Isc#S41024453,gnl|UG|Isc#S41003686,gnl|UG|Isc#S52454113,gnl|UG|Isc#S41106303,gnl|UG|Isc#S41001013,gnl|UG|Isc#S41052348,gnl|UG|Isc#S41133827,gnl|UG|Isc#S52451673,gnl|UG|Isc#S52448150,gnl|UG|Isc#S41131987,gnl|UG|Isc#S52442454,gnl|UG|Isc#S52445232,gnl|UG|Isc#S52446910
GO:0015103	inorganic anion transmembrane transporter activity	13 of 4621 in the list	15 of 5262 in the genome	1	gnl|UG|Isc#S41052267,gnl|UG|Isc#S52453408,gnl|UG|Isc#S41183607,gnl|UG|Isc#S41054454,gnl|UG|Isc#S52437162,gnl|UG|Isc#S41150942,gnl|UG|Isc#S52446115,gnl|UG|Isc#S52450739,gnl|UG|Isc#S41101369,gnl|UG|Isc#S52450836,gnl|UG|Isc#S41132851,gnl|UG|Isc#S52446118,gnl|UG|Isc#S52444097
GO:0042626	ATPase activity, coupled to transmembrane movement of substances	63 of 4621 in the list	73 of 5262 in the genome	1	gnl|UG|Isc#S52443331,gnl|UG|Isc#S41155580,gnl|UG|Isc#S52441092,gnl|UG|Isc#S40998756,gnl|UG|Isc#S52436640,gnl|UG|Isc#S41017452,gnl|UG|Isc#S52453038,gnl|UG|Isc#S52448981,gnl|UG|Isc#S52437203,gnl|UG|Isc#S52446115,gnl|UG|Isc#S41068547,gnl|UG|Isc#S52455179,gnl|UG|Isc#S41089424,gnl|UG|Isc#S52436946,gnl|UG|Isc#S41046528,gnl|UG|Isc#S52444354,gnl|UG|Isc#S41088412,gnl|UG|Isc#S40997714,gnl|UG|Isc#S52445307,…
GO:0001883	purine nucleoside binding	410 of 4621 in the list	471 of 5262 in the genome	1	gnl|UG|Isc#S41180522,gnl|UG|Isc#S52450267,gnl|UG|Isc#S52436624,gnl|UG|Isc#S52446274,gnl|UG|Isc#S41113140,gnl|UG|Isc#S52439798,gnl|UG|Isc#S41003205,gnl|UG|Isc#S52440793,gnl|UG|Isc#S52454042,gnl|UG|Isc#S52449119,gnl|UG|Isc#S52443222,gnl|UG|Isc#S52453033,gnl|UG|Isc#S41029088,gnl|UG|Isc#S41120386,gnl|UG|Isc#S40998976,gnl|UG|Isc#S41045795,gnl|UG|Isc#S52450012,gnl|UG|Isc#S52440137,gnl|UG|Isc#S52436946,…
GO:0030554	adenyl nucleotide binding	410 of 4621 in the list	471 of 5262 in the genome	1	gnl|UG|Isc#S41180522,gnl|UG|Isc#S52450267,gnl|UG|Isc#S52436624,gnl|UG|Isc#S52446274,gnl|UG|Isc#S41113140,gnl|UG|Isc#S52439798,gnl|UG|Isc#S41003205,gnl|UG|Isc#S52440793,gnl|UG|Isc#S52454042,gnl|UG|Isc#S52449119,gnl|UG|Isc#S52443222,gnl|UG|Isc#S52453033,gnl|UG|Isc#S41029088,gnl|UG|Isc#S41120386,gnl|UG|Isc#S40998976,gnl|UG|Isc#S41045795,gnl|UG|Isc#S52450012,gnl|UG|Isc#S52440137,gnl|UG|Isc#S52436946,…
GO:0032559	adenyl ribonucleotide binding	410 of 4621 in the list	471 of 5262 in the genome	1	gnl|UG|Isc#S41180522,gnl|UG|Isc#S52450267,gnl|UG|Isc#S52436624,gnl|UG|Isc#S52446274,gnl|UG|Isc#S41113140,gnl|UG|Isc#S52439798,gnl|UG|Isc#S41003205,gnl|UG|Isc#S52440793,gnl|UG|Isc#S52454042,gnl|UG|Isc#S52449119,gnl|UG|Isc#S52443222,gnl|UG|Isc#S52453033,gnl|UG|Isc#S41029088,gnl|UG|Isc#S41120386,gnl|UG|Isc#S40998976,gnl|UG|Isc#S41045795,gnl|UG|Isc#S52450012,gnl|UG|Isc#S52440137,gnl|UG|Isc#S52436946,…
GO:0008233	peptidase activity	298 of 4621 in the list	343 of 5262 in the genome	1	gnl|UG|Isc#S52454703,gnl|UG|Isc#S52436518,gnl|UG|Isc#S52451436,gnl|UG|Isc#S52445472,gnl|UG|Isc#S52451861,gnl|UG|Isc#S41015818,gnl|UG|Isc#S41100221,gnl|UG|Isc#S41127791,gnl|UG|Isc#S41124452,gnl|UG|Isc#S52455129,gnl|UG|Isc#S41069203,gnl|UG|Isc#S41102799,gnl|UG|Isc#S41006581,gnl|UG|Isc#S52447900,gnl|UG|Isc#S41090449,gnl|UG|Isc#S41172476,gnl|UG|Isc#S41190326,gnl|UG|Isc#S41073302,gnl|UG|Isc#S41133088,…
GO:0016411	acylglycerol O-acyltransferase activity	7 of 4621 in the list	8 of 5262 in the genome	1	gnl|UG|Isc#S41145838,gnl|UG|Isc#S41123353,gnl|UG|Isc#S41094650,gnl|UG|Isc#S41032547,gnl|UG|Isc#S41181508,gnl|UG|Isc#S52439094,gnl|UG|Isc#S41022748
GO:0016862	intramolecular oxidoreductase activity, interconverting keto- and enol-groups	7 of 4621 in the list	8 of 5262 in the genome	1	gnl|UG|Isc#S41160538,gnl|UG|Isc#S52452469,gnl|UG|Isc#S52438179,gnl|UG|Isc#S41010565,gnl|UG|Isc#S52453582,gnl|UG|Isc#S52437223,gnl|UG|Isc#S52449286
GO:0035251	UDP-glucosyltransferase activity	7 of 4621 in the list	8 of 5262 in the genome	1	gnl|UG|Isc#S52450835,gnl|UG|Isc#S41114689,gnl|UG|Isc#S52451761,gnl|UG|Isc#S52437136,gnl|UG|Isc#S41136480,gnl|UG|Isc#S41188487,gnl|UG|Isc#S52437005
GO:0016853	isomerase activity	81 of 4621 in the list	94 of 5262 in the genome	1	gnl|UG|Isc#S52445167,gnl|UG|Isc#S41072633,gnl|UG|Isc#S52438179,gnl|UG|Isc#S52437750,gnl|UG|Isc#S41110436,gnl|UG|Isc#S41075939,gnl|UG|Isc#S41001568,gnl|UG|Isc#S52438758,gnl|UG|Isc#S41090232,gnl|UG|Isc#S41179350,gnl|UG|Isc#S41145573,gnl|UG|Isc#S52437139,gnl|UG|Isc#S52455437,gnl|UG|Isc#S52440950,gnl|UG|Isc#S41010565,gnl|UG|Isc#S52447913,gnl|UG|Isc#S52453582,gnl|UG|Isc#S41015803,gnl|UG|Isc#S52440100,…
GO:0051536	iron-sulfur cluster binding	30 of 4621 in the list	35 of 5262 in the genome	1	gnl|UG|Isc#S41006233,gnl|UG|Isc#S41124531,gnl|UG|Isc#S41003112,gnl|UG|Isc#S41171214,gnl|UG|Isc#S41090181,gnl|UG|Isc#S52437433,gnl|UG|Isc#S40999854,gnl|UG|Isc#S52437599,gnl|UG|Isc#S52456350,gnl|UG|Isc#S41080560,gnl|UG|Isc#S41029546,gnl|UG|Isc#S52453276,gnl|UG|Isc#S41001259,gnl|UG|Isc#S41188212,gnl|UG|Isc#S52451153,gnl|UG|Isc#S40998901,gnl|UG|Isc#S52448633,gnl|UG|Isc#S41085295,gnl|UG|Isc#S52443067,…
GO:0008234	cysteine-type peptidase activity	18 of 4621 in the list	21 of 5262 in the genome	1	gnl|UG|Isc#S41024353,gnl|UG|Isc#S41094230,gnl|UG|Isc#S52442857,gnl|UG|Isc#S41013273,gnl|UG|Isc#S52439468,gnl|UG|Isc#S52447421,gnl|UG|Isc#S41181764,gnl|UG|Isc#S41172679,gnl|UG|Isc#S52455644,gnl|UG|Isc#S41080859,gnl|UG|Isc#S52441758,gnl|UG|Isc#S41097578,gnl|UG|Isc#S41043020,gnl|UG|Isc#S41136393,gnl|UG|Isc#S41070990,gnl|UG|Isc#S52440221,gnl|UG|Isc#S52445498,gnl|UG|Isc#S52450800
GO:0008483	transaminase activity	18 of 4621 in the list	21 of 5262 in the genome	1	gnl|UG|Isc#S52448727,gnl|UG|Isc#S52448708,gnl|UG|Isc#S52443008,gnl|UG|Isc#S52449551,gnl|UG|Isc#S41000355,gnl|UG|Isc#S41108254,gnl|UG|Isc#S52443009,gnl|UG|Isc#S41088932,gnl|UG|Isc#S52438211,gnl|UG|Isc#S41167506,gnl|UG|Isc#S52455552,gnl|UG|Isc#S41137560,gnl|UG|Isc#S52450639,gnl|UG|Isc#S41109988,gnl|UG|Isc#S41050588,gnl|UG|Isc#S41032908,gnl|UG|Isc#S52447240,gnl|UG|Isc#S41008858
GO:0008484	sulfuric ester hydrolase activity	18 of 4621 in the list	21 of 5262 in the genome	1	gnl|UG|Isc#S41029772,gnl|UG|Isc#S41175842,gnl|UG|Isc#S52441618,gnl|UG|Isc#S41136766,gnl|UG|Isc#S41123098,gnl|UG|Isc#S41166389,gnl|UG|Isc#S52449043,gnl|UG|Isc#S52441311,gnl|UG|Isc#S52448285,gnl|UG|Isc#S52449042,gnl|UG|Isc#S41119120,gnl|UG|Isc#S41103812,gnl|UG|Isc#S41138332,gnl|UG|Isc#S41048790,gnl|UG|Isc#S52441312,gnl|UG|Isc#S52440007,gnl|UG|Isc#S41164369,gnl|UG|Isc#S41175843
GO:0016763	transferase activity, transferring pentosyl groups	18 of 4621 in the list	21 of 5262 in the genome	1	gnl|UG|Isc#S52448017,gnl|UG|Isc#S52449015,gnl|UG|Isc#S41129506,gnl|UG|Isc#S52456802,gnl|UG|Isc#S52446136,gnl|UG|Isc#S52448982,gnl|UG|Isc#S41000186,gnl|UG|Isc#S41011272,gnl|UG|Isc#S52443638,gnl|UG|Isc#S52454157,gnl|UG|Isc#S41135267,gnl|UG|Isc#S41182941,gnl|UG|Isc#S41172886,gnl|UG|Isc#S41083573,gnl|UG|Isc#S52442758,gnl|UG|Isc#S52447240,gnl|UG|Isc#S41009133,gnl|UG|Isc#S41167895
GO:0032182	small conjugating protein binding	12 of 4621 in the list	14 of 5262 in the genome	1	gnl|UG|Isc#S41027426,gnl|UG|Isc#S41098388,gnl|UG|Isc#S41172679,gnl|UG|Isc#S52456947,gnl|UG|Isc#S52445189,gnl|UG|Isc#S41089565,gnl|UG|Isc#S41024353,gnl|UG|Isc#S41136393,gnl|UG|Isc#S52436489,gnl|UG|Isc#S41094011,gnl|UG|Isc#S41013273,gnl|UG|Isc#S52450800
GO:0000268	peroxisome targeting sequence binding	2 of 4621 in the list	2 of 5262 in the genome	1	gnl|UG|Isc#S52443600,gnl|UG|Isc#S52438128
GO:0000339	RNA cap binding	2 of 4621 in the list	2 of 5262 in the genome	1	gnl|UG|Isc#S52456683,gnl|UG|Isc#S41155964
GO:0000975	regulatory region DNA binding	2 of 4621 in the list	2 of 5262 in the genome	1	gnl|UG|Isc#S52438812,gnl|UG|Isc#S41152252
GO:0000981	sequence-specific DNA binding RNA polymerase II transcription factor activity	2 of 4621 in the list	2 of 5262 in the genome	1	gnl|UG|Isc#S52443361,gnl|UG|Isc#S52439658
GO:0001067	regulatory region nucleic acid binding	2 of 4621 in the list	2 of 5262 in the genome	1	gnl|UG|Isc#S52438812,gnl|UG|Isc#S41152252
GO:0001653	peptide receptor activity	2 of 4621 in the list	2 of 5262 in the genome	1	gnl|UG|Isc#S41007470,gnl|UG|Isc#S52452481
GO:0001948	glycoprotein binding	2 of 4621 in the list	2 of 5262 in the genome	1	gnl|UG|Isc#S52445728,gnl|UG|Isc#S52438467
GO:0002061	pyrimidine binding	2 of 4621 in the list	2 of 5262 in the genome	1	gnl|UG|Isc#S41006233,gnl|UG|Isc#S41129336
GO:0003700	sequence-specific DNA binding transcription factor activity	2 of 4621 in the list	2 of 5262 in the genome	1	gnl|UG|Isc#S52443361,gnl|UG|Isc#S52439658
GO:0003845	11-beta-hydroxysteroid dehydrogenase activity	2 of 4621 in the list	2 of 5262 in the genome	1	gnl|UG|Isc#S52438643,gnl|UG|Isc#S52453225
GO:0003909	DNA ligase activity	2 of 4621 in the list	2 of 5262 in the genome	1	gnl|UG|Isc#S52454923,gnl|UG|Isc#S41073048
GO:0004457	lactate dehydrogenase activity	2 of 4621 in the list	2 of 5262 in the genome	1	gnl|UG|Isc#S52452795,gnl|UG|Isc#S52447131
GO:0004549	tRNA-specific ribonuclease activity	2 of 4621 in the list	2 of 5262 in the genome	1	gnl|UG|Isc#S41070822,gnl|UG|Isc#S52438057
GO:0004645	phosphorylase activity	2 of 4621 in the list	2 of 5262 in the genome	1	gnl|UG|Isc#S52455427,gnl|UG|Isc#S41089348
GO:0004673	protein histidine kinase activity	2 of 4621 in the list	2 of 5262 in the genome	1	gnl|UG|Isc#S52452805,gnl|UG|Isc#S52441168
GO:0004772	sterol O-acyltransferase activity	2 of 4621 in the list	2 of 5262 in the genome	1	gnl|UG|Isc#S41096236,gnl|UG|Isc#S52450956
GO:0004860	protein kinase inhibitor activity	2 of 4621 in the list	2 of 5262 in the genome	1	gnl|UG|Isc#S52442686,gnl|UG|Isc#S52446059
GO:0005218	intracellular ligand-gated calcium channel activity	2 of 4621 in the list	2 of 5262 in the genome	1	gnl|UG|Isc#S41088371,gnl|UG|Isc#S52451338
GO:0005231	excitatory extracellular ligand-gated ion channel activity	2 of 4621 in the list	2 of 5262 in the genome	1	gnl|UG|Isc#S52453555,gnl|UG|Isc#S52441343
GO:0005253	anion channel activity	2 of 4621 in the list	2 of 5262 in the genome	1	gnl|UG|Isc#S52456716,gnl|UG|Isc#S52453343
GO:0005254	chloride channel activity	2 of 4621 in the list	2 of 5262 in the genome	1	gnl|UG|Isc#S52456716,gnl|UG|Isc#S52453343
GO:0005267	potassium channel activity	2 of 4621 in the list	2 of 5262 in the genome	1	gnl|UG|Isc#S41087605,gnl|UG|Isc#S52456952
GO:0005337	nucleoside transmembrane transporter activity	2 of 4621 in the list	2 of 5262 in the genome	1	gnl|UG|Isc#S52455843,gnl|UG|Isc#S52437860
GO:0005338	nucleotide-sugar transmembrane transporter activity	2 of 4621 in the list	2 of 5262 in the genome	1	gnl|UG|Isc#S52448969,gnl|UG|Isc#S41189225
GO:0005355	glucose transmembrane transporter activity	2 of 4621 in the list	2 of 5262 in the genome	1	gnl|UG|Isc#S52444421,gnl|UG|Isc#S41180746
GO:0005507	copper ion binding	2 of 4621 in the list	2 of 5262 in the genome	1	gnl|UG|Isc#S41077991,gnl|UG|Isc#S41010352
GO:0008017	microtubule binding	2 of 4621 in the list	2 of 5262 in the genome	1	gnl|UG|Isc#S41099760,gnl|UG|Isc#S41085810
GO:0008026	ATP-dependent helicase activity	2 of 4621 in the list	2 of 5262 in the genome	1	gnl|UG|Isc#S41045732,gnl|UG|Isc#S41027184
GO:0008188	neuropeptide receptor activity	2 of 4621 in the list	2 of 5262 in the genome	1	gnl|UG|Isc#S41007470,gnl|UG|Isc#S52452481
GO:0008242	omega peptidase activity	2 of 4621 in the list	2 of 5262 in the genome	1	gnl|UG|Isc#S41075137,gnl|UG|Isc#S41183050
GO:0008493	tetracycline transporter activity	2 of 4621 in the list	2 of 5262 in the genome	1	gnl|UG|Isc#S41081236,gnl|UG|Isc#S52446825
GO:0008528	peptide receptor activity, G-protein coupled	2 of 4621 in the list	2 of 5262 in the genome	1	gnl|UG|Isc#S41007470,gnl|UG|Isc#S52452481
GO:0009055	electron carrier activity	2 of 4621 in the list	2 of 5262 in the genome	1	gnl|UG|Isc#S40998780,gnl|UG|Isc#S41079996
GO:0010843	promoter binding	2 of 4621 in the list	2 of 5262 in the genome	1	gnl|UG|Isc#S52438812,gnl|UG|Isc#S41152252
GO:0015037	peptide disulfide oxidoreductase activity	2 of 4621 in the list	2 of 5262 in the genome	1	gnl|UG|Isc#S52455424,gnl|UG|Isc#S41007483
GO:0015038	glutathione disulfide oxidoreductase activity	2 of 4621 in the list	2 of 5262 in the genome	1	gnl|UG|Isc#S52455424,gnl|UG|Isc#S41007483
GO:0015151	alpha-glucoside transmembrane transporter activity	2 of 4621 in the list	2 of 5262 in the genome	1	gnl|UG|Isc#S52450504,gnl|UG|Isc#S41139619
GO:0015165	pyrimidine nucleotide sugar transmembrane transporter activity	2 of 4621 in the list	2 of 5262 in the genome	1	gnl|UG|Isc#S52448969,gnl|UG|Isc#S41189225
GO:0015172	acidic amino acid transmembrane transporter activity	2 of 4621 in the list	2 of 5262 in the genome	1	gnl|UG|Isc#S52442041,gnl|UG|Isc#S41185730
GO:0015238	drug transmembrane transporter activity	2 of 4621 in the list	2 of 5262 in the genome	1	gnl|UG|Isc#S41081236,gnl|UG|Isc#S52446825
GO:0015278	calcium-release channel activity	2 of 4621 in the list	2 of 5262 in the genome	1	gnl|UG|Isc#S41088371,gnl|UG|Isc#S52451338
GO:0016418	S-acetyltransferase activity	2 of 4621 in the list	2 of 5262 in the genome	1	gnl|UG|Isc#S52447116,gnl|UG|Isc#S41092787
GO:0016421	CoA carboxylase activity	2 of 4621 in the list	2 of 5262 in the genome	1	gnl|UG|Isc#S41007803,gnl|UG|Isc#S41139618
GO:0016671	oxidoreductase activity, acting on a sulfur group of donors, disulfide as acceptor	2 of 4621 in the list	2 of 5262 in the genome	1	gnl|UG|Isc#S41076379,gnl|UG|Isc#S52453582
GO:0016713	oxidoreductase activity, acting on paired donors, with incorporation or reduction of molecular oxygen, reduced iron-sulfur protein as one donor, and incorporation of one atom of oxygen	2 of 4621 in the list	2 of 5262 in the genome	1	gnl|UG|Isc#S41155206,gnl|UG|Isc#S52445838
GO:0016728	oxidoreductase activity, acting on CH or CH2 groups, disulfide as acceptor	2 of 4621 in the list	2 of 5262 in the genome	1	gnl|UG|Isc#S52453362,gnl|UG|Isc#S52447047
GO:0016783	sulfurtransferase activity	2 of 4621 in the list	2 of 5262 in the genome	1	gnl|UG|Isc#S41127363,gnl|UG|Isc#S41106905
GO:0016799	hydrolase activity, hydrolyzing N-glycosyl compounds	2 of 4621 in the list	2 of 5262 in the genome	1	gnl|UG|Isc#S52438745,gnl|UG|Isc#S52444136
GO:0016822	hydrolase activity, acting on acid carbon-carbon bonds	2 of 4621 in the list	2 of 5262 in the genome	1	gnl|UG|Isc#S41082309,gnl|UG|Isc#S52449324
GO:0016823	hydrolase activity, acting on acid carbon-carbon bonds, in ketonic substances	2 of 4621 in the list	2 of 5262 in the genome	1	gnl|UG|Isc#S41082309,gnl|UG|Isc#S52449324
GO:0016882	cyclo-ligase activity	2 of 4621 in the list	2 of 5262 in the genome	1	gnl|UG|Isc#S52454402,gnl|UG|Isc#S41154544
GO:0016885	ligase activity, forming carbon-carbon bonds	2 of 4621 in the list	2 of 5262 in the genome	1	gnl|UG|Isc#S41007803,gnl|UG|Isc#S41139618
GO:0016889	endodeoxyribonuclease activity, producing 3'-phosphomonoesters	2 of 4621 in the list	2 of 5262 in the genome	1	gnl|UG|Isc#S52456937,gnl|UG|Isc#S52456936
GO:0017046	peptide hormone binding	2 of 4621 in the list	2 of 5262 in the genome	1	gnl|UG|Isc#S41164947,gnl|UG|Isc#S41158239
GO:0019104	DNA N-glycosylase activity	2 of 4621 in the list	2 of 5262 in the genome	1	gnl|UG|Isc#S52438745,gnl|UG|Isc#S52444136
GO:0019144	ADP-sugar diphosphatase activity	2 of 4621 in the list	2 of 5262 in the genome	1	gnl|UG|Isc#S52456635,gnl|UG|Isc#S52443164
GO:0019204	nucleotide phosphatase activity	2 of 4621 in the list	2 of 5262 in the genome	1	gnl|UG|Isc#S52453773,gnl|UG|Isc#S41176913
GO:0019210	kinase inhibitor activity	2 of 4621 in the list	2 of 5262 in the genome	1	gnl|UG|Isc#S52442686,gnl|UG|Isc#S52446059
GO:0030169	low-density lipoprotein binding	2 of 4621 in the list	2 of 5262 in the genome	1	gnl|UG|Isc#S41138602,gnl|UG|Isc#S41138603
GO:0030228	lipoprotein receptor activity	2 of 4621 in the list	2 of 5262 in the genome	1	gnl|UG|Isc#S41138602,gnl|UG|Isc#S41138603
GO:0030275	LRR domain binding	2 of 4621 in the list	2 of 5262 in the genome	1	gnl|UG|Isc#S41052348,gnl|UG|Isc#S41189467
GO:0030291	protein serine/threonine kinase inhibitor activity	2 of 4621 in the list	2 of 5262 in the genome	1	gnl|UG|Isc#S52442686,gnl|UG|Isc#S52446059
GO:0030515	snoRNA binding	2 of 4621 in the list	2 of 5262 in the genome	1	gnl|UG|Isc#S52438452,gnl|UG|Isc#S41018956
GO:0030545	receptor regulator activity	2 of 4621 in the list	2 of 5262 in the genome	1	gnl|UG|Isc#S52445548,gnl|UG|Isc#S41074137
GO:0030594	neurotransmitter receptor activity	2 of 4621 in the list	2 of 5262 in the genome	1	gnl|UG|Isc#S41007470,gnl|UG|Isc#S52452481
GO:0031420	alkali metal ion binding	2 of 4621 in the list	2 of 5262 in the genome	1	gnl|UG|Isc#S52449323,gnl|UG|Isc#S41147175
GO:0031490	chromatin DNA binding	2 of 4621 in the list	2 of 5262 in the genome	1	gnl|UG|Isc#S41108245,gnl|UG|Isc#S52443273
GO:0034212	peptide N-acetyltransferase activity	2 of 4621 in the list	2 of 5262 in the genome	1	gnl|UG|Isc#S41078570,gnl|UG|Isc#S52447003
GO:0035004	phosphoinositide 3-kinase activity	2 of 4621 in the list	2 of 5262 in the genome	1	gnl|UG|Isc#S52443973,gnl|UG|Isc#S52445342
GO:0042895	antibiotic transporter activity	2 of 4621 in the list	2 of 5262 in the genome	1	gnl|UG|Isc#S41081236,gnl|UG|Isc#S52446825
GO:0042923	neuropeptide binding	2 of 4621 in the list	2 of 5262 in the genome	1	gnl|UG|Isc#S41007470,gnl|UG|Isc#S52452481
GO:0042947	glucoside transmembrane transporter activity	2 of 4621 in the list	2 of 5262 in the genome	1	gnl|UG|Isc#S52450504,gnl|UG|Isc#S41139619
GO:0043425	bHLH transcription factor binding	2 of 4621 in the list	2 of 5262 in the genome	1	gnl|UG|Isc#S41019852,gnl|UG|Isc#S52447340
GO:0043426	MRF binding	2 of 4621 in the list	2 of 5262 in the genome	1	gnl|UG|Isc#S41019852,gnl|UG|Isc#S52447340
GO:0043498	cell surface binding	2 of 4621 in the list	2 of 5262 in the genome	1	gnl|UG|Isc#S52445307,gnl|UG|Isc#S41000316
GO:0044212	transcription regulatory region DNA binding	2 of 4621 in the list	2 of 5262 in the genome	1	gnl|UG|Isc#S52438812,gnl|UG|Isc#S41152252
GO:0045502	dynein binding	2 of 4621 in the list	2 of 5262 in the genome	1	gnl|UG|Isc#S41096821,gnl|UG|Isc#S52451521
GO:0046332	SMAD binding	2 of 4621 in the list	2 of 5262 in the genome	1	gnl|UG|Isc#S52438427,gnl|UG|Isc#S52446663
GO:0047429	nucleoside-triphosphate diphosphatase activity	2 of 4621 in the list	2 of 5262 in the genome	1	gnl|UG|Isc#S52441652,gnl|UG|Isc#S52445548
GO:0048038	quinone binding	2 of 4621 in the list	2 of 5262 in the genome	1	gnl|UG|Isc#S41188212,gnl|UG|Isc#S41150419
GO:0050839	cell adhesion molecule binding	2 of 4621 in the list	2 of 5262 in the genome	1	gnl|UG|Isc#S52445728,gnl|UG|Isc#S41074593
GO:0051731	polynucleotide 5'-hydroxyl-kinase activity	2 of 4621 in the list	2 of 5262 in the genome	1	gnl|UG|Isc#S41018509,gnl|UG|Isc#S41176913
GO:0051733	polydeoxyribonucleotide kinase activity	2 of 4621 in the list	2 of 5262 in the genome	1	gnl|UG|Isc#S41018509,gnl|UG|Isc#S41176913
GO:0055103	ligase regulator activity	2 of 4621 in the list	2 of 5262 in the genome	1	gnl|UG|Isc#S52454012,gnl|UG|Isc#S41023100
GO:0070035	purine NTP-dependent helicase activity	2 of 4621 in the list	2 of 5262 in the genome	1	gnl|UG|Isc#S41045732,gnl|UG|Isc#S41027184
GO:0070325	lipoprotein receptor binding	2 of 4621 in the list	2 of 5262 in the genome	1	gnl|UG|Isc#S52443304,gnl|UG|Isc#S41024453
GO:0070567	cytidylyltransferase activity	2 of 4621 in the list	2 of 5262 in the genome	1	gnl|UG|Isc#S41050199,gnl|UG|Isc#S52443407
GO:0070643	vitamin D 25-hydroxylase activity	2 of 4621 in the list	2 of 5262 in the genome	1	gnl|UG|Isc#S52447913,gnl|UG|Isc#S41111522
GO:0016407	acetyltransferase activity	60 of 4621 in the list	70 of 5262 in the genome	1	gnl|UG|Isc#S41019852,gnl|UG|Isc#S52447003,gnl|UG|Isc#S52436810,gnl|UG|Isc#S52444586,gnl|UG|Isc#S52452949,gnl|UG|Isc#S41078589,gnl|UG|Isc#S52441757,gnl|UG|Isc#S52449932,gnl|UG|Isc#S41015576,gnl|UG|Isc#S41145624,gnl|UG|Isc#S41058045,gnl|UG|Isc#S52445506,gnl|UG|Isc#S52438435,gnl|UG|Isc#S41062184,gnl|UG|Isc#S52454517,gnl|UG|Isc#S52451332,gnl|UG|Isc#S41190299,gnl|UG|Isc#S52445188,gnl|UG|Isc#S52449335,…
GO:0016706	oxidoreductase activity, acting on paired donors, with incorporation or reduction of molecular oxygen, 2-oxoglutarate as one donor, and incorporation of one atom each of oxygen into both donors	23 of 4621 in the list	27 of 5262 in the genome	1	gnl|UG|Isc#S52446043,gnl|UG|Isc#S41075529,gnl|UG|Isc#S52437373,gnl|UG|Isc#S41016032,gnl|UG|Isc#S52448301,gnl|UG|Isc#S52451363,gnl|UG|Isc#S52448579,gnl|UG|Isc#S52451362,gnl|UG|Isc#S41143506,gnl|UG|Isc#S41179514,gnl|UG|Isc#S52443842,gnl|UG|Isc#S52454794,gnl|UG|Isc#S52453053,gnl|UG|Isc#S52456624,gnl|UG|Isc#S41034952,gnl|UG|Isc#S52455414,gnl|UG|Isc#S41009871,gnl|UG|Isc#S41172376,gnl|UG|Isc#S52436779,…
GO:0019900	kinase binding	23 of 4621 in the list	27 of 5262 in the genome	1	gnl|UG|Isc#S52442539,gnl|UG|Isc#S41146439,gnl|UG|Isc#S41006987,gnl|UG|Isc#S40999975,gnl|UG|Isc#S41092960,gnl|UG|Isc#S52456947,gnl|UG|Isc#S41145624,gnl|UG|Isc#S41131466,gnl|UG|Isc#S52451153,gnl|UG|Isc#S41033825,gnl|UG|Isc#S52444480,gnl|UG|Isc#S52444934,gnl|UG|Isc#S41110616,gnl|UG|Isc#S41133186,gnl|UG|Isc#S52446095,gnl|UG|Isc#S41104089,gnl|UG|Isc#S41023100,gnl|UG|Isc#S52445597,gnl|UG|Isc#S52445479,…
GO:0061134	peptidase regulator activity	118 of 4621 in the list	137 of 5262 in the genome	1	gnl|UG|Isc#S41004380,gnl|UG|Isc#S41005104,gnl|UG|Isc#S52441500,gnl|UG|Isc#S41042847,gnl|UG|Isc#S41032900,gnl|UG|Isc#S52444459,gnl|UG|Isc#S41005335,gnl|UG|Isc#S41171226,gnl|UG|Isc#S41068350,gnl|UG|Isc#S41085256,gnl|UG|Isc#S41032029,gnl|UG|Isc#S52449303,gnl|UG|Isc#S41187901,gnl|UG|Isc#S41070285,gnl|UG|Isc#S41119187,gnl|UG|Isc#S41158047,gnl|UG|Isc#S41186286,gnl|UG|Isc#S41057459,gnl|UG|Isc#S52445325,…
GO:0042623	ATPase activity, coupled	124 of 4621 in the list	144 of 5262 in the genome	1	gnl|UG|Isc#S52448386,gnl|UG|Isc#S52443331,gnl|UG|Isc#S41001011,gnl|UG|Isc#S41086282,gnl|UG|Isc#S41155580,gnl|UG|Isc#S52441092,gnl|UG|Isc#S40998756,gnl|UG|Isc#S41105797,gnl|UG|Isc#S52440793,gnl|UG|Isc#S52454042,gnl|UG|Isc#S52446908,gnl|UG|Isc#S52443222,gnl|UG|Isc#S41144739,gnl|UG|Isc#S52448981,gnl|UG|Isc#S41068547,gnl|UG|Isc#S52455179,gnl|UG|Isc#S52446571,gnl|UG|Isc#S52440777,gnl|UG|Isc#S41070572,…
GO:0030414	peptidase inhibitor activity	110 of 4621 in the list	128 of 5262 in the genome	1	gnl|UG|Isc#S41004380,gnl|UG|Isc#S41005104,gnl|UG|Isc#S52441500,gnl|UG|Isc#S41042847,gnl|UG|Isc#S41032900,gnl|UG|Isc#S52444459,gnl|UG|Isc#S41005335,gnl|UG|Isc#S41171226,gnl|UG|Isc#S41068350,gnl|UG|Isc#S41085256,gnl|UG|Isc#S41032029,gnl|UG|Isc#S52449303,gnl|UG|Isc#S41187901,gnl|UG|Isc#S41070285,gnl|UG|Isc#S41119187,gnl|UG|Isc#S41158047,gnl|UG|Isc#S41186286,gnl|UG|Isc#S41057459,gnl|UG|Isc#S52445325,…
GO:0004553	hydrolase activity, hydrolyzing O-glycosyl compounds	65 of 4621 in the list	76 of 5262 in the genome	1	gnl|UG|Isc#S41017768,gnl|UG|Isc#S41011418,gnl|UG|Isc#S52436518,gnl|UG|Isc#S52447643,gnl|UG|Isc#S52455497,gnl|UG|Isc#S52442124,gnl|UG|Isc#S41080509,gnl|UG|Isc#S52440842,gnl|UG|Isc#S52444999,gnl|UG|Isc#S41143814,gnl|UG|Isc#S52453787,gnl|UG|Isc#S41144897,gnl|UG|Isc#S41126339,gnl|UG|Isc#S41105059,gnl|UG|Isc#S41110624,gnl|UG|Isc#S41175618,gnl|UG|Isc#S52447928,gnl|UG|Isc#S41073171,gnl|UG|Isc#S52443779,…
GO:0016405	CoA-ligase activity	28 of 4621 in the list	33 of 5262 in the genome	1	gnl|UG|Isc#S52455447,gnl|UG|Isc#S41147962,gnl|UG|Isc#S52445761,gnl|UG|Isc#S52438175,gnl|UG|Isc#S41175297,gnl|UG|Isc#S41086528,gnl|UG|Isc#S41147106,gnl|UG|Isc#S52452409,gnl|UG|Isc#S41059144,gnl|UG|Isc#S41097397,gnl|UG|Isc#S52452900,gnl|UG|Isc#S52456083,gnl|UG|Isc#S52439407,gnl|UG|Isc#S41175296,gnl|UG|Isc#S41054714,gnl|UG|Isc#S52437498,gnl|UG|Isc#S41076072,gnl|UG|Isc#S41086586,gnl|UG|Isc#S52444370,…
GO:0004536	deoxyribonuclease activity	6 of 4621 in the list	7 of 5262 in the genome	1	gnl|UG|Isc#S52456937,gnl|UG|Isc#S52441727,gnl|UG|Isc#S52448585,gnl|UG|Isc#S41138227,gnl|UG|Isc#S52456936,gnl|UG|Isc#S41019059
GO:0008252	nucleotidase activity	6 of 4621 in the list	7 of 5262 in the genome	1	gnl|UG|Isc#S41190252,gnl|UG|Isc#S52456796,gnl|UG|Isc#S52451354,gnl|UG|Isc#S52453913,gnl|UG|Isc#S41062398,gnl|UG|Isc#S41189744
GO:0008376	acetylgalactosaminyltransferase activity	6 of 4621 in the list	7 of 5262 in the genome	1	gnl|UG|Isc#S52452430,gnl|UG|Isc#S52454282,gnl|UG|Isc#S41165351,gnl|UG|Isc#S52453777,gnl|UG|Isc#S52438320,gnl|UG|Isc#S52442300
GO:0016780	phosphotransferase activity, for other substituted phosphate groups	6 of 4621 in the list	7 of 5262 in the genome	1	gnl|UG|Isc#S52437778,gnl|UG|Isc#S52450097,gnl|UG|Isc#S52449296,gnl|UG|Isc#S41176988,gnl|UG|Isc#S41024820,gnl|UG|Isc#S52445628
GO:0016209	antioxidant activity	46 of 4621 in the list	54 of 5262 in the genome	1	gnl|UG|Isc#S41014178,gnl|UG|Isc#S41056953,gnl|UG|Isc#S41116699,gnl|UG|Isc#S52448751,gnl|UG|Isc#S40998474,gnl|UG|Isc#S41018299,gnl|UG|Isc#S52443055,gnl|UG|Isc#S41189658,gnl|UG|Isc#S41007483,gnl|UG|Isc#S41091704,gnl|UG|Isc#S41009727,gnl|UG|Isc#S41096595,gnl|UG|Isc#S41043837,gnl|UG|Isc#S40999509,gnl|UG|Isc#S41127520,gnl|UG|Isc#S41130971,gnl|UG|Isc#S52439324,gnl|UG|Isc#S41141465,gnl|UG|Isc#S41022704,…
GO:0016899	oxidoreductase activity, acting on the CH-OH group of donors, oxygen as acceptor	11 of 4621 in the list	13 of 5262 in the genome	1	gnl|UG|Isc#S52441157,gnl|UG|Isc#S52443794,gnl|UG|Isc#S41105749,gnl|UG|Isc#S41019101,gnl|UG|Isc#S41178887,gnl|UG|Isc#S41021093,gnl|UG|Isc#S41053456,gnl|UG|Isc#S41023206,gnl|UG|Isc#S41116600,gnl|UG|Isc#S41044177,gnl|UG|Isc#S41088556
GO:0019783	small conjugating protein-specific protease activity	11 of 4621 in the list	13 of 5262 in the genome	1	gnl|UG|Isc#S52447421,gnl|UG|Isc#S41172679,gnl|UG|Isc#S41080859,gnl|UG|Isc#S52441758,gnl|UG|Isc#S41024353,gnl|UG|Isc#S41136393,gnl|UG|Isc#S41070990,gnl|UG|Isc#S52442857,gnl|UG|Isc#S52440221,gnl|UG|Isc#S41013273,gnl|UG|Isc#S52450800
GO:0016836	hydro-lyase activity	22 of 4621 in the list	26 of 5262 in the genome	1	gnl|UG|Isc#S52436810,gnl|UG|Isc#S52447889,gnl|UG|Isc#S41008987,gnl|UG|Isc#S41072159,gnl|UG|Isc#S52439181,gnl|UG|Isc#S41083233,gnl|UG|Isc#S52438233,gnl|UG|Isc#S52444044,gnl|UG|Isc#S41116841,gnl|UG|Isc#S52442856,gnl|UG|Isc#S52447013,gnl|UG|Isc#S40998943,gnl|UG|Isc#S41090544,gnl|UG|Isc#S52448223,gnl|UG|Isc#S52436811,gnl|UG|Isc#S41188043,gnl|UG|Isc#S52451991,gnl|UG|Isc#S52439687,gnl|UG|Isc#S41107235,…
GO:0016798	hydrolase activity, acting on glycosyl bonds	77 of 4621 in the list	90 of 5262 in the genome	1	gnl|UG|Isc#S41017768,gnl|UG|Isc#S41011418,gnl|UG|Isc#S52436518,gnl|UG|Isc#S52447643,gnl|UG|Isc#S52455497,gnl|UG|Isc#S41057452,gnl|UG|Isc#S52442124,gnl|UG|Isc#S41130761,gnl|UG|Isc#S41080509,gnl|UG|Isc#S52440842,gnl|UG|Isc#S52444999,gnl|UG|Isc#S41143814,gnl|UG|Isc#S52453787,gnl|UG|Isc#S41144897,gnl|UG|Isc#S52444136,gnl|UG|Isc#S41126339,gnl|UG|Isc#S41105059,gnl|UG|Isc#S41110624,gnl|UG|Isc#S41175618,…
GO:0022890	inorganic cation transmembrane transporter activity	45 of 4621 in the list	53 of 5262 in the genome	1	gnl|UG|Isc#S41150418,gnl|UG|Isc#S52455773,gnl|UG|Isc#S52438135,gnl|UG|Isc#S40998756,gnl|UG|Isc#S40999854,gnl|UG|Isc#S52453038,gnl|UG|Isc#S52438938,gnl|UG|Isc#S52455179,gnl|UG|Isc#S41121417,gnl|UG|Isc#S41000343,gnl|UG|Isc#S41000001,gnl|UG|Isc#S52444354,gnl|UG|Isc#S52445307,gnl|UG|Isc#S40997714,gnl|UG|Isc#S52443327,gnl|UG|Isc#S41180556,gnl|UG|Isc#S41127695,gnl|UG|Isc#S41000415,gnl|UG|Isc#S41164743,…
GO:0016702	oxidoreductase activity, acting on single donors with incorporation of molecular oxygen, incorporation of two atoms of oxygen	10 of 4621 in the list	12 of 5262 in the genome	1	gnl|UG|Isc#S52454270,gnl|UG|Isc#S41077303,gnl|UG|Isc#S41148206,gnl|UG|Isc#S41161563,gnl|UG|Isc#S52451334,gnl|UG|Isc#S41169080,gnl|UG|Isc#S41009080,gnl|UG|Isc#S41044383,gnl|UG|Isc#S52451515,gnl|UG|Isc#S41148205
GO:0051213	dioxygenase activity	10 of 4621 in the list	12 of 5262 in the genome	1	gnl|UG|Isc#S52454270,gnl|UG|Isc#S41077303,gnl|UG|Isc#S41148206,gnl|UG|Isc#S41161563,gnl|UG|Isc#S52451334,gnl|UG|Isc#S41169080,gnl|UG|Isc#S41009080,gnl|UG|Isc#S41044383,gnl|UG|Isc#S52451515,gnl|UG|Isc#S41148205
GO:0004812	aminoacyl-tRNA ligase activity	37 of 4621 in the list	44 of 5262 in the genome	1	gnl|UG|Isc#S41113140,gnl|UG|Isc#S52439142,gnl|UG|Isc#S41068538,gnl|UG|Isc#S41047258,gnl|UG|Isc#S52439138,gnl|UG|Isc#S52455884,gnl|UG|Isc#S41138610,gnl|UG|Isc#S52450012,gnl|UG|Isc#S52441380,gnl|UG|Isc#S41075436,gnl|UG|Isc#S52454504,gnl|UG|Isc#S52449542,gnl|UG|Isc#S52453451,gnl|UG|Isc#S52440749,gnl|UG|Isc#S41000890,gnl|UG|Isc#S52444901,gnl|UG|Isc#S52440939,gnl|UG|Isc#S41026799,gnl|UG|Isc#S52438286,…
GO:0001664	G-protein-coupled receptor binding	5 of 4621 in the list	6 of 5262 in the genome	1	gnl|UG|Isc#S52439944,gnl|UG|Isc#S41159377,gnl|UG|Isc#S41016340,gnl|UG|Isc#S52437536,gnl|UG|Isc#S41188771
GO:0004520	endodeoxyribonuclease activity	5 of 4621 in the list	6 of 5262 in the genome	1	gnl|UG|Isc#S52456937,gnl|UG|Isc#S52448585,gnl|UG|Isc#S41138227,gnl|UG|Isc#S52456936,gnl|UG|Isc#S41019059
GO:0016289	CoA hydrolase activity	5 of 4621 in the list	6 of 5262 in the genome	1	gnl|UG|Isc#S52448223,gnl|UG|Isc#S52438434,gnl|UG|Isc#S52441467,gnl|UG|Isc#S52454831,gnl|UG|Isc#S52455118
GO:0016297	acyl-[acyl-carrier-protein] hydrolase activity	5 of 4621 in the list	6 of 5262 in the genome	1	gnl|UG|Isc#S41120299,gnl|UG|Isc#S41178600,gnl|UG|Isc#S41052854,gnl|UG|Isc#S52450277,gnl|UG|Isc#S41188382
GO:0016714	oxidoreductase activity, acting on paired donors, with incorporation or reduction of molecular oxygen, reduced pteridine as one donor, and incorporation of one atom of oxygen	5 of 4621 in the list	6 of 5262 in the genome	1	gnl|UG|Isc#S41174209,gnl|UG|Isc#S52452159,gnl|UG|Isc#S41010255,gnl|UG|Isc#S41015552,gnl|UG|Isc#S41102931
GO:0016742	hydroxymethyl-, formyl- and related transferase activity	5 of 4621 in the list	6 of 5262 in the genome	1	gnl|UG|Isc#S52438642,gnl|UG|Isc#S52454402,gnl|UG|Isc#S41097307,gnl|UG|Isc#S52448854,gnl|UG|Isc#S52438690
GO:0031072	heat shock protein binding	5 of 4621 in the list	6 of 5262 in the genome	1	gnl|UG|Isc#S52439728,gnl|UG|Isc#S52456408,gnl|UG|Isc#S41145513,gnl|UG|Isc#S41098388,gnl|UG|Isc#S52448702
GO:0070011	peptidase activity, acting on L-amino acid peptides	275 of 4621 in the list	319 of 5262 in the genome	1	gnl|UG|Isc#S52454703,gnl|UG|Isc#S52436518,gnl|UG|Isc#S52451436,gnl|UG|Isc#S52445472,gnl|UG|Isc#S52451861,gnl|UG|Isc#S41100221,gnl|UG|Isc#S41124452,gnl|UG|Isc#S52455129,gnl|UG|Isc#S41069203,gnl|UG|Isc#S41006581,gnl|UG|Isc#S52447900,gnl|UG|Isc#S41090449,gnl|UG|Isc#S41172476,gnl|UG|Isc#S41190326,gnl|UG|Isc#S41073302,gnl|UG|Isc#S41133088,gnl|UG|Isc#S52454099,gnl|UG|Isc#S52446281,gnl|UG|Isc#S52438512,…
GO:0061135	endopeptidase regulator activity	110 of 4621 in the list	129 of 5262 in the genome	1	gnl|UG|Isc#S41004380,gnl|UG|Isc#S52441500,gnl|UG|Isc#S41042847,gnl|UG|Isc#S41032900,gnl|UG|Isc#S52444459,gnl|UG|Isc#S41005335,gnl|UG|Isc#S41171226,gnl|UG|Isc#S41068350,gnl|UG|Isc#S41085256,gnl|UG|Isc#S41032029,gnl|UG|Isc#S52449303,gnl|UG|Isc#S41187901,gnl|UG|Isc#S41070285,gnl|UG|Isc#S41119187,gnl|UG|Isc#S41186286,gnl|UG|Isc#S41057459,gnl|UG|Isc#S52445325,gnl|UG|Isc#S41138284,gnl|UG|Isc#S41101407,…
GO:0034062	RNA polymerase activity	25 of 4621 in the list	30 of 5262 in the genome	1	gnl|UG|Isc#S41067879,gnl|UG|Isc#S41005848,gnl|UG|Isc#S52449304,gnl|UG|Isc#S52452107,gnl|UG|Isc#S52442191,gnl|UG|Isc#S52448937,gnl|UG|Isc#S52449880,gnl|UG|Isc#S52456719,gnl|UG|Isc#S41089183,gnl|UG|Isc#S52444343,gnl|UG|Isc#S41139280,gnl|UG|Isc#S41095341,gnl|UG|Isc#S41137879,gnl|UG|Isc#S52447898,gnl|UG|Isc#S41119219,gnl|UG|Isc#S52448053,gnl|UG|Isc#S52440897,gnl|UG|Isc#S41093571,gnl|UG|Isc#S52456495,…
GO:0015077	monovalent inorganic cation transmembrane transporter activity	42 of 4621 in the list	50 of 5262 in the genome	1	gnl|UG|Isc#S41150418,gnl|UG|Isc#S52438135,gnl|UG|Isc#S40998756,gnl|UG|Isc#S40999854,gnl|UG|Isc#S52453038,gnl|UG|Isc#S52438938,gnl|UG|Isc#S52455179,gnl|UG|Isc#S41121417,gnl|UG|Isc#S41000343,gnl|UG|Isc#S41000001,gnl|UG|Isc#S52444354,gnl|UG|Isc#S52445307,gnl|UG|Isc#S40997714,gnl|UG|Isc#S52443327,gnl|UG|Isc#S41180556,gnl|UG|Isc#S41127695,gnl|UG|Isc#S41000415,gnl|UG|Isc#S41164743,gnl|UG|Isc#S41052663,…
GO:0005319	lipid transporter activity	9 of 4621 in the list	11 of 5262 in the genome	1	gnl|UG|Isc#S52452857,gnl|UG|Isc#S41014009,gnl|UG|Isc#S52444260,gnl|UG|Isc#S41109082,gnl|UG|Isc#S41068547,gnl|UG|Isc#S41068548,gnl|UG|Isc#S52438233,gnl|UG|Isc#S41000559,gnl|UG|Isc#S52456800
GO:0016832	aldehyde-lyase activity	9 of 4621 in the list	11 of 5262 in the genome	1	gnl|UG|Isc#S52439569,gnl|UG|Isc#S52446064,gnl|UG|Isc#S41137511,gnl|UG|Isc#S52452363,gnl|UG|Isc#S41032127,gnl|UG|Isc#S52449517,gnl|UG|Isc#S41011575,gnl|UG|Isc#S41001142,gnl|UG|Isc#S52438690
GO:0004312	fatty acid synthase activity	30 of 4621 in the list	36 of 5262 in the genome	1	gnl|UG|Isc#S41023685,gnl|UG|Isc#S41143284,gnl|UG|Isc#S52437845,gnl|UG|Isc#S41081564,gnl|UG|Isc#S41121370,gnl|UG|Isc#S52440644,gnl|UG|Isc#S41056107,gnl|UG|Isc#S52446029,gnl|UG|Isc#S41188531,gnl|UG|Isc#S41186817,gnl|UG|Isc#S52452291,gnl|UG|Isc#S41178600,gnl|UG|Isc#S52438749,gnl|UG|Isc#S41161626,gnl|UG|Isc#S41075181,gnl|UG|Isc#S52443714,gnl|UG|Isc#S52445871,gnl|UG|Isc#S41120299,gnl|UG|Isc#S41083289,…
GO:0004866	endopeptidase inhibitor activity	102 of 4621 in the list	120 of 5262 in the genome	1	gnl|UG|Isc#S41004380,gnl|UG|Isc#S52441500,gnl|UG|Isc#S41042847,gnl|UG|Isc#S41032900,gnl|UG|Isc#S52444459,gnl|UG|Isc#S41005335,gnl|UG|Isc#S41171226,gnl|UG|Isc#S41068350,gnl|UG|Isc#S41085256,gnl|UG|Isc#S41032029,gnl|UG|Isc#S52449303,gnl|UG|Isc#S41187901,gnl|UG|Isc#S41070285,gnl|UG|Isc#S41119187,gnl|UG|Isc#S41186286,gnl|UG|Isc#S41057459,gnl|UG|Isc#S52445325,gnl|UG|Isc#S41138284,gnl|UG|Isc#S41101407,…
GO:0004576	oligosaccharyl transferase activity	13 of 4621 in the list	16 of 5262 in the genome	1	gnl|UG|Isc#S52444263,gnl|UG|Isc#S41100305,gnl|UG|Isc#S52451626,gnl|UG|Isc#S41069358,gnl|UG|Isc#S52455819,gnl|UG|Isc#S52443298,gnl|UG|Isc#S41023100,gnl|UG|Isc#S52454012,gnl|UG|Isc#S52452808,gnl|UG|Isc#S41001348,gnl|UG|Isc#S41190263,gnl|UG|Isc#S52455056,gnl|UG|Isc#S41002679
GO:0016769	transferase activity, transferring nitrogenous groups	18 of 4621 in the list	22 of 5262 in the genome	1	gnl|UG|Isc#S52448727,gnl|UG|Isc#S52448708,gnl|UG|Isc#S52443008,gnl|UG|Isc#S52449551,gnl|UG|Isc#S41000355,gnl|UG|Isc#S41108254,gnl|UG|Isc#S52443009,gnl|UG|Isc#S41088932,gnl|UG|Isc#S52438211,gnl|UG|Isc#S41167506,gnl|UG|Isc#S52455552,gnl|UG|Isc#S41137560,gnl|UG|Isc#S52450639,gnl|UG|Isc#S41109988,gnl|UG|Isc#S41050588,gnl|UG|Isc#S41032908,gnl|UG|Isc#S52447240,gnl|UG|Isc#S41008858
GO:0004175	endopeptidase activity	169 of 4621 in the list	198 of 5262 in the genome	1	gnl|UG|Isc#S52448386,gnl|UG|Isc#S52454703,gnl|UG|Isc#S41153133,gnl|UG|Isc#S52440506,gnl|UG|Isc#S52450291,gnl|UG|Isc#S41092180,gnl|UG|Isc#S52451861,gnl|UG|Isc#S41007477,gnl|UG|Isc#S41059174,gnl|UG|Isc#S41177359,gnl|UG|Isc#S41124452,gnl|UG|Isc#S41069203,gnl|UG|Isc#S41093549,gnl|UG|Isc#S41110795,gnl|UG|Isc#S41003639,gnl|UG|Isc#S40999446,gnl|UG|Isc#S41163266,gnl|UG|Isc#S41087679,gnl|UG|Isc#S41006581,…
GO:0004152	dihydroorotate dehydrogenase activity	4 of 4621 in the list	5 of 5262 in the genome	1	gnl|UG|Isc#S52443067,gnl|UG|Isc#S41006233,gnl|UG|Isc#S41103071,gnl|UG|Isc#S41129336
GO:0004197	cysteine-type endopeptidase activity	4 of 4621 in the list	5 of 5262 in the genome	1	gnl|UG|Isc#S41094230,gnl|UG|Isc#S52455644,gnl|UG|Isc#S52445498,gnl|UG|Isc#S41097578
GO:0015923	mannosidase activity	4 of 4621 in the list	5 of 5262 in the genome	1	gnl|UG|Isc#S41176388,gnl|UG|Isc#S52439110,gnl|UG|Isc#S52442124,gnl|UG|Isc#S52438357
GO:0016635	oxidoreductase activity, acting on the CH-CH group of donors, quinone or related compound as acceptor	4 of 4621 in the list	5 of 5262 in the genome	1	gnl|UG|Isc#S52443067,gnl|UG|Isc#S41006233,gnl|UG|Isc#S41103071,gnl|UG|Isc#S41129336
GO:0016778	diphosphotransferase activity	4 of 4621 in the list	5 of 5262 in the genome	1	gnl|UG|Isc#S41045795,gnl|UG|Isc#S52437742,gnl|UG|Isc#S41174150,gnl|UG|Isc#S41146053
GO:0042054	histone methyltransferase activity	4 of 4621 in the list	5 of 5262 in the genome	1	gnl|UG|Isc#S52456438,gnl|UG|Isc#S52456166,gnl|UG|Isc#S41081036,gnl|UG|Isc#S41062184
GO:0015002	heme-copper terminal oxidase activity	8 of 4621 in the list	10 of 5262 in the genome	1	gnl|UG|Isc#S52437854,gnl|UG|Isc#S52453721,gnl|UG|Isc#S41003629,gnl|UG|Isc#S41002521,gnl|UG|Isc#S40998574,gnl|UG|Isc#S41000784,gnl|UG|Isc#S40999294,gnl|UG|Isc#S41005776
GO:0016776	phosphotransferase activity, phosphate group as acceptor	8 of 4621 in the list	10 of 5262 in the genome	1	gnl|UG|Isc#S41104875,gnl|UG|Isc#S41095144,gnl|UG|Isc#S52452242,gnl|UG|Isc#S52446664,gnl|UG|Isc#S41100931,gnl|UG|Isc#S41003686,gnl|UG|Isc#S41061346,gnl|UG|Isc#S41001013
GO:0016829	lyase activity	80 of 4621 in the list	95 of 5262 in the genome	1	gnl|UG|Isc#S52439569,gnl|UG|Isc#S41120205,gnl|UG|Isc#S52446064,gnl|UG|Isc#S52436810,gnl|UG|Isc#S52442705,gnl|UG|Isc#S41174409,gnl|UG|Isc#S52438690,gnl|UG|Isc#S52439226,gnl|UG|Isc#S52455624,gnl|UG|Isc#S52447516,gnl|UG|Isc#S40998943,gnl|UG|Isc#S41151780,gnl|UG|Isc#S41174922,gnl|UG|Isc#S41099603,gnl|UG|Isc#S41182358,gnl|UG|Isc#S52445989,gnl|UG|Isc#S52444136,gnl|UG|Isc#S41070623,gnl|UG|Isc#S52437585,…
GO:0008238	exopeptidase activity	44 of 4621 in the list	53 of 5262 in the genome	1	gnl|UG|Isc#S52450087,gnl|UG|Isc#S52451994,gnl|UG|Isc#S52451053,gnl|UG|Isc#S41005335,gnl|UG|Isc#S52436518,gnl|UG|Isc#S52451436,gnl|UG|Isc#S41141525,gnl|UG|Isc#S52445472,gnl|UG|Isc#S41089718,gnl|UG|Isc#S41075137,gnl|UG|Isc#S52450494,gnl|UG|Isc#S52454289,gnl|UG|Isc#S41190329,gnl|UG|Isc#S52443071,gnl|UG|Isc#S41182526,gnl|UG|Isc#S52455129,gnl|UG|Isc#S41128154,gnl|UG|Isc#S41098190,gnl|UG|Isc#S41174581,…
GO:0016877	ligase activity, forming carbon-sulfur bonds	38 of 4621 in the list	46 of 5262 in the genome	1	gnl|UG|Isc#S52438175,gnl|UG|Isc#S41086528,gnl|UG|Isc#S41059144,gnl|UG|Isc#S41097397,gnl|UG|Isc#S41130646,gnl|UG|Isc#S52456083,gnl|UG|Isc#S52439407,gnl|UG|Isc#S41175296,gnl|UG|Isc#S41054714,gnl|UG|Isc#S52437498,gnl|UG|Isc#S41086586,gnl|UG|Isc#S41049085,gnl|UG|Isc#S52444370,gnl|UG|Isc#S41167919,gnl|UG|Isc#S41049832,gnl|UG|Isc#S41048353,gnl|UG|Isc#S41110177,gnl|UG|Isc#S52455454,gnl|UG|Isc#S41012116,…
GO:0008565	protein transporter activity	7 of 4621 in the list	9 of 5262 in the genome	1	gnl|UG|Isc#S41190324,gnl|UG|Isc#S41001432,gnl|UG|Isc#S52449347,gnl|UG|Isc#S41158281,gnl|UG|Isc#S41167723,gnl|UG|Isc#S52438485,gnl|UG|Isc#S52441596
GO:0043176	amine binding	7 of 4621 in the list	9 of 5262 in the genome	1	gnl|UG|Isc#S41181443,gnl|UG|Isc#S52454504,gnl|UG|Isc#S52452159,gnl|UG|Isc#S52456424,gnl|UG|Isc#S52446059,gnl|UG|Isc#S41010478,gnl|UG|Isc#S41131508
GO:0016835	carbon-oxygen lyase activity	26 of 4621 in the list	32 of 5262 in the genome	1	gnl|UG|Isc#S52436810,gnl|UG|Isc#S52447889,gnl|UG|Isc#S41008987,gnl|UG|Isc#S41072159,gnl|UG|Isc#S52439181,gnl|UG|Isc#S41083233,gnl|UG|Isc#S52438233,gnl|UG|Isc#S41033825,gnl|UG|Isc#S52444044,gnl|UG|Isc#S41116841,gnl|UG|Isc#S52442856,gnl|UG|Isc#S52447013,gnl|UG|Isc#S40998943,gnl|UG|Isc#S41090544,gnl|UG|Isc#S52448223,gnl|UG|Isc#S52436811,gnl|UG|Isc#S52444136,gnl|UG|Isc#S52446544,gnl|UG|Isc#S41188043,…
GO:0019798	procollagen-proline dioxygenase activity	11 of 4621 in the list	14 of 5262 in the genome	1	gnl|UG|Isc#S41075529,gnl|UG|Isc#S52437373,gnl|UG|Isc#S52456624,gnl|UG|Isc#S41143506,gnl|UG|Isc#S41009871,gnl|UG|Isc#S41172376,gnl|UG|Isc#S52455663,gnl|UG|Isc#S52436779,gnl|UG|Isc#S41179514,gnl|UG|Isc#S52440084,gnl|UG|Isc#S41100376
GO:0031543	peptidyl-proline dioxygenase activity	11 of 4621 in the list	14 of 5262 in the genome	1	gnl|UG|Isc#S41075529,gnl|UG|Isc#S52437373,gnl|UG|Isc#S52456624,gnl|UG|Isc#S41143506,gnl|UG|Isc#S41009871,gnl|UG|Isc#S41172376,gnl|UG|Isc#S52455663,gnl|UG|Isc#S52436779,gnl|UG|Isc#S41179514,gnl|UG|Isc#S52440084,gnl|UG|Isc#S41100376
GO:0000217	DNA secondary structure binding	3 of 4621 in the list	4 of 5262 in the genome	1	gnl|UG|Isc#S52438968,gnl|UG|Isc#S52451584,gnl|UG|Isc#S52437773
GO:0003682	chromatin binding	3 of 4621 in the list	4 of 5262 in the genome	1	gnl|UG|Isc#S52442311,gnl|UG|Isc#S41108245,gnl|UG|Isc#S52443273
GO:0003727	single-stranded RNA binding	3 of 4621 in the list	4 of 5262 in the genome	1	gnl|UG|Isc#S40999998,gnl|UG|Isc#S41127405,gnl|UG|Isc#S52453341
GO:0003899	DNA-directed RNA polymerase activity	3 of 4621 in the list	4 of 5262 in the genome	1	gnl|UG|Isc#S52447635,gnl|UG|Isc#S52449880,gnl|UG|Isc#S52448053
GO:0004033	aldo-keto reductase activity	3 of 4621 in the list	4 of 5262 in the genome	1	gnl|UG|Isc#S52453314,gnl|UG|Isc#S41083167,gnl|UG|Isc#S41112669
GO:0008514	organic anion transmembrane transporter activity	3 of 4621 in the list	4 of 5262 in the genome	1	gnl|UG|Isc#S41104225,gnl|UG|Isc#S41077264,gnl|UG|Isc#S41148987
GO:0008943	glyceraldehyde-3-phosphate dehydrogenase activity	3 of 4621 in the list	4 of 5262 in the genome	1	gnl|UG|Isc#S41099656,gnl|UG|Isc#S41071804,gnl|UG|Isc#S52438552
GO:0015604	phosphonate transmembrane transporter activity	3 of 4621 in the list	4 of 5262 in the genome	1	gnl|UG|Isc#S41104225,gnl|UG|Isc#S41077264,gnl|UG|Isc#S41148987
GO:0015924	mannosyl-oligosaccharide mannosidase activity	3 of 4621 in the list	4 of 5262 in the genome	1	gnl|UG|Isc#S41176388,gnl|UG|Isc#S52439110,gnl|UG|Isc#S52442124
GO:0016247	channel regulator activity	3 of 4621 in the list	4 of 5262 in the genome	1	gnl|UG|Isc#S52455689,gnl|UG|Isc#S41108473,gnl|UG|Isc#S41158587
GO:0016453	C-acetyltransferase activity	3 of 4621 in the list	4 of 5262 in the genome	1	gnl|UG|Isc#S52436810,gnl|UG|Isc#S52452949,gnl|UG|Isc#S52442780
GO:0016624	oxidoreductase activity, acting on the aldehyde or oxo group of donors, disulfide as acceptor	3 of 4621 in the list	4 of 5262 in the genome	1	gnl|UG|Isc#S52453250,gnl|UG|Isc#S52438448,gnl|UG|Isc#S52445520
GO:0016722	oxidoreductase activity, oxidizing metal ions	3 of 4621 in the list	4 of 5262 in the genome	1	gnl|UG|Isc#S52441362,gnl|UG|Isc#S41188212,gnl|UG|Isc#S41096310
GO:0017048	Rho GTPase binding	3 of 4621 in the list	4 of 5262 in the genome	1	gnl|UG|Isc#S52450305,gnl|UG|Isc#S52443170,gnl|UG|Isc#S52451863
GO:0018024	histone-lysine N-methyltransferase activity	3 of 4621 in the list	4 of 5262 in the genome	1	gnl|UG|Isc#S52456438,gnl|UG|Isc#S41081036,gnl|UG|Isc#S41062184
GO:0019843	rRNA binding	3 of 4621 in the list	4 of 5262 in the genome	1	gnl|UG|Isc#S52438849,gnl|UG|Isc#S41170323,gnl|UG|Isc#S41000414
GO:0032934	sterol binding	3 of 4621 in the list	4 of 5262 in the genome	1	gnl|UG|Isc#S41014009,gnl|UG|Isc#S52444260,gnl|UG|Isc#S41107872
GO:0015929	hexosaminidase activity	10 of 4621 in the list	13 of 5262 in the genome	1	gnl|UG|Isc#S52440842,gnl|UG|Isc#S41043833,gnl|UG|Isc#S52452848,gnl|UG|Isc#S52452792,gnl|UG|Isc#S41082167,gnl|UG|Isc#S52436518,gnl|UG|Isc#S52452850,gnl|UG|Isc#S41080256,gnl|UG|Isc#S52447643,gnl|UG|Isc#S52442231
GO:0000030	mannosyltransferase activity	6 of 4621 in the list	8 of 5262 in the genome	1	gnl|UG|Isc#S52440417,gnl|UG|Isc#S52455105,gnl|UG|Isc#S52451372,gnl|UG|Isc#S41072067,gnl|UG|Isc#S52440144,gnl|UG|Isc#S41058444
GO:0008320	protein transmembrane transporter activity	6 of 4621 in the list	8 of 5262 in the genome	1	gnl|UG|Isc#S41190324,gnl|UG|Isc#S41001432,gnl|UG|Isc#S41158281,gnl|UG|Isc#S41167723,gnl|UG|Isc#S52438485,gnl|UG|Isc#S52441596
GO:0016597	amino acid binding	6 of 4621 in the list	8 of 5262 in the genome	1	gnl|UG|Isc#S41181443,gnl|UG|Isc#S52454504,gnl|UG|Isc#S52456424,gnl|UG|Isc#S52446059,gnl|UG|Isc#S41010478,gnl|UG|Isc#S41131508
GO:0022884	macromolecule transmembrane transporter activity	6 of 4621 in the list	8 of 5262 in the genome	1	gnl|UG|Isc#S41190324,gnl|UG|Isc#S41001432,gnl|UG|Isc#S41158281,gnl|UG|Isc#S41167723,gnl|UG|Isc#S52438485,gnl|UG|Isc#S52441596
GO:0016667	oxidoreductase activity, acting on a sulfur group of donors	19 of 4621 in the list	24 of 5262 in the genome	1	gnl|UG|Isc#S52442539,gnl|UG|Isc#S41168493,gnl|UG|Isc#S41146439,gnl|UG|Isc#S41160538,gnl|UG|Isc#S41076379,gnl|UG|Isc#S52438179,gnl|UG|Isc#S40999527,gnl|UG|Isc#S52455819,gnl|UG|Isc#S52443298,gnl|UG|Isc#S52445630,gnl|UG|Isc#S52455424,gnl|UG|Isc#S41018481,gnl|UG|Isc#S41007483,gnl|UG|Isc#S41069358,gnl|UG|Isc#S41130553,gnl|UG|Isc#S41163532,gnl|UG|Isc#S52450691,gnl|UG|Isc#S52452469,gnl|UG|Isc#S52453582
GO:0016875	ligase activity, forming carbon-oxygen bonds	39 of 4621 in the list	48 of 5262 in the genome	1	gnl|UG|Isc#S41113140,gnl|UG|Isc#S52439142,gnl|UG|Isc#S41068538,gnl|UG|Isc#S41047258,gnl|UG|Isc#S52439138,gnl|UG|Isc#S52455884,gnl|UG|Isc#S41138610,gnl|UG|Isc#S52436820,gnl|UG|Isc#S52450012,gnl|UG|Isc#S52441380,gnl|UG|Isc#S41075436,gnl|UG|Isc#S52454504,gnl|UG|Isc#S52449542,gnl|UG|Isc#S52453451,gnl|UG|Isc#S52440749,gnl|UG|Isc#S41000890,gnl|UG|Isc#S52456662,gnl|UG|Isc#S52444901,gnl|UG|Isc#S52440939,…
GO:0016876	ligase activity, forming aminoacyl-tRNA and related compounds	39 of 4621 in the list	48 of 5262 in the genome	1	gnl|UG|Isc#S41113140,gnl|UG|Isc#S52439142,gnl|UG|Isc#S41068538,gnl|UG|Isc#S41047258,gnl|UG|Isc#S52439138,gnl|UG|Isc#S52455884,gnl|UG|Isc#S41138610,gnl|UG|Isc#S52436820,gnl|UG|Isc#S52450012,gnl|UG|Isc#S52441380,gnl|UG|Isc#S41075436,gnl|UG|Isc#S52454504,gnl|UG|Isc#S52449542,gnl|UG|Isc#S52453451,gnl|UG|Isc#S52440749,gnl|UG|Isc#S41000890,gnl|UG|Isc#S52456662,gnl|UG|Isc#S52444901,gnl|UG|Isc#S52440939,…
GO:0016859	cis-trans isomerase activity	23 of 4621 in the list	29 of 5262 in the genome	1	gnl|UG|Isc#S41003124,gnl|UG|Isc#S41072633,gnl|UG|Isc#S41182138,gnl|UG|Isc#S41013200,gnl|UG|Isc#S41181034,gnl|UG|Isc#S52440100,gnl|UG|Isc#S41148376,gnl|UG|Isc#S41116699,gnl|UG|Isc#S52436778,gnl|UG|Isc#S41000071,gnl|UG|Isc#S41143674,gnl|UG|Isc#S41017803,gnl|UG|Isc#S40999160,gnl|UG|Isc#S52453139,gnl|UG|Isc#S41123395,gnl|UG|Isc#S52455605,gnl|UG|Isc#S41123280,gnl|UG|Isc#S41017223,gnl|UG|Isc#S52437139,…
GO:0019901	protein kinase binding	9 of 4621 in the list	12 of 5262 in the genome	1	gnl|UG|Isc#S41006987,gnl|UG|Isc#S40999975,gnl|UG|Isc#S41092960,gnl|UG|Isc#S52456947,gnl|UG|Isc#S41023100,gnl|UG|Isc#S52445597,gnl|UG|Isc#S41145624,gnl|UG|Isc#S52445479,gnl|UG|Isc#S52451153
GO:0016638	oxidoreductase activity, acting on the CH-NH2 group of donors	13 of 4621 in the list	17 of 5262 in the genome	1	gnl|UG|Isc#S52446357,gnl|UG|Isc#S41137287,gnl|UG|Isc#S41135734,gnl|UG|Isc#S41026876,gnl|UG|Isc#S41118890,gnl|UG|Isc#S52450716,gnl|UG|Isc#S41077818,gnl|UG|Isc#S52455973,gnl|UG|Isc#S41072225,gnl|UG|Isc#S41029009,gnl|UG|Isc#S52438190,gnl|UG|Isc#S41167415,gnl|UG|Isc#S41131508
GO:0003724	RNA helicase activity	5 of 4621 in the list	7 of 5262 in the genome	1	gnl|UG|Isc#S52449901,gnl|UG|Isc#S52454042,gnl|UG|Isc#S52440137,gnl|UG|Isc#S41172655,gnl|UG|Isc#S52438384
GO:0008171	O-methyltransferase activity	5 of 4621 in the list	7 of 5262 in the genome	1	gnl|UG|Isc#S41180755,gnl|UG|Isc#S41067736,gnl|UG|Isc#S41101491,gnl|UG|Isc#S52436990,gnl|UG|Isc#S41119191
GO:0017022	myosin binding	5 of 4621 in the list	7 of 5262 in the genome	1	gnl|UG|Isc#S41081162,gnl|UG|Isc#S41136981,gnl|UG|Isc#S41136772,gnl|UG|Isc#S41062664,gnl|UG|Isc#S41072636
GO:0019203	carbohydrate phosphatase activity	5 of 4621 in the list	7 of 5262 in the genome	1	gnl|UG|Isc#S52438237,gnl|UG|Isc#S52453976,gnl|UG|Isc#S41151529,gnl|UG|Isc#S52450170,gnl|UG|Isc#S52438450
GO:0004601	peroxidase activity	17 of 4621 in the list	22 of 5262 in the genome	1	gnl|UG|Isc#S41103795,gnl|UG|Isc#S41004024,gnl|UG|Isc#S41077426,gnl|UG|Isc#S41116699,gnl|UG|Isc#S40998474,gnl|UG|Isc#S52449203,gnl|UG|Isc#S52443055,gnl|UG|Isc#S41091704,gnl|UG|Isc#S40999575,gnl|UG|Isc#S41096595,gnl|UG|Isc#S40999509,gnl|UG|Isc#S41043837,gnl|UG|Isc#S52446133,gnl|UG|Isc#S41087721,gnl|UG|Isc#S41080291,gnl|UG|Isc#S41041861,gnl|UG|Isc#S52441481
GO:0016684	oxidoreductase activity, acting on peroxide as acceptor	17 of 4621 in the list	22 of 5262 in the genome	1	gnl|UG|Isc#S41103795,gnl|UG|Isc#S41004024,gnl|UG|Isc#S41077426,gnl|UG|Isc#S41116699,gnl|UG|Isc#S40998474,gnl|UG|Isc#S52449203,gnl|UG|Isc#S52443055,gnl|UG|Isc#S41091704,gnl|UG|Isc#S40999575,gnl|UG|Isc#S41096595,gnl|UG|Isc#S40999509,gnl|UG|Isc#S41043837,gnl|UG|Isc#S52446133,gnl|UG|Isc#S41087721,gnl|UG|Isc#S41080291,gnl|UG|Isc#S41041861,gnl|UG|Isc#S52441481
GO:0005100	Rho GTPase activator activity	2 of 4621 in the list	3 of 5262 in the genome	1	gnl|UG|Isc#S52455645,gnl|UG|Isc#S52451863
GO:0005548	phospholipid transporter activity	2 of 4621 in the list	3 of 5262 in the genome	1	gnl|UG|Isc#S41068548,gnl|UG|Isc#S41068547
GO:0016668	oxidoreductase activity, acting on a sulfur group of donors, NAD or NADP as acceptor	2 of 4621 in the list	3 of 5262 in the genome	1	gnl|UG|Isc#S52442539,gnl|UG|Isc#S41146439
GO:0016724	oxidoreductase activity, oxidizing metal ions, oxygen as acceptor	2 of 4621 in the list	3 of 5262 in the genome	1	gnl|UG|Isc#S52441362,gnl|UG|Isc#S41096310
GO:0043168	anion binding	2 of 4621 in the list	3 of 5262 in the genome	1	gnl|UG|Isc#S41172886,gnl|UG|Isc#S41136766
GO:0045309	protein phosphorylated amino acid binding	2 of 4621 in the list	3 of 5262 in the genome	1	gnl|UG|Isc#S41182519,gnl|UG|Isc#S41091552
GO:0051219	phosphoprotein binding	2 of 4621 in the list	3 of 5262 in the genome	1	gnl|UG|Isc#S41182519,gnl|UG|Isc#S41091552
GO:0071813	lipoprotein particle binding	2 of 4621 in the list	3 of 5262 in the genome	1	gnl|UG|Isc#S41138602,gnl|UG|Isc#S41138603
GO:0071814	protein-lipid complex binding	2 of 4621 in the list	3 of 5262 in the genome	1	gnl|UG|Isc#S41138602,gnl|UG|Isc#S41138603
GO:0003774	motor activity	8 of 4621 in the list	11 of 5262 in the genome	1	gnl|UG|Isc#S41101614,gnl|UG|Isc#S52448377,gnl|UG|Isc#S41096821,gnl|UG|Isc#S41115639,gnl|UG|Isc#S52451521,gnl|UG|Isc#S41131480,gnl|UG|Isc#S41023392,gnl|UG|Isc#S52443863
GO:0008374	O-acyltransferase activity	20 of 4621 in the list	26 of 5262 in the genome	1	gnl|UG|Isc#S41094650,gnl|UG|Isc#S52439094,gnl|UG|Isc#S52453608,gnl|UG|Isc#S41145838,gnl|UG|Isc#S41134223,gnl|UG|Isc#S41032547,gnl|UG|Isc#S52445506,gnl|UG|Isc#S41160864,gnl|UG|Isc#S52450956,gnl|UG|Isc#S52452656,gnl|UG|Isc#S41123353,gnl|UG|Isc#S41096236,gnl|UG|Isc#S41181508,gnl|UG|Isc#S41121429,gnl|UG|Isc#S52452404,gnl|UG|Isc#S41138407,gnl|UG|Isc#S52453900,gnl|UG|Isc#S41147715,gnl|UG|Isc#S41123230,…
GO:0015078	hydrogen ion transmembrane transporter activity	20 of 4621 in the list	26 of 5262 in the genome	1	gnl|UG|Isc#S41150418,gnl|UG|Isc#S52438135,gnl|UG|Isc#S40999854,gnl|UG|Isc#S52438938,gnl|UG|Isc#S41000188,gnl|UG|Isc#S52444841,gnl|UG|Isc#S52455179,gnl|UG|Isc#S41000001,gnl|UG|Isc#S52444354,gnl|UG|Isc#S52445307,gnl|UG|Isc#S41122959,gnl|UG|Isc#S41107614,gnl|UG|Isc#S41164743,gnl|UG|Isc#S41073504,gnl|UG|Isc#S41000316,gnl|UG|Isc#S52449473,gnl|UG|Isc#S41187039,gnl|UG|Isc#S41002571,gnl|UG|Isc#S41150419,…
GO:0042393	histone binding	4 of 4621 in the list	6 of 5262 in the genome	1	gnl|UG|Isc#S41042825,gnl|UG|Isc#S41081036,gnl|UG|Isc#S41055709,gnl|UG|Isc#S52442717
GO:0016866	intramolecular transferase activity	7 of 4621 in the list	10 of 5262 in the genome	1	gnl|UG|Isc#S52450413,gnl|UG|Isc#S52439181,gnl|UG|Isc#S41179350,gnl|UG|Isc#S41145573,gnl|UG|Isc#S52448704,gnl|UG|Isc#S52437568,gnl|UG|Isc#S52444168
GO:0015036	disulfide oxidoreductase activity	10 of 4621 in the list	14 of 5262 in the genome	1	gnl|UG|Isc#S41160538,gnl|UG|Isc#S41069358,gnl|UG|Isc#S40999527,gnl|UG|Isc#S52455819,gnl|UG|Isc#S52443298,gnl|UG|Isc#S52455424,gnl|UG|Isc#S52445630,gnl|UG|Isc#S52452469,gnl|UG|Isc#S41007483,gnl|UG|Isc#S52453582
GO:0016620	oxidoreductase activity, acting on the aldehyde or oxo group of donors, NAD or NADP as acceptor	22 of 4621 in the list	29 of 5262 in the genome	1	gnl|UG|Isc#S41104761,gnl|UG|Isc#S41045491,gnl|UG|Isc#S52438448,gnl|UG|Isc#S52454126,gnl|UG|Isc#S41071804,gnl|UG|Isc#S41152926,gnl|UG|Isc#S52441544,gnl|UG|Isc#S52443430,gnl|UG|Isc#S52447518,gnl|UG|Isc#S41168373,gnl|UG|Isc#S52449807,gnl|UG|Isc#S41084841,gnl|UG|Isc#S41102399,gnl|UG|Isc#S52446785,gnl|UG|Isc#S41078352,gnl|UG|Isc#S41043855,gnl|UG|Isc#S41008085,gnl|UG|Isc#S41099656,gnl|UG|Isc#S41181810,…
GO:0019838	growth factor binding	6 of 4621 in the list	9 of 5262 in the genome	1	gnl|UG|Isc#S41178825,gnl|UG|Isc#S41070425,gnl|UG|Isc#S52454410,gnl|UG|Isc#S52446663,gnl|UG|Isc#S52439609,gnl|UG|Isc#S41100203
GO:0000149	SNARE binding	3 of 4621 in the list	5 of 5262 in the genome	1	gnl|UG|Isc#S52444322,gnl|UG|Isc#S52446860,gnl|UG|Isc#S52444899
GO:0015116	sulfate transmembrane transporter activity	3 of 4621 in the list	5 of 5262 in the genome	1	gnl|UG|Isc#S41052267,gnl|UG|Isc#S52453408,gnl|UG|Isc#S41132851
GO:0016868	intramolecular transferase activity, phosphotransferases	3 of 4621 in the list	5 of 5262 in the genome	1	gnl|UG|Isc#S41179350,gnl|UG|Isc#S41145573,gnl|UG|Isc#S52444168
GO:0015645	fatty acid ligase activity	9 of 4621 in the list	13 of 5262 in the genome	1	gnl|UG|Isc#S52452857,gnl|UG|Isc#S41086586,gnl|UG|Isc#S41130646,gnl|UG|Isc#S41048353,gnl|UG|Isc#S52449233,gnl|UG|Isc#S52448041,gnl|UG|Isc#S52451762,gnl|UG|Isc#S52456800,gnl|UG|Isc#S41062604
GO:0016641	oxidoreductase activity, acting on the CH-NH2 group of donors, oxygen as acceptor	9 of 4621 in the list	13 of 5262 in the genome	1	gnl|UG|Isc#S52446357,gnl|UG|Isc#S41135734,gnl|UG|Isc#S41026876,gnl|UG|Isc#S41118890,gnl|UG|Isc#S41077818,gnl|UG|Isc#S52450716,gnl|UG|Isc#S41029009,gnl|UG|Isc#S52438190,gnl|UG|Isc#S41167415
GO:0016903	oxidoreductase activity, acting on the aldehyde or oxo group of donors	28 of 4621 in the list	37 of 5262 in the genome	1	gnl|UG|Isc#S41104761,gnl|UG|Isc#S52453250,gnl|UG|Isc#S41045491,gnl|UG|Isc#S52438448,gnl|UG|Isc#S52454126,gnl|UG|Isc#S41071804,gnl|UG|Isc#S41152926,gnl|UG|Isc#S52441544,gnl|UG|Isc#S52443430,gnl|UG|Isc#S52447518,gnl|UG|Isc#S41168373,gnl|UG|Isc#S52449807,gnl|UG|Isc#S52447116,gnl|UG|Isc#S41084841,gnl|UG|Isc#S41057031,gnl|UG|Isc#S41102399,gnl|UG|Isc#S52446785,gnl|UG|Isc#S41078352,gnl|UG|Isc#S41043855,…
GO:0015922	aspartate oxidase activity	2 of 4621 in the list	4 of 5262 in the genome	1	gnl|UG|Isc#S52446357,gnl|UG|Isc#S52438190
GO:0003713	transcription coactivator activity	4 of 4621 in the list	7 of 5262 in the genome	1	gnl|UG|Isc#S52447340,gnl|UG|Isc#S52440004,gnl|UG|Isc#S52448170,gnl|UG|Isc#S52437568
GO:0016413	O-acetyltransferase activity	4 of 4621 in the list	7 of 5262 in the genome	1	gnl|UG|Isc#S52453900,gnl|UG|Isc#S41121429,gnl|UG|Isc#S52445506,gnl|UG|Isc#S52452656
GO:0016563	transcription activator activity	4 of 4621 in the list	7 of 5262 in the genome	1	gnl|UG|Isc#S52447340,gnl|UG|Isc#S52440004,gnl|UG|Isc#S52448170,gnl|UG|Isc#S52437568
GO:0019205	nucleobase, nucleoside, nucleotide kinase activity	6 of 4621 in the list	10 of 5262 in the genome	1	gnl|UG|Isc#S52452242,gnl|UG|Isc#S52442379,gnl|UG|Isc#S41104875,gnl|UG|Isc#S41018509,gnl|UG|Isc#S52448357,gnl|UG|Isc#S41176913
GO:0016846	carbon-sulfur lyase activity	3 of 4621 in the list	6 of 5262 in the genome	1	gnl|UG|Isc#S52443008,gnl|UG|Isc#S52443009,gnl|UG|Isc#S41070623
GO:0016878	acid-thiol ligase activity	3 of 4621 in the list	6 of 5262 in the genome	1	gnl|UG|Isc#S52452857,gnl|UG|Isc#S52439407,gnl|UG|Isc#S52456800
GO:0019206	nucleoside kinase activity	2 of 4621 in the list	5 of 5262 in the genome	1	gnl|UG|Isc#S52442379,gnl|UG|Isc#S52448357
GO:0005198	structural molecule activity	170 of 4621 in the list	224 of 5262 in the genome	1	gnl|UG|Isc#S52456401,gnl|UG|Isc#S41186909,gnl|UG|Isc#S41095650,gnl|UG|Isc#S41069488,gnl|UG|Isc#S41029119,gnl|UG|Isc#S52452126,gnl|UG|Isc#S41000414,gnl|UG|Isc#S41148134,gnl|UG|Isc#S41012813,gnl|UG|Isc#S41165564,gnl|UG|Isc#S52455615,gnl|UG|Isc#S41019141,gnl|UG|Isc#S41085398,gnl|UG|Isc#S41004205,gnl|UG|Isc#S41045646,gnl|UG|Isc#S41043915,gnl|UG|Isc#S41150416,gnl|UG|Isc#S41091564,gnl|UG|Isc#S41061717,…
