# Supplementary material for: Comparative analysis of microRNA profiles between wild and cultured Haemaphysalis longicornis (Acari, Ixodidae) ticks
Source: Parasite. 2019 Mar 26;26:18. doi: 10.1051/parasite/2019018 (PMC6436478; doi:10.1051/parasite/2019018)
Supplement: Supplementary Material 6 — GO characteristics described for novel miRNAs. Accession numbers for GO and ontology terms and potential sites are provided for the target genes of novel miRNAs. The GO classification provides all analysis terms that are significantly enriched in the predicted target gene candidates of novel miRNAs compared to a reference gene background. [file parasite-26-18-s6.zip › HLWS_P.txt]

GO:0009653	anatomical structure morphogenesis	222 of 3908 in the list	237 of 4442 in the genome	1	gnl|UG|Isc#S52441480,gnl|UG|Isc#S41117441,gnl|UG|Isc#S52448386,gnl|UG|Isc#S52439569,gnl|UG|Isc#S41016032,gnl|UG|Isc#S52447561,gnl|UG|Isc#S52437724,gnl|UG|Isc#S52451653,gnl|UG|Isc#S41156107,gnl|UG|Isc#S41115639,gnl|UG|Isc#S41088451,gnl|UG|Isc#S52446015,gnl|UG|Isc#S52436518,gnl|UG|Isc#S52441638,gnl|UG|Isc#S52449932,gnl|UG|Isc#S41098219,gnl|UG|Isc#S52439255,gnl|UG|Isc#S41031364,gnl|UG|Isc#S41007483,…
GO:0050896	response to stimulus	644 of 3908 in the list	707 of 4442 in the genome	1	gnl|UG|Isc#S41180522,gnl|UG|Isc#S52454703,gnl|UG|Isc#S41019220,gnl|UG|Isc#S52438812,gnl|UG|Isc#S41056953,gnl|UG|Isc#S52456529,gnl|UG|Isc#S52449119,gnl|UG|Isc#S41005848,gnl|UG|Isc#S52453033,gnl|UG|Isc#S52442739,gnl|UG|Isc#S41120386,gnl|UG|Isc#S41188212,gnl|UG|Isc#S52446571,gnl|UG|Isc#S41007483,gnl|UG|Isc#S41000414,gnl|UG|Isc#S52452086,gnl|UG|Isc#S41094793,gnl|UG|Isc#S41180032,gnl|UG|Isc#S52455776,…
GO:0009605	response to external stimulus	94 of 3908 in the list	98 of 4442 in the genome	1	gnl|UG|Isc#S41117441,gnl|UG|Isc#S52442749,gnl|UG|Isc#S52448386,gnl|UG|Isc#S52439569,gnl|UG|Isc#S52446087,gnl|UG|Isc#S52442705,gnl|UG|Isc#S52446585,gnl|UG|Isc#S41130646,gnl|UG|Isc#S41152926,gnl|UG|Isc#S52443550,gnl|UG|Isc#S41009727,gnl|UG|Isc#S41042522,gnl|UG|Isc#S52443592,gnl|UG|Isc#S52438486,gnl|UG|Isc#S52455776,gnl|UG|Isc#S52437786,gnl|UG|Isc#S41012063,gnl|UG|Isc#S41188487,gnl|UG|Isc#S52443756,…
GO:0007610	behavior	79 of 3908 in the list	82 of 4442 in the genome	1	gnl|UG|Isc#S52449551,gnl|UG|Isc#S41168717,gnl|UG|Isc#S52446015,gnl|UG|Isc#S52455245,gnl|UG|Isc#S52446770,gnl|UG|Isc#S52449932,gnl|UG|Isc#S41160864,gnl|UG|Isc#S41009727,gnl|UG|Isc#S41017343,gnl|UG|Isc#S41104836,gnl|UG|Isc#S52438486,gnl|UG|Isc#S52437786,gnl|UG|Isc#S52442633,gnl|UG|Isc#S52453733,gnl|UG|Isc#S41127695,gnl|UG|Isc#S41179350,gnl|UG|Isc#S41117007,gnl|UG|Isc#S52445342,gnl|UG|Isc#S41178983,…
GO:0006950	response to stress	334 of 3908 in the list	364 of 4442 in the genome	1	gnl|UG|Isc#S52454703,gnl|UG|Isc#S41019220,gnl|UG|Isc#S52438812,gnl|UG|Isc#S41056953,gnl|UG|Isc#S52449119,gnl|UG|Isc#S41005848,gnl|UG|Isc#S52442739,gnl|UG|Isc#S41120386,gnl|UG|Isc#S41165069,gnl|UG|Isc#S41188212,gnl|UG|Isc#S52446571,gnl|UG|Isc#S41057980,gnl|UG|Isc#S41007483,gnl|UG|Isc#S41089348,gnl|UG|Isc#S52443864,gnl|UG|Isc#S41180032,gnl|UG|Isc#S52444136,gnl|UG|Isc#S52442461,gnl|UG|Isc#S41048025,…
GO:0007399	nervous system development	138 of 3908 in the list	147 of 4442 in the genome	1	gnl|UG|Isc#S41117441,gnl|UG|Isc#S52448386,gnl|UG|Isc#S52439569,gnl|UG|Isc#S41156107,gnl|UG|Isc#S52438812,gnl|UG|Isc#S52446585,gnl|UG|Isc#S52453033,gnl|UG|Isc#S41088451,gnl|UG|Isc#S52446015,gnl|UG|Isc#S52436518,gnl|UG|Isc#S52449932,gnl|UG|Isc#S41031364,gnl|UG|Isc#S52456515,gnl|UG|Isc#S41104836,gnl|UG|Isc#S52438486,gnl|UG|Isc#S52441240,gnl|UG|Isc#S52445342,gnl|UG|Isc#S52439658,gnl|UG|Isc#S52439883,…
GO:0022008	neurogenesis	84 of 3908 in the list	88 of 4442 in the genome	1	gnl|UG|Isc#S41117441,gnl|UG|Isc#S52448386,gnl|UG|Isc#S52439569,gnl|UG|Isc#S52446087,gnl|UG|Isc#S41168717,gnl|UG|Isc#S41156107,gnl|UG|Isc#S41168318,gnl|UG|Isc#S52453033,gnl|UG|Isc#S41088451,gnl|UG|Isc#S52446015,gnl|UG|Isc#S52436518,gnl|UG|Isc#S52449932,gnl|UG|Isc#S41130663,gnl|UG|Isc#S52456515,gnl|UG|Isc#S52448971,gnl|UG|Isc#S41104836,gnl|UG|Isc#S41140770,gnl|UG|Isc#S52438486,gnl|UG|Isc#S52437786,…
GO:0048856	anatomical structure development	455 of 3908 in the list	501 of 4442 in the genome	1	gnl|UG|Isc#S52441480,gnl|UG|Isc#S41117441,gnl|UG|Isc#S52446062,gnl|UG|Isc#S52455390,gnl|UG|Isc#S52437724,gnl|UG|Isc#S52439798,gnl|UG|Isc#S41115639,gnl|UG|Isc#S52438812,gnl|UG|Isc#S52456529,gnl|UG|Isc#S52440793,gnl|UG|Isc#S52446585,gnl|UG|Isc#S52453033,gnl|UG|Isc#S52436518,gnl|UG|Isc#S52441638,gnl|UG|Isc#S41165069,gnl|UG|Isc#S41098219,gnl|UG|Isc#S41031364,gnl|UG|Isc#S41007483,gnl|UG|Isc#S52443864,…
GO:0048468	cell development	119 of 3908 in the list	127 of 4442 in the genome	1	gnl|UG|Isc#S41117441,gnl|UG|Isc#S41019852,gnl|UG|Isc#S52448386,gnl|UG|Isc#S52439569,gnl|UG|Isc#S52446087,gnl|UG|Isc#S52446062,gnl|UG|Isc#S41016032,gnl|UG|Isc#S41045992,gnl|UG|Isc#S41168717,gnl|UG|Isc#S41047158,gnl|UG|Isc#S41156107,gnl|UG|Isc#S41168318,gnl|UG|Isc#S41088451,gnl|UG|Isc#S52446015,gnl|UG|Isc#S52436518,gnl|UG|Isc#S52449932,gnl|UG|Isc#S41165069,gnl|UG|Isc#S52456515,gnl|UG|Isc#S41009727,…
GO:0048731	system development	353 of 3908 in the list	388 of 4442 in the genome	1	gnl|UG|Isc#S41117441,gnl|UG|Isc#S52455390,gnl|UG|Isc#S52437724,gnl|UG|Isc#S52439798,gnl|UG|Isc#S41115639,gnl|UG|Isc#S52438812,gnl|UG|Isc#S52456529,gnl|UG|Isc#S52440793,gnl|UG|Isc#S52446585,gnl|UG|Isc#S52453033,gnl|UG|Isc#S52436518,gnl|UG|Isc#S52441638,gnl|UG|Isc#S41098219,gnl|UG|Isc#S41031364,gnl|UG|Isc#S52443864,gnl|UG|Isc#S52441240,gnl|UG|Isc#S52439658,gnl|UG|Isc#S52455023,gnl|UG|Isc#S52442461,…
GO:0061061	muscle structure development	27 of 3908 in the list	27 of 4442 in the genome	1	gnl|UG|Isc#S52448386,gnl|UG|Isc#S52440417,gnl|UG|Isc#S52439569,gnl|UG|Isc#S52445289,gnl|UG|Isc#S41137511,gnl|UG|Isc#S52451970,gnl|UG|Isc#S41047158,gnl|UG|Isc#S52443779,gnl|UG|Isc#S41103074,gnl|UG|Isc#S52443173,gnl|UG|Isc#S52439445,gnl|UG|Isc#S52451132,gnl|UG|Isc#S41168724,gnl|UG|Isc#S52448971,gnl|UG|Isc#S41055632,gnl|UG|Isc#S41098449,gnl|UG|Isc#S41143814,gnl|UG|Isc#S41133827,gnl|UG|Isc#S52439520,…
GO:0007154	cell communication	64 of 3908 in the list	67 of 4442 in the genome	1	gnl|UG|Isc#S41117441,gnl|UG|Isc#S52448386,gnl|UG|Isc#S52449551,gnl|UG|Isc#S52451878,gnl|UG|Isc#S41168318,gnl|UG|Isc#S52446585,gnl|UG|Isc#S52448131,gnl|UG|Isc#S52456436,gnl|UG|Isc#S41105794,gnl|UG|Isc#S52446303,gnl|UG|Isc#S52441828,gnl|UG|Isc#S52445506,gnl|UG|Isc#S52450365,gnl|UG|Isc#S41160864,gnl|UG|Isc#S52439139,gnl|UG|Isc#S52451132,gnl|UG|Isc#S52456515,gnl|UG|Isc#S52443550,gnl|UG|Isc#S41184131,…
GO:0051179	localization	779 of 3908 in the list	867 of 4442 in the genome	1	gnl|UG|Isc#S41180522,gnl|UG|Isc#S52438531,gnl|UG|Isc#S52438478,gnl|UG|Isc#S41115639,gnl|UG|Isc#S52437860,gnl|UG|Isc#S52456952,gnl|UG|Isc#S52441517,gnl|UG|Isc#S52446380,gnl|UG|Isc#S52440468,gnl|UG|Isc#S41188212,gnl|UG|Isc#S41134146,gnl|UG|Isc#S41185997,gnl|UG|Isc#S52436946,gnl|UG|Isc#S52451595,gnl|UG|Isc#S41168327,gnl|UG|Isc#S41015961,gnl|UG|Isc#S41003542,gnl|UG|Isc#S41138602,gnl|UG|Isc#S52451065,…
GO:0033554	cellular response to stress	143 of 3908 in the list	154 of 4442 in the genome	1	gnl|UG|Isc#S52446064,gnl|UG|Isc#S41072633,gnl|UG|Isc#S52450897,gnl|UG|Isc#S52449119,gnl|UG|Isc#S41005848,gnl|UG|Isc#S41144739,gnl|UG|Isc#S52456232,gnl|UG|Isc#S52446571,gnl|UG|Isc#S52456515,gnl|UG|Isc#S52443864,gnl|UG|Isc#S41109528,gnl|UG|Isc#S52444136,gnl|UG|Isc#S41083573,gnl|UG|Isc#S41045868,gnl|UG|Isc#S41092604,gnl|UG|Isc#S52448364,gnl|UG|Isc#S41096552,gnl|UG|Isc#S52447900,gnl|UG|Isc#S41090449,…
GO:0008104	protein localization	150 of 3908 in the list	162 of 4442 in the genome	1	gnl|UG|Isc#S52438478,gnl|UG|Isc#S52447561,gnl|UG|Isc#S52456802,gnl|UG|Isc#S41067259,gnl|UG|Isc#S41115639,gnl|UG|Isc#S52437860,gnl|UG|Isc#S41000624,gnl|UG|Isc#S52443550,gnl|UG|Isc#S41055461,gnl|UG|Isc#S52439887,gnl|UG|Isc#S52440842,gnl|UG|Isc#S52439965,gnl|UG|Isc#S52439658,gnl|UG|Isc#S52436917,gnl|UG|Isc#S52446260,gnl|UG|Isc#S41017726,gnl|UG|Isc#S52449347,gnl|UG|Isc#S52454920,gnl|UG|Isc#S52451450,…
GO:0009888	tissue development	102 of 3908 in the list	109 of 4442 in the genome	1	gnl|UG|Isc#S52448386,gnl|UG|Isc#S52446087,gnl|UG|Isc#S52446064,gnl|UG|Isc#S41152926,gnl|UG|Isc#S52446015,gnl|UG|Isc#S52441638,gnl|UG|Isc#S41131970,gnl|UG|Isc#S41130663,gnl|UG|Isc#S52456515,gnl|UG|Isc#S52448971,gnl|UG|Isc#S41143814,gnl|UG|Isc#S52442633,gnl|UG|Isc#S52453106,gnl|UG|Isc#S41149336,gnl|UG|Isc#S52443407,gnl|UG|Isc#S52443801,gnl|UG|Isc#S41012063,gnl|UG|Isc#S41076651,gnl|UG|Isc#S52455023,…
GO:0007276	gamete generation	72 of 3908 in the list	76 of 4442 in the genome	1	gnl|UG|Isc#S52439569,gnl|UG|Isc#S52446062,gnl|UG|Isc#S41045992,gnl|UG|Isc#S41156107,gnl|UG|Isc#S52446015,gnl|UG|Isc#S41057031,gnl|UG|Isc#S52438486,gnl|UG|Isc#S52437786,gnl|UG|Isc#S41117007,gnl|UG|Isc#S52445342,gnl|UG|Isc#S52455023,gnl|UG|Isc#S41111937,gnl|UG|Isc#S52438568,gnl|UG|Isc#S41178314,gnl|UG|Isc#S52450227,gnl|UG|Isc#S41138027,gnl|UG|Isc#S41009133,gnl|UG|Isc#S41091191,gnl|UG|Isc#S52442551,…
GO:0032989	cellular component morphogenesis	72 of 3908 in the list	76 of 4442 in the genome	1	gnl|UG|Isc#S41117441,gnl|UG|Isc#S52448386,gnl|UG|Isc#S52439569,gnl|UG|Isc#S52446087,gnl|UG|Isc#S41047158,gnl|UG|Isc#S52451653,gnl|UG|Isc#S41115639,gnl|UG|Isc#S41088451,gnl|UG|Isc#S52437825,gnl|UG|Isc#S52449932,gnl|UG|Isc#S52448971,gnl|UG|Isc#S41104836,gnl|UG|Isc#S52438486,gnl|UG|Isc#S41042822,gnl|UG|Isc#S41076651,gnl|UG|Isc#S52445342,gnl|UG|Isc#S41131480,gnl|UG|Isc#S52442874,gnl|UG|Isc#S52441564,…
GO:0048598	embryonic morphogenesis	50 of 3908 in the list	52 of 4442 in the genome	1	gnl|UG|Isc#S52441480,gnl|UG|Isc#S52439586,gnl|UG|Isc#S41166070,gnl|UG|Isc#S41045992,gnl|UG|Isc#S52447561,gnl|UG|Isc#S41014426,gnl|UG|Isc#S52446663,gnl|UG|Isc#S41168717,gnl|UG|Isc#S52456060,gnl|UG|Isc#S41152926,gnl|UG|Isc#S52441619,gnl|UG|Isc#S52448646,gnl|UG|Isc#S52441638,gnl|UG|Isc#S41130663,gnl|UG|Isc#S41007483,gnl|UG|Isc#S41109724,gnl|UG|Isc#S52453118,gnl|UG|Isc#S52442633,gnl|UG|Isc#S52453106,…
GO:0006935	chemotaxis	38 of 3908 in the list	39 of 4442 in the genome	1	gnl|UG|Isc#S41117441,gnl|UG|Isc#S52439569,gnl|UG|Isc#S52446087,gnl|UG|Isc#S41137511,gnl|UG|Isc#S52442858,gnl|UG|Isc#S41110505,gnl|UG|Isc#S41130646,gnl|UG|Isc#S52443550,gnl|UG|Isc#S41125218,gnl|UG|Isc#S52440146,gnl|UG|Isc#S41145513,gnl|UG|Isc#S52443592,gnl|UG|Isc#S52438486,gnl|UG|Isc#S52439944,gnl|UG|Isc#S41188487,gnl|UG|Isc#S52443756,gnl|UG|Isc#S52451762,gnl|UG|Isc#S41126359,gnl|UG|Isc#S52439399,…
GO:0042330	taxis	38 of 3908 in the list	39 of 4442 in the genome	1	gnl|UG|Isc#S41117441,gnl|UG|Isc#S52439569,gnl|UG|Isc#S52446087,gnl|UG|Isc#S41137511,gnl|UG|Isc#S52442858,gnl|UG|Isc#S41110505,gnl|UG|Isc#S41130646,gnl|UG|Isc#S52443550,gnl|UG|Isc#S41125218,gnl|UG|Isc#S52440146,gnl|UG|Isc#S41145513,gnl|UG|Isc#S52443592,gnl|UG|Isc#S52438486,gnl|UG|Isc#S52439944,gnl|UG|Isc#S41188487,gnl|UG|Isc#S52443756,gnl|UG|Isc#S52451762,gnl|UG|Isc#S41126359,gnl|UG|Isc#S52439399,…
GO:0023052	signaling	411 of 3908 in the list	454 of 4442 in the genome	1	gnl|UG|Isc#S52441480,gnl|UG|Isc#S41117441,gnl|UG|Isc#S52437744,gnl|UG|Isc#S52456442,gnl|UG|Isc#S41115639,gnl|UG|Isc#S52446585,gnl|UG|Isc#S41163882,gnl|UG|Isc#S52452285,gnl|UG|Isc#S52438939,gnl|UG|Isc#S52450299,gnl|UG|Isc#S41029119,gnl|UG|Isc#S41067048,gnl|UG|Isc#S41071883,gnl|UG|Isc#S41127695,gnl|UG|Isc#S52441240,gnl|UG|Isc#S52455023,gnl|UG|Isc#S52442461,gnl|UG|Isc#S52439883,gnl|UG|Isc#S41050232,…
GO:0048699	generation of neurons	71 of 3908 in the list	75 of 4442 in the genome	1	gnl|UG|Isc#S41117441,gnl|UG|Isc#S52448386,gnl|UG|Isc#S52439569,gnl|UG|Isc#S52446087,gnl|UG|Isc#S41168717,gnl|UG|Isc#S41156107,gnl|UG|Isc#S41088451,gnl|UG|Isc#S52446015,gnl|UG|Isc#S52436518,gnl|UG|Isc#S52449932,gnl|UG|Isc#S41130663,gnl|UG|Isc#S52448971,gnl|UG|Isc#S41104836,gnl|UG|Isc#S41140770,gnl|UG|Isc#S52438486,gnl|UG|Isc#S52437786,gnl|UG|Isc#S41042822,gnl|UG|Isc#S52442633,gnl|UG|Isc#S41076651,…
GO:0003008	system process	110 of 3908 in the list	118 of 4442 in the genome	1	gnl|UG|Isc#S52448386,gnl|UG|Isc#S52449551,gnl|UG|Isc#S52451878,gnl|UG|Isc#S41168318,gnl|UG|Isc#S52437739,gnl|UG|Isc#S41165069,gnl|UG|Isc#S52450365,gnl|UG|Isc#S52456515,gnl|UG|Isc#S52443550,gnl|UG|Isc#S52452086,gnl|UG|Isc#S41009727,gnl|UG|Isc#S41104836,gnl|UG|Isc#S41094398,gnl|UG|Isc#S41143814,gnl|UG|Isc#S52438486,gnl|UG|Isc#S52442633,gnl|UG|Isc#S41180746,gnl|UG|Isc#S41180556,gnl|UG|Isc#S41127695,…
GO:0050793	regulation of developmental process	60 of 3908 in the list	63 of 4442 in the genome	1	gnl|UG|Isc#S41019852,gnl|UG|Isc#S41153841,gnl|UG|Isc#S52446663,gnl|UG|Isc#S41000578,gnl|UG|Isc#S41156107,gnl|UG|Isc#S41118641,gnl|UG|Isc#S41115639,gnl|UG|Isc#S52442858,gnl|UG|Isc#S52453033,gnl|UG|Isc#S41099676,gnl|UG|Isc#S52448646,gnl|UG|Isc#S41103088,gnl|UG|Isc#S52451153,gnl|UG|Isc#S52441828,gnl|UG|Isc#S52450365,gnl|UG|Isc#S41130663,gnl|UG|Isc#S41057579,gnl|UG|Isc#S41133186,gnl|UG|Isc#S41009727,…
GO:0008219	cell death	128 of 3908 in the list	138 of 4442 in the genome	1	gnl|UG|Isc#S52452619,gnl|UG|Isc#S52446274,gnl|UG|Isc#S41016032,gnl|UG|Isc#S41045992,gnl|UG|Isc#S41131760,gnl|UG|Isc#S41003205,gnl|UG|Isc#S52440114,gnl|UG|Isc#S41152926,gnl|UG|Isc#S41165069,gnl|UG|Isc#S41130663,gnl|UG|Isc#S52456515,gnl|UG|Isc#S41009727,gnl|UG|Isc#S41007477,gnl|UG|Isc#S52440842,gnl|UG|Isc#S41182519,gnl|UG|Isc#S52437786,gnl|UG|Isc#S41068120,gnl|UG|Isc#S41176020,gnl|UG|Isc#S52445538,…
GO:0016265	death	128 of 3908 in the list	138 of 4442 in the genome	1	gnl|UG|Isc#S52452619,gnl|UG|Isc#S52446274,gnl|UG|Isc#S41016032,gnl|UG|Isc#S41045992,gnl|UG|Isc#S41131760,gnl|UG|Isc#S41003205,gnl|UG|Isc#S52440114,gnl|UG|Isc#S41152926,gnl|UG|Isc#S41165069,gnl|UG|Isc#S41130663,gnl|UG|Isc#S52456515,gnl|UG|Isc#S41009727,gnl|UG|Isc#S41007477,gnl|UG|Isc#S52440842,gnl|UG|Isc#S41182519,gnl|UG|Isc#S52437786,gnl|UG|Isc#S41068120,gnl|UG|Isc#S41176020,gnl|UG|Isc#S52445538,…
GO:0048513	organ development	251 of 3908 in the list	275 of 4442 in the genome	1	gnl|UG|Isc#S41117441,gnl|UG|Isc#S52448386,gnl|UG|Isc#S52451137,gnl|UG|Isc#S41016032,gnl|UG|Isc#S52447561,gnl|UG|Isc#S52437724,gnl|UG|Isc#S52439798,gnl|UG|Isc#S52438534,gnl|UG|Isc#S41156107,gnl|UG|Isc#S40999527,gnl|UG|Isc#S52456529,gnl|UG|Isc#S52453033,gnl|UG|Isc#S41088451,gnl|UG|Isc#S52446015,gnl|UG|Isc#S52436518,gnl|UG|Isc#S41098219,gnl|UG|Isc#S41110413,gnl|UG|Isc#S52439255,gnl|UG|Isc#S41031364,…
GO:0030182	neuron differentiation	59 of 3908 in the list	62 of 4442 in the genome	1	gnl|UG|Isc#S41117441,gnl|UG|Isc#S52448386,gnl|UG|Isc#S52453525,gnl|UG|Isc#S52439569,gnl|UG|Isc#S52446087,gnl|UG|Isc#S41137511,gnl|UG|Isc#S41168717,gnl|UG|Isc#S41000578,gnl|UG|Isc#S41156107,gnl|UG|Isc#S52442858,gnl|UG|Isc#S41088451,gnl|UG|Isc#S52446015,gnl|UG|Isc#S52436518,gnl|UG|Isc#S52438941,gnl|UG|Isc#S52449932,gnl|UG|Isc#S41180396,gnl|UG|Isc#S41062184,gnl|UG|Isc#S52442276,gnl|UG|Isc#S52448971,…
GO:0051716	cellular response to stimulus	163 of 3908 in the list	177 of 4442 in the genome	1	gnl|UG|Isc#S52446064,gnl|UG|Isc#S41072633,gnl|UG|Isc#S52456442,gnl|UG|Isc#S52450897,gnl|UG|Isc#S52449119,gnl|UG|Isc#S41005848,gnl|UG|Isc#S41144739,gnl|UG|Isc#S52456232,gnl|UG|Isc#S52446571,gnl|UG|Isc#S52456515,gnl|UG|Isc#S52452086,gnl|UG|Isc#S52443864,gnl|UG|Isc#S41109528,gnl|UG|Isc#S52456683,gnl|UG|Isc#S52444136,gnl|UG|Isc#S52455023,gnl|UG|Isc#S52442461,gnl|UG|Isc#S41083573,gnl|UG|Isc#S41045868,…
GO:0033036	macromolecule localization	229 of 3908 in the list	251 of 4442 in the genome	1	gnl|UG|Isc#S41180522,gnl|UG|Isc#S52448708,gnl|UG|Isc#S52438478,gnl|UG|Isc#S52447561,gnl|UG|Isc#S52437724,gnl|UG|Isc#S52456802,gnl|UG|Isc#S52438534,gnl|UG|Isc#S41067259,gnl|UG|Isc#S41115639,gnl|UG|Isc#S52437860,gnl|UG|Isc#S41000624,gnl|UG|Isc#S52446015,gnl|UG|Isc#S52447066,gnl|UG|Isc#S52444791,gnl|UG|Isc#S52443550,gnl|UG|Isc#S41055461,gnl|UG|Isc#S41074903,gnl|UG|Isc#S52439887,gnl|UG|Isc#S52440842,…
GO:0050794	regulation of cellular process	593 of 3908 in the list	660 of 4442 in the genome	1	gnl|UG|Isc#S41115639,gnl|UG|Isc#S52438812,gnl|UG|Isc#S52451912,gnl|UG|Isc#S52456529,gnl|UG|Isc#S52449119,gnl|UG|Isc#S41186909,gnl|UG|Isc#S41005848,gnl|UG|Isc#S52452051,gnl|UG|Isc#S52453033,gnl|UG|Isc#S52456510,gnl|UG|Isc#S41048350,gnl|UG|Isc#S52452285,gnl|UG|Isc#S52438939,gnl|UG|Isc#S52446571,gnl|UG|Isc#S52452062,gnl|UG|Isc#S41000414,gnl|UG|Isc#S41067048,gnl|UG|Isc#S52456683,gnl|UG|Isc#S41127695,…
GO:0007267	cell-cell signaling	46 of 3908 in the list	48 of 4442 in the genome	1	gnl|UG|Isc#S41117441,gnl|UG|Isc#S52449551,gnl|UG|Isc#S52451878,gnl|UG|Isc#S52446585,gnl|UG|Isc#S41105794,gnl|UG|Isc#S52446303,gnl|UG|Isc#S52441828,gnl|UG|Isc#S52450365,gnl|UG|Isc#S41160864,gnl|UG|Isc#S52451132,gnl|UG|Isc#S52443550,gnl|UG|Isc#S41104836,gnl|UG|Isc#S52440146,gnl|UG|Isc#S41094398,gnl|UG|Isc#S52449505,gnl|UG|Isc#S52442633,gnl|UG|Isc#S41181508,gnl|UG|Isc#S52443327,gnl|UG|Isc#S41180556,…
GO:0048729	tissue morphogenesis	46 of 3908 in the list	48 of 4442 in the genome	1	gnl|UG|Isc#S52441285,gnl|UG|Isc#S41166070,gnl|UG|Isc#S41014426,gnl|UG|Isc#S52442858,gnl|UG|Isc#S52456060,gnl|UG|Isc#S41152926,gnl|UG|Isc#S52446015,gnl|UG|Isc#S52441619,gnl|UG|Isc#S41169283,gnl|UG|Isc#S52441638,gnl|UG|Isc#S52441828,gnl|UG|Isc#S41072636,gnl|UG|Isc#S41109724,gnl|UG|Isc#S41143814,gnl|UG|Isc#S41136981,gnl|UG|Isc#S41133493,gnl|UG|Isc#S52453118,gnl|UG|Isc#S52442633,gnl|UG|Isc#S52437680,…
GO:0023046	signaling process	218 of 3908 in the list	239 of 4442 in the genome	1	gnl|UG|Isc#S52448386,gnl|UG|Isc#S52449551,gnl|UG|Isc#S52446064,gnl|UG|Isc#S41016032,gnl|UG|Isc#S52438225,gnl|UG|Isc#S41035153,gnl|UG|Isc#S41163882,gnl|UG|Isc#S41163183,gnl|UG|Isc#S52452285,gnl|UG|Isc#S52450365,gnl|UG|Isc#S52456515,gnl|UG|Isc#S52443550,gnl|UG|Isc#S41067048,gnl|UG|Isc#S41104836,gnl|UG|Isc#S41074593,gnl|UG|Isc#S41109528,gnl|UG|Isc#S41127695,gnl|UG|Isc#S52442051,gnl|UG|Isc#S52450890,…
GO:0023060	signal transmission	218 of 3908 in the list	239 of 4442 in the genome	1	gnl|UG|Isc#S52448386,gnl|UG|Isc#S52449551,gnl|UG|Isc#S52446064,gnl|UG|Isc#S41016032,gnl|UG|Isc#S52438225,gnl|UG|Isc#S41035153,gnl|UG|Isc#S41163882,gnl|UG|Isc#S41163183,gnl|UG|Isc#S52452285,gnl|UG|Isc#S52450365,gnl|UG|Isc#S52456515,gnl|UG|Isc#S52443550,gnl|UG|Isc#S41067048,gnl|UG|Isc#S41104836,gnl|UG|Isc#S41074593,gnl|UG|Isc#S41109528,gnl|UG|Isc#S41127695,gnl|UG|Isc#S52442051,gnl|UG|Isc#S52450890,…
GO:0012501	programmed cell death	122 of 3908 in the list	132 of 4442 in the genome	1	gnl|UG|Isc#S52452619,gnl|UG|Isc#S52446274,gnl|UG|Isc#S41016032,gnl|UG|Isc#S41045992,gnl|UG|Isc#S41131760,gnl|UG|Isc#S41003205,gnl|UG|Isc#S52440114,gnl|UG|Isc#S41152926,gnl|UG|Isc#S41130663,gnl|UG|Isc#S52456515,gnl|UG|Isc#S41009727,gnl|UG|Isc#S41007477,gnl|UG|Isc#S41182519,gnl|UG|Isc#S52437786,gnl|UG|Isc#S41068120,gnl|UG|Isc#S41176020,gnl|UG|Isc#S52445538,gnl|UG|Isc#S41091552,gnl|UG|Isc#S52455023,…
GO:0031344	regulation of cell projection organization	21 of 3908 in the list	21 of 4442 in the genome	1	gnl|UG|Isc#S41006987,gnl|UG|Isc#S52446663,gnl|UG|Isc#S52436572,gnl|UG|Isc#S41118641,gnl|UG|Isc#S41022169,gnl|UG|Isc#S52448646,gnl|UG|Isc#S41103088,gnl|UG|Isc#S41050129,gnl|UG|Isc#S41130663,gnl|UG|Isc#S41057579,gnl|UG|Isc#S41064575,gnl|UG|Isc#S41072438,gnl|UG|Isc#S52452860,gnl|UG|Isc#S41140770,gnl|UG|Isc#S52439944,gnl|UG|Isc#S52451990,gnl|UG|Isc#S52437139,gnl|UG|Isc#S52445342,gnl|UG|Isc#S41167799,…
GO:2000026	regulation of multicellular organismal development	33 of 3908 in the list	34 of 4442 in the genome	1	gnl|UG|Isc#S41153841,gnl|UG|Isc#S52446663,gnl|UG|Isc#S41156107,gnl|UG|Isc#S52448646,gnl|UG|Isc#S41103088,gnl|UG|Isc#S52451153,gnl|UG|Isc#S52441828,gnl|UG|Isc#S52450365,gnl|UG|Isc#S41130663,gnl|UG|Isc#S41057579,gnl|UG|Isc#S41140770,gnl|UG|Isc#S52452860,gnl|UG|Isc#S52439944,gnl|UG|Isc#S52451990,gnl|UG|Isc#S52445342,gnl|UG|Isc#S52437139,gnl|UG|Isc#S52451673,gnl|UG|Isc#S41046989,gnl|UG|Isc#S52438568,…
GO:0006259	DNA metabolic process	173 of 3908 in the list	189 of 4442 in the genome	1	gnl|UG|Isc#S52456802,gnl|UG|Isc#S52455700,gnl|UG|Isc#S52449119,gnl|UG|Isc#S41005848,gnl|UG|Isc#S52446571,gnl|UG|Isc#S52452062,gnl|UG|Isc#S52456515,gnl|UG|Isc#S41015961,gnl|UG|Isc#S52443864,gnl|UG|Isc#S41109528,gnl|UG|Isc#S52444136,gnl|UG|Isc#S41083573,gnl|UG|Isc#S41045921,gnl|UG|Isc#S52448264,gnl|UG|Isc#S52456366,gnl|UG|Isc#S52436616,gnl|UG|Isc#S41092604,gnl|UG|Isc#S52448364,gnl|UG|Isc#S41087072,…
GO:0051641	cellular localization	207 of 3908 in the list	227 of 4442 in the genome	1	gnl|UG|Isc#S52438478,gnl|UG|Isc#S52442909,gnl|UG|Isc#S52447561,gnl|UG|Isc#S52456802,gnl|UG|Isc#S52438534,gnl|UG|Isc#S41067259,gnl|UG|Isc#S41115639,gnl|UG|Isc#S52437860,gnl|UG|Isc#S41000624,gnl|UG|Isc#S52436626,gnl|UG|Isc#S52451595,gnl|UG|Isc#S52455703,gnl|UG|Isc#S41011038,gnl|UG|Isc#S52440842,gnl|UG|Isc#S41104836,gnl|UG|Isc#S41143814,gnl|UG|Isc#S41097654,gnl|UG|Isc#S52455876,gnl|UG|Isc#S52439965,…
GO:0019953	sexual reproduction	74 of 3908 in the list	79 of 4442 in the genome	1	gnl|UG|Isc#S52439569,gnl|UG|Isc#S52446062,gnl|UG|Isc#S41045992,gnl|UG|Isc#S41156107,gnl|UG|Isc#S52446015,gnl|UG|Isc#S41057031,gnl|UG|Isc#S52438486,gnl|UG|Isc#S52437786,gnl|UG|Isc#S41117007,gnl|UG|Isc#S52445342,gnl|UG|Isc#S52455023,gnl|UG|Isc#S41111937,gnl|UG|Isc#S52450129,gnl|UG|Isc#S52438568,gnl|UG|Isc#S41178314,gnl|UG|Isc#S52450227,gnl|UG|Isc#S41138027,gnl|UG|Isc#S41009133,gnl|UG|Isc#S41091191,…
GO:0050789	regulation of biological process	734 of 3908 in the list	820 of 4442 in the genome	1	gnl|UG|Isc#S41115639,gnl|UG|Isc#S52438812,gnl|UG|Isc#S52451912,gnl|UG|Isc#S52456529,gnl|UG|Isc#S52449119,gnl|UG|Isc#S41186909,gnl|UG|Isc#S41005848,gnl|UG|Isc#S52452051,gnl|UG|Isc#S52453033,gnl|UG|Isc#S52456510,gnl|UG|Isc#S41048350,gnl|UG|Isc#S52452285,gnl|UG|Isc#S52438939,gnl|UG|Isc#S52446571,gnl|UG|Isc#S52452062,gnl|UG|Isc#S41000414,gnl|UG|Isc#S41067048,gnl|UG|Isc#S52456683,gnl|UG|Isc#S41127695,…
GO:0016568	chromatin modification	64 of 3908 in the list	68 of 4442 in the genome	1	gnl|UG|Isc#S41019852,gnl|UG|Isc#S41016032,gnl|UG|Isc#S52455533,gnl|UG|Isc#S41001161,gnl|UG|Isc#S41058045,gnl|UG|Isc#S52439255,gnl|UG|Isc#S41130663,gnl|UG|Isc#S52437183,gnl|UG|Isc#S52451672,gnl|UG|Isc#S52451673,gnl|UG|Isc#S52442717,gnl|UG|Isc#S41046989,gnl|UG|Isc#S52450227,gnl|UG|Isc#S52445593,gnl|UG|Isc#S52448579,gnl|UG|Isc#S41024353,gnl|UG|Isc#S52456438,gnl|UG|Isc#S52446364,gnl|UG|Isc#S41081036,…
GO:0000902	cell morphogenesis	54 of 3908 in the list	57 of 4442 in the genome	1	gnl|UG|Isc#S41117441,gnl|UG|Isc#S52448386,gnl|UG|Isc#S52439569,gnl|UG|Isc#S52446087,gnl|UG|Isc#S52448377,gnl|UG|Isc#S41137511,gnl|UG|Isc#S41000578,gnl|UG|Isc#S52451653,gnl|UG|Isc#S41118641,gnl|UG|Isc#S41115639,gnl|UG|Isc#S52442858,gnl|UG|Isc#S41088451,gnl|UG|Isc#S52456436,gnl|UG|Isc#S52449932,gnl|UG|Isc#S52441828,gnl|UG|Isc#S41180396,gnl|UG|Isc#S41062184,gnl|UG|Isc#S52442276,gnl|UG|Isc#S52448971,…
GO:0051234	establishment of localization	702 of 3908 in the list	784 of 4442 in the genome	1	gnl|UG|Isc#S41180522,gnl|UG|Isc#S52438531,gnl|UG|Isc#S41115639,gnl|UG|Isc#S52437860,gnl|UG|Isc#S52456952,gnl|UG|Isc#S52441517,gnl|UG|Isc#S52446380,gnl|UG|Isc#S52440468,gnl|UG|Isc#S41188212,gnl|UG|Isc#S41134146,gnl|UG|Isc#S41185997,gnl|UG|Isc#S52436946,gnl|UG|Isc#S52451595,gnl|UG|Isc#S41168327,gnl|UG|Isc#S41015961,gnl|UG|Isc#S41003542,gnl|UG|Isc#S41138602,gnl|UG|Isc#S52451065,gnl|UG|Isc#S41127695,…
GO:0006733	oxidoreduction coenzyme metabolic process	20 of 3908 in the list	20 of 4442 in the genome	1	gnl|UG|Isc#S52438025,gnl|UG|Isc#S41027463,gnl|UG|Isc#S52451318,gnl|UG|Isc#S41011272,gnl|UG|Isc#S52452525,gnl|UG|Isc#S52448410,gnl|UG|Isc#S41099274,gnl|UG|Isc#S41164057,gnl|UG|Isc#S52448589,gnl|UG|Isc#S52446712,gnl|UG|Isc#S52447710,gnl|UG|Isc#S41082309,gnl|UG|Isc#S41169547,gnl|UG|Isc#S41111913,gnl|UG|Isc#S41172886,gnl|UG|Isc#S41020635,gnl|UG|Isc#S41121899,gnl|UG|Isc#S41145302,gnl|UG|Isc#S41153902,…
GO:0007424	open tracheal system development	20 of 3908 in the list	20 of 4442 in the genome	1	gnl|UG|Isc#S52453301,gnl|UG|Isc#S52450371,gnl|UG|Isc#S41141779,gnl|UG|Isc#S52436572,gnl|UG|Isc#S52442858,gnl|UG|Isc#S52441619,gnl|UG|Isc#S41147119,gnl|UG|Isc#S41179661,gnl|UG|Isc#S52439445,gnl|UG|Isc#S52451132,gnl|UG|Isc#S52456459,gnl|UG|Isc#S41072636,gnl|UG|Isc#S52454022,gnl|UG|Isc#S41017343,gnl|UG|Isc#S52443416,gnl|UG|Isc#S41136981,gnl|UG|Isc#S52443407,gnl|UG|Isc#S41131480,gnl|UG|Isc#S52450014,…
GO:0007611	learning or memory	20 of 3908 in the list	20 of 4442 in the genome	1	gnl|UG|Isc#S41092723,gnl|UG|Isc#S41006987,gnl|UG|Isc#S52438537,gnl|UG|Isc#S52442686,gnl|UG|Isc#S52447900,gnl|UG|Isc#S41049533,gnl|UG|Isc#S52452159,gnl|UG|Isc#S52446174,gnl|UG|Isc#S52454831,gnl|UG|Isc#S52438512,gnl|UG|Isc#S52445690,gnl|UG|Isc#S41104836,gnl|UG|Isc#S52450390,gnl|UG|Isc#S52438486,gnl|UG|Isc#S52442633,gnl|UG|Isc#S52443327,gnl|UG|Isc#S41127695,gnl|UG|Isc#S41117007,gnl|UG|Isc#S41181810,…
GO:0050890	cognition	20 of 3908 in the list	20 of 4442 in the genome	1	gnl|UG|Isc#S41092723,gnl|UG|Isc#S41006987,gnl|UG|Isc#S52438537,gnl|UG|Isc#S52442686,gnl|UG|Isc#S52447900,gnl|UG|Isc#S41049533,gnl|UG|Isc#S52452159,gnl|UG|Isc#S52446174,gnl|UG|Isc#S52454831,gnl|UG|Isc#S52438512,gnl|UG|Isc#S52445690,gnl|UG|Isc#S41104836,gnl|UG|Isc#S52450390,gnl|UG|Isc#S52438486,gnl|UG|Isc#S52442633,gnl|UG|Isc#S52443327,gnl|UG|Isc#S41127695,gnl|UG|Isc#S41117007,gnl|UG|Isc#S41181810,…
GO:0045184	establishment of protein localization	119 of 3908 in the list	129 of 4442 in the genome	1	gnl|UG|Isc#S52453102,gnl|UG|Isc#S41067259,gnl|UG|Isc#S41115639,gnl|UG|Isc#S52446059,gnl|UG|Isc#S41000624,gnl|UG|Isc#S52439470,gnl|UG|Isc#S52441259,gnl|UG|Isc#S41179804,gnl|UG|Isc#S52452754,gnl|UG|Isc#S52443550,gnl|UG|Isc#S52438128,gnl|UG|Isc#S41003618,gnl|UG|Isc#S41055461,gnl|UG|Isc#S52439887,gnl|UG|Isc#S52440842,gnl|UG|Isc#S41140770,gnl|UG|Isc#S52454454,gnl|UG|Isc#S52438485,gnl|UG|Isc#S52439965,…
GO:0080090	regulation of primary metabolic process	263 of 3908 in the list	290 of 4442 in the genome	1	gnl|UG|Isc#S41054705,gnl|UG|Isc#S52456802,gnl|UG|Isc#S41115639,gnl|UG|Isc#S52438812,gnl|UG|Isc#S52456529,gnl|UG|Isc#S52440793,gnl|UG|Isc#S41005848,gnl|UG|Isc#S52456510,gnl|UG|Isc#S52438939,gnl|UG|Isc#S52446571,gnl|UG|Isc#S52452062,gnl|UG|Isc#S52440137,gnl|UG|Isc#S41031364,gnl|UG|Isc#S52440004,gnl|UG|Isc#S52456683,gnl|UG|Isc#S52441240,gnl|UG|Isc#S52439658,gnl|UG|Isc#S52442461,gnl|UG|Isc#S52454012,…
GO:0070647	protein modification by small protein conjugation or removal	91 of 3908 in the list	98 of 4442 in the genome	1	gnl|UG|Isc#S41110646,gnl|UG|Isc#S41173900,gnl|UG|Isc#S41156107,gnl|UG|Isc#S41047292,gnl|UG|Isc#S41140310,gnl|UG|Isc#S41109528,gnl|UG|Isc#S52455389,gnl|UG|Isc#S41116844,gnl|UG|Isc#S52454278,gnl|UG|Isc#S52451038,gnl|UG|Isc#S52441240,gnl|UG|Isc#S52455437,gnl|UG|Isc#S52443756,gnl|UG|Isc#S52438568,gnl|UG|Isc#S52442510,gnl|UG|Isc#S41094011,gnl|UG|Isc#S41074137,gnl|UG|Isc#S52452066,gnl|UG|Isc#S41004313,…
GO:0015031	protein transport	118 of 3908 in the list	128 of 4442 in the genome	1	gnl|UG|Isc#S52453102,gnl|UG|Isc#S41067259,gnl|UG|Isc#S41115639,gnl|UG|Isc#S52446059,gnl|UG|Isc#S41000624,gnl|UG|Isc#S52439470,gnl|UG|Isc#S52441259,gnl|UG|Isc#S41179804,gnl|UG|Isc#S52452754,gnl|UG|Isc#S52443550,gnl|UG|Isc#S52438128,gnl|UG|Isc#S41003618,gnl|UG|Isc#S41055461,gnl|UG|Isc#S52439887,gnl|UG|Isc#S52440842,gnl|UG|Isc#S41140770,gnl|UG|Isc#S52454454,gnl|UG|Isc#S52438485,gnl|UG|Isc#S52439965,…
GO:0032990	cell part morphogenesis	42 of 3908 in the list	44 of 4442 in the genome	1	gnl|UG|Isc#S41117441,gnl|UG|Isc#S52439569,gnl|UG|Isc#S52446087,gnl|UG|Isc#S52448377,gnl|UG|Isc#S41137511,gnl|UG|Isc#S41000578,gnl|UG|Isc#S52451653,gnl|UG|Isc#S41118641,gnl|UG|Isc#S41115639,gnl|UG|Isc#S52442858,gnl|UG|Isc#S41088451,gnl|UG|Isc#S41180396,gnl|UG|Isc#S41062184,gnl|UG|Isc#S52442276,gnl|UG|Isc#S41104836,gnl|UG|Isc#S52438486,gnl|UG|Isc#S52439944,gnl|UG|Isc#S41042822,gnl|UG|Isc#S40999962,…
GO:0048858	cell projection morphogenesis	42 of 3908 in the list	44 of 4442 in the genome	1	gnl|UG|Isc#S41117441,gnl|UG|Isc#S52439569,gnl|UG|Isc#S52446087,gnl|UG|Isc#S52448377,gnl|UG|Isc#S41137511,gnl|UG|Isc#S41000578,gnl|UG|Isc#S52451653,gnl|UG|Isc#S41118641,gnl|UG|Isc#S41115639,gnl|UG|Isc#S52442858,gnl|UG|Isc#S41088451,gnl|UG|Isc#S41180396,gnl|UG|Isc#S41062184,gnl|UG|Isc#S52442276,gnl|UG|Isc#S41104836,gnl|UG|Isc#S52438486,gnl|UG|Isc#S52439944,gnl|UG|Isc#S41042822,gnl|UG|Isc#S40999962,…
GO:0007264	small GTPase mediated signal transduction	19 of 3908 in the list	19 of 4442 in the genome	1	gnl|UG|Isc#S41082576,gnl|UG|Isc#S52448456,gnl|UG|Isc#S52442686,gnl|UG|Isc#S52443820,gnl|UG|Isc#S52448356,gnl|UG|Isc#S41168504,gnl|UG|Isc#S52452700,gnl|UG|Isc#S52443173,gnl|UG|Isc#S41103088,gnl|UG|Isc#S52449518,gnl|UG|Isc#S41077956,gnl|UG|Isc#S41133827,gnl|UG|Isc#S52440068,gnl|UG|Isc#S41074593,gnl|UG|Isc#S52437536,gnl|UG|Isc#S41131499,gnl|UG|Isc#S52451119,gnl|UG|Isc#S41188771,gnl|UG|Isc#S41002435
GO:0030154	cell differentiation	185 of 3908 in the list	203 of 4442 in the genome	1	gnl|UG|Isc#S41117441,gnl|UG|Isc#S52448386,gnl|UG|Isc#S52439569,gnl|UG|Isc#S52446062,gnl|UG|Isc#S41016032,gnl|UG|Isc#S52438534,gnl|UG|Isc#S41156107,gnl|UG|Isc#S52438812,gnl|UG|Isc#S52456529,gnl|UG|Isc#S52453033,gnl|UG|Isc#S41088451,gnl|UG|Isc#S52446015,gnl|UG|Isc#S52436518,gnl|UG|Isc#S52449932,gnl|UG|Isc#S41165069,gnl|UG|Isc#S41029119,gnl|UG|Isc#S52456515,gnl|UG|Isc#S41104836,gnl|UG|Isc#S52438486,…
GO:0048869	cellular developmental process	210 of 3908 in the list	231 of 4442 in the genome	1	gnl|UG|Isc#S41117441,gnl|UG|Isc#S52448386,gnl|UG|Isc#S52439569,gnl|UG|Isc#S52446062,gnl|UG|Isc#S41016032,gnl|UG|Isc#S52438534,gnl|UG|Isc#S52451653,gnl|UG|Isc#S41156107,gnl|UG|Isc#S41115639,gnl|UG|Isc#S52438812,gnl|UG|Isc#S52456529,gnl|UG|Isc#S52453033,gnl|UG|Isc#S41088451,gnl|UG|Isc#S52446015,gnl|UG|Isc#S52436518,gnl|UG|Isc#S52449932,gnl|UG|Isc#S41165069,gnl|UG|Isc#S41029119,gnl|UG|Isc#S52450312,…
GO:0045595	regulation of cell differentiation	51 of 3908 in the list	54 of 4442 in the genome	1	gnl|UG|Isc#S41019852,gnl|UG|Isc#S41153841,gnl|UG|Isc#S52446663,gnl|UG|Isc#S41000578,gnl|UG|Isc#S41156107,gnl|UG|Isc#S41118641,gnl|UG|Isc#S41115639,gnl|UG|Isc#S52442858,gnl|UG|Isc#S52453033,gnl|UG|Isc#S52448646,gnl|UG|Isc#S41103088,gnl|UG|Isc#S52451153,gnl|UG|Isc#S52441828,gnl|UG|Isc#S52450365,gnl|UG|Isc#S41130663,gnl|UG|Isc#S41057579,gnl|UG|Isc#S41133186,gnl|UG|Isc#S41009727,gnl|UG|Isc#S41140770,…
GO:0065007	biological regulation	884 of 3908 in the list	991 of 4442 in the genome	1	gnl|UG|Isc#S41115639,gnl|UG|Isc#S52438812,gnl|UG|Isc#S52451912,gnl|UG|Isc#S52456529,gnl|UG|Isc#S52437860,gnl|UG|Isc#S52449119,gnl|UG|Isc#S41186909,gnl|UG|Isc#S41005848,gnl|UG|Isc#S52452051,gnl|UG|Isc#S52453033,gnl|UG|Isc#S52456510,gnl|UG|Isc#S41048350,gnl|UG|Isc#S52436518,gnl|UG|Isc#S52452285,gnl|UG|Isc#S52438939,gnl|UG|Isc#S52446571,gnl|UG|Isc#S52452062,gnl|UG|Isc#S41007483,gnl|UG|Isc#S41000414,…
GO:0034330	cell junction organization	18 of 3908 in the list	18 of 4442 in the genome	1	gnl|UG|Isc#S52453925,gnl|UG|Isc#S52453301,gnl|UG|Isc#S52442551,gnl|UG|Isc#S41152326,gnl|UG|Isc#S41182752,gnl|UG|Isc#S41090913,gnl|UG|Isc#S52445915,gnl|UG|Isc#S41179661,gnl|UG|Isc#S52445728,gnl|UG|Isc#S41062664,gnl|UG|Isc#S52445506,gnl|UG|Isc#S52450092,gnl|UG|Isc#S52440512,gnl|UG|Isc#S52442117,gnl|UG|Isc#S52453904,gnl|UG|Isc#S41067132,gnl|UG|Isc#S41167586,gnl|UG|Isc#S52446805
GO:0035239	tube morphogenesis	18 of 3908 in the list	18 of 4442 in the genome	1	gnl|UG|Isc#S41117441,gnl|UG|Isc#S52442236,gnl|UG|Isc#S52442551,gnl|UG|Isc#S41166070,gnl|UG|Isc#S52438427,gnl|UG|Isc#S52450371,gnl|UG|Isc#S52446307,gnl|UG|Isc#S52456060,gnl|UG|Isc#S52441619,gnl|UG|Isc#S52456459,gnl|UG|Isc#S41109724,gnl|UG|Isc#S52451683,gnl|UG|Isc#S52453118,gnl|UG|Isc#S41115334,gnl|UG|Isc#S52443407,gnl|UG|Isc#S41149336,gnl|UG|Isc#S52449243,gnl|UG|Isc#S52450014
GO:0060255	regulation of macromolecule metabolic process	273 of 3908 in the list	302 of 4442 in the genome	1	gnl|UG|Isc#S41054705,gnl|UG|Isc#S52456802,gnl|UG|Isc#S52438812,gnl|UG|Isc#S52456529,gnl|UG|Isc#S52440793,gnl|UG|Isc#S52456510,gnl|UG|Isc#S52438939,gnl|UG|Isc#S52446571,gnl|UG|Isc#S52452062,gnl|UG|Isc#S52440137,gnl|UG|Isc#S41031364,gnl|UG|Isc#S52440004,gnl|UG|Isc#S41068120,gnl|UG|Isc#S52456683,gnl|UG|Isc#S52441240,gnl|UG|Isc#S52439658,gnl|UG|Isc#S52442461,gnl|UG|Isc#S52454012,gnl|UG|Isc#S52456366,…
GO:0007292	female gamete generation	40 of 3908 in the list	42 of 4442 in the genome	1	gnl|UG|Isc#S52439569,gnl|UG|Isc#S41137511,gnl|UG|Isc#S41045992,gnl|UG|Isc#S41000578,gnl|UG|Isc#S41156107,gnl|UG|Isc#S52446015,gnl|UG|Isc#S41072636,gnl|UG|Isc#S52445690,gnl|UG|Isc#S41055709,gnl|UG|Isc#S41057031,gnl|UG|Isc#S41136981,gnl|UG|Isc#S52438486,gnl|UG|Isc#S52437786,gnl|UG|Isc#S40999962,gnl|UG|Isc#S52437680,gnl|UG|Isc#S52453904,gnl|UG|Isc#S41019059,gnl|UG|Isc#S41117007,gnl|UG|Isc#S52445342,…
GO:0019226	transmission of nerve impulse	40 of 3908 in the list	42 of 4442 in the genome	1	gnl|UG|Isc#S52448386,gnl|UG|Isc#S52449551,gnl|UG|Isc#S52451878,gnl|UG|Isc#S41168318,gnl|UG|Isc#S52446303,gnl|UG|Isc#S52450365,gnl|UG|Isc#S52445506,gnl|UG|Isc#S52456515,gnl|UG|Isc#S52443550,gnl|UG|Isc#S41104836,gnl|UG|Isc#S41094398,gnl|UG|Isc#S52443327,gnl|UG|Isc#S41180556,gnl|UG|Isc#S41127695,gnl|UG|Isc#S41043855,gnl|UG|Isc#S41000385,gnl|UG|Isc#S41141465,gnl|UG|Isc#S52439883,gnl|UG|Isc#S41126359,…
GO:0048666	neuron development	50 of 3908 in the list	53 of 4442 in the genome	1	gnl|UG|Isc#S41117441,gnl|UG|Isc#S52448386,gnl|UG|Isc#S52453525,gnl|UG|Isc#S52439569,gnl|UG|Isc#S52446087,gnl|UG|Isc#S41137511,gnl|UG|Isc#S41168717,gnl|UG|Isc#S41000578,gnl|UG|Isc#S41156107,gnl|UG|Isc#S52442858,gnl|UG|Isc#S41088451,gnl|UG|Isc#S52446015,gnl|UG|Isc#S52436518,gnl|UG|Isc#S52449932,gnl|UG|Isc#S41180396,gnl|UG|Isc#S41062184,gnl|UG|Isc#S52442276,gnl|UG|Isc#S52448971,gnl|UG|Isc#S41104836,…
GO:0043412	macromolecule modification	393 of 3908 in the list	437 of 4442 in the genome	1	gnl|UG|Isc#S41054705,gnl|UG|Isc#S52436624,gnl|UG|Isc#S52456802,gnl|UG|Isc#S41006595,gnl|UG|Isc#S52451912,gnl|UG|Isc#S52449119,gnl|UG|Isc#S52453033,gnl|UG|Isc#S40998976,gnl|UG|Isc#S41058045,gnl|UG|Isc#S41032865,gnl|UG|Isc#S41080465,gnl|UG|Isc#S41043942,gnl|UG|Isc#S52437183,gnl|UG|Isc#S52443592,gnl|UG|Isc#S52455776,gnl|UG|Isc#S41068120,gnl|UG|Isc#S41176020,gnl|UG|Isc#S41025941,gnl|UG|Isc#S41144897,…
GO:0032504	multicellular organism reproduction	87 of 3908 in the list	94 of 4442 in the genome	1	gnl|UG|Isc#S52439569,gnl|UG|Isc#S52446062,gnl|UG|Isc#S41045992,gnl|UG|Isc#S41156107,gnl|UG|Isc#S41168318,gnl|UG|Isc#S41152926,gnl|UG|Isc#S52446015,gnl|UG|Isc#S41057031,gnl|UG|Isc#S52438486,gnl|UG|Isc#S52437786,gnl|UG|Isc#S41179350,gnl|UG|Isc#S41117007,gnl|UG|Isc#S52445342,gnl|UG|Isc#S52455023,gnl|UG|Isc#S41111937,gnl|UG|Isc#S52438568,gnl|UG|Isc#S41178314,gnl|UG|Isc#S52450227,gnl|UG|Isc#S41010565,…
GO:0048609	multicellular organismal reproductive process	87 of 3908 in the list	94 of 4442 in the genome	1	gnl|UG|Isc#S52439569,gnl|UG|Isc#S52446062,gnl|UG|Isc#S41045992,gnl|UG|Isc#S41156107,gnl|UG|Isc#S41168318,gnl|UG|Isc#S41152926,gnl|UG|Isc#S52446015,gnl|UG|Isc#S41057031,gnl|UG|Isc#S52438486,gnl|UG|Isc#S52437786,gnl|UG|Isc#S41179350,gnl|UG|Isc#S41117007,gnl|UG|Isc#S52445342,gnl|UG|Isc#S52455023,gnl|UG|Isc#S41111937,gnl|UG|Isc#S52438568,gnl|UG|Isc#S41178314,gnl|UG|Isc#S52450227,gnl|UG|Isc#S41010565,…
GO:0003006	developmental process involved in reproduction	68 of 3908 in the list	73 of 4442 in the genome	1	gnl|UG|Isc#S52439569,gnl|UG|Isc#S52446062,gnl|UG|Isc#S52447561,gnl|UG|Isc#S41156107,gnl|UG|Isc#S52446015,gnl|UG|Isc#S52455245,gnl|UG|Isc#S41110413,gnl|UG|Isc#S52448971,gnl|UG|Isc#S52437786,gnl|UG|Isc#S52453106,gnl|UG|Isc#S52453733,gnl|UG|Isc#S41117007,gnl|UG|Isc#S52437139,gnl|UG|Isc#S52451673,gnl|UG|Isc#S52442454,gnl|UG|Isc#S41138468,gnl|UG|Isc#S52450129,gnl|UG|Isc#S52438568,gnl|UG|Isc#S41138027,…
GO:0051128	regulation of cellular component organization	68 of 3908 in the list	73 of 4442 in the genome	1	gnl|UG|Isc#S41117441,gnl|UG|Isc#S41046143,gnl|UG|Isc#S52446064,gnl|UG|Isc#S41115639,gnl|UG|Isc#S41186909,gnl|UG|Isc#S52436820,gnl|UG|Isc#S52450365,gnl|UG|Isc#S41130663,gnl|UG|Isc#S41104836,gnl|UG|Isc#S52452526,gnl|UG|Isc#S41140770,gnl|UG|Isc#S52454278,gnl|UG|Isc#S52441240,gnl|UG|Isc#S52445342,gnl|UG|Isc#S52437139,gnl|UG|Isc#S52443756,gnl|UG|Isc#S41178314,gnl|UG|Isc#S41167799,gnl|UG|Isc#S41126359,…
GO:0007507	heart development	17 of 3908 in the list	17 of 4442 in the genome	1	gnl|UG|Isc#S52442236,gnl|UG|Isc#S52445289,gnl|UG|Isc#S52446307,gnl|UG|Isc#S52443779,gnl|UG|Isc#S52447900,gnl|UG|Isc#S52456060,gnl|UG|Isc#S52441828,gnl|UG|Isc#S52439255,gnl|UG|Isc#S41098449,gnl|UG|Isc#S41143814,gnl|UG|Isc#S52453118,gnl|UG|Isc#S52439520,gnl|UG|Isc#S41115334,gnl|UG|Isc#S52451673,gnl|UG|Isc#S41178314,gnl|UG|Isc#S41090562,gnl|UG|Isc#S41056158
GO:0014706	striated muscle tissue development	17 of 3908 in the list	17 of 4442 in the genome	1	gnl|UG|Isc#S52448386,gnl|UG|Isc#S52451970,gnl|UG|Isc#S52443779,gnl|UG|Isc#S41074137,gnl|UG|Isc#S52440313,gnl|UG|Isc#S52443173,gnl|UG|Isc#S41168724,gnl|UG|Isc#S52448971,gnl|UG|Isc#S41143814,gnl|UG|Isc#S41012063,gnl|UG|Isc#S41060509,gnl|UG|Isc#S52446979,gnl|UG|Isc#S41076651,gnl|UG|Isc#S52452430,gnl|UG|Isc#S41178314,gnl|UG|Isc#S52439099,gnl|UG|Isc#S41056158
GO:0042063	gliogenesis	17 of 3908 in the list	17 of 4442 in the genome	1	gnl|UG|Isc#S52456801,gnl|UG|Isc#S41063223,gnl|UG|Isc#S41019747,gnl|UG|Isc#S41074137,gnl|UG|Isc#S52442117,gnl|UG|Isc#S52437689,gnl|UG|Isc#S41168318,gnl|UG|Isc#S41105805,gnl|UG|Isc#S41182752,gnl|UG|Isc#S52448859,gnl|UG|Isc#S52440325,gnl|UG|Isc#S41141465,gnl|UG|Isc#S41179661,gnl|UG|Isc#S41088347,gnl|UG|Isc#S41029958,gnl|UG|Isc#S52456515,gnl|UG|Isc#S52442071
GO:0048102	autophagic cell death	17 of 3908 in the list	17 of 4442 in the genome	1	gnl|UG|Isc#S52454920,gnl|UG|Isc#S52452619,gnl|UG|Isc#S52436584,gnl|UG|Isc#S41096821,gnl|UG|Isc#S40999927,gnl|UG|Isc#S41072917,gnl|UG|Isc#S52451143,gnl|UG|Isc#S52447927,gnl|UG|Isc#S41012127,gnl|UG|Isc#S41007477,gnl|UG|Isc#S52437786,gnl|UG|Isc#S52451521,gnl|UG|Isc#S52455023,gnl|UG|Isc#S41072664,gnl|UG|Isc#S52437098,gnl|UG|Isc#S41111937,gnl|UG|Isc#S41138027
GO:0060537	muscle tissue development	17 of 3908 in the list	17 of 4442 in the genome	1	gnl|UG|Isc#S52448386,gnl|UG|Isc#S52451970,gnl|UG|Isc#S52443779,gnl|UG|Isc#S41074137,gnl|UG|Isc#S52440313,gnl|UG|Isc#S52443173,gnl|UG|Isc#S41168724,gnl|UG|Isc#S52448971,gnl|UG|Isc#S41143814,gnl|UG|Isc#S41012063,gnl|UG|Isc#S41060509,gnl|UG|Isc#S52446979,gnl|UG|Isc#S41076651,gnl|UG|Isc#S52452430,gnl|UG|Isc#S41178314,gnl|UG|Isc#S52439099,gnl|UG|Isc#S41056158
GO:0016569	covalent chromatin modification	49 of 3908 in the list	52 of 4442 in the genome	1	gnl|UG|Isc#S52442106,gnl|UG|Isc#S41019852,gnl|UG|Isc#S41016032,gnl|UG|Isc#S41078589,gnl|UG|Isc#S52455533,gnl|UG|Isc#S52448987,gnl|UG|Isc#S41115207,gnl|UG|Isc#S52438941,gnl|UG|Isc#S41145624,gnl|UG|Isc#S52442857,gnl|UG|Isc#S41058045,gnl|UG|Isc#S52439255,gnl|UG|Isc#S52438435,gnl|UG|Isc#S41062184,gnl|UG|Isc#S52451332,gnl|UG|Isc#S52437183,gnl|UG|Isc#S52440733,gnl|UG|Isc#S41080859,gnl|UG|Isc#S52449565,…
GO:0016570	histone modification	49 of 3908 in the list	52 of 4442 in the genome	1	gnl|UG|Isc#S52442106,gnl|UG|Isc#S41019852,gnl|UG|Isc#S41016032,gnl|UG|Isc#S41078589,gnl|UG|Isc#S52455533,gnl|UG|Isc#S52448987,gnl|UG|Isc#S41115207,gnl|UG|Isc#S52438941,gnl|UG|Isc#S41145624,gnl|UG|Isc#S52442857,gnl|UG|Isc#S41058045,gnl|UG|Isc#S52439255,gnl|UG|Isc#S52438435,gnl|UG|Isc#S41062184,gnl|UG|Isc#S52451332,gnl|UG|Isc#S52437183,gnl|UG|Isc#S52440733,gnl|UG|Isc#S41080859,gnl|UG|Isc#S52449565,…
GO:0090304	nucleic acid metabolic process	524 of 3908 in the list	585 of 4442 in the genome	1	gnl|UG|Isc#S52437744,gnl|UG|Isc#S52454042,gnl|UG|Isc#S52449119,gnl|UG|Isc#S41005848,gnl|UG|Isc#S40999363,gnl|UG|Isc#S52441517,gnl|UG|Isc#S41134146,gnl|UG|Isc#S41029119,gnl|UG|Isc#S52446571,gnl|UG|Isc#S52450012,gnl|UG|Isc#S52452062,gnl|UG|Isc#S41052248,gnl|UG|Isc#S41015961,gnl|UG|Isc#S41025941,gnl|UG|Isc#S52456683,gnl|UG|Isc#S52444136,gnl|UG|Isc#S52437128,gnl|UG|Isc#S52455023,gnl|UG|Isc#S41000592,…
GO:0023033	signaling pathway	278 of 3908 in the list	308 of 4442 in the genome	1	gnl|UG|Isc#S52441480,gnl|UG|Isc#S52456442,gnl|UG|Isc#S41115639,gnl|UG|Isc#S41163882,gnl|UG|Isc#S52438939,gnl|UG|Isc#S52450299,gnl|UG|Isc#S41067048,gnl|UG|Isc#S52441240,gnl|UG|Isc#S52455023,gnl|UG|Isc#S41050232,gnl|UG|Isc#S41136086,gnl|UG|Isc#S41188771,gnl|UG|Isc#S41168288,gnl|UG|Isc#S52454237,gnl|UG|Isc#S52447900,gnl|UG|Isc#S41182752,gnl|UG|Isc#S52448356,gnl|UG|Isc#S41189467,gnl|UG|Isc#S52440236,…
GO:0042221	response to chemical stimulus	269 of 3908 in the list	298 of 4442 in the genome	1	gnl|UG|Isc#S41117441,gnl|UG|Isc#S41180522,gnl|UG|Isc#S52448708,gnl|UG|Isc#S52456442,gnl|UG|Isc#S52438812,gnl|UG|Isc#S52456529,gnl|UG|Isc#S41165069,gnl|UG|Isc#S41000414,gnl|UG|Isc#S52452086,gnl|UG|Isc#S41089348,gnl|UG|Isc#S41094793,gnl|UG|Isc#S52443592,gnl|UG|Isc#S52455776,gnl|UG|Isc#S52456683,gnl|UG|Isc#S41183607,gnl|UG|Isc#S41127695,gnl|UG|Isc#S52441240,gnl|UG|Isc#S52455023,gnl|UG|Isc#S41033109,…
GO:0007420	brain development	28 of 3908 in the list	29 of 4442 in the genome	1	gnl|UG|Isc#S41117441,gnl|UG|Isc#S52450371,gnl|UG|Isc#S41168717,gnl|UG|Isc#S41074137,gnl|UG|Isc#S40997652,gnl|UG|Isc#S52446059,gnl|UG|Isc#S52442858,gnl|UG|Isc#S41000437,gnl|UG|Isc#S52447900,gnl|UG|Isc#S41182752,gnl|UG|Isc#S41088451,gnl|UG|Isc#S52448646,gnl|UG|Isc#S52441828,gnl|UG|Isc#S41130663,gnl|UG|Isc#S41184131,gnl|UG|Isc#S41084841,gnl|UG|Isc#S41022009,gnl|UG|Isc#S52447340,gnl|UG|Isc#S52439944,…
GO:0031323	regulation of cellular metabolic process	285 of 3908 in the list	316 of 4442 in the genome	1	gnl|UG|Isc#S41054705,gnl|UG|Isc#S52456802,gnl|UG|Isc#S41115639,gnl|UG|Isc#S52438812,gnl|UG|Isc#S52456529,gnl|UG|Isc#S52440793,gnl|UG|Isc#S41005848,gnl|UG|Isc#S52456510,gnl|UG|Isc#S52438939,gnl|UG|Isc#S52446571,gnl|UG|Isc#S52452062,gnl|UG|Isc#S52440137,gnl|UG|Isc#S41031364,gnl|UG|Isc#S41000414,gnl|UG|Isc#S52440004,gnl|UG|Isc#S52456683,gnl|UG|Isc#S52441240,gnl|UG|Isc#S52439658,gnl|UG|Isc#S52455023,…
GO:0040011	locomotion	76 of 3908 in the list	82 of 4442 in the genome	1	gnl|UG|Isc#S41117441,gnl|UG|Isc#S52439569,gnl|UG|Isc#S52446087,gnl|UG|Isc#S52446059,gnl|UG|Isc#S41163183,gnl|UG|Isc#S41130646,gnl|UG|Isc#S52443550,gnl|UG|Isc#S52444439,gnl|UG|Isc#S52443592,gnl|UG|Isc#S52438486,gnl|UG|Isc#S41188487,gnl|UG|Isc#S52443756,gnl|UG|Isc#S41138468,gnl|UG|Isc#S41126359,gnl|UG|Isc#S52443600,gnl|UG|Isc#S41074137,gnl|UG|Isc#S52447900,gnl|UG|Isc#S52445728,gnl|UG|Isc#S52440144,…
GO:0050877	neurological system process	76 of 3908 in the list	82 of 4442 in the genome	1	gnl|UG|Isc#S52448386,gnl|UG|Isc#S52449551,gnl|UG|Isc#S52451878,gnl|UG|Isc#S41168318,gnl|UG|Isc#S52450365,gnl|UG|Isc#S52456515,gnl|UG|Isc#S52443550,gnl|UG|Isc#S52452086,gnl|UG|Isc#S41009727,gnl|UG|Isc#S41104836,gnl|UG|Isc#S41094398,gnl|UG|Isc#S52438486,gnl|UG|Isc#S52442633,gnl|UG|Isc#S41180556,gnl|UG|Isc#S41127695,gnl|UG|Isc#S41117007,gnl|UG|Isc#S41000385,gnl|UG|Isc#S52451673,gnl|UG|Isc#S52442461,…
GO:0009991	response to extracellular stimulus	38 of 3908 in the list	40 of 4442 in the genome	1	gnl|UG|Isc#S52442749,gnl|UG|Isc#S52442705,gnl|UG|Isc#S52438448,gnl|UG|Isc#S52448131,gnl|UG|Isc#S41129336,gnl|UG|Isc#S52446237,gnl|UG|Isc#S41152926,gnl|UG|Isc#S52456915,gnl|UG|Isc#S41103074,gnl|UG|Isc#S41145624,gnl|UG|Isc#S52445506,gnl|UG|Isc#S41184131,gnl|UG|Isc#S41133186,gnl|UG|Isc#S41009727,gnl|UG|Isc#S52443067,gnl|UG|Isc#S41072438,gnl|UG|Isc#S41017613,gnl|UG|Isc#S41042522,gnl|UG|Isc#S52455776,…
GO:0006464	protein modification process	363 of 3908 in the list	404 of 4442 in the genome	1	gnl|UG|Isc#S41054705,gnl|UG|Isc#S52456802,gnl|UG|Isc#S41006595,gnl|UG|Isc#S52451912,gnl|UG|Isc#S52449119,gnl|UG|Isc#S52453033,gnl|UG|Isc#S40998976,gnl|UG|Isc#S41058045,gnl|UG|Isc#S41032865,gnl|UG|Isc#S41080465,gnl|UG|Isc#S52437183,gnl|UG|Isc#S52443592,gnl|UG|Isc#S52455776,gnl|UG|Isc#S41068120,gnl|UG|Isc#S41176020,gnl|UG|Isc#S41144897,gnl|UG|Isc#S52441240,gnl|UG|Isc#S52449850,gnl|UG|Isc#S52439883,…
GO:0003012	muscle system process	16 of 3908 in the list	16 of 4442 in the genome	1	gnl|UG|Isc#S41092960,gnl|UG|Isc#S52443779,gnl|UG|Isc#S41186820,gnl|UG|Isc#S52445728,gnl|UG|Isc#S52454794,gnl|UG|Isc#S52439445,gnl|UG|Isc#S41072636,gnl|UG|Isc#S41098449,gnl|UG|Isc#S41143814,gnl|UG|Isc#S41109095,gnl|UG|Isc#S52455921,gnl|UG|Isc#S41131480,gnl|UG|Isc#S52451338,gnl|UG|Isc#S41050232,gnl|UG|Isc#S41169060,gnl|UG|Isc#S41088371
GO:0006820	anion transport	16 of 3908 in the list	16 of 4442 in the genome	1	gnl|UG|Isc#S52442041,gnl|UG|Isc#S41054454,gnl|UG|Isc#S52437162,gnl|UG|Isc#S41185730,gnl|UG|Isc#S41185997,gnl|UG|Isc#S41073130,gnl|UG|Isc#S41101369,gnl|UG|Isc#S52450836,gnl|UG|Isc#S52454376,gnl|UG|Isc#S52444097,gnl|UG|Isc#S41052267,gnl|UG|Isc#S52456716,gnl|UG|Isc#S52453343,gnl|UG|Isc#S41082420,gnl|UG|Isc#S52451128,gnl|UG|Isc#S52440063
GO:0008645	hexose transport	16 of 3908 in the list	16 of 4442 in the genome	1	gnl|UG|Isc#S52437628,gnl|UG|Isc#S52449918,gnl|UG|Isc#S52446983,gnl|UG|Isc#S52454543,gnl|UG|Isc#S52444421,gnl|UG|Isc#S52440318,gnl|UG|Isc#S52442038,gnl|UG|Isc#S52454454,gnl|UG|Isc#S41180746,gnl|UG|Isc#S52438450,gnl|UG|Isc#S52451832,gnl|UG|Isc#S52443361,gnl|UG|Isc#S52442718,gnl|UG|Isc#S52452128,gnl|UG|Isc#S52440223,gnl|UG|Isc#S41189225
GO:0009891	positive regulation of biosynthetic process	16 of 3908 in the list	16 of 4442 in the genome	1	gnl|UG|Isc#S52446382,gnl|UG|Isc#S52455091,gnl|UG|Isc#S41047158,gnl|UG|Isc#S41105805,gnl|UG|Isc#S52449757,gnl|UG|Isc#S52448646,gnl|UG|Isc#S41145624,gnl|UG|Isc#S41130663,gnl|UG|Isc#S41009727,gnl|UG|Isc#S52447340,gnl|UG|Isc#S52436566,gnl|UG|Isc#S41063223,gnl|UG|Isc#S41098388,gnl|UG|Isc#S41109082,gnl|UG|Isc#S41091191,gnl|UG|Isc#S41151295
GO:0010001	glial cell differentiation	16 of 3908 in the list	16 of 4442 in the genome	1	gnl|UG|Isc#S52456801,gnl|UG|Isc#S41063223,gnl|UG|Isc#S41019747,gnl|UG|Isc#S41074137,gnl|UG|Isc#S52442117,gnl|UG|Isc#S52437689,gnl|UG|Isc#S41168318,gnl|UG|Isc#S41105805,gnl|UG|Isc#S41182752,gnl|UG|Isc#S52448859,gnl|UG|Isc#S52440325,gnl|UG|Isc#S41141465,gnl|UG|Isc#S41179661,gnl|UG|Isc#S41088347,gnl|UG|Isc#S41029958,gnl|UG|Isc#S52456515
GO:0015749	monosaccharide transport	16 of 3908 in the list	16 of 4442 in the genome	1	gnl|UG|Isc#S52437628,gnl|UG|Isc#S52449918,gnl|UG|Isc#S52446983,gnl|UG|Isc#S52454543,gnl|UG|Isc#S52444421,gnl|UG|Isc#S52440318,gnl|UG|Isc#S52442038,gnl|UG|Isc#S52454454,gnl|UG|Isc#S41180746,gnl|UG|Isc#S52438450,gnl|UG|Isc#S52451832,gnl|UG|Isc#S52443361,gnl|UG|Isc#S52442718,gnl|UG|Isc#S52452128,gnl|UG|Isc#S52440223,gnl|UG|Isc#S41189225
GO:0016051	carbohydrate biosynthetic process	16 of 3908 in the list	16 of 4442 in the genome	1	gnl|UG|Isc#S52446087,gnl|UG|Isc#S52450371,gnl|UG|Isc#S41141779,gnl|UG|Isc#S52442152,gnl|UG|Isc#S41175540,gnl|UG|Isc#S52441619,gnl|UG|Isc#S52437742,gnl|UG|Isc#S52448969,gnl|UG|Isc#S52449797,gnl|UG|Isc#S52454022,gnl|UG|Isc#S41072438,gnl|UG|Isc#S52438931,gnl|UG|Isc#S52447710,gnl|UG|Isc#S52446322,gnl|UG|Isc#S41175541,gnl|UG|Isc#S41090562
GO:0042692	muscle cell differentiation	16 of 3908 in the list	16 of 4442 in the genome	1	gnl|UG|Isc#S52448386,gnl|UG|Isc#S52451970,gnl|UG|Isc#S41047158,gnl|UG|Isc#S52443173,gnl|UG|Isc#S52439445,gnl|UG|Isc#S41168724,gnl|UG|Isc#S52448971,gnl|UG|Isc#S41055632,gnl|UG|Isc#S41133827,gnl|UG|Isc#S52439520,gnl|UG|Isc#S41076651,gnl|UG|Isc#S41131480,gnl|UG|Isc#S52452430,gnl|UG|Isc#S52452505,gnl|UG|Isc#S41067132,gnl|UG|Isc#S41056158
GO:0043062	extracellular structure organization	16 of 3908 in the list	16 of 4442 in the genome	1	gnl|UG|Isc#S41133493,gnl|UG|Isc#S52446663,gnl|UG|Isc#S41169627,gnl|UG|Isc#S52446585,gnl|UG|Isc#S52449757,gnl|UG|Isc#S41182752,gnl|UG|Isc#S41117007,gnl|UG|Isc#S52449932,gnl|UG|Isc#S41178825,gnl|UG|Isc#S41105794,gnl|UG|Isc#S52446353,gnl|UG|Isc#S41167586,gnl|UG|Isc#S41098768,gnl|UG|Isc#S52456515,gnl|UG|Isc#S52442231,gnl|UG|Isc#S52445690
GO:0051130	positive regulation of cellular component organization	16 of 3908 in the list	16 of 4442 in the genome	1	gnl|UG|Isc#S52448377,gnl|UG|Isc#S41006987,gnl|UG|Isc#S52446663,gnl|UG|Isc#S41118641,gnl|UG|Isc#S41152326,gnl|UG|Isc#S41145624,gnl|UG|Isc#S52454831,gnl|UG|Isc#S41156937,gnl|UG|Isc#S41072438,gnl|UG|Isc#S41027426,gnl|UG|Isc#S41098388,gnl|UG|Isc#S52436489,gnl|UG|Isc#S41167799,gnl|UG|Isc#S52441168,gnl|UG|Isc#S41188771,gnl|UG|Isc#S52456366
GO:0006810	transport	619 of 3908 in the list	693 of 4442 in the genome	1	gnl|UG|Isc#S41180522,gnl|UG|Isc#S52438531,gnl|UG|Isc#S41115639,gnl|UG|Isc#S52437860,gnl|UG|Isc#S52456952,gnl|UG|Isc#S52441517,gnl|UG|Isc#S52440468,gnl|UG|Isc#S41185997,gnl|UG|Isc#S52436946,gnl|UG|Isc#S52451595,gnl|UG|Isc#S41015961,gnl|UG|Isc#S41138602,gnl|UG|Isc#S52451065,gnl|UG|Isc#S41127695,gnl|UG|Isc#S41086766,gnl|UG|Isc#S41033109,gnl|UG|Isc#S52442461,gnl|UG|Isc#S41028827,gnl|UG|Isc#S41050232,…
GO:0030030	cell projection organization	56 of 3908 in the list	60 of 4442 in the genome	1	gnl|UG|Isc#S41117441,gnl|UG|Isc#S52453525,gnl|UG|Isc#S52439569,gnl|UG|Isc#S52446087,gnl|UG|Isc#S52448377,gnl|UG|Isc#S41137511,gnl|UG|Isc#S41000578,gnl|UG|Isc#S52451653,gnl|UG|Isc#S41118641,gnl|UG|Isc#S41115639,gnl|UG|Isc#S52442858,gnl|UG|Isc#S41088451,gnl|UG|Isc#S41168504,gnl|UG|Isc#S41180396,gnl|UG|Isc#S41062184,gnl|UG|Isc#S52442276,gnl|UG|Isc#S52448971,gnl|UG|Isc#S41104836,gnl|UG|Isc#S41125218,…
GO:0051252	regulation of RNA metabolic process	142 of 3908 in the list	156 of 4442 in the genome	1	gnl|UG|Isc#S41054705,gnl|UG|Isc#S52451137,gnl|UG|Isc#S41016032,gnl|UG|Isc#S52447561,gnl|UG|Isc#S52438812,gnl|UG|Isc#S52456529,gnl|UG|Isc#S52440793,gnl|UG|Isc#S52456510,gnl|UG|Isc#S52449932,gnl|UG|Isc#S52438939,gnl|UG|Isc#S52446571,gnl|UG|Isc#S52452062,gnl|UG|Isc#S41080887,gnl|UG|Isc#S52440137,gnl|UG|Isc#S41031364,gnl|UG|Isc#S52456515,gnl|UG|Isc#S52445188,gnl|UG|Isc#S52440004,gnl|UG|Isc#S52454278,…
GO:0071842	cellular component organization at cellular level	429 of 3908 in the list	479 of 4442 in the genome	1	gnl|UG|Isc#S41117441,gnl|UG|Isc#S41180522,gnl|UG|Isc#S52456802,gnl|UG|Isc#S41115639,gnl|UG|Isc#S52440793,gnl|UG|Isc#S41001067,gnl|UG|Isc#S41186909,gnl|UG|Isc#S41005848,gnl|UG|Isc#S52446585,gnl|UG|Isc#S41054190,gnl|UG|Isc#S52452809,gnl|UG|Isc#S41058045,gnl|UG|Isc#S41029119,gnl|UG|Isc#S52446571,gnl|UG|Isc#S52441909,gnl|UG|Isc#S52437183,gnl|UG|Isc#S41165827,gnl|UG|Isc#S52451664,gnl|UG|Isc#S41068120,…
GO:0000302	response to reactive oxygen species	15 of 3908 in the list	15 of 4442 in the genome	1	gnl|UG|Isc#S52442539,gnl|UG|Isc#S41146439,gnl|UG|Isc#S41172060,gnl|UG|Isc#S41063223,gnl|UG|Isc#S41098388,gnl|UG|Isc#S41105805,gnl|UG|Isc#S41158239,gnl|UG|Isc#S41141465,gnl|UG|Isc#S52442461,gnl|UG|Isc#S41172637,gnl|UG|Isc#S41165069,gnl|UG|Isc#S41145624,gnl|UG|Isc#S41046657,gnl|UG|Isc#S52442524,gnl|UG|Isc#S41009727
GO:0019362	pyridine nucleotide metabolic process	15 of 3908 in the list	15 of 4442 in the genome	1	gnl|UG|Isc#S52438025,gnl|UG|Isc#S52447710,gnl|UG|Isc#S41082309,gnl|UG|Isc#S41027463,gnl|UG|Isc#S52451318,gnl|UG|Isc#S41111913,gnl|UG|Isc#S41172886,gnl|UG|Isc#S41011272,gnl|UG|Isc#S52452525,gnl|UG|Isc#S41145302,gnl|UG|Isc#S52448410,gnl|UG|Isc#S41099274,gnl|UG|Isc#S41164057,gnl|UG|Isc#S41108544,gnl|UG|Isc#S52448589
GO:0046496	nicotinamide nucleotide metabolic process	15 of 3908 in the list	15 of 4442 in the genome	1	gnl|UG|Isc#S52438025,gnl|UG|Isc#S52447710,gnl|UG|Isc#S41082309,gnl|UG|Isc#S41027463,gnl|UG|Isc#S52451318,gnl|UG|Isc#S41111913,gnl|UG|Isc#S41172886,gnl|UG|Isc#S41011272,gnl|UG|Isc#S52452525,gnl|UG|Isc#S41145302,gnl|UG|Isc#S52448410,gnl|UG|Isc#S41099274,gnl|UG|Isc#S41164057,gnl|UG|Isc#S41108544,gnl|UG|Isc#S52448589
GO:0048568	embryonic organ development	15 of 3908 in the list	15 of 4442 in the genome	1	gnl|UG|Isc#S41142759,gnl|UG|Isc#S52456118,gnl|UG|Isc#S52446663,gnl|UG|Isc#S41168717,gnl|UG|Isc#S41067187,gnl|UG|Isc#S52446322,gnl|UG|Isc#S41062451,gnl|UG|Isc#S52448859,gnl|UG|Isc#S52451673,gnl|UG|Isc#S41152926,gnl|UG|Isc#S41078796,gnl|UG|Isc#S41181810,gnl|UG|Isc#S52452159,gnl|UG|Isc#S41152252,gnl|UG|Isc#S52446910
GO:0009611	response to wounding	26 of 3908 in the list	27 of 4442 in the genome	1	gnl|UG|Isc#S52454703,gnl|UG|Isc#S41075271,gnl|UG|Isc#S41004024,gnl|UG|Isc#S41050148,gnl|UG|Isc#S41110505,gnl|UG|Isc#S41126069,gnl|UG|Isc#S41105805,gnl|UG|Isc#S41114124,gnl|UG|Isc#S41048977,gnl|UG|Isc#S41169080,gnl|UG|Isc#S41009727,gnl|UG|Isc#S52436566,gnl|UG|Isc#S41063223,gnl|UG|Isc#S41061485,gnl|UG|Isc#S41032999,gnl|UG|Isc#S41075235,gnl|UG|Isc#S52452446,gnl|UG|Isc#S52438349,gnl|UG|Isc#S41171498,…
GO:0019222	regulation of metabolic process	381 of 3908 in the list	425 of 4442 in the genome	1	gnl|UG|Isc#S41054705,gnl|UG|Isc#S52456802,gnl|UG|Isc#S41115639,gnl|UG|Isc#S52438812,gnl|UG|Isc#S52456529,gnl|UG|Isc#S52440793,gnl|UG|Isc#S41005848,gnl|UG|Isc#S52456510,gnl|UG|Isc#S52438939,gnl|UG|Isc#S52446571,gnl|UG|Isc#S52452062,gnl|UG|Isc#S52440137,gnl|UG|Isc#S41031364,gnl|UG|Isc#S41000414,gnl|UG|Isc#S52440004,gnl|UG|Isc#S41068120,gnl|UG|Isc#S41057459,gnl|UG|Isc#S52456683,gnl|UG|Isc#S52441240,…
GO:0019219	regulation of nucleobase, nucleoside, nucleotide and nucleic acid metabolic process	190 of 3908 in the list	210 of 4442 in the genome	1	gnl|UG|Isc#S41054705,gnl|UG|Isc#S52451137,gnl|UG|Isc#S41016032,gnl|UG|Isc#S52447561,gnl|UG|Isc#S52456802,gnl|UG|Isc#S41115639,gnl|UG|Isc#S52438812,gnl|UG|Isc#S52456529,gnl|UG|Isc#S52440793,gnl|UG|Isc#S41005848,gnl|UG|Isc#S52456510,gnl|UG|Isc#S52449932,gnl|UG|Isc#S52438939,gnl|UG|Isc#S52446571,gnl|UG|Isc#S52452062,gnl|UG|Isc#S41080887,gnl|UG|Isc#S52440137,gnl|UG|Isc#S41031364,gnl|UG|Isc#S52456515,…
GO:0006355	regulation of transcription, DNA-dependent	132 of 3908 in the list	145 of 4442 in the genome	1	gnl|UG|Isc#S41054705,gnl|UG|Isc#S52451137,gnl|UG|Isc#S52447561,gnl|UG|Isc#S52438812,gnl|UG|Isc#S52456529,gnl|UG|Isc#S52440793,gnl|UG|Isc#S52456510,gnl|UG|Isc#S52449932,gnl|UG|Isc#S52438939,gnl|UG|Isc#S52446571,gnl|UG|Isc#S52452062,gnl|UG|Isc#S41080887,gnl|UG|Isc#S52440137,gnl|UG|Isc#S41031364,gnl|UG|Isc#S52456515,gnl|UG|Isc#S52445188,gnl|UG|Isc#S52440004,gnl|UG|Isc#S52454278,gnl|UG|Isc#S52439658,…
GO:0010556	regulation of macromolecule biosynthetic process	173 of 3908 in the list	191 of 4442 in the genome	1	gnl|UG|Isc#S41054705,gnl|UG|Isc#S52451137,gnl|UG|Isc#S52447561,gnl|UG|Isc#S52456802,gnl|UG|Isc#S52438812,gnl|UG|Isc#S52456529,gnl|UG|Isc#S52440793,gnl|UG|Isc#S52456510,gnl|UG|Isc#S52448434,gnl|UG|Isc#S52449932,gnl|UG|Isc#S52438939,gnl|UG|Isc#S52446571,gnl|UG|Isc#S52452062,gnl|UG|Isc#S41080887,gnl|UG|Isc#S52440137,gnl|UG|Isc#S41031364,gnl|UG|Isc#S52456515,gnl|UG|Isc#S52440842,gnl|UG|Isc#S52445188,…
GO:0006996	organelle organization	317 of 3908 in the list	353 of 4442 in the genome	1	gnl|UG|Isc#S41117441,gnl|UG|Isc#S41180522,gnl|UG|Isc#S52456802,gnl|UG|Isc#S41115639,gnl|UG|Isc#S52440793,gnl|UG|Isc#S41186909,gnl|UG|Isc#S41054190,gnl|UG|Isc#S52452809,gnl|UG|Isc#S41058045,gnl|UG|Isc#S52437183,gnl|UG|Isc#S52451664,gnl|UG|Isc#S41068120,gnl|UG|Isc#S41033109,gnl|UG|Isc#S41042792,gnl|UG|Isc#S41099840,gnl|UG|Isc#S41126359,gnl|UG|Isc#S41188771,gnl|UG|Isc#S41168288,gnl|UG|Isc#S52442420,…
GO:0048646	anatomical structure formation involved in morphogenesis	54 of 3908 in the list	58 of 4442 in the genome	1	gnl|UG|Isc#S41117441,gnl|UG|Isc#S52439569,gnl|UG|Isc#S52448377,gnl|UG|Isc#S41166070,gnl|UG|Isc#S41016032,gnl|UG|Isc#S41137511,gnl|UG|Isc#S41047158,gnl|UG|Isc#S52456060,gnl|UG|Isc#S52437825,gnl|UG|Isc#S52441619,gnl|UG|Isc#S52448646,gnl|UG|Isc#S52452700,gnl|UG|Isc#S52439445,gnl|UG|Isc#S52439139,gnl|UG|Isc#S52444934,gnl|UG|Isc#S41130663,gnl|UG|Isc#S41072636,gnl|UG|Isc#S52445690,gnl|UG|Isc#S52448971,…
GO:0002009	morphogenesis of an epithelium	35 of 3908 in the list	37 of 4442 in the genome	1	gnl|UG|Isc#S52441285,gnl|UG|Isc#S41166070,gnl|UG|Isc#S52442858,gnl|UG|Isc#S52456060,gnl|UG|Isc#S41152926,gnl|UG|Isc#S52441619,gnl|UG|Isc#S41169283,gnl|UG|Isc#S41072636,gnl|UG|Isc#S41109724,gnl|UG|Isc#S41136981,gnl|UG|Isc#S41133493,gnl|UG|Isc#S52453118,gnl|UG|Isc#S52437680,gnl|UG|Isc#S41149336,gnl|UG|Isc#S52453904,gnl|UG|Isc#S52443407,gnl|UG|Isc#S41181810,gnl|UG|Isc#S52442236,gnl|UG|Isc#S52450371,…
GO:0008202	steroid metabolic process	35 of 3908 in the list	37 of 4442 in the genome	1	gnl|UG|Isc#S52444260,gnl|UG|Isc#S52448233,gnl|UG|Isc#S52456602,gnl|UG|Isc#S52448985,gnl|UG|Isc#S52443500,gnl|UG|Isc#S41075939,gnl|UG|Isc#S41014009,gnl|UG|Isc#S41138602,gnl|UG|Isc#S41096236,gnl|UG|Isc#S52447913,gnl|UG|Isc#S52438539,gnl|UG|Isc#S41091191,gnl|UG|Isc#S41135298,gnl|UG|Isc#S52437845,gnl|UG|Isc#S41121370,gnl|UG|Isc#S41015803,gnl|UG|Isc#S41138603,gnl|UG|Isc#S41045851,gnl|UG|Isc#S41051592,…
GO:0006261	DNA-dependent DNA replication	25 of 3908 in the list	26 of 4442 in the genome	1	gnl|UG|Isc#S52442080,gnl|UG|Isc#S52444498,gnl|UG|Isc#S52440895,gnl|UG|Isc#S41028285,gnl|UG|Isc#S41064205,gnl|UG|Isc#S52450064,gnl|UG|Isc#S52452062,gnl|UG|Isc#S41152263,gnl|UG|Isc#S52453377,gnl|UG|Isc#S52441866,gnl|UG|Isc#S52437137,gnl|UG|Isc#S52454923,gnl|UG|Isc#S52448053,gnl|UG|Isc#S52440147,gnl|UG|Isc#S41000364,gnl|UG|Isc#S52444618,gnl|UG|Isc#S52452671,gnl|UG|Isc#S41142850,gnl|UG|Isc#S41141702,…
GO:0033365	protein localization to organelle	25 of 3908 in the list	26 of 4442 in the genome	1	gnl|UG|Isc#S52453102,gnl|UG|Isc#S52447561,gnl|UG|Isc#S52456802,gnl|UG|Isc#S41067259,gnl|UG|Isc#S52449757,gnl|UG|Isc#S41169283,gnl|UG|Isc#S41145624,gnl|UG|Isc#S41131466,gnl|UG|Isc#S41091159,gnl|UG|Isc#S41057579,gnl|UG|Isc#S52446694,gnl|UG|Isc#S41140770,gnl|UG|Isc#S52446994,gnl|UG|Isc#S41018956,gnl|UG|Isc#S52442717,gnl|UG|Isc#S52439658,gnl|UG|Isc#S41058793,gnl|UG|Isc#S41144489,gnl|UG|Isc#S52455388,…
GO:0048477	oogenesis	25 of 3908 in the list	26 of 4442 in the genome	1	gnl|UG|Isc#S52439569,gnl|UG|Isc#S52442551,gnl|UG|Isc#S41137511,gnl|UG|Isc#S41045992,gnl|UG|Isc#S41000437,gnl|UG|Isc#S52446015,gnl|UG|Isc#S52443573,gnl|UG|Isc#S52440144,gnl|UG|Isc#S41062664,gnl|UG|Isc#S41072636,gnl|UG|Isc#S41176869,gnl|UG|Isc#S52445690,gnl|UG|Isc#S41136981,gnl|UG|Isc#S52444553,gnl|UG|Isc#S41028952,gnl|UG|Isc#S40999962,gnl|UG|Isc#S52437680,gnl|UG|Isc#S52453904,gnl|UG|Isc#S41090919,…
GO:0060541	respiratory system development	25 of 3908 in the list	26 of 4442 in the genome	1	gnl|UG|Isc#S41117441,gnl|UG|Isc#S52453301,gnl|UG|Isc#S52450371,gnl|UG|Isc#S41014426,gnl|UG|Isc#S41141779,gnl|UG|Isc#S52436572,gnl|UG|Isc#S52442858,gnl|UG|Isc#S52441619,gnl|UG|Isc#S41147119,gnl|UG|Isc#S41179661,gnl|UG|Isc#S52441638,gnl|UG|Isc#S52439445,gnl|UG|Isc#S52451132,gnl|UG|Isc#S52456459,gnl|UG|Isc#S41057579,gnl|UG|Isc#S41072636,gnl|UG|Isc#S41017343,gnl|UG|Isc#S52454022,gnl|UG|Isc#S52443416,…
GO:0006900	membrane budding	14 of 3908 in the list	14 of 4442 in the genome	1	gnl|UG|Isc#S41021610,gnl|UG|Isc#S52444342,gnl|UG|Isc#S41047113,gnl|UG|Isc#S41000385,gnl|UG|Isc#S52436917,gnl|UG|Isc#S52439204,gnl|UG|Isc#S52445479,gnl|UG|Isc#S41089401,gnl|UG|Isc#S52437986,gnl|UG|Isc#S52441168,gnl|UG|Isc#S41080236,gnl|UG|Isc#S52443550,gnl|UG|Isc#S41168133,gnl|UG|Isc#S52442420
GO:0006901	vesicle coating	14 of 3908 in the list	14 of 4442 in the genome	1	gnl|UG|Isc#S41021610,gnl|UG|Isc#S52444342,gnl|UG|Isc#S41047113,gnl|UG|Isc#S41000385,gnl|UG|Isc#S52436917,gnl|UG|Isc#S52439204,gnl|UG|Isc#S52445479,gnl|UG|Isc#S41089401,gnl|UG|Isc#S52437986,gnl|UG|Isc#S52441168,gnl|UG|Isc#S41080236,gnl|UG|Isc#S52443550,gnl|UG|Isc#S41168133,gnl|UG|Isc#S52442420
GO:0010817	regulation of hormone levels	14 of 3908 in the list	14 of 4442 in the genome	1	gnl|UG|Isc#S52445345,gnl|UG|Isc#S41052267,gnl|UG|Isc#S41181508,gnl|UG|Isc#S52442633,gnl|UG|Isc#S52453106,gnl|UG|Isc#S41062446,gnl|UG|Isc#S52453976,gnl|UG|Isc#S52436990,gnl|UG|Isc#S41152926,gnl|UG|Isc#S52448981,gnl|UG|Isc#S41181810,gnl|UG|Isc#S41045592,gnl|UG|Isc#S41160864,gnl|UG|Isc#S41134150
GO:0022618	ribonucleoprotein complex assembly	14 of 3908 in the list	14 of 4442 in the genome	1	gnl|UG|Isc#S41045992,gnl|UG|Isc#S41181233,gnl|UG|Isc#S52453713,gnl|UG|Isc#S41116273,gnl|UG|Isc#S41049794,gnl|UG|Isc#S41108769,gnl|UG|Isc#S41025877,gnl|UG|Isc#S41085398,gnl|UG|Isc#S41114271,gnl|UG|Isc#S41029119,gnl|UG|Isc#S41106303,gnl|UG|Isc#S41168288,gnl|UG|Isc#S41045646,gnl|UG|Isc#S52443950
GO:0048511	rhythmic process	14 of 3908 in the list	14 of 4442 in the genome	1	gnl|UG|Isc#S52443067,gnl|UG|Isc#S41006233,gnl|UG|Isc#S41104836,gnl|UG|Isc#S52446694,gnl|UG|Isc#S41063223,gnl|UG|Isc#S52438673,gnl|UG|Isc#S41168318,gnl|UG|Isc#S41105805,gnl|UG|Isc#S41129336,gnl|UG|Isc#S52456436,gnl|UG|Isc#S41141465,gnl|UG|Isc#S41152926,gnl|UG|Isc#S41181810,gnl|UG|Isc#S41133186
GO:0051146	striated muscle cell differentiation	14 of 3908 in the list	14 of 4442 in the genome	1	gnl|UG|Isc#S41055632,gnl|UG|Isc#S52448386,gnl|UG|Isc#S52451970,gnl|UG|Isc#S41047158,gnl|UG|Isc#S52439520,gnl|UG|Isc#S41076651,gnl|UG|Isc#S41131480,gnl|UG|Isc#S52452430,gnl|UG|Isc#S52439445,gnl|UG|Isc#S41067132,gnl|UG|Isc#S52452505,gnl|UG|Isc#S41056158,gnl|UG|Isc#S52448971,gnl|UG|Isc#S41168724
GO:0055001	muscle cell development	14 of 3908 in the list	14 of 4442 in the genome	1	gnl|UG|Isc#S41055632,gnl|UG|Isc#S52448386,gnl|UG|Isc#S52451970,gnl|UG|Isc#S41047158,gnl|UG|Isc#S52439520,gnl|UG|Isc#S41076651,gnl|UG|Isc#S41131480,gnl|UG|Isc#S52452430,gnl|UG|Isc#S52439445,gnl|UG|Isc#S41067132,gnl|UG|Isc#S52452505,gnl|UG|Isc#S41056158,gnl|UG|Isc#S52448971,gnl|UG|Isc#S41168724
GO:0071826	ribonucleoprotein complex subunit organization	14 of 3908 in the list	14 of 4442 in the genome	1	gnl|UG|Isc#S41045992,gnl|UG|Isc#S41181233,gnl|UG|Isc#S52453713,gnl|UG|Isc#S41116273,gnl|UG|Isc#S41049794,gnl|UG|Isc#S41108769,gnl|UG|Isc#S41025877,gnl|UG|Isc#S41085398,gnl|UG|Isc#S41114271,gnl|UG|Isc#S41029119,gnl|UG|Isc#S41106303,gnl|UG|Isc#S41168288,gnl|UG|Isc#S41045646,gnl|UG|Isc#S52443950
GO:0007417	central nervous system development	53 of 3908 in the list	57 of 4442 in the genome	1	gnl|UG|Isc#S41117441,gnl|UG|Isc#S41168717,gnl|UG|Isc#S52438812,gnl|UG|Isc#S52446059,gnl|UG|Isc#S52442858,gnl|UG|Isc#S52446237,gnl|UG|Isc#S41088451,gnl|UG|Isc#S52456436,gnl|UG|Isc#S52448646,gnl|UG|Isc#S41113041,gnl|UG|Isc#S52451153,gnl|UG|Isc#S41000586,gnl|UG|Isc#S52441828,gnl|UG|Isc#S41130663,gnl|UG|Isc#S52456515,gnl|UG|Isc#S41184131,gnl|UG|Isc#S41104836,gnl|UG|Isc#S52439944,gnl|UG|Isc#S52454649,…
GO:0007165	signal transduction	179 of 3908 in the list	198 of 4442 in the genome	1	gnl|UG|Isc#S52446064,gnl|UG|Isc#S41016032,gnl|UG|Isc#S52438225,gnl|UG|Isc#S41035153,gnl|UG|Isc#S41163882,gnl|UG|Isc#S41163183,gnl|UG|Isc#S52452285,gnl|UG|Isc#S41067048,gnl|UG|Isc#S41074593,gnl|UG|Isc#S41109528,gnl|UG|Isc#S52442051,gnl|UG|Isc#S52450890,gnl|UG|Isc#S52445342,gnl|UG|Isc#S40999551,gnl|UG|Isc#S41188771,gnl|UG|Isc#S52448456,gnl|UG|Isc#S52451546,gnl|UG|Isc#S52448586,gnl|UG|Isc#S52443924,…
GO:0031175	neuron projection development	34 of 3908 in the list	36 of 4442 in the genome	1	gnl|UG|Isc#S41117441,gnl|UG|Isc#S52453525,gnl|UG|Isc#S52439569,gnl|UG|Isc#S52446087,gnl|UG|Isc#S41137511,gnl|UG|Isc#S41000578,gnl|UG|Isc#S52442858,gnl|UG|Isc#S41088451,gnl|UG|Isc#S41180396,gnl|UG|Isc#S41062184,gnl|UG|Isc#S52442276,gnl|UG|Isc#S41104836,gnl|UG|Isc#S52438486,gnl|UG|Isc#S52439944,gnl|UG|Isc#S41042822,gnl|UG|Isc#S40999962,gnl|UG|Isc#S52451990,gnl|UG|Isc#S52445342,gnl|UG|Isc#S52441564,…
GO:0031667	response to nutrient levels	34 of 3908 in the list	36 of 4442 in the genome	1	gnl|UG|Isc#S52442749,gnl|UG|Isc#S52442705,gnl|UG|Isc#S52438448,gnl|UG|Isc#S52448131,gnl|UG|Isc#S41129336,gnl|UG|Isc#S52446237,gnl|UG|Isc#S41152926,gnl|UG|Isc#S52456915,gnl|UG|Isc#S41103074,gnl|UG|Isc#S41145624,gnl|UG|Isc#S52445506,gnl|UG|Isc#S41184131,gnl|UG|Isc#S41133186,gnl|UG|Isc#S52443067,gnl|UG|Isc#S41072438,gnl|UG|Isc#S41017613,gnl|UG|Isc#S52455776,gnl|UG|Isc#S52439243,gnl|UG|Isc#S52454635,…
GO:0006281	DNA repair	61 of 3908 in the list	66 of 4442 in the genome	1	gnl|UG|Isc#S41095741,gnl|UG|Isc#S41011796,gnl|UG|Isc#S41005848,gnl|UG|Isc#S41167058,gnl|UG|Isc#S52442191,gnl|UG|Isc#S52446571,gnl|UG|Isc#S41089183,gnl|UG|Isc#S52456515,gnl|UG|Isc#S41010152,gnl|UG|Isc#S52437773,gnl|UG|Isc#S52454923,gnl|UG|Isc#S41128432,gnl|UG|Isc#S41000364,gnl|UG|Isc#S52452671,gnl|UG|Isc#S52444136,gnl|UG|Isc#S41019059,gnl|UG|Isc#S41141465,gnl|UG|Isc#S52451584,gnl|UG|Isc#S52448006,…
GO:0051640	organelle localization	24 of 3908 in the list	25 of 4442 in the genome	1	gnl|UG|Isc#S52446307,gnl|UG|Isc#S41115639,gnl|UG|Isc#S41047113,gnl|UG|Isc#S52441619,gnl|UG|Isc#S41062664,gnl|UG|Isc#S41080236,gnl|UG|Isc#S52456459,gnl|UG|Isc#S41072636,gnl|UG|Isc#S41070411,gnl|UG|Isc#S41081518,gnl|UG|Isc#S52437159,gnl|UG|Isc#S41136981,gnl|UG|Isc#S52442633,gnl|UG|Isc#S41098388,gnl|UG|Isc#S41097654,gnl|UG|Isc#S52455876,gnl|UG|Isc#S52453961,gnl|UG|Isc#S41000385,gnl|UG|Isc#S52436917,…
GO:0072358	cardiovascular system development	24 of 3908 in the list	25 of 4442 in the genome	1	gnl|UG|Isc#S52442236,gnl|UG|Isc#S52445289,gnl|UG|Isc#S41016032,gnl|UG|Isc#S52446663,gnl|UG|Isc#S52446307,gnl|UG|Isc#S52443779,gnl|UG|Isc#S52447900,gnl|UG|Isc#S52456436,gnl|UG|Isc#S52456060,gnl|UG|Isc#S52441828,gnl|UG|Isc#S52439139,gnl|UG|Isc#S52439255,gnl|UG|Isc#S41084841,gnl|UG|Isc#S41098449,gnl|UG|Isc#S41143814,gnl|UG|Isc#S52453118,gnl|UG|Isc#S41115334,gnl|UG|Isc#S52439520,gnl|UG|Isc#S41188487,…
GO:0072359	circulatory system development	24 of 3908 in the list	25 of 4442 in the genome	1	gnl|UG|Isc#S52442236,gnl|UG|Isc#S52445289,gnl|UG|Isc#S41016032,gnl|UG|Isc#S52446663,gnl|UG|Isc#S52446307,gnl|UG|Isc#S52443779,gnl|UG|Isc#S52447900,gnl|UG|Isc#S52456436,gnl|UG|Isc#S52456060,gnl|UG|Isc#S52441828,gnl|UG|Isc#S52439139,gnl|UG|Isc#S52439255,gnl|UG|Isc#S41084841,gnl|UG|Isc#S41098449,gnl|UG|Isc#S41143814,gnl|UG|Isc#S52453118,gnl|UG|Isc#S41115334,gnl|UG|Isc#S52439520,gnl|UG|Isc#S41188487,…
GO:0010035	response to inorganic substance	52 of 3908 in the list	56 of 4442 in the genome	1	gnl|UG|Isc#S52449551,gnl|UG|Isc#S52452573,gnl|UG|Isc#S52455773,gnl|UG|Isc#S41111504,gnl|UG|Isc#S52446237,gnl|UG|Isc#S41103074,gnl|UG|Isc#S41165069,gnl|UG|Isc#S41145624,gnl|UG|Isc#S41000414,gnl|UG|Isc#S41009727,gnl|UG|Isc#S52438693,gnl|UG|Isc#S41052267,gnl|UG|Isc#S41043837,gnl|UG|Isc#S40999509,gnl|UG|Isc#S52443327,gnl|UG|Isc#S41127695,gnl|UG|Isc#S41158239,gnl|UG|Isc#S52439324,gnl|UG|Isc#S41141465,…
GO:0032446	protein modification by small protein conjugation	78 of 3908 in the list	85 of 4442 in the genome	1	gnl|UG|Isc#S41110646,gnl|UG|Isc#S41173900,gnl|UG|Isc#S41156107,gnl|UG|Isc#S41047292,gnl|UG|Isc#S41109528,gnl|UG|Isc#S52455389,gnl|UG|Isc#S41116844,gnl|UG|Isc#S52454278,gnl|UG|Isc#S52451038,gnl|UG|Isc#S52441240,gnl|UG|Isc#S52455437,gnl|UG|Isc#S52443756,gnl|UG|Isc#S52438568,gnl|UG|Isc#S52442510,gnl|UG|Isc#S41094011,gnl|UG|Isc#S41074137,gnl|UG|Isc#S52452066,gnl|UG|Isc#S41004313,gnl|UG|Isc#S41088629,…
GO:0002831	regulation of response to biotic stimulus	13 of 3908 in the list	13 of 4442 in the genome	1	gnl|UG|Isc#S52440146,gnl|UG|Isc#S41004024,gnl|UG|Isc#S52444342,gnl|UG|Isc#S41023100,gnl|UG|Isc#S41000385,gnl|UG|Isc#S41022639,gnl|UG|Isc#S52439204,gnl|UG|Isc#S41102266,gnl|UG|Isc#S41111359,gnl|UG|Isc#S52454438,gnl|UG|Isc#S52443550,gnl|UG|Isc#S41170614,gnl|UG|Isc#S41085461
GO:0006595	polyamine metabolic process	13 of 3908 in the list	13 of 4442 in the genome	1	gnl|UG|Isc#S41076408,gnl|UG|Isc#S52437410,gnl|UG|Isc#S52450474,gnl|UG|Isc#S41113611,gnl|UG|Isc#S52451064,gnl|UG|Isc#S52445595,gnl|UG|Isc#S52437585,gnl|UG|Isc#S52449603,gnl|UG|Isc#S52438906,gnl|UG|Isc#S41080465,gnl|UG|Isc#S52447290,gnl|UG|Isc#S52443797,gnl|UG|Isc#S41113813
GO:0007584	response to nutrient	13 of 3908 in the list	13 of 4442 in the genome	1	gnl|UG|Isc#S52442749,gnl|UG|Isc#S41017613,gnl|UG|Isc#S52455776,gnl|UG|Isc#S52448131,gnl|UG|Isc#S41015867,gnl|UG|Isc#S41152926,gnl|UG|Isc#S52442454,gnl|UG|Isc#S41181810,gnl|UG|Isc#S41145624,gnl|UG|Isc#S41138027,gnl|UG|Isc#S41133186,gnl|UG|Isc#S41084841,gnl|UG|Isc#S52449689
GO:0010551	regulation of gene-specific transcription from RNA polymerase II promoter	13 of 3908 in the list	13 of 4442 in the genome	1	gnl|UG|Isc#S52442551,gnl|UG|Isc#S52447340,gnl|UG|Isc#S52449642,gnl|UG|Isc#S52438812,gnl|UG|Isc#S52451080,gnl|UG|Isc#S52443361,gnl|UG|Isc#S52448646,gnl|UG|Isc#S52441828,gnl|UG|Isc#S41003686,gnl|UG|Isc#S41135743,gnl|UG|Isc#S41130663,gnl|UG|Isc#S41111306,gnl|UG|Isc#S41001013
GO:0016197	endosome transport	13 of 3908 in the list	13 of 4442 in the genome	1	gnl|UG|Isc#S41079886,gnl|UG|Isc#S52451450,gnl|UG|Isc#S52442909,gnl|UG|Isc#S52440770,gnl|UG|Isc#S41017456,gnl|UG|Isc#S41172899,gnl|UG|Isc#S41111897,gnl|UG|Isc#S41092590,gnl|UG|Isc#S41141514,gnl|UG|Isc#S52446077,gnl|UG|Isc#S41000771,gnl|UG|Isc#S52452965,gnl|UG|Isc#S52452754
GO:0030384	phosphoinositide metabolic process	13 of 3908 in the list	13 of 4442 in the genome	1	gnl|UG|Isc#S52448132,gnl|UG|Isc#S52437941,gnl|UG|Isc#S52440149,gnl|UG|Isc#S41006595,gnl|UG|Isc#S52443973,gnl|UG|Isc#S52441183,gnl|UG|Isc#S52445342,gnl|UG|Isc#S52455105,gnl|UG|Isc#S41120429,gnl|UG|Isc#S41016913,gnl|UG|Isc#S41184958,gnl|UG|Isc#S52442059,gnl|UG|Isc#S41050621
GO:0030900	forebrain development	13 of 3908 in the list	13 of 4442 in the genome	1	gnl|UG|Isc#S52447340,gnl|UG|Isc#S52439944,gnl|UG|Isc#S52442633,gnl|UG|Isc#S41074137,gnl|UG|Isc#S52446059,gnl|UG|Isc#S52447900,gnl|UG|Isc#S52449243,gnl|UG|Isc#S41111490,gnl|UG|Isc#S52448646,gnl|UG|Isc#S52441828,gnl|UG|Isc#S41130663,gnl|UG|Isc#S41009133,gnl|UG|Isc#S41084841
GO:0034329	cell junction assembly	13 of 3908 in the list	13 of 4442 in the genome	1	gnl|UG|Isc#S52453301,gnl|UG|Isc#S52442551,gnl|UG|Isc#S52440512,gnl|UG|Isc#S52442117,gnl|UG|Isc#S52453904,gnl|UG|Isc#S41152326,gnl|UG|Isc#S41182752,gnl|UG|Isc#S52445915,gnl|UG|Isc#S41179661,gnl|UG|Isc#S52445728,gnl|UG|Isc#S52445506,gnl|UG|Isc#S41167586,gnl|UG|Isc#S52446805
GO:0051052	regulation of DNA metabolic process	13 of 3908 in the list	13 of 4442 in the genome	1	gnl|UG|Isc#S52437773,gnl|UG|Isc#S41027426,gnl|UG|Isc#S52456802,gnl|UG|Isc#S41172679,gnl|UG|Isc#S52447005,gnl|UG|Isc#S41172886,gnl|UG|Isc#S52451584,gnl|UG|Isc#S41136393,gnl|UG|Isc#S41024353,gnl|UG|Isc#S52436489,gnl|UG|Isc#S52441718,gnl|UG|Isc#S41033825,gnl|UG|Isc#S52450800
GO:0055002	striated muscle cell development	13 of 3908 in the list	13 of 4442 in the genome	1	gnl|UG|Isc#S41055632,gnl|UG|Isc#S52448386,gnl|UG|Isc#S52451970,gnl|UG|Isc#S41047158,gnl|UG|Isc#S52439520,gnl|UG|Isc#S41076651,gnl|UG|Isc#S41131480,gnl|UG|Isc#S52452430,gnl|UG|Isc#S52439445,gnl|UG|Isc#S41067132,gnl|UG|Isc#S52452505,gnl|UG|Isc#S52448971,gnl|UG|Isc#S41168724
GO:0060562	epithelial tube morphogenesis	13 of 3908 in the list	13 of 4442 in the genome	1	gnl|UG|Isc#S52442236,gnl|UG|Isc#S41166070,gnl|UG|Isc#S52450371,gnl|UG|Isc#S52453118,gnl|UG|Isc#S52446307,gnl|UG|Isc#S41115334,gnl|UG|Isc#S41149336,gnl|UG|Isc#S52443407,gnl|UG|Isc#S52449243,gnl|UG|Isc#S52456060,gnl|UG|Isc#S52441619,gnl|UG|Isc#S52456459,gnl|UG|Isc#S41109724
GO:0070646	protein modification by small protein removal	13 of 3908 in the list	13 of 4442 in the genome	1	gnl|UG|Isc#S52440848,gnl|UG|Isc#S41172679,gnl|UG|Isc#S41080859,gnl|UG|Isc#S52437832,gnl|UG|Isc#S41177733,gnl|UG|Isc#S41024353,gnl|UG|Isc#S41136393,gnl|UG|Isc#S41070990,gnl|UG|Isc#S52442857,gnl|UG|Isc#S41140310,gnl|UG|Isc#S52440221,gnl|UG|Isc#S41013273,gnl|UG|Isc#S52450800
GO:0009889	regulation of biosynthetic process	184 of 3908 in the list	204 of 4442 in the genome	1	gnl|UG|Isc#S41054705,gnl|UG|Isc#S52451137,gnl|UG|Isc#S52447561,gnl|UG|Isc#S52456802,gnl|UG|Isc#S52438812,gnl|UG|Isc#S52456529,gnl|UG|Isc#S52440793,gnl|UG|Isc#S52456510,gnl|UG|Isc#S52448434,gnl|UG|Isc#S52449932,gnl|UG|Isc#S52438939,gnl|UG|Isc#S52446571,gnl|UG|Isc#S52452062,gnl|UG|Isc#S41080887,gnl|UG|Isc#S52440137,gnl|UG|Isc#S41031364,gnl|UG|Isc#S52456515,gnl|UG|Isc#S52440842,gnl|UG|Isc#S52445188,…
GO:0016477	cell migration	33 of 3908 in the list	35 of 4442 in the genome	1	gnl|UG|Isc#S52443600,gnl|UG|Isc#S52438537,gnl|UG|Isc#S41074137,gnl|UG|Isc#S52446059,gnl|UG|Isc#S41000437,gnl|UG|Isc#S52447900,gnl|UG|Isc#S41163183,gnl|UG|Isc#S52443573,gnl|UG|Isc#S41031055,gnl|UG|Isc#S52438839,gnl|UG|Isc#S52445728,gnl|UG|Isc#S41179676,gnl|UG|Isc#S52453978,gnl|UG|Isc#S41062664,gnl|UG|Isc#S41072636,gnl|UG|Isc#S41138164,gnl|UG|Isc#S52450390,gnl|UG|Isc#S41125218,gnl|UG|Isc#S41136981,…
GO:0048812	neuron projection morphogenesis	33 of 3908 in the list	35 of 4442 in the genome	1	gnl|UG|Isc#S41117441,gnl|UG|Isc#S52439569,gnl|UG|Isc#S52446087,gnl|UG|Isc#S41137511,gnl|UG|Isc#S41000578,gnl|UG|Isc#S52442858,gnl|UG|Isc#S41088451,gnl|UG|Isc#S41180396,gnl|UG|Isc#S41062184,gnl|UG|Isc#S52442276,gnl|UG|Isc#S41104836,gnl|UG|Isc#S52438486,gnl|UG|Isc#S52439944,gnl|UG|Isc#S41042822,gnl|UG|Isc#S40999962,gnl|UG|Isc#S52451990,gnl|UG|Isc#S52445342,gnl|UG|Isc#S52441564,gnl|UG|Isc#S52439883,…
GO:0007275	multicellular organismal development	457 of 3908 in the list	512 of 4442 in the genome	1	gnl|UG|Isc#S52441480,gnl|UG|Isc#S41117441,gnl|UG|Isc#S52455390,gnl|UG|Isc#S52437724,gnl|UG|Isc#S52439798,gnl|UG|Isc#S41115639,gnl|UG|Isc#S52438812,gnl|UG|Isc#S52456529,gnl|UG|Isc#S52440793,gnl|UG|Isc#S52446585,gnl|UG|Isc#S52453033,gnl|UG|Isc#S52436518,gnl|UG|Isc#S52441638,gnl|UG|Isc#S41165069,gnl|UG|Isc#S41098219,gnl|UG|Isc#S41031364,gnl|UG|Isc#S41007483,gnl|UG|Isc#S52443864,gnl|UG|Isc#S41068120,…
GO:0071702	organic substance transport	85 of 3908 in the list	93 of 4442 in the genome	1	gnl|UG|Isc#S41180522,gnl|UG|Isc#S52447583,gnl|UG|Isc#S52448708,gnl|UG|Isc#S52454827,gnl|UG|Isc#S52449918,gnl|UG|Isc#S41155580,gnl|UG|Isc#S52437162,gnl|UG|Isc#S41177924,gnl|UG|Isc#S52446983,gnl|UG|Isc#S41068547,gnl|UG|Isc#S52443472,gnl|UG|Isc#S52445739,gnl|UG|Isc#S41101369,gnl|UG|Isc#S41015961,gnl|UG|Isc#S41074903,gnl|UG|Isc#S41081236,gnl|UG|Isc#S41104836,gnl|UG|Isc#S41014009,gnl|UG|Isc#S41138602,…
GO:0070887	cellular response to chemical stimulus	23 of 3908 in the list	24 of 4442 in the genome	1	gnl|UG|Isc#S41006987,gnl|UG|Isc#S52456442,gnl|UG|Isc#S52443100,gnl|UG|Isc#S52436467,gnl|UG|Isc#S52448801,gnl|UG|Isc#S52448131,gnl|UG|Isc#S52437829,gnl|UG|Isc#S41145624,gnl|UG|Isc#S41000559,gnl|UG|Isc#S41184131,gnl|UG|Isc#S52452086,gnl|UG|Isc#S41081947,gnl|UG|Isc#S41022009,gnl|UG|Isc#S41125218,gnl|UG|Isc#S41172060,gnl|UG|Isc#S52439243,gnl|UG|Isc#S41098388,gnl|UG|Isc#S52456683,gnl|UG|Isc#S52455023,…
GO:0035556	intracellular signal transduction	142 of 3908 in the list	157 of 4442 in the genome	1	gnl|UG|Isc#S52446064,gnl|UG|Isc#S41163882,gnl|UG|Isc#S41067048,gnl|UG|Isc#S41074593,gnl|UG|Isc#S41109528,gnl|UG|Isc#S52450890,gnl|UG|Isc#S52445342,gnl|UG|Isc#S40999551,gnl|UG|Isc#S41188771,gnl|UG|Isc#S52448456,gnl|UG|Isc#S52447900,gnl|UG|Isc#S52441183,gnl|UG|Isc#S52439728,gnl|UG|Isc#S41152212,gnl|UG|Isc#S52448356,gnl|UG|Isc#S41024353,gnl|UG|Isc#S52439477,gnl|UG|Isc#S41027426,gnl|UG|Isc#S41133827,…
GO:0009887	organ morphogenesis	76 of 3908 in the list	83 of 4442 in the genome	1	gnl|UG|Isc#S52437724,gnl|UG|Isc#S41168717,gnl|UG|Isc#S41156107,gnl|UG|Isc#S41152926,gnl|UG|Isc#S52446015,gnl|UG|Isc#S52436518,gnl|UG|Isc#S41098219,gnl|UG|Isc#S41005792,gnl|UG|Isc#S41130663,gnl|UG|Isc#S52448971,gnl|UG|Isc#S41017343,gnl|UG|Isc#S41143814,gnl|UG|Isc#S52437786,gnl|UG|Isc#S41076651,gnl|UG|Isc#S52451673,gnl|UG|Isc#S41111937,gnl|UG|Isc#S52438568,gnl|UG|Isc#S52445068,gnl|UG|Isc#S41138027,…
GO:0006974	response to DNA damage stimulus	101 of 3908 in the list	111 of 4442 in the genome	1	gnl|UG|Isc#S52446064,gnl|UG|Isc#S52449119,gnl|UG|Isc#S41005848,gnl|UG|Isc#S52456232,gnl|UG|Isc#S52446571,gnl|UG|Isc#S52456515,gnl|UG|Isc#S41095341,gnl|UG|Isc#S52443864,gnl|UG|Isc#S41109528,gnl|UG|Isc#S52444136,gnl|UG|Isc#S41177297,gnl|UG|Isc#S52438968,gnl|UG|Isc#S41096552,gnl|UG|Isc#S52452066,gnl|UG|Isc#S52448585,gnl|UG|Isc#S52451214,gnl|UG|Isc#S52439728,gnl|UG|Isc#S41152212,gnl|UG|Isc#S41024353,…
GO:0006952	defense response	50 of 3908 in the list	54 of 4442 in the genome	1	gnl|UG|Isc#S52456846,gnl|UG|Isc#S41075271,gnl|UG|Isc#S41019220,gnl|UG|Isc#S52446687,gnl|UG|Isc#S41110505,gnl|UG|Isc#S52449757,gnl|UG|Isc#S52446909,gnl|UG|Isc#S41109373,gnl|UG|Isc#S52442739,gnl|UG|Isc#S52444486,gnl|UG|Isc#S41048977,gnl|UG|Isc#S41103074,gnl|UG|Isc#S41169080,gnl|UG|Isc#S52439139,gnl|UG|Isc#S52456048,gnl|UG|Isc#S41132902,gnl|UG|Isc#S41032999,gnl|UG|Isc#S41075235,gnl|UG|Isc#S41025513,…
GO:0030036	actin cytoskeleton organization	50 of 3908 in the list	54 of 4442 in the genome	1	gnl|UG|Isc#S52440417,gnl|UG|Isc#S52439569,gnl|UG|Isc#S41137511,gnl|UG|Isc#S41047158,gnl|UG|Isc#S41118641,gnl|UG|Isc#S41022169,gnl|UG|Isc#S41186909,gnl|UG|Isc#S52446015,gnl|UG|Isc#S41168504,gnl|UG|Isc#S41103088,gnl|UG|Isc#S52439445,gnl|UG|Isc#S41050129,gnl|UG|Isc#S41072636,gnl|UG|Isc#S41064575,gnl|UG|Isc#S52448971,gnl|UG|Isc#S41072438,gnl|UG|Isc#S41136981,gnl|UG|Isc#S41137106,gnl|UG|Isc#S41077956,…
GO:0006730	one-carbon metabolic process	117 of 3908 in the list	129 of 4442 in the genome	1	gnl|UG|Isc#S41016032,gnl|UG|Isc#S52446249,gnl|UG|Isc#S52440003,gnl|UG|Isc#S52438690,gnl|UG|Isc#S41048815,gnl|UG|Isc#S52439255,gnl|UG|Isc#S52436946,gnl|UG|Isc#S41030474,gnl|UG|Isc#S41150010,gnl|UG|Isc#S52437183,gnl|UG|Isc#S41070525,gnl|UG|Isc#S52440337,gnl|UG|Isc#S52451808,gnl|UG|Isc#S52456161,gnl|UG|Isc#S52454063,gnl|UG|Isc#S41127648,gnl|UG|Isc#S41050528,gnl|UG|Isc#S41086766,gnl|UG|Isc#S41164019,…
GO:0006928	cellular component movement	41 of 3908 in the list	44 of 4442 in the genome	1	gnl|UG|Isc#S52446663,gnl|UG|Isc#S52438537,gnl|UG|Isc#S52446059,gnl|UG|Isc#S41163183,gnl|UG|Isc#S52438839,gnl|UG|Isc#S52453978,gnl|UG|Isc#S41099760,gnl|UG|Isc#S41072636,gnl|UG|Isc#S52450390,gnl|UG|Isc#S41125218,gnl|UG|Isc#S41136981,gnl|UG|Isc#S52437680,gnl|UG|Isc#S52453904,gnl|UG|Isc#S41138468,gnl|UG|Isc#S41101917,gnl|UG|Isc#S41090719,gnl|UG|Isc#S52443600,gnl|UG|Isc#S41074137,gnl|UG|Isc#S52447900,…
GO:0051649	establishment of localization in cell	181 of 3908 in the list	201 of 4442 in the genome	1	gnl|UG|Isc#S52442909,gnl|UG|Isc#S52438534,gnl|UG|Isc#S41067259,gnl|UG|Isc#S41115639,gnl|UG|Isc#S41000624,gnl|UG|Isc#S52436626,gnl|UG|Isc#S52451595,gnl|UG|Isc#S52455703,gnl|UG|Isc#S41011038,gnl|UG|Isc#S52440842,gnl|UG|Isc#S41104836,gnl|UG|Isc#S41097654,gnl|UG|Isc#S52455876,gnl|UG|Isc#S52439965,gnl|UG|Isc#S52439658,gnl|UG|Isc#S52436917,gnl|UG|Isc#S52442461,gnl|UG|Isc#S41050232,gnl|UG|Isc#S52453341,…
GO:2000112	regulation of cellular macromolecule biosynthetic process	165 of 3908 in the list	183 of 4442 in the genome	1	gnl|UG|Isc#S41054705,gnl|UG|Isc#S52451137,gnl|UG|Isc#S52447561,gnl|UG|Isc#S52456802,gnl|UG|Isc#S52438812,gnl|UG|Isc#S52456529,gnl|UG|Isc#S52440793,gnl|UG|Isc#S52456510,gnl|UG|Isc#S52448434,gnl|UG|Isc#S52449932,gnl|UG|Isc#S52438939,gnl|UG|Isc#S52446571,gnl|UG|Isc#S52452062,gnl|UG|Isc#S41080887,gnl|UG|Isc#S52440137,gnl|UG|Isc#S41031364,gnl|UG|Isc#S52456515,gnl|UG|Isc#S52440842,gnl|UG|Isc#S52445188,…
GO:0032501	multicellular organismal process	613 of 3908 in the list	689 of 4442 in the genome	1	gnl|UG|Isc#S52441480,gnl|UG|Isc#S52439798,gnl|UG|Isc#S41115639,gnl|UG|Isc#S52438812,gnl|UG|Isc#S52456529,gnl|UG|Isc#S52437860,gnl|UG|Isc#S52449119,gnl|UG|Isc#S52453033,gnl|UG|Isc#S52436518,gnl|UG|Isc#S52441638,gnl|UG|Isc#S41098219,gnl|UG|Isc#S41007483,gnl|UG|Isc#S52452086,gnl|UG|Isc#S41127695,gnl|UG|Isc#S52441240,gnl|UG|Isc#S52455023,gnl|UG|Isc#S52442461,gnl|UG|Isc#S52439883,gnl|UG|Isc#S52450129,…
GO:0006308	DNA catabolic process	12 of 3908 in the list	12 of 4442 in the genome	1	gnl|UG|Isc#S41027426,gnl|UG|Isc#S41063223,gnl|UG|Isc#S41012603,gnl|UG|Isc#S41163125,gnl|UG|Isc#S41105805,gnl|UG|Isc#S52444136,gnl|UG|Isc#S41141465,gnl|UG|Isc#S41079996,gnl|UG|Isc#S52438254,gnl|UG|Isc#S52436489,gnl|UG|Isc#S41091159,gnl|UG|Isc#S52454831
GO:0007265	Ras protein signal transduction	12 of 3908 in the list	12 of 4442 in the genome	1	gnl|UG|Isc#S52448456,gnl|UG|Isc#S41133827,gnl|UG|Isc#S41077956,gnl|UG|Isc#S41074593,gnl|UG|Isc#S41131499,gnl|UG|Isc#S52448356,gnl|UG|Isc#S52443820,gnl|UG|Isc#S41168504,gnl|UG|Isc#S52452700,gnl|UG|Isc#S41103088,gnl|UG|Isc#S52449518,gnl|UG|Isc#S41002435
GO:0016331	morphogenesis of embryonic epithelium	12 of 3908 in the list	12 of 4442 in the genome	1	gnl|UG|Isc#S52454022,gnl|UG|Isc#S52442236,gnl|UG|Isc#S41166070,gnl|UG|Isc#S41115334,gnl|UG|Isc#S41149336,gnl|UG|Isc#S52449243,gnl|UG|Isc#S52456060,gnl|UG|Isc#S41152926,gnl|UG|Isc#S41181810,gnl|UG|Isc#S41067132,gnl|UG|Isc#S41097647,gnl|UG|Isc#S41109724
GO:0030534	adult behavior	12 of 3908 in the list	12 of 4442 in the genome	1	gnl|UG|Isc#S52441157,gnl|UG|Isc#S41104836,gnl|UG|Isc#S52449551,gnl|UG|Isc#S41074137,gnl|UG|Isc#S41089565,gnl|UG|Isc#S41178983,gnl|UG|Isc#S52446770,gnl|UG|Isc#S52444838,gnl|UG|Isc#S41000559,gnl|UG|Isc#S41068467,gnl|UG|Isc#S52447690,gnl|UG|Isc#S52454423
GO:0033273	response to vitamin	12 of 3908 in the list	12 of 4442 in the genome	1	gnl|UG|Isc#S52442749,gnl|UG|Isc#S41017613,gnl|UG|Isc#S52455776,gnl|UG|Isc#S41015867,gnl|UG|Isc#S41152926,gnl|UG|Isc#S52442454,gnl|UG|Isc#S41181810,gnl|UG|Isc#S41145624,gnl|UG|Isc#S41138027,gnl|UG|Isc#S41133186,gnl|UG|Isc#S41084841,gnl|UG|Isc#S52449689
GO:0043627	response to estrogen stimulus	12 of 3908 in the list	12 of 4442 in the genome	1	gnl|UG|Isc#S52437271,gnl|UG|Isc#S52443327,gnl|UG|Isc#S41127695,gnl|UG|Isc#S41138603,gnl|UG|Isc#S41171498,gnl|UG|Isc#S52446237,gnl|UG|Isc#S41152926,gnl|UG|Isc#S41181810,gnl|UG|Isc#S41165134,gnl|UG|Isc#S52451119,gnl|UG|Isc#S41133186,gnl|UG|Isc#S41084841
GO:0045216	cell-cell junction organization	12 of 3908 in the list	12 of 4442 in the genome	1	gnl|UG|Isc#S52450092,gnl|UG|Isc#S52453301,gnl|UG|Isc#S52442551,gnl|UG|Isc#S52442117,gnl|UG|Isc#S52453904,gnl|UG|Isc#S41152326,gnl|UG|Isc#S41182752,gnl|UG|Isc#S52445915,gnl|UG|Isc#S41179661,gnl|UG|Isc#S52445728,gnl|UG|Isc#S52445506,gnl|UG|Isc#S52446805
GO:0045664	regulation of neuron differentiation	12 of 3908 in the list	12 of 4442 in the genome	1	gnl|UG|Isc#S41140770,gnl|UG|Isc#S52439944,gnl|UG|Isc#S41156107,gnl|UG|Isc#S52451990,gnl|UG|Isc#S52445342,gnl|UG|Isc#S52437139,gnl|UG|Isc#S52448646,gnl|UG|Isc#S52443573,gnl|UG|Isc#S41103088,gnl|UG|Isc#S52438568,gnl|UG|Isc#S41130663,gnl|UG|Isc#S41057579
GO:0048562	embryonic organ morphogenesis	12 of 3908 in the list	12 of 4442 in the genome	1	gnl|UG|Isc#S41142759,gnl|UG|Isc#S52456118,gnl|UG|Isc#S52446663,gnl|UG|Isc#S41168717,gnl|UG|Isc#S52446322,gnl|UG|Isc#S52448859,gnl|UG|Isc#S52451673,gnl|UG|Isc#S41152926,gnl|UG|Isc#S41078796,gnl|UG|Isc#S41181810,gnl|UG|Isc#S52452159,gnl|UG|Isc#S52446910
GO:0051094	positive regulation of developmental process	12 of 3908 in the list	12 of 4442 in the genome	1	gnl|UG|Isc#S41000861,gnl|UG|Isc#S41153841,gnl|UG|Isc#S52442551,gnl|UG|Isc#S41118641,gnl|UG|Isc#S52437418,gnl|UG|Isc#S41172886,gnl|UG|Isc#S52448646,gnl|UG|Isc#S41089565,gnl|UG|Isc#S52443573,gnl|UG|Isc#S52443173,gnl|UG|Isc#S52441828,gnl|UG|Isc#S41130663
GO:0006473	protein acetylation	22 of 3908 in the list	23 of 4442 in the genome	1	gnl|UG|Isc#S41019852,gnl|UG|Isc#S52445593,gnl|UG|Isc#S52447003,gnl|UG|Isc#S41078589,gnl|UG|Isc#S52455533,gnl|UG|Isc#S41000025,gnl|UG|Isc#S52448987,gnl|UG|Isc#S41130463,gnl|UG|Isc#S41145624,gnl|UG|Isc#S41058045,gnl|UG|Isc#S41003686,gnl|UG|Isc#S41081036,gnl|UG|Isc#S41001013,gnl|UG|Isc#S52438435,gnl|UG|Isc#S52451332,gnl|UG|Isc#S41163262,gnl|UG|Isc#S52449243,gnl|UG|Isc#S52442717,gnl|UG|Isc#S41121821,…
GO:0007015	actin filament organization	22 of 3908 in the list	23 of 4442 in the genome	1	gnl|UG|Isc#S52439569,gnl|UG|Isc#S41137511,gnl|UG|Isc#S41050458,gnl|UG|Isc#S52436572,gnl|UG|Isc#S41096821,gnl|UG|Isc#S41118641,gnl|UG|Isc#S41186909,gnl|UG|Isc#S41000437,gnl|UG|Isc#S41168504,gnl|UG|Isc#S41103088,gnl|UG|Isc#S52441475,gnl|UG|Isc#S41072438,gnl|UG|Isc#S41077956,gnl|UG|Isc#S52451521,gnl|UG|Isc#S41072922,gnl|UG|Isc#S52444938,gnl|UG|Isc#S52446353,gnl|UG|Isc#S52442805,gnl|UG|Isc#S41067132,…
GO:0043543	protein acylation	22 of 3908 in the list	23 of 4442 in the genome	1	gnl|UG|Isc#S41019852,gnl|UG|Isc#S52445593,gnl|UG|Isc#S52447003,gnl|UG|Isc#S41078589,gnl|UG|Isc#S52455533,gnl|UG|Isc#S41000025,gnl|UG|Isc#S52448987,gnl|UG|Isc#S41130463,gnl|UG|Isc#S41145624,gnl|UG|Isc#S41058045,gnl|UG|Isc#S41003686,gnl|UG|Isc#S41081036,gnl|UG|Isc#S41001013,gnl|UG|Isc#S52438435,gnl|UG|Isc#S52451332,gnl|UG|Isc#S41163262,gnl|UG|Isc#S52449243,gnl|UG|Isc#S52442717,gnl|UG|Isc#S41121821,…
GO:0048592	eye morphogenesis	22 of 3908 in the list	23 of 4442 in the genome	1	gnl|UG|Isc#S52442551,gnl|UG|Isc#S52437724,gnl|UG|Isc#S41168717,gnl|UG|Isc#S41156107,gnl|UG|Isc#S52442686,gnl|UG|Isc#S52442858,gnl|UG|Isc#S41000437,gnl|UG|Isc#S52446015,gnl|UG|Isc#S52436518,gnl|UG|Isc#S52438941,gnl|UG|Isc#S52452159,gnl|UG|Isc#S41005792,gnl|UG|Isc#S52456459,gnl|UG|Isc#S52444553,gnl|UG|Isc#S52437786,gnl|UG|Isc#S52446734,gnl|UG|Isc#S41143324,gnl|UG|Isc#S52439473,gnl|UG|Isc#S52445068,…
GO:0006915	apoptosis	83 of 3908 in the list	91 of 4442 in the genome	1	gnl|UG|Isc#S41045992,gnl|UG|Isc#S41131760,gnl|UG|Isc#S52440114,gnl|UG|Isc#S41152926,gnl|UG|Isc#S41130663,gnl|UG|Isc#S52456515,gnl|UG|Isc#S41009727,gnl|UG|Isc#S52445538,gnl|UG|Isc#S41176020,gnl|UG|Isc#S52451991,gnl|UG|Isc#S52442524,gnl|UG|Isc#S52451136,gnl|UG|Isc#S52439099,gnl|UG|Isc#S52442539,gnl|UG|Isc#S52454920,gnl|UG|Isc#S52442781,gnl|UG|Isc#S41146439,gnl|UG|Isc#S52451282,gnl|UG|Isc#S52454237,…
GO:0007423	sensory organ development	49 of 3908 in the list	53 of 4442 in the genome	1	gnl|UG|Isc#S52451137,gnl|UG|Isc#S52437724,gnl|UG|Isc#S41168717,gnl|UG|Isc#S52439798,gnl|UG|Isc#S41156107,gnl|UG|Isc#S52442858,gnl|UG|Isc#S52446015,gnl|UG|Isc#S52436518,gnl|UG|Isc#S52438941,gnl|UG|Isc#S41005792,gnl|UG|Isc#S52456473,gnl|UG|Isc#S52437786,gnl|UG|Isc#S41133493,gnl|UG|Isc#S52453106,gnl|UG|Isc#S52451990,gnl|UG|Isc#S52439658,gnl|UG|Isc#S41141465,gnl|UG|Isc#S52451673,gnl|UG|Isc#S41111937,…
GO:0009792	embryo development ending in birth or egg hatching	49 of 3908 in the list	53 of 4442 in the genome	1	gnl|UG|Isc#S41153841,gnl|UG|Isc#S52448377,gnl|UG|Isc#S41014426,gnl|UG|Isc#S52446663,gnl|UG|Isc#S52449642,gnl|UG|Isc#S52438537,gnl|UG|Isc#S41062451,gnl|UG|Isc#S52456060,gnl|UG|Isc#S52441638,gnl|UG|Isc#S41165069,gnl|UG|Isc#S52451132,gnl|UG|Isc#S52456515,gnl|UG|Isc#S41072636,gnl|UG|Isc#S52443435,gnl|UG|Isc#S41109724,gnl|UG|Isc#S41136981,gnl|UG|Isc#S52443864,gnl|UG|Isc#S41068120,gnl|UG|Isc#S40999962,…
GO:0006260	DNA replication	40 of 3908 in the list	43 of 4442 in the genome	1	gnl|UG|Isc#S41182138,gnl|UG|Isc#S52456802,gnl|UG|Isc#S52440895,gnl|UG|Isc#S52456947,gnl|UG|Isc#S52449119,gnl|UG|Isc#S52445765,gnl|UG|Isc#S41028285,gnl|UG|Isc#S41064205,gnl|UG|Isc#S52453978,gnl|UG|Isc#S52452062,gnl|UG|Isc#S41152263,gnl|UG|Isc#S52437137,gnl|UG|Isc#S52441866,gnl|UG|Isc#S52454923,gnl|UG|Isc#S52448053,gnl|UG|Isc#S41000364,gnl|UG|Isc#S52452671,gnl|UG|Isc#S52443409,gnl|UG|Isc#S52454245,…
GO:0048870	cell motility	40 of 3908 in the list	43 of 4442 in the genome	1	gnl|UG|Isc#S52438537,gnl|UG|Isc#S52446059,gnl|UG|Isc#S41163183,gnl|UG|Isc#S52438839,gnl|UG|Isc#S52453978,gnl|UG|Isc#S41099760,gnl|UG|Isc#S41072636,gnl|UG|Isc#S52450390,gnl|UG|Isc#S41125218,gnl|UG|Isc#S41136981,gnl|UG|Isc#S52437680,gnl|UG|Isc#S52453904,gnl|UG|Isc#S41138468,gnl|UG|Isc#S41101917,gnl|UG|Isc#S41090719,gnl|UG|Isc#S52443600,gnl|UG|Isc#S41074137,gnl|UG|Isc#S52447900,gnl|UG|Isc#S41000437,…
GO:0051674	localization of cell	40 of 3908 in the list	43 of 4442 in the genome	1	gnl|UG|Isc#S52438537,gnl|UG|Isc#S52446059,gnl|UG|Isc#S41163183,gnl|UG|Isc#S52438839,gnl|UG|Isc#S52453978,gnl|UG|Isc#S41099760,gnl|UG|Isc#S41072636,gnl|UG|Isc#S52450390,gnl|UG|Isc#S41125218,gnl|UG|Isc#S41136981,gnl|UG|Isc#S52437680,gnl|UG|Isc#S52453904,gnl|UG|Isc#S41138468,gnl|UG|Isc#S41101917,gnl|UG|Isc#S41090719,gnl|UG|Isc#S52443600,gnl|UG|Isc#S41074137,gnl|UG|Isc#S52447900,gnl|UG|Isc#S41000437,…
GO:0015849	organic acid transport	31 of 3908 in the list	33 of 4442 in the genome	1	gnl|UG|Isc#S52442041,gnl|UG|Isc#S41180522,gnl|UG|Isc#S52452857,gnl|UG|Isc#S52447583,gnl|UG|Isc#S52451450,gnl|UG|Isc#S52440449,gnl|UG|Isc#S41155580,gnl|UG|Isc#S52437162,gnl|UG|Isc#S41185730,gnl|UG|Isc#S52443472,gnl|UG|Isc#S41073130,gnl|UG|Isc#S41101369,gnl|UG|Isc#S52453231,gnl|UG|Isc#S41081289,gnl|UG|Isc#S52444097,gnl|UG|Isc#S41052267,gnl|UG|Isc#S41159356,gnl|UG|Isc#S41083082,gnl|UG|Isc#S52443327,…
GO:0015931	nucleobase, nucleoside, nucleotide and nucleic acid transport	31 of 3908 in the list	33 of 4442 in the genome	1	gnl|UG|Isc#S52446087,gnl|UG|Isc#S52445475,gnl|UG|Isc#S52438534,gnl|UG|Isc#S52441092,gnl|UG|Isc#S41016797,gnl|UG|Isc#S52437860,gnl|UG|Isc#S52446585,gnl|UG|Isc#S52446983,gnl|UG|Isc#S52452017,gnl|UG|Isc#S41155964,gnl|UG|Isc#S52441757,gnl|UG|Isc#S41079767,gnl|UG|Isc#S52449901,gnl|UG|Isc#S41105794,gnl|UG|Isc#S52455445,gnl|UG|Isc#S52440144,gnl|UG|Isc#S52447713,gnl|UG|Isc#S52454085,gnl|UG|Isc#S41106303,…
GO:0043009	chordate embryonic development	31 of 3908 in the list	33 of 4442 in the genome	1	gnl|UG|Isc#S41153841,gnl|UG|Isc#S52448377,gnl|UG|Isc#S52438427,gnl|UG|Isc#S52437410,gnl|UG|Isc#S52446663,gnl|UG|Isc#S52449642,gnl|UG|Isc#S52438537,gnl|UG|Isc#S41062451,gnl|UG|Isc#S52456060,gnl|UG|Isc#S41172637,gnl|UG|Isc#S41165069,gnl|UG|Isc#S52456515,gnl|UG|Isc#S52443863,gnl|UG|Isc#S41109724,gnl|UG|Isc#S41142759,gnl|UG|Isc#S41000861,gnl|UG|Isc#S52447340,gnl|UG|Isc#S52443864,gnl|UG|Isc#S52451993,…
GO:0046942	carboxylic acid transport	31 of 3908 in the list	33 of 4442 in the genome	1	gnl|UG|Isc#S52442041,gnl|UG|Isc#S41180522,gnl|UG|Isc#S52452857,gnl|UG|Isc#S52447583,gnl|UG|Isc#S52451450,gnl|UG|Isc#S52440449,gnl|UG|Isc#S41155580,gnl|UG|Isc#S52437162,gnl|UG|Isc#S41185730,gnl|UG|Isc#S52443472,gnl|UG|Isc#S41073130,gnl|UG|Isc#S41101369,gnl|UG|Isc#S52453231,gnl|UG|Isc#S41081289,gnl|UG|Isc#S52444097,gnl|UG|Isc#S41052267,gnl|UG|Isc#S41159356,gnl|UG|Isc#S41083082,gnl|UG|Isc#S52443327,…
GO:0006325	chromatin organization	90 of 3908 in the list	99 of 4442 in the genome	1	gnl|UG|Isc#S41019852,gnl|UG|Isc#S41016032,gnl|UG|Isc#S52455533,gnl|UG|Isc#S52440793,gnl|UG|Isc#S52452809,gnl|UG|Isc#S41001161,gnl|UG|Isc#S41113041,gnl|UG|Isc#S41058045,gnl|UG|Isc#S52439255,gnl|UG|Isc#S41130663,gnl|UG|Isc#S41124247,gnl|UG|Isc#S52437183,gnl|UG|Isc#S52451672,gnl|UG|Isc#S52451673,gnl|UG|Isc#S52442717,gnl|UG|Isc#S52441564,gnl|UG|Isc#S41046989,gnl|UG|Isc#S41050870,gnl|UG|Isc#S52450227,…
GO:0071844	cellular component assembly at cellular level	106 of 3908 in the list	117 of 4442 in the genome	1	gnl|UG|Isc#S41123314,gnl|UG|Isc#S41045992,gnl|UG|Isc#S41047158,gnl|UG|Isc#S41186909,gnl|UG|Isc#S52446585,gnl|UG|Isc#S41108769,gnl|UG|Isc#S52437825,gnl|UG|Isc#S52446015,gnl|UG|Isc#S52449932,gnl|UG|Isc#S41029119,gnl|UG|Isc#S52441909,gnl|UG|Isc#S41106303,gnl|UG|Isc#S52452526,gnl|UG|Isc#S41165827,gnl|UG|Isc#S41077956,gnl|UG|Isc#S41163624,gnl|UG|Isc#S52437139,gnl|UG|Isc#S41131480,gnl|UG|Isc#S41009754,…
GO:0006811	ion transport	114 of 3908 in the list	126 of 4442 in the genome	1	gnl|UG|Isc#S52443331,gnl|UG|Isc#S41180988,gnl|UG|Isc#S52438135,gnl|UG|Isc#S52441092,gnl|UG|Isc#S52456952,gnl|UG|Isc#S52437162,gnl|UG|Isc#S52448981,gnl|UG|Isc#S52438938,gnl|UG|Isc#S52456422,gnl|UG|Isc#S41185997,gnl|UG|Isc#S52455179,gnl|UG|Isc#S41101369,gnl|UG|Isc#S41121417,gnl|UG|Isc#S52436946,gnl|UG|Isc#S41136402,gnl|UG|Isc#S52444354,gnl|UG|Isc#S52441939,gnl|UG|Isc#S52445307,gnl|UG|Isc#S41104836,…
GO:0006955	immune response	21 of 3908 in the list	22 of 4442 in the genome	1	gnl|UG|Isc#S41045992,gnl|UG|Isc#S52451215,gnl|UG|Isc#S52447900,gnl|UG|Isc#S52449757,gnl|UG|Isc#S41182752,gnl|UG|Isc#S41048977,gnl|UG|Isc#S40998423,gnl|UG|Isc#S41103074,gnl|UG|Isc#S52452526,gnl|UG|Isc#S52437773,gnl|UG|Isc#S52441498,gnl|UG|Isc#S41019059,gnl|UG|Isc#S41171498,gnl|UG|Isc#S41158239,gnl|UG|Isc#S52455023,gnl|UG|Isc#S41173906,gnl|UG|Isc#S41012967,gnl|UG|Isc#S41094102,gnl|UG|Isc#S52443409,…
GO:0051960	regulation of nervous system development	21 of 3908 in the list	22 of 4442 in the genome	1	gnl|UG|Isc#S41153841,gnl|UG|Isc#S41156107,gnl|UG|Isc#S52448646,gnl|UG|Isc#S52443573,gnl|UG|Isc#S41103088,gnl|UG|Isc#S52451153,gnl|UG|Isc#S52441828,gnl|UG|Isc#S52446076,gnl|UG|Isc#S52450365,gnl|UG|Isc#S41130663,gnl|UG|Isc#S41057579,gnl|UG|Isc#S41066976,gnl|UG|Isc#S41140770,gnl|UG|Isc#S52439944,gnl|UG|Isc#S52451990,gnl|UG|Isc#S41097578,gnl|UG|Isc#S52437139,gnl|UG|Isc#S52445342,gnl|UG|Isc#S52438568,…
GO:0003002	regionalization	39 of 3908 in the list	42 of 4442 in the genome	1	gnl|UG|Isc#S52448377,gnl|UG|Isc#S52446663,gnl|UG|Isc#S41019747,gnl|UG|Isc#S52442858,gnl|UG|Isc#S41054454,gnl|UG|Isc#S52456060,gnl|UG|Isc#S52446015,gnl|UG|Isc#S52436518,gnl|UG|Isc#S52440263,gnl|UG|Isc#S52442857,gnl|UG|Isc#S52456087,gnl|UG|Isc#S52441828,gnl|UG|Isc#S52442931,gnl|UG|Isc#S41109724,gnl|UG|Isc#S52449505,gnl|UG|Isc#S52453118,gnl|UG|Isc#S52440733,gnl|UG|Isc#S52439658,gnl|UG|Isc#S52442236,…
GO:0032502	developmental process	569 of 3908 in the list	640 of 4442 in the genome	1	gnl|UG|Isc#S52441480,gnl|UG|Isc#S52439798,gnl|UG|Isc#S41115639,gnl|UG|Isc#S52438812,gnl|UG|Isc#S52456529,gnl|UG|Isc#S52453033,gnl|UG|Isc#S52436518,gnl|UG|Isc#S52441638,gnl|UG|Isc#S41098219,gnl|UG|Isc#S41029119,gnl|UG|Isc#S41007483,gnl|UG|Isc#S52441240,gnl|UG|Isc#S52455023,gnl|UG|Isc#S52442461,gnl|UG|Isc#S52439883,gnl|UG|Isc#S52450129,gnl|UG|Isc#S41010565,gnl|UG|Isc#S41146439,gnl|UG|Isc#S52454402,…
GO:0051171	regulation of nitrogen compound metabolic process	193 of 3908 in the list	215 of 4442 in the genome	1	gnl|UG|Isc#S41054705,gnl|UG|Isc#S52451137,gnl|UG|Isc#S41016032,gnl|UG|Isc#S52447561,gnl|UG|Isc#S52456802,gnl|UG|Isc#S41115639,gnl|UG|Isc#S52438812,gnl|UG|Isc#S52456529,gnl|UG|Isc#S52440793,gnl|UG|Isc#S41005848,gnl|UG|Isc#S52456510,gnl|UG|Isc#S52449932,gnl|UG|Isc#S52438939,gnl|UG|Isc#S52446571,gnl|UG|Isc#S52452062,gnl|UG|Isc#S41080887,gnl|UG|Isc#S52440137,gnl|UG|Isc#S41031364,gnl|UG|Isc#S52456515,…
GO:0007268	synaptic transmission	30 of 3908 in the list	32 of 4442 in the genome	1	gnl|UG|Isc#S52449551,gnl|UG|Isc#S52451878,gnl|UG|Isc#S41074137,gnl|UG|Isc#S52444342,gnl|UG|Isc#S52446303,gnl|UG|Isc#S52446076,gnl|UG|Isc#S52452159,gnl|UG|Isc#S52450365,gnl|UG|Isc#S41168373,gnl|UG|Isc#S52454831,gnl|UG|Isc#S52443550,gnl|UG|Isc#S41066976,gnl|UG|Isc#S41104836,gnl|UG|Isc#S41102399,gnl|UG|Isc#S41094398,gnl|UG|Isc#S52442296,gnl|UG|Isc#S52443327,gnl|UG|Isc#S41121429,gnl|UG|Isc#S41123158,…
GO:0001508	regulation of action potential	11 of 3908 in the list	11 of 4442 in the genome	1	gnl|UG|Isc#S52448386,gnl|UG|Isc#S41104836,gnl|UG|Isc#S41063223,gnl|UG|Isc#S52452792,gnl|UG|Isc#S41168318,gnl|UG|Isc#S41105805,gnl|UG|Isc#S41182752,gnl|UG|Isc#S41141465,gnl|UG|Isc#S52439883,gnl|UG|Isc#S52445506,gnl|UG|Isc#S52456515
GO:0007043	cell-cell junction assembly	11 of 3908 in the list	11 of 4442 in the genome	1	gnl|UG|Isc#S52453301,gnl|UG|Isc#S52442551,gnl|UG|Isc#S52442117,gnl|UG|Isc#S52453904,gnl|UG|Isc#S41152326,gnl|UG|Isc#S41182752,gnl|UG|Isc#S52445915,gnl|UG|Isc#S41179661,gnl|UG|Isc#S52445728,gnl|UG|Isc#S52445506,gnl|UG|Isc#S52446805
GO:0007517	muscle organ development	11 of 3908 in the list	11 of 4442 in the genome	1	gnl|UG|Isc#S52448386,gnl|UG|Isc#S41098449,gnl|UG|Isc#S41143814,gnl|UG|Isc#S52451970,gnl|UG|Isc#S52443779,gnl|UG|Isc#S41076651,gnl|UG|Isc#S41171498,gnl|UG|Isc#S52452430,gnl|UG|Isc#S41103074,gnl|UG|Isc#S41168724,gnl|UG|Isc#S52448971
GO:0010212	response to ionizing radiation	11 of 3908 in the list	11 of 4442 in the genome	1	gnl|UG|Isc#S41172679,gnl|UG|Isc#S52449119,gnl|UG|Isc#S52447005,gnl|UG|Isc#S41019059,gnl|UG|Isc#S52451673,gnl|UG|Isc#S41172886,gnl|UG|Isc#S41024353,gnl|UG|Isc#S41136393,gnl|UG|Isc#S52443173,gnl|UG|Isc#S41009727,gnl|UG|Isc#S52450800
GO:0021782	glial cell development	11 of 3908 in the list	11 of 4442 in the genome	1	gnl|UG|Isc#S41063223,gnl|UG|Isc#S41019747,gnl|UG|Isc#S52442117,gnl|UG|Isc#S52437689,gnl|UG|Isc#S41168318,gnl|UG|Isc#S41105805,gnl|UG|Isc#S41182752,gnl|UG|Isc#S41141465,gnl|UG|Isc#S41179661,gnl|UG|Isc#S41088347,gnl|UG|Isc#S52456515
GO:0043900	regulation of multi-organism process	11 of 3908 in the list	11 of 4442 in the genome	1	gnl|UG|Isc#S52440146,gnl|UG|Isc#S52444342,gnl|UG|Isc#S41000385,gnl|UG|Isc#S41022639,gnl|UG|Isc#S52439204,gnl|UG|Isc#S41102266,gnl|UG|Isc#S41111359,gnl|UG|Isc#S52454438,gnl|UG|Isc#S52443550,gnl|UG|Isc#S41170614,gnl|UG|Isc#S41085461
GO:0045597	positive regulation of cell differentiation	11 of 3908 in the list	11 of 4442 in the genome	1	gnl|UG|Isc#S41000861,gnl|UG|Isc#S41153841,gnl|UG|Isc#S41118641,gnl|UG|Isc#S52437418,gnl|UG|Isc#S41172886,gnl|UG|Isc#S52448646,gnl|UG|Isc#S41089565,gnl|UG|Isc#S52443573,gnl|UG|Isc#S52443173,gnl|UG|Isc#S52441828,gnl|UG|Isc#S41130663
GO:0051648	vesicle localization	11 of 3908 in the list	11 of 4442 in the genome	1	gnl|UG|Isc#S41097654,gnl|UG|Isc#S52446307,gnl|UG|Isc#S52455876,gnl|UG|Isc#S41047113,gnl|UG|Isc#S41000385,gnl|UG|Isc#S52436917,gnl|UG|Isc#S52445479,gnl|UG|Isc#S41089401,gnl|UG|Isc#S41080236,gnl|UG|Isc#S52444899,gnl|UG|Isc#S52442420
GO:0046907	intracellular transport	153 of 3908 in the list	170 of 4442 in the genome	1	gnl|UG|Isc#S52442909,gnl|UG|Isc#S52438534,gnl|UG|Isc#S41067259,gnl|UG|Isc#S41115639,gnl|UG|Isc#S41000624,gnl|UG|Isc#S52436626,gnl|UG|Isc#S52451595,gnl|UG|Isc#S52455703,gnl|UG|Isc#S41011038,gnl|UG|Isc#S52440842,gnl|UG|Isc#S52439965,gnl|UG|Isc#S52439658,gnl|UG|Isc#S52436917,gnl|UG|Isc#S41050232,gnl|UG|Isc#S52453341,gnl|UG|Isc#S52442420,gnl|UG|Isc#S52449347,gnl|UG|Isc#S52444322,gnl|UG|Isc#S52451450,…
GO:0007389	pattern specification process	55 of 3908 in the list	60 of 4442 in the genome	1	gnl|UG|Isc#S52441480,gnl|UG|Isc#S52448377,gnl|UG|Isc#S52446663,gnl|UG|Isc#S41019747,gnl|UG|Isc#S52442858,gnl|UG|Isc#S41054454,gnl|UG|Isc#S52456060,gnl|UG|Isc#S52446015,gnl|UG|Isc#S52436518,gnl|UG|Isc#S52440263,gnl|UG|Isc#S41022639,gnl|UG|Isc#S52442857,gnl|UG|Isc#S52456087,gnl|UG|Isc#S41102266,gnl|UG|Isc#S52441828,gnl|UG|Isc#S41131970,gnl|UG|Isc#S52442931,gnl|UG|Isc#S41109724,gnl|UG|Isc#S52456048,…
GO:0030029	actin filament-based process	55 of 3908 in the list	60 of 4442 in the genome	1	gnl|UG|Isc#S52440417,gnl|UG|Isc#S52439569,gnl|UG|Isc#S41137511,gnl|UG|Isc#S41047158,gnl|UG|Isc#S41118641,gnl|UG|Isc#S41022169,gnl|UG|Isc#S41186909,gnl|UG|Isc#S52446015,gnl|UG|Isc#S41168504,gnl|UG|Isc#S41103088,gnl|UG|Isc#S52439445,gnl|UG|Isc#S41050129,gnl|UG|Isc#S41072636,gnl|UG|Isc#S41064575,gnl|UG|Isc#S52448971,gnl|UG|Isc#S41072438,gnl|UG|Isc#S41136981,gnl|UG|Isc#S41077956,gnl|UG|Isc#S41137106,…
GO:0048878	chemical homeostasis	63 of 3908 in the list	69 of 4442 in the genome	1	gnl|UG|Isc#S52448386,gnl|UG|Isc#S41045992,gnl|UG|Isc#S41168318,gnl|UG|Isc#S52446585,gnl|UG|Isc#S52455172,gnl|UG|Isc#S41105794,gnl|UG|Isc#S41057980,gnl|UG|Isc#S41000343,gnl|UG|Isc#S52445506,gnl|UG|Isc#S52456515,gnl|UG|Isc#S41009727,gnl|UG|Isc#S41089348,gnl|UG|Isc#S41104836,gnl|UG|Isc#S41052267,gnl|UG|Isc#S41011896,gnl|UG|Isc#S41138602,gnl|UG|Isc#S52442633,gnl|UG|Isc#S52456492,gnl|UG|Isc#S41000385,…
GO:0001654	eye development	29 of 3908 in the list	31 of 4442 in the genome	1	gnl|UG|Isc#S52447453,gnl|UG|Isc#S52442551,gnl|UG|Isc#S52437724,gnl|UG|Isc#S41168717,gnl|UG|Isc#S41156107,gnl|UG|Isc#S52442686,gnl|UG|Isc#S52442858,gnl|UG|Isc#S41000437,gnl|UG|Isc#S52446015,gnl|UG|Isc#S52436518,gnl|UG|Isc#S52438941,gnl|UG|Isc#S52452159,gnl|UG|Isc#S41005792,gnl|UG|Isc#S52456459,gnl|UG|Isc#S41084841,gnl|UG|Isc#S52444553,gnl|UG|Isc#S52437786,gnl|UG|Isc#S41133493,gnl|UG|Isc#S52453106,…
GO:0007568	aging	29 of 3908 in the list	31 of 4442 in the genome	1	gnl|UG|Isc#S41141074,gnl|UG|Isc#S41171214,gnl|UG|Isc#S52441092,gnl|UG|Isc#S41156107,gnl|UG|Isc#S41004767,gnl|UG|Isc#S52446585,gnl|UG|Isc#S41105805,gnl|UG|Isc#S52451662,gnl|UG|Isc#S41105794,gnl|UG|Isc#S41113041,gnl|UG|Isc#S52441718,gnl|UG|Isc#S41103809,gnl|UG|Isc#S52442124,gnl|UG|Isc#S52437773,gnl|UG|Isc#S41079886,gnl|UG|Isc#S41063223,gnl|UG|Isc#S52438241,gnl|UG|Isc#S52442633,gnl|UG|Isc#S52451630,…
GO:0060284	regulation of cell development	29 of 3908 in the list	31 of 4442 in the genome	1	gnl|UG|Isc#S41153841,gnl|UG|Isc#S41000578,gnl|UG|Isc#S41156107,gnl|UG|Isc#S52436572,gnl|UG|Isc#S41115639,gnl|UG|Isc#S52442858,gnl|UG|Isc#S52448646,gnl|UG|Isc#S52443573,gnl|UG|Isc#S41103088,gnl|UG|Isc#S52451153,gnl|UG|Isc#S52441828,gnl|UG|Isc#S52446076,gnl|UG|Isc#S52450365,gnl|UG|Isc#S41130663,gnl|UG|Isc#S41066976,gnl|UG|Isc#S41057579,gnl|UG|Isc#S41140770,gnl|UG|Isc#S41133493,gnl|UG|Isc#S52439944,…
GO:0008643	carbohydrate transport	20 of 3908 in the list	21 of 4442 in the genome	1	gnl|UG|Isc#S52437628,gnl|UG|Isc#S52449918,gnl|UG|Isc#S41137817,gnl|UG|Isc#S52446983,gnl|UG|Isc#S52448969,gnl|UG|Isc#S52454543,gnl|UG|Isc#S52444421,gnl|UG|Isc#S52442038,gnl|UG|Isc#S52440318,gnl|UG|Isc#S41180746,gnl|UG|Isc#S52454454,gnl|UG|Isc#S52438450,gnl|UG|Isc#S52451832,gnl|UG|Isc#S52443361,gnl|UG|Isc#S52442718,gnl|UG|Isc#S52452128,gnl|UG|Isc#S52440223,gnl|UG|Isc#S41139619,gnl|UG|Isc#S52450504,…
GO:0042391	regulation of membrane potential	20 of 3908 in the list	21 of 4442 in the genome	1	gnl|UG|Isc#S52442539,gnl|UG|Isc#S52448386,gnl|UG|Isc#S41146439,gnl|UG|Isc#S52452792,gnl|UG|Isc#S41074137,gnl|UG|Isc#S41168318,gnl|UG|Isc#S52446585,gnl|UG|Isc#S41105805,gnl|UG|Isc#S41182752,gnl|UG|Isc#S41105794,gnl|UG|Isc#S41127405,gnl|UG|Isc#S52445506,gnl|UG|Isc#S52456515,gnl|UG|Isc#S41009727,gnl|UG|Isc#S41104836,gnl|UG|Isc#S41063223,gnl|UG|Isc#S41141465,gnl|UG|Isc#S52442461,gnl|UG|Isc#S52453718,…
GO:0044260	cellular macromolecule metabolic process	1102 of 3908 in the list	1245 of 4442 in the genome	1	gnl|UG|Isc#S52437744,gnl|UG|Isc#S52449119,gnl|UG|Isc#S41005848,gnl|UG|Isc#S52453033,gnl|UG|Isc#S40999363,gnl|UG|Isc#S52441517,gnl|UG|Isc#S41029119,gnl|UG|Isc#S52446571,gnl|UG|Isc#S52450012,gnl|UG|Isc#S52452062,gnl|UG|Isc#S41080465,gnl|UG|Isc#S41052248,gnl|UG|Isc#S41000414,gnl|UG|Isc#S41015961,gnl|UG|Isc#S41138602,gnl|UG|Isc#S52455776,gnl|UG|Isc#S52437128,gnl|UG|Isc#S52455023,gnl|UG|Isc#S41121642,…
GO:0010941	regulation of cell death	79 of 3908 in the list	87 of 4442 in the genome	1	gnl|UG|Isc#S41110646,gnl|UG|Isc#S52452949,gnl|UG|Isc#S52446059,gnl|UG|Isc#S52456529,gnl|UG|Isc#S52440114,gnl|UG|Isc#S52452127,gnl|UG|Isc#S52456515,gnl|UG|Isc#S41009727,gnl|UG|Isc#S41052348,gnl|UG|Isc#S41140770,gnl|UG|Isc#S52442633,gnl|UG|Isc#S41012063,gnl|UG|Isc#S52448455,gnl|UG|Isc#S41070623,gnl|UG|Isc#S52442461,gnl|UG|Isc#S41178983,gnl|UG|Isc#S41001431,gnl|UG|Isc#S52439099,gnl|UG|Isc#S52448456,…
GO:0023034	intracellular signaling pathway	158 of 3908 in the list	176 of 4442 in the genome	1	gnl|UG|Isc#S52446064,gnl|UG|Isc#S41163882,gnl|UG|Isc#S41067048,gnl|UG|Isc#S41074593,gnl|UG|Isc#S41109528,gnl|UG|Isc#S52450890,gnl|UG|Isc#S52445342,gnl|UG|Isc#S40999551,gnl|UG|Isc#S41188771,gnl|UG|Isc#S52448456,gnl|UG|Isc#S52447900,gnl|UG|Isc#S52441183,gnl|UG|Isc#S52439728,gnl|UG|Isc#S41152212,gnl|UG|Isc#S52448356,gnl|UG|Isc#S41024353,gnl|UG|Isc#S52440236,gnl|UG|Isc#S52439477,gnl|UG|Isc#S41027426,…
GO:0016567	protein ubiquitination	37 of 3908 in the list	40 of 4442 in the genome	1	gnl|UG|Isc#S41153841,gnl|UG|Isc#S41156107,gnl|UG|Isc#S52453978,gnl|UG|Isc#S52454113,gnl|UG|Isc#S41184131,gnl|UG|Isc#S52439243,gnl|UG|Isc#S41109528,gnl|UG|Isc#S52441240,gnl|UG|Isc#S52451038,gnl|UG|Isc#S52450260,gnl|UG|Isc#S41117469,gnl|UG|Isc#S52455437,gnl|UG|Isc#S52438568,gnl|UG|Isc#S41182571,gnl|UG|Isc#S41094011,gnl|UG|Isc#S41093349,gnl|UG|Isc#S41173804,gnl|UG|Isc#S41074137,gnl|UG|Isc#S52438673,…
GO:0071841	cellular component organization or biogenesis at cellular level	471 of 3908 in the list	530 of 4442 in the genome	1	gnl|UG|Isc#S41117441,gnl|UG|Isc#S41180522,gnl|UG|Isc#S52456802,gnl|UG|Isc#S41115639,gnl|UG|Isc#S52440793,gnl|UG|Isc#S41001067,gnl|UG|Isc#S41186909,gnl|UG|Isc#S41005848,gnl|UG|Isc#S52446585,gnl|UG|Isc#S41054190,gnl|UG|Isc#S52452809,gnl|UG|Isc#S41058045,gnl|UG|Isc#S41029119,gnl|UG|Isc#S52446571,gnl|UG|Isc#S52441909,gnl|UG|Isc#S41000414,gnl|UG|Isc#S52437183,gnl|UG|Isc#S41178368,gnl|UG|Isc#S41165827,…
GO:0001763	morphogenesis of a branching structure	10 of 3908 in the list	10 of 4442 in the genome	1	gnl|UG|Isc#S41117441,gnl|UG|Isc#S52451683,gnl|UG|Isc#S52442551,gnl|UG|Isc#S52438427,gnl|UG|Isc#S52450371,gnl|UG|Isc#S52443407,gnl|UG|Isc#S52450014,gnl|UG|Isc#S41099676,gnl|UG|Isc#S52441619,gnl|UG|Isc#S52456459
GO:0003007	heart morphogenesis	10 of 3908 in the list	10 of 4442 in the genome	1	gnl|UG|Isc#S52442236,gnl|UG|Isc#S41098449,gnl|UG|Isc#S41143814,gnl|UG|Isc#S52453118,gnl|UG|Isc#S52446307,gnl|UG|Isc#S52443779,gnl|UG|Isc#S41115334,gnl|UG|Isc#S52451673,gnl|UG|Isc#S52456060,gnl|UG|Isc#S52441828
GO:0006954	inflammatory response	10 of 3908 in the list	10 of 4442 in the genome	1	gnl|UG|Isc#S41075271,gnl|UG|Isc#S41032999,gnl|UG|Isc#S41004024,gnl|UG|Isc#S41075235,gnl|UG|Isc#S52452446,gnl|UG|Isc#S41110505,gnl|UG|Isc#S41171498,gnl|UG|Isc#S41048977,gnl|UG|Isc#S41169080,gnl|UG|Isc#S41012967
GO:0006984	ER-nucleus signaling pathway	10 of 3908 in the list	10 of 4442 in the genome	1	gnl|UG|Isc#S52444146,gnl|UG|Isc#S41022009,gnl|UG|Isc#S41001438,gnl|UG|Isc#S52439243,gnl|UG|Isc#S41004767,gnl|UG|Isc#S52440718,gnl|UG|Isc#S41000333,gnl|UG|Isc#S41184131,gnl|UG|Isc#S41096335,gnl|UG|Isc#S52439285
GO:0007272	ensheathment of neurons	10 of 3908 in the list	10 of 4442 in the genome	1	gnl|UG|Isc#S52448386,gnl|UG|Isc#S41063223,gnl|UG|Isc#S52452792,gnl|UG|Isc#S41168318,gnl|UG|Isc#S41105805,gnl|UG|Isc#S41182752,gnl|UG|Isc#S41141465,gnl|UG|Isc#S52439883,gnl|UG|Isc#S52445506,gnl|UG|Isc#S52456515
GO:0007297	ovarian follicle cell migration	10 of 3908 in the list	10 of 4442 in the genome	1	gnl|UG|Isc#S41136981,gnl|UG|Isc#S41028952,gnl|UG|Isc#S52437680,gnl|UG|Isc#S52453904,gnl|UG|Isc#S41090919,gnl|UG|Isc#S41000437,gnl|UG|Isc#S52443573,gnl|UG|Isc#S41067132,gnl|UG|Isc#S41062664,gnl|UG|Isc#S41072636
GO:0015698	inorganic anion transport	10 of 3908 in the list	10 of 4442 in the genome	1	gnl|UG|Isc#S52456716,gnl|UG|Isc#S52453343,gnl|UG|Isc#S41054454,gnl|UG|Isc#S52437162,gnl|UG|Isc#S41082420,gnl|UG|Isc#S52451128,gnl|UG|Isc#S41101369,gnl|UG|Isc#S52450836,gnl|UG|Isc#S52454376,gnl|UG|Isc#S52444097
GO:0019228	regulation of action potential in neuron	10 of 3908 in the list	10 of 4442 in the genome	1	gnl|UG|Isc#S52448386,gnl|UG|Isc#S41063223,gnl|UG|Isc#S52452792,gnl|UG|Isc#S41168318,gnl|UG|Isc#S41105805,gnl|UG|Isc#S41182752,gnl|UG|Isc#S41141465,gnl|UG|Isc#S52439883,gnl|UG|Isc#S52445506,gnl|UG|Isc#S52456515
GO:0030707	ovarian follicle cell development	10 of 3908 in the list	10 of 4442 in the genome	1	gnl|UG|Isc#S41136981,gnl|UG|Isc#S41028952,gnl|UG|Isc#S52437680,gnl|UG|Isc#S52453904,gnl|UG|Isc#S41090919,gnl|UG|Isc#S41000437,gnl|UG|Isc#S52443573,gnl|UG|Isc#S41067132,gnl|UG|Isc#S41062664,gnl|UG|Isc#S41072636
GO:0043954	cellular component maintenance	10 of 3908 in the list	10 of 4442 in the genome	1	gnl|UG|Isc#S52437786,gnl|UG|Isc#S52455551,gnl|UG|Isc#S41097650,gnl|UG|Isc#S52456331,gnl|UG|Isc#S52449932,gnl|UG|Isc#S52437990,gnl|UG|Isc#S41177437,gnl|UG|Isc#S41067132,gnl|UG|Isc#S41062664,gnl|UG|Isc#S41070411
GO:0045165	cell fate commitment	10 of 3908 in the list	10 of 4442 in the genome	1	gnl|UG|Isc#S41117441,gnl|UG|Isc#S52442551,gnl|UG|Isc#S52438427,gnl|UG|Isc#S52449505,gnl|UG|Isc#S52446663,gnl|UG|Isc#S52453904,gnl|UG|Isc#S52450014,gnl|UG|Isc#S52439728,gnl|UG|Isc#S52441828,gnl|UG|Isc#S41062664
GO:0080135	regulation of cellular response to stress	10 of 3908 in the list	10 of 4442 in the genome	1	gnl|UG|Isc#S41172886,gnl|UG|Isc#S41024353,gnl|UG|Isc#S41136393,gnl|UG|Isc#S41027426,gnl|UG|Isc#S52436489,gnl|UG|Isc#S41172679,gnl|UG|Isc#S41033825,gnl|UG|Isc#S52445516,gnl|UG|Isc#S52447005,gnl|UG|Isc#S52450800
GO:0048519	negative regulation of biological process	196 of 3908 in the list	219 of 4442 in the genome	1	gnl|UG|Isc#S52446064,gnl|UG|Isc#S52452949,gnl|UG|Isc#S41156107,gnl|UG|Isc#S52455700,gnl|UG|Isc#S41115639,gnl|UG|Isc#S52449119,gnl|UG|Isc#S52453033,gnl|UG|Isc#S41163183,gnl|UG|Isc#S52452127,gnl|UG|Isc#S52456515,gnl|UG|Isc#S52440842,gnl|UG|Isc#S41104836,gnl|UG|Isc#S52443864,gnl|UG|Isc#S52456683,gnl|UG|Isc#S52441240,gnl|UG|Isc#S52442461,gnl|UG|Isc#S52454012,gnl|UG|Isc#S41050232,gnl|UG|Isc#S52456366,…
GO:0006352	transcription initiation	28 of 3908 in the list	30 of 4442 in the genome	1	gnl|UG|Isc#S52452619,gnl|UG|Isc#S41005848,gnl|UG|Isc#S52450810,gnl|UG|Isc#S41011008,gnl|UG|Isc#S52442191,gnl|UG|Isc#S52448524,gnl|UG|Isc#S52439437,gnl|UG|Isc#S41058045,gnl|UG|Isc#S41177846,gnl|UG|Isc#S52456719,gnl|UG|Isc#S52446571,gnl|UG|Isc#S41003686,gnl|UG|Isc#S41089183,gnl|UG|Isc#S52444343,gnl|UG|Isc#S52456515,gnl|UG|Isc#S52441868,gnl|UG|Isc#S41001013,gnl|UG|Isc#S41096478,gnl|UG|Isc#S41111306,…
GO:0019748	secondary metabolic process	28 of 3908 in the list	30 of 4442 in the genome	1	gnl|UG|Isc#S41135298,gnl|UG|Isc#S41019747,gnl|UG|Isc#S41186496,gnl|UG|Isc#S52456602,gnl|UG|Isc#S41182752,gnl|UG|Isc#S41051592,gnl|UG|Isc#S41152926,gnl|UG|Isc#S52448981,gnl|UG|Isc#S41168373,gnl|UG|Isc#S41075939,gnl|UG|Isc#S41075308,gnl|UG|Isc#S41003867,gnl|UG|Isc#S41084841,gnl|UG|Isc#S41108330,gnl|UG|Isc#S41078352,gnl|UG|Isc#S41008085,gnl|UG|Isc#S52456331,gnl|UG|Isc#S41167199,gnl|UG|Isc#S41023551,…
GO:0048232	male gamete generation	28 of 3908 in the list	30 of 4442 in the genome	1	gnl|UG|Isc#S52439569,gnl|UG|Isc#S52446062,gnl|UG|Isc#S41137511,gnl|UG|Isc#S41096821,gnl|UG|Isc#S41105805,gnl|UG|Isc#S41120119,gnl|UG|Isc#S52439728,gnl|UG|Isc#S52453721,gnl|UG|Isc#S52443573,gnl|UG|Isc#S41062664,gnl|UG|Isc#S52450181,gnl|UG|Isc#S41118783,gnl|UG|Isc#S41032844,gnl|UG|Isc#S41063223,gnl|UG|Isc#S41109095,gnl|UG|Isc#S52446734,gnl|UG|Isc#S52455947,gnl|UG|Isc#S41019059,gnl|UG|Isc#S52451521,…
GO:0006475	internal protein amino acid acetylation	19 of 3908 in the list	20 of 4442 in the genome	1	gnl|UG|Isc#S52445593,gnl|UG|Isc#S41078589,gnl|UG|Isc#S52455533,gnl|UG|Isc#S41000025,gnl|UG|Isc#S52448987,gnl|UG|Isc#S41145624,gnl|UG|Isc#S41058045,gnl|UG|Isc#S41003686,gnl|UG|Isc#S41081036,gnl|UG|Isc#S41001013,gnl|UG|Isc#S52438435,gnl|UG|Isc#S52451332,gnl|UG|Isc#S41163262,gnl|UG|Isc#S52449243,gnl|UG|Isc#S52442717,gnl|UG|Isc#S41121821,gnl|UG|Isc#S52436568,gnl|UG|Isc#S52450227,gnl|UG|Isc#S52442150
GO:0016573	histone acetylation	19 of 3908 in the list	20 of 4442 in the genome	1	gnl|UG|Isc#S52445593,gnl|UG|Isc#S41078589,gnl|UG|Isc#S52455533,gnl|UG|Isc#S41000025,gnl|UG|Isc#S52448987,gnl|UG|Isc#S41145624,gnl|UG|Isc#S41058045,gnl|UG|Isc#S41003686,gnl|UG|Isc#S41081036,gnl|UG|Isc#S41001013,gnl|UG|Isc#S52438435,gnl|UG|Isc#S52451332,gnl|UG|Isc#S41163262,gnl|UG|Isc#S52449243,gnl|UG|Isc#S52442717,gnl|UG|Isc#S41121821,gnl|UG|Isc#S52436568,gnl|UG|Isc#S52450227,gnl|UG|Isc#S52442150
GO:0018393	internal peptidyl-lysine acetylation	19 of 3908 in the list	20 of 4442 in the genome	1	gnl|UG|Isc#S52445593,gnl|UG|Isc#S41078589,gnl|UG|Isc#S52455533,gnl|UG|Isc#S41000025,gnl|UG|Isc#S52448987,gnl|UG|Isc#S41145624,gnl|UG|Isc#S41058045,gnl|UG|Isc#S41003686,gnl|UG|Isc#S41081036,gnl|UG|Isc#S41001013,gnl|UG|Isc#S52438435,gnl|UG|Isc#S52451332,gnl|UG|Isc#S41163262,gnl|UG|Isc#S52449243,gnl|UG|Isc#S52442717,gnl|UG|Isc#S41121821,gnl|UG|Isc#S52436568,gnl|UG|Isc#S52450227,gnl|UG|Isc#S52442150
GO:0018394	peptidyl-lysine acetylation	19 of 3908 in the list	20 of 4442 in the genome	1	gnl|UG|Isc#S52445593,gnl|UG|Isc#S41078589,gnl|UG|Isc#S52455533,gnl|UG|Isc#S41000025,gnl|UG|Isc#S52448987,gnl|UG|Isc#S41145624,gnl|UG|Isc#S41058045,gnl|UG|Isc#S41003686,gnl|UG|Isc#S41081036,gnl|UG|Isc#S41001013,gnl|UG|Isc#S52438435,gnl|UG|Isc#S52451332,gnl|UG|Isc#S41163262,gnl|UG|Isc#S52449243,gnl|UG|Isc#S52442717,gnl|UG|Isc#S41121821,gnl|UG|Isc#S52436568,gnl|UG|Isc#S52450227,gnl|UG|Isc#S52442150
GO:0044087	regulation of cellular component biogenesis	19 of 3908 in the list	20 of 4442 in the genome	1	gnl|UG|Isc#S52436572,gnl|UG|Isc#S41118641,gnl|UG|Isc#S52442858,gnl|UG|Isc#S52446076,gnl|UG|Isc#S52450365,gnl|UG|Isc#S41066976,gnl|UG|Isc#S41118783,gnl|UG|Isc#S41072438,gnl|UG|Isc#S41028952,gnl|UG|Isc#S41098388,gnl|UG|Isc#S41090919,gnl|UG|Isc#S52454278,gnl|UG|Isc#S52441240,gnl|UG|Isc#S52443756,gnl|UG|Isc#S41067132,gnl|UG|Isc#S52437820,gnl|UG|Isc#S41188967,gnl|UG|Isc#S52439399,gnl|UG|Isc#S41126359
GO:0045449	regulation of transcription	148 of 3908 in the list	165 of 4442 in the genome	1	gnl|UG|Isc#S41054705,gnl|UG|Isc#S52451137,gnl|UG|Isc#S52447561,gnl|UG|Isc#S52438812,gnl|UG|Isc#S52456529,gnl|UG|Isc#S52440793,gnl|UG|Isc#S52456510,gnl|UG|Isc#S52449932,gnl|UG|Isc#S52438939,gnl|UG|Isc#S52446571,gnl|UG|Isc#S52452062,gnl|UG|Isc#S41080887,gnl|UG|Isc#S52440137,gnl|UG|Isc#S41031364,gnl|UG|Isc#S52456515,gnl|UG|Isc#S52445188,gnl|UG|Isc#S52440004,gnl|UG|Isc#S52454278,gnl|UG|Isc#S52439658,…
GO:0051169	nuclear transport	44 of 3908 in the list	48 of 4442 in the genome	1	gnl|UG|Isc#S41166070,gnl|UG|Isc#S52453102,gnl|UG|Isc#S52438534,gnl|UG|Isc#S41016797,gnl|UG|Isc#S52449757,gnl|UG|Isc#S52441757,gnl|UG|Isc#S41169283,gnl|UG|Isc#S41145624,gnl|UG|Isc#S52455445,gnl|UG|Isc#S41091159,gnl|UG|Isc#S52447713,gnl|UG|Isc#S52454543,gnl|UG|Isc#S52454085,gnl|UG|Isc#S41106303,gnl|UG|Isc#S41057579,gnl|UG|Isc#S52455703,gnl|UG|Isc#S41140770,gnl|UG|Isc#S52454454,gnl|UG|Isc#S52439658,…
GO:0060429	epithelium development	44 of 3908 in the list	48 of 4442 in the genome	1	gnl|UG|Isc#S52441285,gnl|UG|Isc#S41166070,gnl|UG|Isc#S52442858,gnl|UG|Isc#S52456060,gnl|UG|Isc#S41152926,gnl|UG|Isc#S52441619,gnl|UG|Isc#S41099676,gnl|UG|Isc#S41169283,gnl|UG|Isc#S52441828,gnl|UG|Isc#S41072636,gnl|UG|Isc#S41109724,gnl|UG|Isc#S41136981,gnl|UG|Isc#S41133493,gnl|UG|Isc#S52453118,gnl|UG|Isc#S52453106,gnl|UG|Isc#S52437680,gnl|UG|Isc#S41149336,gnl|UG|Isc#S52453904,gnl|UG|Isc#S52443407,…
GO:0006511	ubiquitin-dependent protein catabolic process	52 of 3908 in the list	57 of 4442 in the genome	1	gnl|UG|Isc#S52447062,gnl|UG|Isc#S41101626,gnl|UG|Isc#S41156107,gnl|UG|Isc#S41153529,gnl|UG|Isc#S52442470,gnl|UG|Isc#S41048977,gnl|UG|Isc#S52442124,gnl|UG|Isc#S52439243,gnl|UG|Isc#S52440977,gnl|UG|Isc#S52438568,gnl|UG|Isc#S52442524,gnl|UG|Isc#S52447840,gnl|UG|Isc#S41167799,gnl|UG|Isc#S52446088,gnl|UG|Isc#S41094011,gnl|UG|Isc#S41067330,gnl|UG|Isc#S52452066,gnl|UG|Isc#S52438673,gnl|UG|Isc#S41105805,…
GO:0009628	response to abiotic stimulus	52 of 3908 in the list	57 of 4442 in the genome	1	gnl|UG|Isc#S52455879,gnl|UG|Isc#S41101614,gnl|UG|Isc#S52455773,gnl|UG|Isc#S52446663,gnl|UG|Isc#S52448233,gnl|UG|Isc#S52449119,gnl|UG|Isc#S52449757,gnl|UG|Isc#S41167058,gnl|UG|Isc#S52448646,gnl|UG|Isc#S52437990,gnl|UG|Isc#S41130663,gnl|UG|Isc#S52456515,gnl|UG|Isc#S41009727,gnl|UG|Isc#S52437773,gnl|UG|Isc#S41128432,gnl|UG|Isc#S52443407,gnl|UG|Isc#S52447005,gnl|UG|Isc#S41019059,gnl|UG|Isc#S52451673,…
GO:0005976	polysaccharide metabolic process	60 of 3908 in the list	66 of 4442 in the genome	1	gnl|UG|Isc#S52446087,gnl|UG|Isc#S52447134,gnl|UG|Isc#S41141779,gnl|UG|Isc#S41011418,gnl|UG|Isc#S41136766,gnl|UG|Isc#S52441619,gnl|UG|Isc#S52446045,gnl|UG|Isc#S41066241,gnl|UG|Isc#S41063592,gnl|UG|Isc#S52455497,gnl|UG|Isc#S41055641,gnl|UG|Isc#S52450790,gnl|UG|Isc#S41089348,gnl|UG|Isc#S41017343,gnl|UG|Isc#S41180001,gnl|UG|Isc#S41072438,gnl|UG|Isc#S52444999,gnl|UG|Isc#S41143814,gnl|UG|Isc#S52445000,…
GO:0009060	aerobic respiration	27 of 3908 in the list	29 of 4442 in the genome	1	gnl|UG|Isc#S52453250,gnl|UG|Isc#S52453475,gnl|UG|Isc#S41093539,gnl|UG|Isc#S52438025,gnl|UG|Isc#S52455390,gnl|UG|Isc#S52447889,gnl|UG|Isc#S41000941,gnl|UG|Isc#S52453413,gnl|UG|Isc#S52452340,gnl|UG|Isc#S41100964,gnl|UG|Isc#S52451318,gnl|UG|Isc#S41081740,gnl|UG|Isc#S52452525,gnl|UG|Isc#S52448427,gnl|UG|Isc#S41016036,gnl|UG|Isc#S41110413,gnl|UG|Isc#S52439407,gnl|UG|Isc#S41137924,gnl|UG|Isc#S41071611,…
GO:0048610	cellular process involved in reproduction	27 of 3908 in the list	29 of 4442 in the genome	1	gnl|UG|Isc#S52439569,gnl|UG|Isc#S52446062,gnl|UG|Isc#S41137511,gnl|UG|Isc#S41156107,gnl|UG|Isc#S41000437,gnl|UG|Isc#S52446015,gnl|UG|Isc#S52439728,gnl|UG|Isc#S52443573,gnl|UG|Isc#S52440144,gnl|UG|Isc#S41062664,gnl|UG|Isc#S41138164,gnl|UG|Isc#S41072636,gnl|UG|Isc#S41176869,gnl|UG|Isc#S52446694,gnl|UG|Isc#S41136981,gnl|UG|Isc#S52444553,gnl|UG|Isc#S41028952,gnl|UG|Isc#S52437680,gnl|UG|Isc#S52453904,…
GO:0009790	embryo development	131 of 3908 in the list	146 of 4442 in the genome	1	gnl|UG|Isc#S52441480,gnl|UG|Isc#S52447561,gnl|UG|Isc#S41156107,gnl|UG|Isc#S52446015,gnl|UG|Isc#S52436518,gnl|UG|Isc#S52441638,gnl|UG|Isc#S41165069,gnl|UG|Isc#S41007483,gnl|UG|Isc#S52456515,gnl|UG|Isc#S52443864,gnl|UG|Isc#S41067187,gnl|UG|Isc#S41068120,gnl|UG|Isc#S41078139,gnl|UG|Isc#S41149336,gnl|UG|Isc#S52445342,gnl|UG|Isc#S41010565,gnl|UG|Isc#S52442551,gnl|UG|Isc#S52450371,gnl|UG|Isc#S52456118,…
GO:0044255	cellular lipid metabolic process	123 of 3908 in the list	137 of 4442 in the genome	1	gnl|UG|Isc#S41140318,gnl|UG|Isc#S52450097,gnl|UG|Isc#S52436810,gnl|UG|Isc#S52437941,gnl|UG|Isc#S41006595,gnl|UG|Isc#S41152926,gnl|UG|Isc#S52448981,gnl|UG|Isc#S41077731,gnl|UG|Isc#S41110436,gnl|UG|Isc#S41188212,gnl|UG|Isc#S40999364,gnl|UG|Isc#S41160864,gnl|UG|Isc#S41105537,gnl|UG|Isc#S52438758,gnl|UG|Isc#S52456919,gnl|UG|Isc#S52445342,gnl|UG|Isc#S52443883,gnl|UG|Isc#S41105059,gnl|UG|Isc#S41175618,…
GO:0031326	regulation of cellular biosynthetic process	169 of 3908 in the list	189 of 4442 in the genome	1	gnl|UG|Isc#S41054705,gnl|UG|Isc#S52451137,gnl|UG|Isc#S52447561,gnl|UG|Isc#S52456802,gnl|UG|Isc#S52438812,gnl|UG|Isc#S52456529,gnl|UG|Isc#S52440793,gnl|UG|Isc#S52456510,gnl|UG|Isc#S52448434,gnl|UG|Isc#S52449932,gnl|UG|Isc#S52438939,gnl|UG|Isc#S52446571,gnl|UG|Isc#S52452062,gnl|UG|Isc#S41080887,gnl|UG|Isc#S52440137,gnl|UG|Isc#S41031364,gnl|UG|Isc#S52456515,gnl|UG|Isc#S52440842,gnl|UG|Isc#S52445188,…
GO:0016050	vesicle organization	18 of 3908 in the list	19 of 4442 in the genome	1	gnl|UG|Isc#S52444342,gnl|UG|Isc#S41047113,gnl|UG|Isc#S52444934,gnl|UG|Isc#S41080236,gnl|UG|Isc#S52443550,gnl|UG|Isc#S41168133,gnl|UG|Isc#S41021610,gnl|UG|Isc#S41017456,gnl|UG|Isc#S41000385,gnl|UG|Isc#S52454832,gnl|UG|Isc#S52436917,gnl|UG|Isc#S52439204,gnl|UG|Isc#S52445479,gnl|UG|Isc#S41089401,gnl|UG|Isc#S52437986,gnl|UG|Isc#S52441168,gnl|UG|Isc#S52444899,gnl|UG|Isc#S52442420
GO:0042127	regulation of cell proliferation	18 of 3908 in the list	19 of 4442 in the genome	1	gnl|UG|Isc#S52442781,gnl|UG|Isc#S41110505,gnl|UG|Isc#S52453033,gnl|UG|Isc#S41163183,gnl|UG|Isc#S41147204,gnl|UG|Isc#S52437203,gnl|UG|Isc#S41029958,gnl|UG|Isc#S41169080,gnl|UG|Isc#S41009727,gnl|UG|Isc#S41104836,gnl|UG|Isc#S52436566,gnl|UG|Isc#S52440147,gnl|UG|Isc#S41023100,gnl|UG|Isc#S41003955,gnl|UG|Isc#S41167586,gnl|UG|Isc#S52446910,gnl|UG|Isc#S41056158,gnl|UG|Isc#S52451863
GO:0051093	negative regulation of developmental process	18 of 3908 in the list	19 of 4442 in the genome	1	gnl|UG|Isc#S41019852,gnl|UG|Isc#S41153841,gnl|UG|Isc#S52442551,gnl|UG|Isc#S52446663,gnl|UG|Isc#S41156107,gnl|UG|Isc#S41115639,gnl|UG|Isc#S52453033,gnl|UG|Isc#S41029958,gnl|UG|Isc#S41009727,gnl|UG|Isc#S41153052,gnl|UG|Isc#S52449505,gnl|UG|Isc#S52439944,gnl|UG|Isc#S52446734,gnl|UG|Isc#S41046989,gnl|UG|Isc#S52454012,gnl|UG|Isc#S52438568,gnl|UG|Isc#S41152252,gnl|UG|Isc#S52447943
GO:0000271	polysaccharide biosynthetic process	9 of 3908 in the list	9 of 4442 in the genome	1	gnl|UG|Isc#S52454022,gnl|UG|Isc#S52446087,gnl|UG|Isc#S41072438,gnl|UG|Isc#S52450371,gnl|UG|Isc#S41141779,gnl|UG|Isc#S52438931,gnl|UG|Isc#S52442152,gnl|UG|Isc#S52441619,gnl|UG|Isc#S52448969
GO:0001816	cytokine production	9 of 3908 in the list	9 of 4442 in the genome	1	gnl|UG|Isc#S52437628,gnl|UG|Isc#S52438427,gnl|UG|Isc#S41063223,gnl|UG|Isc#S52447710,gnl|UG|Isc#S41105805,gnl|UG|Isc#S41158239,gnl|UG|Isc#S41141465,gnl|UG|Isc#S52442461,gnl|UG|Isc#S41172886
GO:0002521	leukocyte differentiation	9 of 3908 in the list	9 of 4442 in the genome	1	gnl|UG|Isc#S41016032,gnl|UG|Isc#S41045992,gnl|UG|Isc#S52438534,gnl|UG|Isc#S41173228,gnl|UG|Isc#S52456529,gnl|UG|Isc#S52449757,gnl|UG|Isc#S41135743,gnl|UG|Isc#S52446910,gnl|UG|Isc#S41052892
GO:0006270	DNA-dependent DNA replication initiation	9 of 3908 in the list	9 of 4442 in the genome	1	gnl|UG|Isc#S52440895,gnl|UG|Isc#S52444618,gnl|UG|Isc#S41028285,gnl|UG|Isc#S41064205,gnl|UG|Isc#S52453377,gnl|UG|Isc#S52441866,gnl|UG|Isc#S52453974,gnl|UG|Isc#S52436524,gnl|UG|Isc#S52454245
GO:0006282	regulation of DNA repair	9 of 3908 in the list	9 of 4442 in the genome	1	gnl|UG|Isc#S41172886,gnl|UG|Isc#S41024353,gnl|UG|Isc#S41136393,gnl|UG|Isc#S41027426,gnl|UG|Isc#S52436489,gnl|UG|Isc#S41172679,gnl|UG|Isc#S41033825,gnl|UG|Isc#S52447005,gnl|UG|Isc#S52450800
GO:0007612	learning	9 of 3908 in the list	9 of 4442 in the genome	1	gnl|UG|Isc#S41092723,gnl|UG|Isc#S52450390,gnl|UG|Isc#S41104836,gnl|UG|Isc#S52442633,gnl|UG|Isc#S52442686,gnl|UG|Isc#S41181810,gnl|UG|Isc#S52446353,gnl|UG|Isc#S52454831,gnl|UG|Isc#S52446174
GO:0010975	regulation of neuron projection development	9 of 3908 in the list	9 of 4442 in the genome	1	gnl|UG|Isc#S41140770,gnl|UG|Isc#S52439944,gnl|UG|Isc#S52451990,gnl|UG|Isc#S52445342,gnl|UG|Isc#S52437139,gnl|UG|Isc#S52448646,gnl|UG|Isc#S41103088,gnl|UG|Isc#S41057579,gnl|UG|Isc#S41130663
GO:0016311	dephosphorylation	9 of 3908 in the list	9 of 4442 in the genome	1	gnl|UG|Isc#S52443592,gnl|UG|Isc#S52451993,gnl|UG|Isc#S52446059,gnl|UG|Isc#S52440114,gnl|UG|Isc#S52439410,gnl|UG|Isc#S41068677,gnl|UG|Isc#S52453773,gnl|UG|Isc#S52449850,gnl|UG|Isc#S41069944
GO:0016579	protein deubiquitination	9 of 3908 in the list	9 of 4442 in the genome	1	gnl|UG|Isc#S52440848,gnl|UG|Isc#S41172679,gnl|UG|Isc#S41080859,gnl|UG|Isc#S52437832,gnl|UG|Isc#S41136393,gnl|UG|Isc#S41024353,gnl|UG|Isc#S52442857,gnl|UG|Isc#S41013273,gnl|UG|Isc#S52450800
GO:0019218	regulation of steroid metabolic process	9 of 3908 in the list	9 of 4442 in the genome	1	gnl|UG|Isc#S52446382,gnl|UG|Isc#S41063223,gnl|UG|Isc#S52455091,gnl|UG|Isc#S41109082,gnl|UG|Isc#S41105805,gnl|UG|Isc#S41141465,gnl|UG|Isc#S52442461,gnl|UG|Isc#S41151295,gnl|UG|Isc#S41091191
GO:0019751	polyol metabolic process	9 of 3908 in the list	9 of 4442 in the genome	1	gnl|UG|Isc#S52441157,gnl|UG|Isc#S52437469,gnl|UG|Isc#S52438758,gnl|UG|Isc#S41149336,gnl|UG|Isc#S41169547,gnl|UG|Isc#S52438255,gnl|UG|Isc#S52446752,gnl|UG|Isc#S41160560,gnl|UG|Isc#S41032547
GO:0021537	telencephalon development	9 of 3908 in the list	9 of 4442 in the genome	1	gnl|UG|Isc#S52439944,gnl|UG|Isc#S52442633,gnl|UG|Isc#S41074137,gnl|UG|Isc#S52446059,gnl|UG|Isc#S52447900,gnl|UG|Isc#S41111490,gnl|UG|Isc#S52448646,gnl|UG|Isc#S41009133,gnl|UG|Isc#S41130663
GO:0022602	ovulation cycle process	9 of 3908 in the list	9 of 4442 in the genome	1	gnl|UG|Isc#S52446694,gnl|UG|Isc#S41063223,gnl|UG|Isc#S41168318,gnl|UG|Isc#S41105805,gnl|UG|Isc#S52456436,gnl|UG|Isc#S41141465,gnl|UG|Isc#S41152926,gnl|UG|Isc#S41181810,gnl|UG|Isc#S41133186
GO:0031576	G2/M transition checkpoint	9 of 3908 in the list	9 of 4442 in the genome	1	gnl|UG|Isc#S41095341,gnl|UG|Isc#S52446064,gnl|UG|Isc#S41137879,gnl|UG|Isc#S41109528,gnl|UG|Isc#S52456947,gnl|UG|Isc#S52439728,gnl|UG|Isc#S41104932,gnl|UG|Isc#S41094102,gnl|UG|Isc#S41111306
GO:0034097	response to cytokine stimulus	9 of 3908 in the list	9 of 4442 in the genome	1	gnl|UG|Isc#S52437271,gnl|UG|Isc#S41060509,gnl|UG|Isc#S41012063,gnl|UG|Isc#S41171498,gnl|UG|Isc#S52440313,gnl|UG|Isc#S41103074,gnl|UG|Isc#S41003686,gnl|UG|Isc#S52439099,gnl|UG|Isc#S41001013
GO:0035601	protein deacylation	9 of 3908 in the list	9 of 4442 in the genome	1	gnl|UG|Isc#S41000861,gnl|UG|Isc#S52446136,gnl|UG|Isc#S41098388,gnl|UG|Isc#S52454237,gnl|UG|Isc#S41000025,gnl|UG|Isc#S52451673,gnl|UG|Isc#S52448646,gnl|UG|Isc#S52454831,gnl|UG|Isc#S41130663
GO:0042698	ovulation cycle	9 of 3908 in the list	9 of 4442 in the genome	1	gnl|UG|Isc#S52446694,gnl|UG|Isc#S41063223,gnl|UG|Isc#S41168318,gnl|UG|Isc#S41105805,gnl|UG|Isc#S52456436,gnl|UG|Isc#S41141465,gnl|UG|Isc#S41152926,gnl|UG|Isc#S41181810,gnl|UG|Isc#S41133186
GO:0043484	regulation of RNA splicing	9 of 3908 in the list	9 of 4442 in the genome	1	gnl|UG|Isc#S41092164,gnl|UG|Isc#S41016032,gnl|UG|Isc#S41028952,gnl|UG|Isc#S41090919,gnl|UG|Isc#S41100988,gnl|UG|Isc#S41108769,gnl|UG|Isc#S52441564,gnl|UG|Isc#S52446587,gnl|UG|Isc#S41106303
GO:0048754	branching morphogenesis of a tube	9 of 3908 in the list	9 of 4442 in the genome	1	gnl|UG|Isc#S41117441,gnl|UG|Isc#S52451683,gnl|UG|Isc#S52442551,gnl|UG|Isc#S52438427,gnl|UG|Isc#S52450371,gnl|UG|Isc#S52443407,gnl|UG|Isc#S52450014,gnl|UG|Isc#S52441619,gnl|UG|Isc#S52456459
GO:0050810	regulation of steroid biosynthetic process	9 of 3908 in the list	9 of 4442 in the genome	1	gnl|UG|Isc#S52446382,gnl|UG|Isc#S41063223,gnl|UG|Isc#S52455091,gnl|UG|Isc#S41109082,gnl|UG|Isc#S41105805,gnl|UG|Isc#S41141465,gnl|UG|Isc#S52442461,gnl|UG|Isc#S41151295,gnl|UG|Isc#S41091191
GO:0051650	establishment of vesicle localization	9 of 3908 in the list	9 of 4442 in the genome	1	gnl|UG|Isc#S41097654,gnl|UG|Isc#S52446307,gnl|UG|Isc#S41047113,gnl|UG|Isc#S41000385,gnl|UG|Isc#S52436917,gnl|UG|Isc#S52445479,gnl|UG|Isc#S41089401,gnl|UG|Isc#S41080236,gnl|UG|Isc#S52442420
GO:0051705	behavioral interaction between organisms	9 of 3908 in the list	9 of 4442 in the genome	1	gnl|UG|Isc#S41184648,gnl|UG|Isc#S52450371,gnl|UG|Isc#S41133827,gnl|UG|Isc#S52452792,gnl|UG|Isc#S52453733,gnl|UG|Isc#S41045283,gnl|UG|Isc#S52452700,gnl|UG|Isc#S52440144,gnl|UG|Isc#S52450181
GO:0006357	regulation of transcription from RNA polymerase II promoter	59 of 3908 in the list	65 of 4442 in the genome	1	gnl|UG|Isc#S41019852,gnl|UG|Isc#S52451137,gnl|UG|Isc#S52447561,gnl|UG|Isc#S52449642,gnl|UG|Isc#S52438812,gnl|UG|Isc#S52456947,gnl|UG|Isc#S41049794,gnl|UG|Isc#S52449757,gnl|UG|Isc#S52437825,gnl|UG|Isc#S52448646,gnl|UG|Isc#S52438939,gnl|UG|Isc#S41022639,gnl|UG|Isc#S41145624,gnl|UG|Isc#S41102266,gnl|UG|Isc#S52441828,gnl|UG|Isc#S52446571,gnl|UG|Isc#S41031364,gnl|UG|Isc#S41130663,gnl|UG|Isc#S52456515,…
GO:0005975	carbohydrate metabolic process	190 of 3908 in the list	213 of 4442 in the genome	1	gnl|UG|Isc#S52448708,gnl|UG|Isc#S52446064,gnl|UG|Isc#S41141779,gnl|UG|Isc#S41063592,gnl|UG|Isc#S41137924,gnl|UG|Isc#S52450790,gnl|UG|Isc#S41089348,gnl|UG|Isc#S41050091,gnl|UG|Isc#S41080509,gnl|UG|Isc#S52440842,gnl|UG|Isc#S41143814,gnl|UG|Isc#S41149336,gnl|UG|Isc#S41126339,gnl|UG|Isc#S41111913,gnl|UG|Isc#S41050232,gnl|UG|Isc#S52456898,gnl|UG|Isc#S41112703,gnl|UG|Isc#S52450371,gnl|UG|Isc#S41027463,…
GO:0000904	cell morphogenesis involved in differentiation	34 of 3908 in the list	37 of 4442 in the genome	1	gnl|UG|Isc#S41117441,gnl|UG|Isc#S52448386,gnl|UG|Isc#S52439569,gnl|UG|Isc#S52446087,gnl|UG|Isc#S41137511,gnl|UG|Isc#S41000578,gnl|UG|Isc#S52442858,gnl|UG|Isc#S41088451,gnl|UG|Isc#S52456436,gnl|UG|Isc#S52449932,gnl|UG|Isc#S52441828,gnl|UG|Isc#S41180396,gnl|UG|Isc#S52448971,gnl|UG|Isc#S41104836,gnl|UG|Isc#S52438486,gnl|UG|Isc#S52439944,gnl|UG|Isc#S40999962,gnl|UG|Isc#S41076651,gnl|UG|Isc#S52439883,…
GO:0034613	cellular protein localization	66 of 3908 in the list	73 of 4442 in the genome	1	gnl|UG|Isc#S52438478,gnl|UG|Isc#S52453102,gnl|UG|Isc#S52447561,gnl|UG|Isc#S52456802,gnl|UG|Isc#S41067259,gnl|UG|Isc#S41115639,gnl|UG|Isc#S52446059,gnl|UG|Isc#S52437860,gnl|UG|Isc#S41000624,gnl|UG|Isc#S52439470,gnl|UG|Isc#S52438128,gnl|UG|Isc#S52440842,gnl|UG|Isc#S41140770,gnl|UG|Isc#S52454454,gnl|UG|Isc#S52439658,gnl|UG|Isc#S41092590,gnl|UG|Isc#S52442717,gnl|UG|Isc#S52449010,gnl|UG|Isc#S41060742,…
GO:0007166	cell surface receptor linked signaling pathway	136 of 3908 in the list	152 of 4442 in the genome	1	gnl|UG|Isc#S52441480,gnl|UG|Isc#S52451137,gnl|UG|Isc#S41115639,gnl|UG|Isc#S52446015,gnl|UG|Isc#S52438939,gnl|UG|Isc#S52450299,gnl|UG|Isc#S52450312,gnl|UG|Isc#S52443550,gnl|UG|Isc#S41064459,gnl|UG|Isc#S41067187,gnl|UG|Isc#S52441240,gnl|UG|Isc#S52445342,gnl|UG|Isc#S41050232,gnl|UG|Isc#S41136086,gnl|UG|Isc#S41188771,gnl|UG|Isc#S41168288,gnl|UG|Isc#S41157062,gnl|UG|Isc#S52454920,gnl|UG|Isc#S52442781,…
GO:0048523	negative regulation of cellular process	159 of 3908 in the list	178 of 4442 in the genome	1	gnl|UG|Isc#S52446064,gnl|UG|Isc#S52452949,gnl|UG|Isc#S41156107,gnl|UG|Isc#S52455700,gnl|UG|Isc#S41115639,gnl|UG|Isc#S52449119,gnl|UG|Isc#S52453033,gnl|UG|Isc#S41163183,gnl|UG|Isc#S52452127,gnl|UG|Isc#S52456515,gnl|UG|Isc#S52440842,gnl|UG|Isc#S52443864,gnl|UG|Isc#S52441240,gnl|UG|Isc#S52454012,gnl|UG|Isc#S52456366,gnl|UG|Isc#S52442781,gnl|UG|Isc#S52442551,gnl|UG|Isc#S52448456,gnl|UG|Isc#S52456118,…
GO:0006732	coenzyme metabolic process	58 of 3908 in the list	64 of 4442 in the genome	1	gnl|UG|Isc#S41137148,gnl|UG|Isc#S52443401,gnl|UG|Isc#S52439798,gnl|UG|Isc#S52448233,gnl|UG|Isc#S52441467,gnl|UG|Isc#S41147175,gnl|UG|Isc#S52442705,gnl|UG|Isc#S52451318,gnl|UG|Isc#S41045795,gnl|UG|Isc#S41103259,gnl|UG|Isc#S52439300,gnl|UG|Isc#S41110436,gnl|UG|Isc#S52439407,gnl|UG|Isc#S52448410,gnl|UG|Isc#S41167253,gnl|UG|Isc#S41075137,gnl|UG|Isc#S41116841,gnl|UG|Isc#S41007803,gnl|UG|Isc#S41180032,…
GO:0006022	aminoglycan metabolic process	42 of 3908 in the list	46 of 4442 in the genome	1	gnl|UG|Isc#S52446087,gnl|UG|Isc#S52447134,gnl|UG|Isc#S41141779,gnl|UG|Isc#S41136766,gnl|UG|Isc#S52441619,gnl|UG|Isc#S52446045,gnl|UG|Isc#S41066241,gnl|UG|Isc#S41063592,gnl|UG|Isc#S52455497,gnl|UG|Isc#S41055641,gnl|UG|Isc#S52450790,gnl|UG|Isc#S41017343,gnl|UG|Isc#S41180001,gnl|UG|Isc#S52444999,gnl|UG|Isc#S52445000,gnl|UG|Isc#S52446322,gnl|UG|Isc#S41106336,gnl|UG|Isc#S41110624,gnl|UG|Isc#S52453025,…
GO:0016043	cellular component organization	573 of 3908 in the list	647 of 4442 in the genome	1	gnl|UG|Isc#S41180522,gnl|UG|Isc#S41115639,gnl|UG|Isc#S41186909,gnl|UG|Isc#S41005848,gnl|UG|Isc#S41054190,gnl|UG|Isc#S52441517,gnl|UG|Isc#S41029119,gnl|UG|Isc#S52446571,gnl|UG|Isc#S52452086,gnl|UG|Isc#S41127695,gnl|UG|Isc#S52437128,gnl|UG|Isc#S41033109,gnl|UG|Isc#S52442461,gnl|UG|Isc#S52439883,gnl|UG|Isc#S41168288,gnl|UG|Isc#S52442420,gnl|UG|Isc#S41146439,gnl|UG|Isc#S41182752,gnl|UG|Isc#S52437996,…
GO:0009057	macromolecule catabolic process	151 of 3908 in the list	169 of 4442 in the genome	1	gnl|UG|Isc#S52448386,gnl|UG|Isc#S41156107,gnl|UG|Isc#S41144739,gnl|UG|Isc#S52446905,gnl|UG|Isc#S52442470,gnl|UG|Isc#S41134146,gnl|UG|Isc#S41001244,gnl|UG|Isc#S41007477,gnl|UG|Isc#S52444136,gnl|UG|Isc#S52442524,gnl|UG|Isc#S41167799,gnl|UG|Isc#S41077061,gnl|UG|Isc#S41045868,gnl|UG|Isc#S41162737,gnl|UG|Isc#S41006581,gnl|UG|Isc#S52447900,gnl|UG|Isc#S41090449,gnl|UG|Isc#S41088629,gnl|UG|Isc#S41152212,…
GO:0007626	locomotory behavior	17 of 3908 in the list	18 of 4442 in the genome	1	gnl|UG|Isc#S52441157,gnl|UG|Isc#S41043833,gnl|UG|Isc#S41168717,gnl|UG|Isc#S52456436,gnl|UG|Isc#S52455245,gnl|UG|Isc#S41000559,gnl|UG|Isc#S41127405,gnl|UG|Isc#S52454831,gnl|UG|Isc#S52437786,gnl|UG|Isc#S52442296,gnl|UG|Isc#S52441742,gnl|UG|Isc#S41113662,gnl|UG|Isc#S41089565,gnl|UG|Isc#S41178983,gnl|UG|Isc#S52452430,gnl|UG|Isc#S52447690,gnl|UG|Isc#S41138027
GO:0009451	RNA modification	17 of 3908 in the list	18 of 4442 in the genome	1	gnl|UG|Isc#S41067736,gnl|UG|Isc#S52446249,gnl|UG|Isc#S41000186,gnl|UG|Isc#S41148987,gnl|UG|Isc#S52450413,gnl|UG|Isc#S52452377,gnl|UG|Isc#S52450431,gnl|UG|Isc#S52439181,gnl|UG|Isc#S52449629,gnl|UG|Isc#S52441718,gnl|UG|Isc#S41025941,gnl|UG|Isc#S52446063,gnl|UG|Isc#S52446018,gnl|UG|Isc#S41069222,gnl|UG|Isc#S52452527,gnl|UG|Isc#S41092756,gnl|UG|Isc#S52437568
GO:0045596	negative regulation of cell differentiation	17 of 3908 in the list	18 of 4442 in the genome	1	gnl|UG|Isc#S41019852,gnl|UG|Isc#S41153841,gnl|UG|Isc#S52442551,gnl|UG|Isc#S52446663,gnl|UG|Isc#S41156107,gnl|UG|Isc#S41115639,gnl|UG|Isc#S52453033,gnl|UG|Isc#S41009727,gnl|UG|Isc#S41153052,gnl|UG|Isc#S52449505,gnl|UG|Isc#S52439944,gnl|UG|Isc#S52446734,gnl|UG|Isc#S41046989,gnl|UG|Isc#S52454012,gnl|UG|Isc#S52438568,gnl|UG|Isc#S41152252,gnl|UG|Isc#S52447943
GO:0043067	regulation of programmed cell death	73 of 3908 in the list	81 of 4442 in the genome	1	gnl|UG|Isc#S41110646,gnl|UG|Isc#S52452949,gnl|UG|Isc#S52446059,gnl|UG|Isc#S52456529,gnl|UG|Isc#S52440114,gnl|UG|Isc#S52452127,gnl|UG|Isc#S52456515,gnl|UG|Isc#S41009727,gnl|UG|Isc#S41052348,gnl|UG|Isc#S41140770,gnl|UG|Isc#S52442633,gnl|UG|Isc#S52448455,gnl|UG|Isc#S41070623,gnl|UG|Isc#S52442461,gnl|UG|Isc#S41178983,gnl|UG|Isc#S41001431,gnl|UG|Isc#S52448456,gnl|UG|Isc#S52455426,gnl|UG|Isc#S52456118,…
GO:0050657	nucleic acid transport	25 of 3908 in the list	27 of 4442 in the genome	1	gnl|UG|Isc#S52445475,gnl|UG|Isc#S52438534,gnl|UG|Isc#S52441092,gnl|UG|Isc#S41016797,gnl|UG|Isc#S52446983,gnl|UG|Isc#S52452017,gnl|UG|Isc#S41155964,gnl|UG|Isc#S52441757,gnl|UG|Isc#S41079767,gnl|UG|Isc#S52449901,gnl|UG|Isc#S52455445,gnl|UG|Isc#S52440144,gnl|UG|Isc#S52447713,gnl|UG|Isc#S52454085,gnl|UG|Isc#S41106303,gnl|UG|Isc#S52443550,gnl|UG|Isc#S52448170,gnl|UG|Isc#S41149287,gnl|UG|Isc#S41178522,…
GO:0050658	RNA transport	25 of 3908 in the list	27 of 4442 in the genome	1	gnl|UG|Isc#S52445475,gnl|UG|Isc#S52438534,gnl|UG|Isc#S52441092,gnl|UG|Isc#S41016797,gnl|UG|Isc#S52446983,gnl|UG|Isc#S52452017,gnl|UG|Isc#S41155964,gnl|UG|Isc#S52441757,gnl|UG|Isc#S41079767,gnl|UG|Isc#S52449901,gnl|UG|Isc#S52455445,gnl|UG|Isc#S52440144,gnl|UG|Isc#S52447713,gnl|UG|Isc#S52454085,gnl|UG|Isc#S41106303,gnl|UG|Isc#S52443550,gnl|UG|Isc#S52448170,gnl|UG|Isc#S41149287,gnl|UG|Isc#S41178522,…
GO:0051236	establishment of RNA localization	25 of 3908 in the list	27 of 4442 in the genome	1	gnl|UG|Isc#S52445475,gnl|UG|Isc#S52438534,gnl|UG|Isc#S52441092,gnl|UG|Isc#S41016797,gnl|UG|Isc#S52446983,gnl|UG|Isc#S52452017,gnl|UG|Isc#S41155964,gnl|UG|Isc#S52441757,gnl|UG|Isc#S41079767,gnl|UG|Isc#S52449901,gnl|UG|Isc#S52455445,gnl|UG|Isc#S52440144,gnl|UG|Isc#S52447713,gnl|UG|Isc#S52454085,gnl|UG|Isc#S41106303,gnl|UG|Isc#S52443550,gnl|UG|Isc#S52448170,gnl|UG|Isc#S41149287,gnl|UG|Isc#S41178522,…
GO:0006629	lipid metabolic process	180 of 3908 in the list	202 of 4442 in the genome	1	gnl|UG|Isc#S52436810,gnl|UG|Isc#S52452949,gnl|UG|Isc#S41006595,gnl|UG|Isc#S41106190,gnl|UG|Isc#S41077731,gnl|UG|Isc#S41110436,gnl|UG|Isc#S41188212,gnl|UG|Isc#S41110413,gnl|UG|Isc#S52443500,gnl|UG|Isc#S41075939,gnl|UG|Isc#S41138602,gnl|UG|Isc#S52456919,gnl|UG|Isc#S52445342,gnl|UG|Isc#S52443883,gnl|UG|Isc#S41175618,gnl|UG|Isc#S41050199,gnl|UG|Isc#S52447913,gnl|UG|Isc#S41101442,gnl|UG|Isc#S41072374,…
GO:0006576	cellular biogenic amine metabolic process	33 of 3908 in the list	36 of 4442 in the genome	1	gnl|UG|Isc#S52437778,gnl|UG|Isc#S52450097,gnl|UG|Isc#S41005931,gnl|UG|Isc#S52451064,gnl|UG|Isc#S52438906,gnl|UG|Isc#S41169080,gnl|UG|Isc#S52456424,gnl|UG|Isc#S41080465,gnl|UG|Isc#S41072609,gnl|UG|Isc#S52443797,gnl|UG|Isc#S52450474,gnl|UG|Isc#S41113611,gnl|UG|Isc#S41082309,gnl|UG|Isc#S52450616,gnl|UG|Isc#S52436990,gnl|UG|Isc#S52437585,gnl|UG|Isc#S41050199,gnl|UG|Isc#S52452857,gnl|UG|Isc#S52437410,…
GO:0001501	skeletal system development	8 of 3908 in the list	8 of 4442 in the genome	1	gnl|UG|Isc#S41142759,gnl|UG|Isc#S52439687,gnl|UG|Isc#S52446663,gnl|UG|Isc#S41029958,gnl|UG|Isc#S52446322,gnl|UG|Isc#S52446910,gnl|UG|Isc#S52448859,gnl|UG|Isc#S52451673
GO:0001503	ossification	8 of 3908 in the list	8 of 4442 in the genome	1	gnl|UG|Isc#S52446087,gnl|UG|Isc#S52451282,gnl|UG|Isc#S52443600,gnl|UG|Isc#S52438537,gnl|UG|Isc#S52439687,gnl|UG|Isc#S52441828,gnl|UG|Isc#S52456515,gnl|UG|Isc#S41177622
GO:0002697	regulation of immune effector process	8 of 3908 in the list	8 of 4442 in the genome	1	gnl|UG|Isc#S41172886,gnl|UG|Isc#S52440146,gnl|UG|Isc#S52439204,gnl|UG|Isc#S41111359,gnl|UG|Isc#S52444342,gnl|UG|Isc#S41170614,gnl|UG|Isc#S52443550,gnl|UG|Isc#S41000385
GO:0006903	vesicle targeting	8 of 3908 in the list	8 of 4442 in the genome	1	gnl|UG|Isc#S41097654,gnl|UG|Isc#S41047113,gnl|UG|Isc#S41000385,gnl|UG|Isc#S52436917,gnl|UG|Isc#S41089401,gnl|UG|Isc#S52445479,gnl|UG|Isc#S41080236,gnl|UG|Isc#S52442420
GO:0006959	humoral immune response	8 of 3908 in the list	8 of 4442 in the genome	1	gnl|UG|Isc#S52452526,gnl|UG|Isc#S52441498,gnl|UG|Isc#S52449757,gnl|UG|Isc#S52455023,gnl|UG|Isc#S40998423,gnl|UG|Isc#S41173906,gnl|UG|Isc#S40999635,gnl|UG|Isc#S52443409
GO:0007179	transforming growth factor beta receptor signaling pathway	8 of 3908 in the list	8 of 4442 in the genome	1	gnl|UG|Isc#S52441480,gnl|UG|Isc#S41022009,gnl|UG|Isc#S52442781,gnl|UG|Isc#S41000553,gnl|UG|Isc#S52438427,gnl|UG|Isc#S52439243,gnl|UG|Isc#S41000771,gnl|UG|Isc#S41184131
GO:0007293	germarium-derived egg chamber formation	8 of 3908 in the list	8 of 4442 in the genome	1	gnl|UG|Isc#S52439569,gnl|UG|Isc#S52442551,gnl|UG|Isc#S41137511,gnl|UG|Isc#S41117007,gnl|UG|Isc#S52446353,gnl|UG|Isc#S52440144,gnl|UG|Isc#S52439399,gnl|UG|Isc#S52445690
GO:0007586	digestion	8 of 3908 in the list	8 of 4442 in the genome	1	gnl|UG|Isc#S41090544,gnl|UG|Isc#S41109949,gnl|UG|Isc#S52444421,gnl|UG|Isc#S52438014,gnl|UG|Isc#S41180746,gnl|UG|Isc#S41145838,gnl|UG|Isc#S41107235,gnl|UG|Isc#S41075049
GO:0007618	mating	8 of 3908 in the list	8 of 4442 in the genome	1	gnl|UG|Isc#S41184648,gnl|UG|Isc#S52455973,gnl|UG|Isc#S52449551,gnl|UG|Isc#S52440144,gnl|UG|Isc#S52452792,gnl|UG|Isc#S41137287,gnl|UG|Isc#S52450181,gnl|UG|Isc#S41118890
GO:0008038	neuron recognition	8 of 3908 in the list	8 of 4442 in the genome	1	gnl|UG|Isc#S41117441,gnl|UG|Isc#S52438486,gnl|UG|Isc#S41096821,gnl|UG|Isc#S52451521,gnl|UG|Isc#S52443756,gnl|UG|Isc#S52446076,gnl|UG|Isc#S52439399,gnl|UG|Isc#S41126359
GO:0008366	axon ensheathment	8 of 3908 in the list	8 of 4442 in the genome	1	gnl|UG|Isc#S52448386,gnl|UG|Isc#S41063223,gnl|UG|Isc#S52452792,gnl|UG|Isc#S52445506,gnl|UG|Isc#S41168318,gnl|UG|Isc#S41105805,gnl|UG|Isc#S52456515,gnl|UG|Isc#S41141465
GO:0008406	gonad development	8 of 3908 in the list	8 of 4442 in the genome	1	gnl|UG|Isc#S41071611,gnl|UG|Isc#S41000437,gnl|UG|Isc#S41019059,gnl|UG|Isc#S52456436,gnl|UG|Isc#S41110413,gnl|UG|Isc#S52438935,gnl|UG|Isc#S41091191,gnl|UG|Isc#S41133186
GO:0010466	negative regulation of peptidase activity	8 of 3908 in the list	8 of 4442 in the genome	1	gnl|UG|Isc#S52447421,gnl|UG|Isc#S41088557,gnl|UG|Isc#S41089323,gnl|UG|Isc#S41111430,gnl|UG|Isc#S41190334,gnl|UG|Isc#S52439243,gnl|UG|Isc#S52440221,gnl|UG|Isc#S41184131
GO:0010557	positive regulation of macromolecule biosynthetic process	8 of 3908 in the list	8 of 4442 in the genome	1	gnl|UG|Isc#S52448646,gnl|UG|Isc#S52436566,gnl|UG|Isc#S41145624,gnl|UG|Isc#S41063223,gnl|UG|Isc#S41098388,gnl|UG|Isc#S41105805,gnl|UG|Isc#S52449757,gnl|UG|Isc#S41130663
GO:0030098	lymphocyte differentiation	8 of 3908 in the list	8 of 4442 in the genome	1	gnl|UG|Isc#S41016032,gnl|UG|Isc#S41045992,gnl|UG|Isc#S41173228,gnl|UG|Isc#S52456529,gnl|UG|Isc#S41135743,gnl|UG|Isc#S52449757,gnl|UG|Isc#S52446910,gnl|UG|Isc#S41052892
GO:0031109	microtubule polymerization or depolymerization	8 of 3908 in the list	8 of 4442 in the genome	1	gnl|UG|Isc#S41117441,gnl|UG|Isc#S41110633,gnl|UG|Isc#S52446076,gnl|UG|Isc#S52446884,gnl|UG|Isc#S41099760,gnl|UG|Isc#S41126359,gnl|UG|Isc#S52439399,gnl|UG|Isc#S52437139
GO:0031123	RNA 3'-end processing	8 of 3908 in the list	8 of 4442 in the genome	1	gnl|UG|Isc#S52445475,gnl|UG|Isc#S41178522,gnl|UG|Isc#S41070591,gnl|UG|Isc#S52455445,gnl|UG|Isc#S52445068,gnl|UG|Isc#S52455121,gnl|UG|Isc#S52437128,gnl|UG|Isc#S41056158
GO:0031124	mRNA 3'-end processing	8 of 3908 in the list	8 of 4442 in the genome	1	gnl|UG|Isc#S52445475,gnl|UG|Isc#S41178522,gnl|UG|Isc#S41070591,gnl|UG|Isc#S52455445,gnl|UG|Isc#S52445068,gnl|UG|Isc#S52455121,gnl|UG|Isc#S52437128,gnl|UG|Isc#S41056158
GO:0031572	G2/M transition DNA damage checkpoint	8 of 3908 in the list	8 of 4442 in the genome	1	gnl|UG|Isc#S41095341,gnl|UG|Isc#S52446064,gnl|UG|Isc#S41137879,gnl|UG|Isc#S41109528,gnl|UG|Isc#S52439728,gnl|UG|Isc#S41104932,gnl|UG|Isc#S41094102,gnl|UG|Isc#S41111306
GO:0033500	carbohydrate homeostasis	8 of 3908 in the list	8 of 4442 in the genome	1	gnl|UG|Isc#S41045992,gnl|UG|Isc#S52453976,gnl|UG|Isc#S41058793,gnl|UG|Isc#S52454635,gnl|UG|Isc#S41080217,gnl|UG|Isc#S52455172,gnl|UG|Isc#S52439473,gnl|UG|Isc#S41188803
GO:0034637	cellular carbohydrate biosynthetic process	8 of 3908 in the list	8 of 4442 in the genome	1	gnl|UG|Isc#S52437742,gnl|UG|Isc#S41072438,gnl|UG|Isc#S41175541,gnl|UG|Isc#S52447710,gnl|UG|Isc#S41090562,gnl|UG|Isc#S52449797,gnl|UG|Isc#S52442152,gnl|UG|Isc#S41175540
GO:0035148	tube formation	8 of 3908 in the list	8 of 4442 in the genome	1	gnl|UG|Isc#S41117441,gnl|UG|Isc#S52442236,gnl|UG|Isc#S41166070,gnl|UG|Isc#S41115334,gnl|UG|Isc#S41149336,gnl|UG|Isc#S52449243,gnl|UG|Isc#S52456060,gnl|UG|Isc#S41109724
GO:0042335	cuticle development	8 of 3908 in the list	8 of 4442 in the genome	1	gnl|UG|Isc#S52454022,gnl|UG|Isc#S41140770,gnl|UG|Isc#S52452860,gnl|UG|Isc#S52447561,gnl|UG|Isc#S52437786,gnl|UG|Isc#S41010565,gnl|UG|Isc#S41057579,gnl|UG|Isc#S52456459
GO:0042493	response to drug	8 of 3908 in the list	8 of 4442 in the genome	1	gnl|UG|Isc#S52437733,gnl|UG|Isc#S41052267,gnl|UG|Isc#S41015111,gnl|UG|Isc#S52450739,gnl|UG|Isc#S52447913,gnl|UG|Isc#S41014509,gnl|UG|Isc#S41118753,gnl|UG|Isc#S41111522
GO:0043583	ear development	8 of 3908 in the list	8 of 4442 in the genome	1	gnl|UG|Isc#S41142759,gnl|UG|Isc#S41063223,gnl|UG|Isc#S41168717,gnl|UG|Isc#S41029958,gnl|UG|Isc#S41105805,gnl|UG|Isc#S41141465,gnl|UG|Isc#S52451673,gnl|UG|Isc#S41070411
GO:0046488	phosphatidylinositol metabolic process	8 of 3908 in the list	8 of 4442 in the genome	1	gnl|UG|Isc#S41016913,gnl|UG|Isc#S41120429,gnl|UG|Isc#S41184958,gnl|UG|Isc#S52437941,gnl|UG|Isc#S52440149,gnl|UG|Isc#S52443973,gnl|UG|Isc#S52441183,gnl|UG|Isc#S52445342
GO:0048589	developmental growth	8 of 3908 in the list	8 of 4442 in the genome	1	gnl|UG|Isc#S41153841,gnl|UG|Isc#S52442551,gnl|UG|Isc#S52451970,gnl|UG|Isc#S52438537,gnl|UG|Isc#S41182752,gnl|UG|Isc#S41067132,gnl|UG|Isc#S41097647,gnl|UG|Isc#S52442071
GO:0048608	reproductive structure development	8 of 3908 in the list	8 of 4442 in the genome	1	gnl|UG|Isc#S41071611,gnl|UG|Isc#S41000437,gnl|UG|Isc#S41019059,gnl|UG|Isc#S52456436,gnl|UG|Isc#S41110413,gnl|UG|Isc#S52438935,gnl|UG|Isc#S41091191,gnl|UG|Isc#S41133186
GO:0048638	regulation of developmental growth	8 of 3908 in the list	8 of 4442 in the genome	1	gnl|UG|Isc#S41000861,gnl|UG|Isc#S52439944,gnl|UG|Isc#S52445342,gnl|UG|Isc#S52450365,gnl|UG|Isc#S52446076,gnl|UG|Isc#S41066976,gnl|UG|Isc#S52439399,gnl|UG|Isc#S41126359
GO:0051046	regulation of secretion	8 of 3908 in the list	8 of 4442 in the genome	1	gnl|UG|Isc#S52440842,gnl|UG|Isc#S41074137,gnl|UG|Isc#S52454635,gnl|UG|Isc#S41080217,gnl|UG|Isc#S52452505,gnl|UG|Isc#S41131508,gnl|UG|Isc#S52446633,gnl|UG|Isc#S41096335
GO:0051348	negative regulation of transferase activity	8 of 3908 in the list	8 of 4442 in the genome	1	gnl|UG|Isc#S52446095,gnl|UG|Isc#S41027184,gnl|UG|Isc#S41141074,gnl|UG|Isc#S52453904,gnl|UG|Isc#S41023100,gnl|UG|Isc#S41110505,gnl|UG|Isc#S52454012,gnl|UG|Isc#S52451662
GO:0060538	skeletal muscle organ development	8 of 3908 in the list	8 of 4442 in the genome	1	gnl|UG|Isc#S52448386,gnl|UG|Isc#S52451970,gnl|UG|Isc#S41076651,gnl|UG|Isc#S41171498,gnl|UG|Isc#S52452430,gnl|UG|Isc#S41103074,gnl|UG|Isc#S52448971,gnl|UG|Isc#S41168724
GO:0051246	regulation of protein metabolic process	72 of 3908 in the list	80 of 4442 in the genome	1	gnl|UG|Isc#S41168318,gnl|UG|Isc#S52448434,gnl|UG|Isc#S41130663,gnl|UG|Isc#S52440842,gnl|UG|Isc#S41064459,gnl|UG|Isc#S52456683,gnl|UG|Isc#S41134347,gnl|UG|Isc#S52441240,gnl|UG|Isc#S52442461,gnl|UG|Isc#S52454012,gnl|UG|Isc#S41178314,gnl|UG|Isc#S41167799,gnl|UG|Isc#S52446633,gnl|UG|Isc#S52456366,gnl|UG|Isc#S52442236,gnl|UG|Isc#S52438427,gnl|UG|Isc#S41125504,gnl|UG|Isc#S41067330,gnl|UG|Isc#S40999927,…
GO:0070727	cellular macromolecule localization	72 of 3908 in the list	80 of 4442 in the genome	1	gnl|UG|Isc#S52438478,gnl|UG|Isc#S52453102,gnl|UG|Isc#S52447561,gnl|UG|Isc#S52456802,gnl|UG|Isc#S41067259,gnl|UG|Isc#S41115639,gnl|UG|Isc#S52446059,gnl|UG|Isc#S52437860,gnl|UG|Isc#S41000624,gnl|UG|Isc#S52439470,gnl|UG|Isc#S52438128,gnl|UG|Isc#S52440842,gnl|UG|Isc#S41140770,gnl|UG|Isc#S52454454,gnl|UG|Isc#S52439658,gnl|UG|Isc#S41092590,gnl|UG|Isc#S52442717,gnl|UG|Isc#S52449010,gnl|UG|Isc#S41060742,…
GO:0010033	response to organic substance	141 of 3908 in the list	158 of 4442 in the genome	1	gnl|UG|Isc#S52448708,gnl|UG|Isc#S52449551,gnl|UG|Isc#S52456442,gnl|UG|Isc#S52438812,gnl|UG|Isc#S41110413,gnl|UG|Isc#S41089348,gnl|UG|Isc#S52440842,gnl|UG|Isc#S41104836,gnl|UG|Isc#S41094793,gnl|UG|Isc#S41042522,gnl|UG|Isc#S41096586,gnl|UG|Isc#S52456683,gnl|UG|Isc#S41183607,gnl|UG|Isc#S41127695,gnl|UG|Isc#S52441240,gnl|UG|Isc#S52455023,gnl|UG|Isc#S52442461,gnl|UG|Isc#S41146439,gnl|UG|Isc#S52440313,…
GO:0016070	RNA metabolic process	367 of 3908 in the list	414 of 4442 in the genome	1	gnl|UG|Isc#S52437744,gnl|UG|Isc#S52446062,gnl|UG|Isc#S41113140,gnl|UG|Isc#S52456442,gnl|UG|Isc#S41109924,gnl|UG|Isc#S52454042,gnl|UG|Isc#S41001067,gnl|UG|Isc#S41005848,gnl|UG|Isc#S40999363,gnl|UG|Isc#S52441517,gnl|UG|Isc#S41134146,gnl|UG|Isc#S41058045,gnl|UG|Isc#S41029119,gnl|UG|Isc#S52446571,gnl|UG|Isc#S52450012,gnl|UG|Isc#S41052248,gnl|UG|Isc#S52440137,gnl|UG|Isc#S52456161,gnl|UG|Isc#S41025941,…
GO:0005996	monosaccharide metabolic process	79 of 3908 in the list	88 of 4442 in the genome	1	gnl|UG|Isc#S52448708,gnl|UG|Isc#S52446064,gnl|UG|Isc#S41174409,gnl|UG|Isc#S52451318,gnl|UG|Isc#S52437750,gnl|UG|Isc#S52448410,gnl|UG|Isc#S41160864,gnl|UG|Isc#S41089348,gnl|UG|Isc#S52455624,gnl|UG|Isc#S52440842,gnl|UG|Isc#S41143814,gnl|UG|Isc#S41179350,gnl|UG|Isc#S41126339,gnl|UG|Isc#S41111913,gnl|UG|Isc#S52438450,gnl|UG|Isc#S41050232,gnl|UG|Isc#S52447928,gnl|UG|Isc#S52437136,gnl|UG|Isc#S41090562,…
GO:0007126	meiosis	16 of 3908 in the list	17 of 4442 in the genome	1	gnl|UG|Isc#S52446694,gnl|UG|Isc#S52446064,gnl|UG|Isc#S52445775,gnl|UG|Isc#S41156107,gnl|UG|Isc#S52456947,gnl|UG|Isc#S52446734,gnl|UG|Isc#S52455947,gnl|UG|Isc#S52456612,gnl|UG|Isc#S41120119,gnl|UG|Isc#S52439728,gnl|UG|Isc#S41131466,gnl|UG|Isc#S41113041,gnl|UG|Isc#S52438568,gnl|UG|Isc#S41094102,gnl|UG|Isc#S52453982,gnl|UG|Isc#S52450181
GO:0009880	embryonic pattern specification	16 of 3908 in the list	17 of 4442 in the genome	1	gnl|UG|Isc#S52442551,gnl|UG|Isc#S52438427,gnl|UG|Isc#S52442858,gnl|UG|Isc#S52456060,gnl|UG|Isc#S52446015,gnl|UG|Isc#S52436518,gnl|UG|Isc#S52442857,gnl|UG|Isc#S52442931,gnl|UG|Isc#S52437786,gnl|UG|Isc#S52444553,gnl|UG|Isc#S41028952,gnl|UG|Isc#S41090919,gnl|UG|Isc#S52437820,gnl|UG|Isc#S41188967,gnl|UG|Isc#S41094102,gnl|UG|Isc#S41138027
GO:0032583	regulation of gene-specific transcription	16 of 3908 in the list	17 of 4442 in the genome	1	gnl|UG|Isc#S52442551,gnl|UG|Isc#S52449642,gnl|UG|Isc#S52438812,gnl|UG|Isc#S52438673,gnl|UG|Isc#S52448646,gnl|UG|Isc#S41159377,gnl|UG|Isc#S52441828,gnl|UG|Isc#S41003686,gnl|UG|Isc#S41130663,gnl|UG|Isc#S41111306,gnl|UG|Isc#S41001013,gnl|UG|Isc#S52447340,gnl|UG|Isc#S52451080,gnl|UG|Isc#S41164604,gnl|UG|Isc#S52443361,gnl|UG|Isc#S41135743
GO:0051321	meiotic cell cycle	16 of 3908 in the list	17 of 4442 in the genome	1	gnl|UG|Isc#S52446694,gnl|UG|Isc#S52446064,gnl|UG|Isc#S52445775,gnl|UG|Isc#S41156107,gnl|UG|Isc#S52456947,gnl|UG|Isc#S52446734,gnl|UG|Isc#S52455947,gnl|UG|Isc#S52456612,gnl|UG|Isc#S41120119,gnl|UG|Isc#S52439728,gnl|UG|Isc#S41131466,gnl|UG|Isc#S41113041,gnl|UG|Isc#S52438568,gnl|UG|Isc#S41094102,gnl|UG|Isc#S52453982,gnl|UG|Isc#S52450181
GO:0051327	M phase of meiotic cell cycle	16 of 3908 in the list	17 of 4442 in the genome	1	gnl|UG|Isc#S52446694,gnl|UG|Isc#S52446064,gnl|UG|Isc#S52445775,gnl|UG|Isc#S41156107,gnl|UG|Isc#S52456947,gnl|UG|Isc#S52446734,gnl|UG|Isc#S52455947,gnl|UG|Isc#S52456612,gnl|UG|Isc#S41120119,gnl|UG|Isc#S52439728,gnl|UG|Isc#S41131466,gnl|UG|Isc#S41113041,gnl|UG|Isc#S52438568,gnl|UG|Isc#S41094102,gnl|UG|Isc#S52453982,gnl|UG|Isc#S52450181
GO:0051656	establishment of organelle localization	16 of 3908 in the list	17 of 4442 in the genome	1	gnl|UG|Isc#S41136981,gnl|UG|Isc#S41097654,gnl|UG|Isc#S52446307,gnl|UG|Isc#S41115639,gnl|UG|Isc#S52453961,gnl|UG|Isc#S41047113,gnl|UG|Isc#S41000385,gnl|UG|Isc#S52436917,gnl|UG|Isc#S52445479,gnl|UG|Isc#S41089401,gnl|UG|Isc#S41062664,gnl|UG|Isc#S41188967,gnl|UG|Isc#S41080236,gnl|UG|Isc#S52456459,gnl|UG|Isc#S41072636,gnl|UG|Isc#S52442420
GO:0010468	regulation of gene expression	208 of 3908 in the list	234 of 4442 in the genome	1	gnl|UG|Isc#S41054705,gnl|UG|Isc#S52451137,gnl|UG|Isc#S41016032,gnl|UG|Isc#S52447561,gnl|UG|Isc#S41156107,gnl|UG|Isc#S52438812,gnl|UG|Isc#S52456529,gnl|UG|Isc#S52440793,gnl|UG|Isc#S52456510,gnl|UG|Isc#S52448434,gnl|UG|Isc#S52449932,gnl|UG|Isc#S52438939,gnl|UG|Isc#S52446571,gnl|UG|Isc#S52452062,gnl|UG|Isc#S41080887,gnl|UG|Isc#S52440137,gnl|UG|Isc#S41031364,gnl|UG|Isc#S52456515,gnl|UG|Isc#S52445188,…
GO:0002520	immune system development	40 of 3908 in the list	44 of 4442 in the genome	1	gnl|UG|Isc#S41016032,gnl|UG|Isc#S41045992,gnl|UG|Isc#S52446663,gnl|UG|Isc#S52438534,gnl|UG|Isc#S52438537,gnl|UG|Isc#S40999527,gnl|UG|Isc#S52456529,gnl|UG|Isc#S41049794,gnl|UG|Isc#S52449757,gnl|UG|Isc#S52453033,gnl|UG|Isc#S41093987,gnl|UG|Isc#S52455172,gnl|UG|Isc#S41074903,gnl|UG|Isc#S41009727,gnl|UG|Isc#S52456048,gnl|UG|Isc#S41010152,gnl|UG|Isc#S52437773,gnl|UG|Isc#S52449505,gnl|UG|Isc#S52453106,…
GO:0006790	sulfur compound metabolic process	40 of 3908 in the list	44 of 4442 in the genome	1	gnl|UG|Isc#S41146053,gnl|UG|Isc#S41116699,gnl|UG|Isc#S52441619,gnl|UG|Isc#S41045795,gnl|UG|Isc#S41103259,gnl|UG|Isc#S52455424,gnl|UG|Isc#S40999160,gnl|UG|Isc#S41110413,gnl|UG|Isc#S41167253,gnl|UG|Isc#S52438693,gnl|UG|Isc#S41009727,gnl|UG|Isc#S41047193,gnl|UG|Isc#S41043837,gnl|UG|Isc#S40999509,gnl|UG|Isc#S52446322,gnl|UG|Isc#S41070623,gnl|UG|Isc#S41188043,gnl|UG|Isc#S52440325,gnl|UG|Isc#S41141465,…
GO:0006457	protein folding	32 of 3908 in the list	35 of 4442 in the genome	1	gnl|UG|Isc#S41141900,gnl|UG|Isc#S41144739,gnl|UG|Isc#S52448878,gnl|UG|Isc#S52446770,gnl|UG|Isc#S52454766,gnl|UG|Isc#S40999619,gnl|UG|Isc#S41165827,gnl|UG|Isc#S41177393,gnl|UG|Isc#S52452834,gnl|UG|Isc#S41163624,gnl|UG|Isc#S41158239,gnl|UG|Isc#S52450691,gnl|UG|Isc#S52439177,gnl|UG|Isc#S41113404,gnl|UG|Isc#S52449987,gnl|UG|Isc#S52447490,gnl|UG|Isc#S52446844,gnl|UG|Isc#S41045868,gnl|UG|Isc#S52456061,…
GO:0001505	regulation of neurotransmitter levels	24 of 3908 in the list	26 of 4442 in the genome	1	gnl|UG|Isc#S52449551,gnl|UG|Isc#S52451878,gnl|UG|Isc#S52444342,gnl|UG|Isc#S52446303,gnl|UG|Isc#S52446076,gnl|UG|Isc#S52452159,gnl|UG|Isc#S41168373,gnl|UG|Isc#S52454831,gnl|UG|Isc#S52443550,gnl|UG|Isc#S41102399,gnl|UG|Isc#S41094398,gnl|UG|Isc#S52442296,gnl|UG|Isc#S52443327,gnl|UG|Isc#S41121429,gnl|UG|Isc#S41180556,gnl|UG|Isc#S41127695,gnl|UG|Isc#S41043855,gnl|UG|Isc#S41000385,gnl|UG|Isc#S52439204,…
GO:0007548	sex differentiation	24 of 3908 in the list	26 of 4442 in the genome	1	gnl|UG|Isc#S52447561,gnl|UG|Isc#S52448233,gnl|UG|Isc#S41156107,gnl|UG|Isc#S41000437,gnl|UG|Isc#S52456436,gnl|UG|Isc#S52436692,gnl|UG|Isc#S41110413,gnl|UG|Isc#S41133186,gnl|UG|Isc#S41071611,gnl|UG|Isc#S41110843,gnl|UG|Isc#S41093571,gnl|UG|Isc#S41019059,gnl|UG|Isc#S52451673,gnl|UG|Isc#S52437139,gnl|UG|Isc#S52450129,gnl|UG|Isc#S41138468,gnl|UG|Isc#S52442454,gnl|UG|Isc#S52438568,gnl|UG|Isc#S52452505,…
GO:0030097	hemopoiesis	24 of 3908 in the list	26 of 4442 in the genome	1	gnl|UG|Isc#S52442539,gnl|UG|Isc#S41146439,gnl|UG|Isc#S41016032,gnl|UG|Isc#S52437628,gnl|UG|Isc#S41045992,gnl|UG|Isc#S52438534,gnl|UG|Isc#S52456529,gnl|UG|Isc#S52447900,gnl|UG|Isc#S41049794,gnl|UG|Isc#S52449757,gnl|UG|Isc#S41093987,gnl|UG|Isc#S52455172,gnl|UG|Isc#S52443573,gnl|UG|Isc#S41074903,gnl|UG|Isc#S41173228,gnl|UG|Isc#S52453106,gnl|UG|Isc#S52450639,gnl|UG|Isc#S41058793,gnl|UG|Isc#S52446353,…
GO:0006350	transcription	147 of 3908 in the list	165 of 4442 in the genome	1	gnl|UG|Isc#S41016032,gnl|UG|Isc#S52456442,gnl|UG|Isc#S41001067,gnl|UG|Isc#S41005848,gnl|UG|Isc#S41011008,gnl|UG|Isc#S41058045,gnl|UG|Isc#S52446571,gnl|UG|Isc#S41052248,gnl|UG|Isc#S52456515,gnl|UG|Isc#S41074903,gnl|UG|Isc#S41025941,gnl|UG|Isc#S41081998,gnl|UG|Isc#S52455023,gnl|UG|Isc#S52437098,gnl|UG|Isc#S41149678,gnl|UG|Isc#S41142591,gnl|UG|Isc#S41017257,gnl|UG|Isc#S52448364,gnl|UG|Isc#S41183822,…
GO:0006351	transcription, DNA-dependent	147 of 3908 in the list	165 of 4442 in the genome	1	gnl|UG|Isc#S41016032,gnl|UG|Isc#S52456442,gnl|UG|Isc#S41001067,gnl|UG|Isc#S41005848,gnl|UG|Isc#S41011008,gnl|UG|Isc#S41058045,gnl|UG|Isc#S52446571,gnl|UG|Isc#S41052248,gnl|UG|Isc#S52456515,gnl|UG|Isc#S41074903,gnl|UG|Isc#S41025941,gnl|UG|Isc#S41081998,gnl|UG|Isc#S52455023,gnl|UG|Isc#S52437098,gnl|UG|Isc#S41149678,gnl|UG|Isc#S41142591,gnl|UG|Isc#S41017257,gnl|UG|Isc#S52448364,gnl|UG|Isc#S41183822,…
GO:0032774	RNA biosynthetic process	147 of 3908 in the list	165 of 4442 in the genome	1	gnl|UG|Isc#S41016032,gnl|UG|Isc#S52456442,gnl|UG|Isc#S41001067,gnl|UG|Isc#S41005848,gnl|UG|Isc#S41011008,gnl|UG|Isc#S41058045,gnl|UG|Isc#S52446571,gnl|UG|Isc#S41052248,gnl|UG|Isc#S52456515,gnl|UG|Isc#S41074903,gnl|UG|Isc#S41025941,gnl|UG|Isc#S41081998,gnl|UG|Isc#S52455023,gnl|UG|Isc#S52437098,gnl|UG|Isc#S41149678,gnl|UG|Isc#S41142591,gnl|UG|Isc#S41017257,gnl|UG|Isc#S52448364,gnl|UG|Isc#S41183822,…
GO:0044265	cellular macromolecule catabolic process	116 of 3908 in the list	130 of 4442 in the genome	1	gnl|UG|Isc#S41029707,gnl|UG|Isc#S41156107,gnl|UG|Isc#S41016797,gnl|UG|Isc#S52446905,gnl|UG|Isc#S52442470,gnl|UG|Isc#S41134146,gnl|UG|Isc#S52442124,gnl|UG|Isc#S52444136,gnl|UG|Isc#S52438568,gnl|UG|Isc#S52442524,gnl|UG|Isc#S52447840,gnl|UG|Isc#S41167799,gnl|UG|Isc#S41094011,gnl|UG|Isc#S41011988,gnl|UG|Isc#S41077061,gnl|UG|Isc#S41162737,gnl|UG|Isc#S52449274,gnl|UG|Isc#S41006581,gnl|UG|Isc#S41067330,…
GO:0010038	response to metal ion	31 of 3908 in the list	34 of 4442 in the genome	1	gnl|UG|Isc#S52449551,gnl|UG|Isc#S52452573,gnl|UG|Isc#S52455773,gnl|UG|Isc#S41111504,gnl|UG|Isc#S52446237,gnl|UG|Isc#S41118753,gnl|UG|Isc#S52446752,gnl|UG|Isc#S52442911,gnl|UG|Isc#S41103074,gnl|UG|Isc#S41145624,gnl|UG|Isc#S41009727,gnl|UG|Isc#S52438693,gnl|UG|Isc#S40999575,gnl|UG|Isc#S41090544,gnl|UG|Isc#S41043837,gnl|UG|Isc#S41091237,gnl|UG|Isc#S40999509,gnl|UG|Isc#S52443327,gnl|UG|Isc#S41127695,…
GO:0006066	alcohol metabolic process	115 of 3908 in the list	129 of 4442 in the genome	1	gnl|UG|Isc#S52448708,gnl|UG|Isc#S52450097,gnl|UG|Isc#S52446064,gnl|UG|Isc#S41174409,gnl|UG|Isc#S52451318,gnl|UG|Isc#S52437750,gnl|UG|Isc#S41077731,gnl|UG|Isc#S52448410,gnl|UG|Isc#S52443500,gnl|UG|Isc#S41160864,gnl|UG|Isc#S41072609,gnl|UG|Isc#S41089348,gnl|UG|Isc#S52455624,gnl|UG|Isc#S52440842,gnl|UG|Isc#S41143814,gnl|UG|Isc#S52438758,gnl|UG|Isc#S41138602,gnl|UG|Isc#S41096236,gnl|UG|Isc#S41149336,…
GO:0006650	glycerophospholipid metabolic process	23 of 3908 in the list	25 of 4442 in the genome	1	gnl|UG|Isc#S52452857,gnl|UG|Isc#S52437778,gnl|UG|Isc#S52450097,gnl|UG|Isc#S52437941,gnl|UG|Isc#S52439094,gnl|UG|Isc#S41006595,gnl|UG|Isc#S52443973,gnl|UG|Isc#S52441183,gnl|UG|Isc#S41068677,gnl|UG|Isc#S41184958,gnl|UG|Isc#S41144639,gnl|UG|Isc#S41050621,gnl|UG|Isc#S52448132,gnl|UG|Isc#S52440149,gnl|UG|Isc#S52445342,gnl|UG|Isc#S41120429,gnl|UG|Isc#S52455105,gnl|UG|Isc#S41016913,gnl|UG|Isc#S52438846,…
GO:0007155	cell adhesion	23 of 3908 in the list	25 of 4442 in the genome	1	gnl|UG|Isc#S52445405,gnl|UG|Isc#S41074137,gnl|UG|Isc#S41175927,gnl|UG|Isc#S52442858,gnl|UG|Isc#S52447900,gnl|UG|Isc#S52441137,gnl|UG|Isc#S41151277,gnl|UG|Isc#S41175540,gnl|UG|Isc#S52439493,gnl|UG|Isc#S52445728,gnl|UG|Isc#S52440144,gnl|UG|Isc#S41029119,gnl|UG|Isc#S52449862,gnl|UG|Isc#S52453878,gnl|UG|Isc#S41136223,gnl|UG|Isc#S52446133,gnl|UG|Isc#S41025877,gnl|UG|Isc#S52450014,gnl|UG|Isc#S41046657,…
GO:0022610	biological adhesion	23 of 3908 in the list	25 of 4442 in the genome	1	gnl|UG|Isc#S52445405,gnl|UG|Isc#S41074137,gnl|UG|Isc#S41175927,gnl|UG|Isc#S52442858,gnl|UG|Isc#S52447900,gnl|UG|Isc#S52441137,gnl|UG|Isc#S41151277,gnl|UG|Isc#S41175540,gnl|UG|Isc#S52439493,gnl|UG|Isc#S52445728,gnl|UG|Isc#S52440144,gnl|UG|Isc#S41029119,gnl|UG|Isc#S52449862,gnl|UG|Isc#S52453878,gnl|UG|Isc#S41136223,gnl|UG|Isc#S52446133,gnl|UG|Isc#S41025877,gnl|UG|Isc#S52450014,gnl|UG|Isc#S41046657,…
GO:0032259	methylation	23 of 3908 in the list	25 of 4442 in the genome	1	gnl|UG|Isc#S52442106,gnl|UG|Isc#S52445593,gnl|UG|Isc#S52444575,gnl|UG|Isc#S41067736,gnl|UG|Isc#S41115207,gnl|UG|Isc#S52444142,gnl|UG|Isc#S52438941,gnl|UG|Isc#S52456438,gnl|UG|Isc#S41134016,gnl|UG|Isc#S52441718,gnl|UG|Isc#S52439255,gnl|UG|Isc#S52449370,gnl|UG|Isc#S41081036,gnl|UG|Isc#S41062184,gnl|UG|Isc#S52437183,gnl|UG|Isc#S52440733,gnl|UG|Isc#S52449565,gnl|UG|Isc#S41017888,gnl|UG|Isc#S52456088,…
GO:0043086	negative regulation of catalytic activity	23 of 3908 in the list	25 of 4442 in the genome	1	gnl|UG|Isc#S41027184,gnl|UG|Isc#S41088557,gnl|UG|Isc#S41141074,gnl|UG|Isc#S41190334,gnl|UG|Isc#S41110505,gnl|UG|Isc#S52451662,gnl|UG|Isc#S41068172,gnl|UG|Isc#S41190333,gnl|UG|Isc#S41184131,gnl|UG|Isc#S41177622,gnl|UG|Isc#S52446095,gnl|UG|Isc#S52447421,gnl|UG|Isc#S41089323,gnl|UG|Isc#S52438861,gnl|UG|Isc#S41111430,gnl|UG|Isc#S52439243,gnl|UG|Isc#S41098388,gnl|UG|Isc#S41141651,gnl|UG|Isc#S41023100,…
GO:0043414	macromolecule methylation	23 of 3908 in the list	25 of 4442 in the genome	1	gnl|UG|Isc#S52442106,gnl|UG|Isc#S52445593,gnl|UG|Isc#S52444575,gnl|UG|Isc#S41067736,gnl|UG|Isc#S41115207,gnl|UG|Isc#S52444142,gnl|UG|Isc#S52438941,gnl|UG|Isc#S52456438,gnl|UG|Isc#S41134016,gnl|UG|Isc#S52441718,gnl|UG|Isc#S52439255,gnl|UG|Isc#S52449370,gnl|UG|Isc#S41081036,gnl|UG|Isc#S41062184,gnl|UG|Isc#S52437183,gnl|UG|Isc#S52440733,gnl|UG|Isc#S52449565,gnl|UG|Isc#S41017888,gnl|UG|Isc#S52456088,…
GO:0000737	DNA catabolic process, endonucleolytic	7 of 3908 in the list	7 of 4442 in the genome	1	gnl|UG|Isc#S52438254,gnl|UG|Isc#S41079996,gnl|UG|Isc#S41063223,gnl|UG|Isc#S41091159,gnl|UG|Isc#S52454831,gnl|UG|Isc#S41105805,gnl|UG|Isc#S41141465
GO:0001666	response to hypoxia	7 of 3908 in the list	7 of 4442 in the genome	1	gnl|UG|Isc#S41072438,gnl|UG|Isc#S40998532,gnl|UG|Isc#S41103074,gnl|UG|Isc#S41000383,gnl|UG|Isc#S41131812,gnl|UG|Isc#S52441596,gnl|UG|Isc#S41056158
GO:0001838	embryonic epithelial tube formation	7 of 3908 in the list	7 of 4442 in the genome	1	gnl|UG|Isc#S52442236,gnl|UG|Isc#S41166070,gnl|UG|Isc#S41115334,gnl|UG|Isc#S41149336,gnl|UG|Isc#S52449243,gnl|UG|Isc#S52456060,gnl|UG|Isc#S41109724
GO:0002200	somatic diversification of immune receptors	7 of 3908 in the list	7 of 4442 in the genome	1	gnl|UG|Isc#S41010152,gnl|UG|Isc#S52452963,gnl|UG|Isc#S52451584,gnl|UG|Isc#S52437773,gnl|UG|Isc#S52438745,gnl|UG|Isc#S41158239,gnl|UG|Isc#S41019059
GO:0003015	heart process	7 of 3908 in the list	7 of 4442 in the genome	1	gnl|UG|Isc#S52442461,gnl|UG|Isc#S52437739,gnl|UG|Isc#S41063223,gnl|UG|Isc#S41105805,gnl|UG|Isc#S52437240,gnl|UG|Isc#S41141465,gnl|UG|Isc#S41075640
GO:0006023	aminoglycan biosynthetic process	7 of 3908 in the list	7 of 4442 in the genome	1	gnl|UG|Isc#S52454022,gnl|UG|Isc#S52441619,gnl|UG|Isc#S52446087,gnl|UG|Isc#S52450371,gnl|UG|Isc#S41141779,gnl|UG|Isc#S52448969,gnl|UG|Isc#S52438931
GO:0006406	mRNA export from nucleus	7 of 3908 in the list	7 of 4442 in the genome	1	gnl|UG|Isc#S52441757,gnl|UG|Isc#S41079767,gnl|UG|Isc#S52445475,gnl|UG|Isc#S41178522,gnl|UG|Isc#S41169060,gnl|UG|Isc#S52438534,gnl|UG|Isc#S52454085
GO:0006476	protein deacetylation	7 of 3908 in the list	7 of 4442 in the genome	1	gnl|UG|Isc#S52448646,gnl|UG|Isc#S41000861,gnl|UG|Isc#S41098388,gnl|UG|Isc#S52454237,gnl|UG|Isc#S41000025,gnl|UG|Isc#S41130663,gnl|UG|Isc#S52451673
GO:0006760	folic acid and derivative metabolic process	7 of 3908 in the list	7 of 4442 in the genome	1	gnl|UG|Isc#S41103259,gnl|UG|Isc#S41180032,gnl|UG|Isc#S41152585,gnl|UG|Isc#S52443401,gnl|UG|Isc#S41154544,gnl|UG|Isc#S41167253,gnl|UG|Isc#S41003867
GO:0006767	water-soluble vitamin metabolic process	7 of 3908 in the list	7 of 4442 in the genome	1	gnl|UG|Isc#S41172886,gnl|UG|Isc#S41045795,gnl|UG|Isc#S41011272,gnl|UG|Isc#S41108254,gnl|UG|Isc#S41082309,gnl|UG|Isc#S41147175,gnl|UG|Isc#S41146053
GO:0006801	superoxide metabolic process	7 of 3908 in the list	7 of 4442 in the genome	1	gnl|UG|Isc#S52442461,gnl|UG|Isc#S41077991,gnl|UG|Isc#S41063223,gnl|UG|Isc#S41004024,gnl|UG|Isc#S41105805,gnl|UG|Isc#S41141465,gnl|UG|Isc#S41009727
GO:0007127	meiosis I	7 of 3908 in the list	7 of 4442 in the genome	1	gnl|UG|Isc#S52439728,gnl|UG|Isc#S52446694,gnl|UG|Isc#S52446064,gnl|UG|Isc#S52456947,gnl|UG|Isc#S52446734,gnl|UG|Isc#S52455947,gnl|UG|Isc#S41120119
GO:0008284	positive regulation of cell proliferation	7 of 3908 in the list	7 of 4442 in the genome	1	gnl|UG|Isc#S52436566,gnl|UG|Isc#S41003955,gnl|UG|Isc#S41167586,gnl|UG|Isc#S52453033,gnl|UG|Isc#S52446910,gnl|UG|Isc#S41056158,gnl|UG|Isc#S52437203
GO:0009120	deoxyribonucleoside metabolic process	7 of 3908 in the list	7 of 4442 in the genome	1	gnl|UG|Isc#S41172886,gnl|UG|Isc#S52443067,gnl|UG|Isc#S41006233,gnl|UG|Isc#S52445548,gnl|UG|Isc#S41103071,gnl|UG|Isc#S41129336,gnl|UG|Isc#S41001142
GO:0009755	hormone-mediated signaling pathway	7 of 3908 in the list	7 of 4442 in the genome	1	gnl|UG|Isc#S41056066,gnl|UG|Isc#S52437829,gnl|UG|Isc#S41006987,gnl|UG|Isc#S52456442,gnl|UG|Isc#S52436467,gnl|UG|Isc#S52448801,gnl|UG|Isc#S52455023
GO:0009953	dorsal/ventral pattern formation	7 of 3908 in the list	7 of 4442 in the genome	1	gnl|UG|Isc#S52448377,gnl|UG|Isc#S52449505,gnl|UG|Isc#S41115334,gnl|UG|Isc#S52446174,gnl|UG|Isc#S41054454,gnl|UG|Isc#S41097578,gnl|UG|Isc#S41109724
GO:0010638	positive regulation of organelle organization	7 of 3908 in the list	7 of 4442 in the genome	1	gnl|UG|Isc#S41156937,gnl|UG|Isc#S41072438,gnl|UG|Isc#S41027426,gnl|UG|Isc#S41145624,gnl|UG|Isc#S52436489,gnl|UG|Isc#S41152326,gnl|UG|Isc#S52456366
GO:0015833	peptide transport	7 of 3908 in the list	7 of 4442 in the genome	1	gnl|UG|Isc#S52442490,gnl|UG|Isc#S41076301,gnl|UG|Isc#S41181508,gnl|UG|Isc#S52442633,gnl|UG|Isc#S41160864,gnl|UG|Isc#S52453976,gnl|UG|Isc#S41134150
GO:0019321	pentose metabolic process	7 of 3908 in the list	7 of 4442 in the genome	1	gnl|UG|Isc#S52437742,gnl|UG|Isc#S52447710,gnl|UG|Isc#S52448410,gnl|UG|Isc#S41099274,gnl|UG|Isc#S41027463,gnl|UG|Isc#S52456898,gnl|UG|Isc#S52448589
GO:0030041	actin filament polymerization	7 of 3908 in the list	7 of 4442 in the genome	1	gnl|UG|Isc#S41072438,gnl|UG|Isc#S41168504,gnl|UG|Isc#S41077956,gnl|UG|Isc#S41103088,gnl|UG|Isc#S52442805,gnl|UG|Isc#S41118641,gnl|UG|Isc#S41186909
GO:0030155	regulation of cell adhesion	7 of 3908 in the list	7 of 4442 in the genome	1	gnl|UG|Isc#S52442551,gnl|UG|Isc#S41179676,gnl|UG|Isc#S52453978,gnl|UG|Isc#S41152326,gnl|UG|Isc#S52453033,gnl|UG|Isc#S52441240,gnl|UG|Isc#S52456436
GO:0033673	negative regulation of kinase activity	7 of 3908 in the list	7 of 4442 in the genome	1	gnl|UG|Isc#S52446095,gnl|UG|Isc#S52451662,gnl|UG|Isc#S52454012,gnl|UG|Isc#S41141074,gnl|UG|Isc#S52453904,gnl|UG|Isc#S41023100,gnl|UG|Isc#S41110505
GO:0035151	regulation of tube size, open tracheal system	7 of 3908 in the list	7 of 4442 in the genome	1	gnl|UG|Isc#S41017343,gnl|UG|Isc#S52454022,gnl|UG|Isc#S41179661,gnl|UG|Isc#S41136981,gnl|UG|Isc#S41141779,gnl|UG|Isc#S52442858,gnl|UG|Isc#S41072636
GO:0035152	regulation of tube architecture, open tracheal system	7 of 3908 in the list	7 of 4442 in the genome	1	gnl|UG|Isc#S41017343,gnl|UG|Isc#S52454022,gnl|UG|Isc#S41179661,gnl|UG|Isc#S41136981,gnl|UG|Isc#S41141779,gnl|UG|Isc#S52442858,gnl|UG|Isc#S41072636
GO:0042375	quinone cofactor metabolic process	7 of 3908 in the list	7 of 4442 in the genome	1	gnl|UG|Isc#S41121899,gnl|UG|Isc#S41140343,gnl|UG|Isc#S41020635,gnl|UG|Isc#S52446712,gnl|UG|Isc#S41095624,gnl|UG|Isc#S41153902,gnl|UG|Isc#S41169547
GO:0042440	pigment metabolic process	7 of 3908 in the list	7 of 4442 in the genome	1	gnl|UG|Isc#S52437742,gnl|UG|Isc#S41129506,gnl|UG|Isc#S41186496,gnl|UG|Isc#S52437855,gnl|UG|Isc#S41009133,gnl|UG|Isc#S41182752,gnl|UG|Isc#S41003867
GO:0042445	hormone metabolic process	7 of 3908 in the list	7 of 4442 in the genome	1	gnl|UG|Isc#S52445345,gnl|UG|Isc#S41181810,gnl|UG|Isc#S52453106,gnl|UG|Isc#S41045592,gnl|UG|Isc#S52436990,gnl|UG|Isc#S41152926,gnl|UG|Isc#S52448981
GO:0048194	Golgi vesicle budding	7 of 3908 in the list	7 of 4442 in the genome	1	gnl|UG|Isc#S52436917,gnl|UG|Isc#S52445479,gnl|UG|Isc#S41089401,gnl|UG|Isc#S41080236,gnl|UG|Isc#S41047113,gnl|UG|Isc#S41000385,gnl|UG|Isc#S52442420
GO:0048199	vesicle targeting, to, from or within Golgi	7 of 3908 in the list	7 of 4442 in the genome	1	gnl|UG|Isc#S52436917,gnl|UG|Isc#S52445479,gnl|UG|Isc#S41089401,gnl|UG|Isc#S41080236,gnl|UG|Isc#S41047113,gnl|UG|Isc#S41000385,gnl|UG|Isc#S52442420
GO:0048200	Golgi transport vesicle coating	7 of 3908 in the list	7 of 4442 in the genome	1	gnl|UG|Isc#S52436917,gnl|UG|Isc#S52445479,gnl|UG|Isc#S41089401,gnl|UG|Isc#S41080236,gnl|UG|Isc#S41047113,gnl|UG|Isc#S41000385,gnl|UG|Isc#S52442420
GO:0051028	mRNA transport	7 of 3908 in the list	7 of 4442 in the genome	1	gnl|UG|Isc#S52441757,gnl|UG|Isc#S41079767,gnl|UG|Isc#S52445475,gnl|UG|Isc#S41178522,gnl|UG|Isc#S41169060,gnl|UG|Isc#S52438534,gnl|UG|Isc#S52454085
GO:0051051	negative regulation of transport	7 of 3908 in the list	7 of 4442 in the genome	1	gnl|UG|Isc#S41072438,gnl|UG|Isc#S41050232,gnl|UG|Isc#S41103088,gnl|UG|Isc#S41074137,gnl|UG|Isc#S41115334,gnl|UG|Isc#S41074968,gnl|UG|Isc#S41109724
GO:0051147	regulation of muscle cell differentiation	7 of 3908 in the list	7 of 4442 in the genome	1	gnl|UG|Isc#S41000861,gnl|UG|Isc#S52446076,gnl|UG|Isc#S52450365,gnl|UG|Isc#S52451618,gnl|UG|Isc#S41126359,gnl|UG|Isc#S52439399,gnl|UG|Isc#S41066976
GO:0051258	protein polymerization	7 of 3908 in the list	7 of 4442 in the genome	1	gnl|UG|Isc#S41072438,gnl|UG|Isc#S41168504,gnl|UG|Isc#S41077956,gnl|UG|Isc#S41103088,gnl|UG|Isc#S52442805,gnl|UG|Isc#S41118641,gnl|UG|Isc#S41186909
GO:0060627	regulation of vesicle-mediated transport	7 of 3908 in the list	7 of 4442 in the genome	1	gnl|UG|Isc#S52448377,gnl|UG|Isc#S52443756,gnl|UG|Isc#S41103088,gnl|UG|Isc#S41074137,gnl|UG|Isc#S41067132,gnl|UG|Isc#S52454831,gnl|UG|Isc#S52441168
GO:0070482	response to oxygen levels	7 of 3908 in the list	7 of 4442 in the genome	1	gnl|UG|Isc#S41072438,gnl|UG|Isc#S40998532,gnl|UG|Isc#S41103074,gnl|UG|Isc#S41000383,gnl|UG|Isc#S41131812,gnl|UG|Isc#S52441596,gnl|UG|Isc#S41056158
GO:0070542	response to fatty acid	7 of 3908 in the list	7 of 4442 in the genome	1	gnl|UG|Isc#S41168373,gnl|UG|Isc#S41043855,gnl|UG|Isc#S41171498,gnl|UG|Isc#S41056158,gnl|UG|Isc#S41091191,gnl|UG|Isc#S52441544,gnl|UG|Isc#S52441525
GO:0072175	epithelial tube formation	7 of 3908 in the list	7 of 4442 in the genome	1	gnl|UG|Isc#S52442236,gnl|UG|Isc#S41166070,gnl|UG|Isc#S41115334,gnl|UG|Isc#S41149336,gnl|UG|Isc#S52449243,gnl|UG|Isc#S52456060,gnl|UG|Isc#S41109724
GO:0001700	embryonic development via the syncytial blastoderm	15 of 3908 in the list	16 of 4442 in the genome	1	gnl|UG|Isc#S41048901,gnl|UG|Isc#S52442551,gnl|UG|Isc#S41136981,gnl|UG|Isc#S41014426,gnl|UG|Isc#S40999962,gnl|UG|Isc#S52445342,gnl|UG|Isc#S52450014,gnl|UG|Isc#S52441638,gnl|UG|Isc#S41062664,gnl|UG|Isc#S41067132,gnl|UG|Isc#S52446174,gnl|UG|Isc#S52451132,gnl|UG|Isc#S41094102,gnl|UG|Isc#S41097647,gnl|UG|Isc#S41072636
GO:0045017	glycerolipid biosynthetic process	15 of 3908 in the list	16 of 4442 in the genome	1	gnl|UG|Isc#S52452857,gnl|UG|Isc#S52437778,gnl|UG|Isc#S52450097,gnl|UG|Isc#S52448132,gnl|UG|Isc#S52443600,gnl|UG|Isc#S41006595,gnl|UG|Isc#S52456919,gnl|UG|Isc#S41068677,gnl|UG|Isc#S52455105,gnl|UG|Isc#S52438846,gnl|UG|Isc#S41050199,gnl|UG|Isc#S52442059,gnl|UG|Isc#S52445506,gnl|UG|Isc#S41050621,gnl|UG|Isc#S52456800
GO:0048749	compound eye development	15 of 3908 in the list	16 of 4442 in the genome	1	gnl|UG|Isc#S52437724,gnl|UG|Isc#S52437786,gnl|UG|Isc#S41156107,gnl|UG|Isc#S52442686,gnl|UG|Isc#S52442858,gnl|UG|Isc#S41000437,gnl|UG|Isc#S41143324,gnl|UG|Isc#S52446015,gnl|UG|Isc#S52436518,gnl|UG|Isc#S41111937,gnl|UG|Isc#S52438941,gnl|UG|Isc#S52438568,gnl|UG|Isc#S41067132,gnl|UG|Isc#S41138027,gnl|UG|Isc#S41005792
GO:0050767	regulation of neurogenesis	15 of 3908 in the list	16 of 4442 in the genome	1	gnl|UG|Isc#S41153841,gnl|UG|Isc#S41140770,gnl|UG|Isc#S52439944,gnl|UG|Isc#S41156107,gnl|UG|Isc#S52451990,gnl|UG|Isc#S52445342,gnl|UG|Isc#S52437139,gnl|UG|Isc#S52448646,gnl|UG|Isc#S52443573,gnl|UG|Isc#S41103088,gnl|UG|Isc#S52451153,gnl|UG|Isc#S52441828,gnl|UG|Isc#S52438568,gnl|UG|Isc#S41130663,gnl|UG|Isc#S41057579
GO:0051301	cell division	15 of 3908 in the list	16 of 4442 in the genome	1	gnl|UG|Isc#S52449505,gnl|UG|Isc#S41156107,gnl|UG|Isc#S41000437,gnl|UG|Isc#S52440673,gnl|UG|Isc#S41176927,gnl|UG|Isc#S52446734,gnl|UG|Isc#S52439728,gnl|UG|Isc#S41138468,gnl|UG|Isc#S41050232,gnl|UG|Isc#S52449250,gnl|UG|Isc#S52438568,gnl|UG|Isc#S41062664,gnl|UG|Isc#S52452505,gnl|UG|Isc#S41114005,gnl|UG|Isc#S52446910
GO:0071310	cellular response to organic substance	15 of 3908 in the list	16 of 4442 in the genome	1	gnl|UG|Isc#S41022009,gnl|UG|Isc#S41006987,gnl|UG|Isc#S52456442,gnl|UG|Isc#S52443100,gnl|UG|Isc#S52436467,gnl|UG|Isc#S52439243,gnl|UG|Isc#S52456683,gnl|UG|Isc#S52448801,gnl|UG|Isc#S52455023,gnl|UG|Isc#S41056066,gnl|UG|Isc#S52437829,gnl|UG|Isc#S41000559,gnl|UG|Isc#S41094102,gnl|UG|Isc#S52447690,gnl|UG|Isc#S41184131
GO:0051276	chromosome organization	114 of 3908 in the list	128 of 4442 in the genome	1	gnl|UG|Isc#S41019852,gnl|UG|Isc#S41101614,gnl|UG|Isc#S41016032,gnl|UG|Isc#S52447561,gnl|UG|Isc#S52456802,gnl|UG|Isc#S52455533,gnl|UG|Isc#S52440793,gnl|UG|Isc#S52452809,gnl|UG|Isc#S52446983,gnl|UG|Isc#S41001161,gnl|UG|Isc#S41113041,gnl|UG|Isc#S41058045,gnl|UG|Isc#S52439255,gnl|UG|Isc#S41130663,gnl|UG|Isc#S41124247,gnl|UG|Isc#S52437183,gnl|UG|Isc#S52437786,gnl|UG|Isc#S52451672,gnl|UG|Isc#S52448053,…
GO:0009142	nucleoside triphosphate biosynthetic process	38 of 3908 in the list	42 of 4442 in the genome	1	gnl|UG|Isc#S52443331,gnl|UG|Isc#S40998756,gnl|UG|Isc#S52436640,gnl|UG|Isc#S52453038,gnl|UG|Isc#S52438938,gnl|UG|Isc#S41100931,gnl|UG|Isc#S41068547,gnl|UG|Isc#S52436946,gnl|UG|Isc#S52447131,gnl|UG|Isc#S52444354,gnl|UG|Isc#S40997714,gnl|UG|Isc#S52445307,gnl|UG|Isc#S41000415,gnl|UG|Isc#S41086766,gnl|UG|Isc#S41073504,gnl|UG|Isc#S41002571,gnl|UG|Isc#S52451044,gnl|UG|Isc#S40998889,gnl|UG|Isc#S41095144,…
GO:0009145	purine nucleoside triphosphate biosynthetic process	38 of 3908 in the list	42 of 4442 in the genome	1	gnl|UG|Isc#S52443331,gnl|UG|Isc#S40998756,gnl|UG|Isc#S52436640,gnl|UG|Isc#S52453038,gnl|UG|Isc#S52438938,gnl|UG|Isc#S41100931,gnl|UG|Isc#S41068547,gnl|UG|Isc#S52436946,gnl|UG|Isc#S52447131,gnl|UG|Isc#S52444354,gnl|UG|Isc#S40997714,gnl|UG|Isc#S52445307,gnl|UG|Isc#S41000415,gnl|UG|Isc#S41086766,gnl|UG|Isc#S41073504,gnl|UG|Isc#S41002571,gnl|UG|Isc#S52451044,gnl|UG|Isc#S40998889,gnl|UG|Isc#S41095144,…
GO:0009201	ribonucleoside triphosphate biosynthetic process	38 of 3908 in the list	42 of 4442 in the genome	1	gnl|UG|Isc#S52443331,gnl|UG|Isc#S40998756,gnl|UG|Isc#S52436640,gnl|UG|Isc#S52453038,gnl|UG|Isc#S52438938,gnl|UG|Isc#S41100931,gnl|UG|Isc#S41068547,gnl|UG|Isc#S52436946,gnl|UG|Isc#S52447131,gnl|UG|Isc#S52444354,gnl|UG|Isc#S40997714,gnl|UG|Isc#S52445307,gnl|UG|Isc#S41000415,gnl|UG|Isc#S41086766,gnl|UG|Isc#S41073504,gnl|UG|Isc#S41002571,gnl|UG|Isc#S52451044,gnl|UG|Isc#S40998889,gnl|UG|Isc#S41095144,…
GO:0009206	purine ribonucleoside triphosphate biosynthetic process	38 of 3908 in the list	42 of 4442 in the genome	1	gnl|UG|Isc#S52443331,gnl|UG|Isc#S40998756,gnl|UG|Isc#S52436640,gnl|UG|Isc#S52453038,gnl|UG|Isc#S52438938,gnl|UG|Isc#S41100931,gnl|UG|Isc#S41068547,gnl|UG|Isc#S52436946,gnl|UG|Isc#S52447131,gnl|UG|Isc#S52444354,gnl|UG|Isc#S40997714,gnl|UG|Isc#S52445307,gnl|UG|Isc#S41000415,gnl|UG|Isc#S41086766,gnl|UG|Isc#S41073504,gnl|UG|Isc#S41002571,gnl|UG|Isc#S52451044,gnl|UG|Isc#S40998889,gnl|UG|Isc#S41095144,…
GO:0006403	RNA localization	30 of 3908 in the list	33 of 4442 in the genome	1	gnl|UG|Isc#S52445475,gnl|UG|Isc#S52438534,gnl|UG|Isc#S52441092,gnl|UG|Isc#S41016797,gnl|UG|Isc#S52446983,gnl|UG|Isc#S52452017,gnl|UG|Isc#S41155964,gnl|UG|Isc#S52441757,gnl|UG|Isc#S41079767,gnl|UG|Isc#S52449901,gnl|UG|Isc#S52455445,gnl|UG|Isc#S52440144,gnl|UG|Isc#S52447713,gnl|UG|Isc#S52454085,gnl|UG|Isc#S41106303,gnl|UG|Isc#S52443550,gnl|UG|Isc#S41176869,gnl|UG|Isc#S52444553,gnl|UG|Isc#S41028952,…
GO:0010564	regulation of cell cycle process	30 of 3908 in the list	33 of 4442 in the genome	1	gnl|UG|Isc#S41101614,gnl|UG|Isc#S52446064,gnl|UG|Isc#S52455533,gnl|UG|Isc#S41067330,gnl|UG|Isc#S52448702,gnl|UG|Isc#S52456947,gnl|UG|Isc#S41062451,gnl|UG|Isc#S52439728,gnl|UG|Isc#S41024353,gnl|UG|Isc#S40998423,gnl|UG|Isc#S41131466,gnl|UG|Isc#S52448194,gnl|UG|Isc#S52449822,gnl|UG|Isc#S41111306,gnl|UG|Isc#S41156937,gnl|UG|Isc#S41077333,gnl|UG|Isc#S41045732,gnl|UG|Isc#S52452526,gnl|UG|Isc#S41095341,…
GO:0065008	regulation of biological quality	269 of 3908 in the list	304 of 4442 in the genome	1	gnl|UG|Isc#S52456802,gnl|UG|Isc#S52438812,gnl|UG|Isc#S52456529,gnl|UG|Isc#S52437860,gnl|UG|Isc#S41186909,gnl|UG|Isc#S52446585,gnl|UG|Isc#S52436518,gnl|UG|Isc#S41165069,gnl|UG|Isc#S41181019,gnl|UG|Isc#S41057980,gnl|UG|Isc#S41007483,gnl|UG|Isc#S41089348,gnl|UG|Isc#S41138602,gnl|UG|Isc#S41127695,gnl|UG|Isc#S52436990,gnl|UG|Isc#S52442461,gnl|UG|Isc#S52439883,gnl|UG|Isc#S41050232,gnl|UG|Isc#S41010565,…
GO:0007169	transmembrane receptor protein tyrosine kinase signaling pathway	45 of 3908 in the list	50 of 4442 in the genome	1	gnl|UG|Isc#S41045992,gnl|UG|Isc#S41131760,gnl|UG|Isc#S52446059,gnl|UG|Isc#S41110505,gnl|UG|Isc#S52441619,gnl|UG|Isc#S52448646,gnl|UG|Isc#S52438941,gnl|UG|Isc#S41131970,gnl|UG|Isc#S41000343,gnl|UG|Isc#S41005792,gnl|UG|Isc#S41130663,gnl|UG|Isc#S52443550,gnl|UG|Isc#S41057579,gnl|UG|Isc#S41052348,gnl|UG|Isc#S52440146,gnl|UG|Isc#S41072438,gnl|UG|Isc#S41140770,gnl|UG|Isc#S52441240,gnl|UG|Isc#S52445342,…
GO:0030001	metal ion transport	45 of 3908 in the list	50 of 4442 in the genome	1	gnl|UG|Isc#S52443331,gnl|UG|Isc#S52455773,gnl|UG|Isc#S52443951,gnl|UG|Isc#S52456952,gnl|UG|Isc#S52447266,gnl|UG|Isc#S52453038,gnl|UG|Isc#S41121417,gnl|UG|Isc#S41110616,gnl|UG|Isc#S41081289,gnl|UG|Isc#S52441939,gnl|UG|Isc#S52437980,gnl|UG|Isc#S41112984,gnl|UG|Isc#S52444421,gnl|UG|Isc#S41087605,gnl|UG|Isc#S41141799,gnl|UG|Isc#S52456492,gnl|UG|Isc#S52437139,gnl|UG|Isc#S41050232,gnl|UG|Isc#S41177826,…
GO:0050801	ion homeostasis	45 of 3908 in the list	50 of 4442 in the genome	1	gnl|UG|Isc#S52448386,gnl|UG|Isc#S41168318,gnl|UG|Isc#S52446585,gnl|UG|Isc#S41105794,gnl|UG|Isc#S41000343,gnl|UG|Isc#S52445506,gnl|UG|Isc#S52456515,gnl|UG|Isc#S41009727,gnl|UG|Isc#S41089348,gnl|UG|Isc#S41104836,gnl|UG|Isc#S41052267,gnl|UG|Isc#S41011896,gnl|UG|Isc#S52442633,gnl|UG|Isc#S52456492,gnl|UG|Isc#S41000385,gnl|UG|Isc#S41141465,gnl|UG|Isc#S52451338,gnl|UG|Isc#S52453718,gnl|UG|Isc#S52442461,…
GO:0048518	positive regulation of biological process	150 of 3908 in the list	169 of 4442 in the genome	1	gnl|UG|Isc#S52456529,gnl|UG|Isc#S52449119,gnl|UG|Isc#S41005848,gnl|UG|Isc#S52453033,gnl|UG|Isc#S52446571,gnl|UG|Isc#S41095838,gnl|UG|Isc#S52456515,gnl|UG|Isc#S52440842,gnl|UG|Isc#S52441240,gnl|UG|Isc#S52445342,gnl|UG|Isc#S52454012,gnl|UG|Isc#S41050232,gnl|UG|Isc#S41136086,gnl|UG|Isc#S41167799,gnl|UG|Isc#S41188771,gnl|UG|Isc#S52456366,gnl|UG|Isc#S52454920,gnl|UG|Isc#S52442551,gnl|UG|Isc#S52448456,…
GO:0006397	mRNA processing	60 of 3908 in the list	67 of 4442 in the genome	1	gnl|UG|Isc#S41153841,gnl|UG|Isc#S41067736,gnl|UG|Isc#S41181233,gnl|UG|Isc#S41016797,gnl|UG|Isc#S41001067,gnl|UG|Isc#S41005848,gnl|UG|Isc#S41108769,gnl|UG|Isc#S41089353,gnl|UG|Isc#S41092175,gnl|UG|Isc#S40999363,gnl|UG|Isc#S52441517,gnl|UG|Isc#S41081568,gnl|UG|Isc#S52442191,gnl|UG|Isc#S41070591,gnl|UG|Isc#S52455445,gnl|UG|Isc#S41134146,gnl|UG|Isc#S52446571,gnl|UG|Isc#S41089183,gnl|UG|Isc#S52454085,…
GO:0007167	enzyme linked receptor protein signaling pathway	60 of 3908 in the list	67 of 4442 in the genome	1	gnl|UG|Isc#S52441480,gnl|UG|Isc#S41045992,gnl|UG|Isc#S41131760,gnl|UG|Isc#S52446663,gnl|UG|Isc#S52446059,gnl|UG|Isc#S41110505,gnl|UG|Isc#S52441619,gnl|UG|Isc#S52448646,gnl|UG|Isc#S52438941,gnl|UG|Isc#S52441828,gnl|UG|Isc#S52450299,gnl|UG|Isc#S41131970,gnl|UG|Isc#S41000343,gnl|UG|Isc#S41005792,gnl|UG|Isc#S41130663,gnl|UG|Isc#S52443550,gnl|UG|Isc#S41184131,gnl|UG|Isc#S41057579,gnl|UG|Isc#S41052348,…
GO:0002165	instar larval or pupal development	22 of 3908 in the list	24 of 4442 in the genome	1	gnl|UG|Isc#S52452619,gnl|UG|Isc#S52442551,gnl|UG|Isc#S41081162,gnl|UG|Isc#S41096821,gnl|UG|Isc#S52436692,gnl|UG|Isc#S52443573,gnl|UG|Isc#S41098219,gnl|UG|Isc#S52444116,gnl|UG|Isc#S41062664,gnl|UG|Isc#S52446174,gnl|UG|Isc#S41072636,gnl|UG|Isc#S52452860,gnl|UG|Isc#S41136981,gnl|UG|Isc#S52449505,gnl|UG|Isc#S52440733,gnl|UG|Isc#S52441839,gnl|UG|Isc#S52451990,gnl|UG|Isc#S52451521,gnl|UG|Isc#S52455023,…
GO:0006643	membrane lipid metabolic process	22 of 3908 in the list	24 of 4442 in the genome	1	gnl|UG|Isc#S52452792,gnl|UG|Isc#S52445524,gnl|UG|Isc#S52446491,gnl|UG|Isc#S52438320,gnl|UG|Isc#S52451499,gnl|UG|Isc#S52445091,gnl|UG|Isc#S41077731,gnl|UG|Isc#S52450263,gnl|UG|Isc#S40999364,gnl|UG|Isc#S52453777,gnl|UG|Isc#S52454831,gnl|UG|Isc#S41102598,gnl|UG|Isc#S41177622,gnl|UG|Isc#S52439285,gnl|UG|Isc#S52444146,gnl|UG|Isc#S52452363,gnl|UG|Isc#S52455921,gnl|UG|Isc#S52443883,gnl|UG|Isc#S41105059,…
GO:0008213	protein alkylation	22 of 3908 in the list	24 of 4442 in the genome	1	gnl|UG|Isc#S52442106,gnl|UG|Isc#S52445593,gnl|UG|Isc#S52444575,gnl|UG|Isc#S41103259,gnl|UG|Isc#S41115207,gnl|UG|Isc#S52444142,gnl|UG|Isc#S52438941,gnl|UG|Isc#S52456438,gnl|UG|Isc#S41134016,gnl|UG|Isc#S52439255,gnl|UG|Isc#S52449370,gnl|UG|Isc#S41081036,gnl|UG|Isc#S41062184,gnl|UG|Isc#S52437183,gnl|UG|Isc#S52440733,gnl|UG|Isc#S52449565,gnl|UG|Isc#S52456088,gnl|UG|Isc#S52455716,gnl|UG|Isc#S52456166,…
GO:0010558	negative regulation of macromolecule biosynthetic process	22 of 3908 in the list	24 of 4442 in the genome	1	gnl|UG|Isc#S41168318,gnl|UG|Isc#S52449757,gnl|UG|Isc#S41074968,gnl|UG|Isc#S52448646,gnl|UG|Isc#S41189467,gnl|UG|Isc#S52441828,gnl|UG|Isc#S41042825,gnl|UG|Isc#S41188950,gnl|UG|Isc#S41130663,gnl|UG|Isc#S41109724,gnl|UG|Isc#S52440842,gnl|UG|Isc#S41052348,gnl|UG|Isc#S52448933,gnl|UG|Isc#S52447340,gnl|UG|Isc#S41028952,gnl|UG|Isc#S41115334,gnl|UG|Isc#S52451080,gnl|UG|Isc#S52451673,gnl|UG|Isc#S52454012,…
GO:0035295	tube development	22 of 3908 in the list	24 of 4442 in the genome	1	gnl|UG|Isc#S41117441,gnl|UG|Isc#S52442236,gnl|UG|Isc#S52442551,gnl|UG|Isc#S41166070,gnl|UG|Isc#S41016032,gnl|UG|Isc#S52438427,gnl|UG|Isc#S52450371,gnl|UG|Isc#S52446663,gnl|UG|Isc#S52446307,gnl|UG|Isc#S52456060,gnl|UG|Isc#S52441619,gnl|UG|Isc#S52441828,gnl|UG|Isc#S52456459,gnl|UG|Isc#S41084841,gnl|UG|Isc#S41109724,gnl|UG|Isc#S52451683,gnl|UG|Isc#S52453118,gnl|UG|Isc#S41115334,gnl|UG|Isc#S41149336,…
GO:0060341	regulation of cellular localization	22 of 3908 in the list	24 of 4442 in the genome	1	gnl|UG|Isc#S52444322,gnl|UG|Isc#S52445475,gnl|UG|Isc#S52438427,gnl|UG|Isc#S52446663,gnl|UG|Isc#S41074137,gnl|UG|Isc#S52438673,gnl|UG|Isc#S41074968,gnl|UG|Isc#S52444480,gnl|UG|Isc#S41109724,gnl|UG|Isc#S41142759,gnl|UG|Isc#S52440842,gnl|UG|Isc#S41072438,gnl|UG|Isc#S41115334,gnl|UG|Isc#S41092590,gnl|UG|Isc#S52454635,gnl|UG|Isc#S41178522,gnl|UG|Isc#S41080217,gnl|UG|Isc#S52445597,gnl|UG|Isc#S41085514,…
GO:0044262	cellular carbohydrate metabolic process	127 of 3908 in the list	143 of 4442 in the genome	1	gnl|UG|Isc#S52448708,gnl|UG|Isc#S52446064,gnl|UG|Isc#S52453413,gnl|UG|Isc#S41174409,gnl|UG|Isc#S52451318,gnl|UG|Isc#S52437750,gnl|UG|Isc#S52448410,gnl|UG|Isc#S41160864,gnl|UG|Isc#S41089348,gnl|UG|Isc#S52455624,gnl|UG|Isc#S41080509,gnl|UG|Isc#S52440842,gnl|UG|Isc#S41143814,gnl|UG|Isc#S52438758,gnl|UG|Isc#S41149336,gnl|UG|Isc#S41179350,gnl|UG|Isc#S41169547,gnl|UG|Isc#S52445628,gnl|UG|Isc#S41126339,…
GO:0009314	response to radiation	37 of 3908 in the list	41 of 4442 in the genome	1	gnl|UG|Isc#S52455879,gnl|UG|Isc#S52448233,gnl|UG|Isc#S52449119,gnl|UG|Isc#S52449757,gnl|UG|Isc#S41167058,gnl|UG|Isc#S52437990,gnl|UG|Isc#S52456515,gnl|UG|Isc#S41009727,gnl|UG|Isc#S52437773,gnl|UG|Isc#S41128432,gnl|UG|Isc#S52447005,gnl|UG|Isc#S41019059,gnl|UG|Isc#S52437997,gnl|UG|Isc#S52451673,gnl|UG|Isc#S52448006,gnl|UG|Isc#S41010027,gnl|UG|Isc#S41092604,gnl|UG|Isc#S52451450,gnl|UG|Isc#S41006987,…
GO:0019318	hexose metabolic process	67 of 3908 in the list	75 of 4442 in the genome	1	gnl|UG|Isc#S52448708,gnl|UG|Isc#S52446064,gnl|UG|Isc#S41174409,gnl|UG|Isc#S52451318,gnl|UG|Isc#S52448410,gnl|UG|Isc#S41160864,gnl|UG|Isc#S41089348,gnl|UG|Isc#S52455624,gnl|UG|Isc#S41143814,gnl|UG|Isc#S41179350,gnl|UG|Isc#S41126339,gnl|UG|Isc#S41111913,gnl|UG|Isc#S52438450,gnl|UG|Isc#S41050232,gnl|UG|Isc#S52447928,gnl|UG|Isc#S52437136,gnl|UG|Isc#S41090562,gnl|UG|Isc#S52445520,gnl|UG|Isc#S52449323,…
GO:0001745	compound eye morphogenesis	14 of 3908 in the list	15 of 4442 in the genome	1	gnl|UG|Isc#S52437724,gnl|UG|Isc#S52437786,gnl|UG|Isc#S41156107,gnl|UG|Isc#S52442686,gnl|UG|Isc#S52442858,gnl|UG|Isc#S41000437,gnl|UG|Isc#S41143324,gnl|UG|Isc#S52446015,gnl|UG|Isc#S52436518,gnl|UG|Isc#S52438941,gnl|UG|Isc#S52438568,gnl|UG|Isc#S41067132,gnl|UG|Isc#S41138027,gnl|UG|Isc#S41005792
GO:0006606	protein import into nucleus	14 of 3908 in the list	15 of 4442 in the genome	1	gnl|UG|Isc#S41140770,gnl|UG|Isc#S52453102,gnl|UG|Isc#S52449757,gnl|UG|Isc#S52439658,gnl|UG|Isc#S41018956,gnl|UG|Isc#S41169283,gnl|UG|Isc#S41144489,gnl|UG|Isc#S41145624,gnl|UG|Isc#S52455388,gnl|UG|Isc#S41091159,gnl|UG|Isc#S41017303,gnl|UG|Isc#S52439487,gnl|UG|Isc#S52438452,gnl|UG|Isc#S41057579
GO:0006665	sphingolipid metabolic process	14 of 3908 in the list	15 of 4442 in the genome	1	gnl|UG|Isc#S52452363,gnl|UG|Isc#S52452792,gnl|UG|Isc#S52445524,gnl|UG|Isc#S52455921,gnl|UG|Isc#S52443883,gnl|UG|Isc#S41077731,gnl|UG|Isc#S52450263,gnl|UG|Isc#S41175618,gnl|UG|Isc#S41046657,gnl|UG|Isc#S40999364,gnl|UG|Isc#S52454831,gnl|UG|Isc#S41102598,gnl|UG|Isc#S41177622,gnl|UG|Isc#S52439285
GO:0007411	axon guidance	14 of 3908 in the list	15 of 4442 in the genome	1	gnl|UG|Isc#S41117441,gnl|UG|Isc#S52439569,gnl|UG|Isc#S52446087,gnl|UG|Isc#S41137511,gnl|UG|Isc#S52438486,gnl|UG|Isc#S52439944,gnl|UG|Isc#S41074137,gnl|UG|Isc#S52440474,gnl|UG|Isc#S52443756,gnl|UG|Isc#S52446076,gnl|UG|Isc#S41067132,gnl|UG|Isc#S41097647,gnl|UG|Isc#S41126359,gnl|UG|Isc#S52439399
GO:0016571	histone methylation	14 of 3908 in the list	15 of 4442 in the genome	1	gnl|UG|Isc#S52442106,gnl|UG|Isc#S52437183,gnl|UG|Isc#S52445593,gnl|UG|Isc#S52440733,gnl|UG|Isc#S52449565,gnl|UG|Isc#S52456088,gnl|UG|Isc#S52455716,gnl|UG|Isc#S41115207,gnl|UG|Isc#S52438941,gnl|UG|Isc#S41134016,gnl|UG|Isc#S52456166,gnl|UG|Isc#S52439255,gnl|UG|Isc#S52449370,gnl|UG|Isc#S41081036
GO:0017144	drug metabolic process	14 of 3908 in the list	15 of 4442 in the genome	1	gnl|UG|Isc#S41147216,gnl|UG|Isc#S41177855,gnl|UG|Isc#S41135298,gnl|UG|Isc#S52456602,gnl|UG|Isc#S41106190,gnl|UG|Isc#S41051592,gnl|UG|Isc#S41015111,gnl|UG|Isc#S41119953,gnl|UG|Isc#S41088572,gnl|UG|Isc#S52447913,gnl|UG|Isc#S52455563,gnl|UG|Isc#S41075939,gnl|UG|Isc#S52456040,gnl|UG|Isc#S41111522
GO:0022603	regulation of anatomical structure morphogenesis	14 of 3908 in the list	15 of 4442 in the genome	1	gnl|UG|Isc#S41000861,gnl|UG|Isc#S41104836,gnl|UG|Isc#S52442551,gnl|UG|Isc#S52439944,gnl|UG|Isc#S41133493,gnl|UG|Isc#S41000578,gnl|UG|Isc#S52436572,gnl|UG|Isc#S52442858,gnl|UG|Isc#S52451990,gnl|UG|Isc#S52453451,gnl|UG|Isc#S52441828,gnl|UG|Isc#S41067132,gnl|UG|Isc#S52446174,gnl|UG|Isc#S41114005
GO:0034504	protein localization to nucleus	14 of 3908 in the list	15 of 4442 in the genome	1	gnl|UG|Isc#S41140770,gnl|UG|Isc#S52453102,gnl|UG|Isc#S52449757,gnl|UG|Isc#S52439658,gnl|UG|Isc#S41018956,gnl|UG|Isc#S41169283,gnl|UG|Isc#S41144489,gnl|UG|Isc#S41145624,gnl|UG|Isc#S52455388,gnl|UG|Isc#S41091159,gnl|UG|Isc#S41017303,gnl|UG|Isc#S52439487,gnl|UG|Isc#S52438452,gnl|UG|Isc#S41057579
GO:0051170	nuclear import	14 of 3908 in the list	15 of 4442 in the genome	1	gnl|UG|Isc#S41140770,gnl|UG|Isc#S52453102,gnl|UG|Isc#S52449757,gnl|UG|Isc#S52439658,gnl|UG|Isc#S41018956,gnl|UG|Isc#S41169283,gnl|UG|Isc#S41144489,gnl|UG|Isc#S41145624,gnl|UG|Isc#S52455388,gnl|UG|Isc#S41091159,gnl|UG|Isc#S41017303,gnl|UG|Isc#S52439487,gnl|UG|Isc#S52438452,gnl|UG|Isc#S41057579
GO:0051493	regulation of cytoskeleton organization	14 of 3908 in the list	15 of 4442 in the genome	1	gnl|UG|Isc#S41046143,gnl|UG|Isc#S41156937,gnl|UG|Isc#S41072438,gnl|UG|Isc#S41006987,gnl|UG|Isc#S40999962,gnl|UG|Isc#S41118641,gnl|UG|Isc#S52448702,gnl|UG|Isc#S41186909,gnl|UG|Isc#S41152326,gnl|UG|Isc#S41062451,gnl|UG|Isc#S52441240,gnl|UG|Isc#S41145624,gnl|UG|Isc#S52442805,gnl|UG|Isc#S41085810
GO:0051604	protein maturation	14 of 3908 in the list	15 of 4442 in the genome	1	gnl|UG|Isc#S41074122,gnl|UG|Isc#S41094598,gnl|UG|Isc#S41075271,gnl|UG|Isc#S41032999,gnl|UG|Isc#S41002155,gnl|UG|Isc#S52447900,gnl|UG|Isc#S41158616,gnl|UG|Isc#S52456203,gnl|UG|Isc#S41097578,gnl|UG|Isc#S41001972,gnl|UG|Isc#S52453780,gnl|UG|Isc#S41154873,gnl|UG|Isc#S40999180,gnl|UG|Isc#S52443170
GO:0009791	post-embryonic development	51 of 3908 in the list	57 of 4442 in the genome	1	gnl|UG|Isc#S41117441,gnl|UG|Isc#S52452619,gnl|UG|Isc#S52447561,gnl|UG|Isc#S41156107,gnl|UG|Isc#S41094346,gnl|UG|Isc#S41159633,gnl|UG|Isc#S41098219,gnl|UG|Isc#S41113041,gnl|UG|Isc#S41031364,gnl|UG|Isc#S41072636,gnl|UG|Isc#S52453878,gnl|UG|Isc#S41173348,gnl|UG|Isc#S52452860,gnl|UG|Isc#S41136981,gnl|UG|Isc#S52449505,gnl|UG|Isc#S52440733,gnl|UG|Isc#S41179350,gnl|UG|Isc#S41019059,gnl|UG|Isc#S52451990,…
GO:0000768	syncytium formation by plasma membrane fusion	6 of 3908 in the list	6 of 4442 in the genome	1	gnl|UG|Isc#S52454417,gnl|UG|Isc#S52452700,gnl|UG|Isc#S40999962,gnl|UG|Isc#S41067132,gnl|UG|Isc#S41076651,gnl|UG|Isc#S52448971
GO:0002562	somatic diversification of immune receptors via germline recombination within a single locus	6 of 3908 in the list	6 of 4442 in the genome	1	gnl|UG|Isc#S41010152,gnl|UG|Isc#S52451584,gnl|UG|Isc#S52437773,gnl|UG|Isc#S52438745,gnl|UG|Isc#S41158239,gnl|UG|Isc#S41019059
GO:0006470	protein dephosphorylation	6 of 3908 in the list	6 of 4442 in the genome	1	gnl|UG|Isc#S52449850,gnl|UG|Isc#S52443592,gnl|UG|Isc#S52451993,gnl|UG|Isc#S52446059,gnl|UG|Isc#S52440114,gnl|UG|Isc#S52439410
GO:0006694	steroid biosynthetic process	6 of 3908 in the list	6 of 4442 in the genome	1	gnl|UG|Isc#S52437845,gnl|UG|Isc#S52448985,gnl|UG|Isc#S41121370,gnl|UG|Isc#S52438233,gnl|UG|Isc#S52448233,gnl|UG|Isc#S52443500
GO:0006949	syncytium formation	6 of 3908 in the list	6 of 4442 in the genome	1	gnl|UG|Isc#S52454417,gnl|UG|Isc#S52452700,gnl|UG|Isc#S40999962,gnl|UG|Isc#S41067132,gnl|UG|Isc#S41076651,gnl|UG|Isc#S52448971
GO:0007019	microtubule depolymerization	6 of 3908 in the list	6 of 4442 in the genome	1	gnl|UG|Isc#S41117441,gnl|UG|Isc#S52446076,gnl|UG|Isc#S52446884,gnl|UG|Isc#S41099760,gnl|UG|Isc#S41126359,gnl|UG|Isc#S52439399
GO:0007519	skeletal muscle tissue development	6 of 3908 in the list	6 of 4442 in the genome	1	gnl|UG|Isc#S52448386,gnl|UG|Isc#S52452430,gnl|UG|Isc#S52451970,gnl|UG|Isc#S41076651,gnl|UG|Isc#S41168724,gnl|UG|Isc#S52448971
GO:0008217	regulation of blood pressure	6 of 3908 in the list	6 of 4442 in the genome	1	gnl|UG|Isc#S41172637,gnl|UG|Isc#S52449551,gnl|UG|Isc#S41154873,gnl|UG|Isc#S41165069,gnl|UG|Isc#S52447710,gnl|UG|Isc#S41009727
GO:0008544	epidermis development	6 of 3908 in the list	6 of 4442 in the genome	1	gnl|UG|Isc#S52452857,gnl|UG|Isc#S52448646,gnl|UG|Isc#S41115334,gnl|UG|Isc#S41130663,gnl|UG|Isc#S52456515,gnl|UG|Isc#S41109724
GO:0008629	induction of apoptosis by intracellular signals	6 of 3908 in the list	6 of 4442 in the genome	1	gnl|UG|Isc#S52437773,gnl|UG|Isc#S52438254,gnl|UG|Isc#S41110646,gnl|UG|Isc#S41145624,gnl|UG|Isc#S52449757,gnl|UG|Isc#S41167058
GO:0009914	hormone transport	6 of 3908 in the list	6 of 4442 in the genome	1	gnl|UG|Isc#S41052267,gnl|UG|Isc#S41181508,gnl|UG|Isc#S52442633,gnl|UG|Isc#S41160864,gnl|UG|Isc#S52453976,gnl|UG|Isc#S41134150
GO:0014073	response to tropane	6 of 3908 in the list	6 of 4442 in the genome	1	gnl|UG|Isc#S52448646,gnl|UG|Isc#S52449551,gnl|UG|Isc#S52443327,gnl|UG|Isc#S41127695,gnl|UG|Isc#S41130663,gnl|UG|Isc#S41158239
GO:0015758	glucose transport	6 of 3908 in the list	6 of 4442 in the genome	1	gnl|UG|Isc#S52444421,gnl|UG|Isc#S52440318,gnl|UG|Isc#S41180746,gnl|UG|Isc#S52454454,gnl|UG|Isc#S52452128,gnl|UG|Isc#S52446983
GO:0016198	axon choice point recognition	6 of 3908 in the list	6 of 4442 in the genome	1	gnl|UG|Isc#S41117441,gnl|UG|Isc#S52443756,gnl|UG|Isc#S52438486,gnl|UG|Isc#S52446076,gnl|UG|Isc#S41126359,gnl|UG|Isc#S52439399
GO:0016202	regulation of striated muscle tissue development	6 of 3908 in the list	6 of 4442 in the genome	1	gnl|UG|Isc#S52446076,gnl|UG|Isc#S52450365,gnl|UG|Isc#S52451618,gnl|UG|Isc#S41126359,gnl|UG|Isc#S52439399,gnl|UG|Isc#S41066976
GO:0016444	somatic cell DNA recombination	6 of 3908 in the list	6 of 4442 in the genome	1	gnl|UG|Isc#S41010152,gnl|UG|Isc#S52451584,gnl|UG|Isc#S52437773,gnl|UG|Isc#S52438745,gnl|UG|Isc#S41158239,gnl|UG|Isc#S41019059
GO:0016578	histone deubiquitination	6 of 3908 in the list	6 of 4442 in the genome	1	gnl|UG|Isc#S41024353,gnl|UG|Isc#S41136393,gnl|UG|Isc#S52442857,gnl|UG|Isc#S41172679,gnl|UG|Isc#S41080859,gnl|UG|Isc#S52450800
GO:0019400	alditol metabolic process	6 of 3908 in the list	6 of 4442 in the genome	1	gnl|UG|Isc#S52441157,gnl|UG|Isc#S52446752,gnl|UG|Isc#S52437469,gnl|UG|Isc#S41032547,gnl|UG|Isc#S41169547,gnl|UG|Isc#S52438255
GO:0019674	NAD metabolic process	6 of 3908 in the list	6 of 4442 in the genome	1	gnl|UG|Isc#S41172886,gnl|UG|Isc#S52452525,gnl|UG|Isc#S52438025,gnl|UG|Isc#S41108544,gnl|UG|Isc#S52451318,gnl|UG|Isc#S41111913
GO:0021543	pallium development	6 of 3908 in the list	6 of 4442 in the genome	1	gnl|UG|Isc#S52448646,gnl|UG|Isc#S41074137,gnl|UG|Isc#S52446059,gnl|UG|Isc#S52447900,gnl|UG|Isc#S41130663,gnl|UG|Isc#S41111490
GO:0022600	digestive system process	6 of 3908 in the list	6 of 4442 in the genome	1	gnl|UG|Isc#S41145838,gnl|UG|Isc#S41090544,gnl|UG|Isc#S52444421,gnl|UG|Isc#S41180746,gnl|UG|Isc#S41107235,gnl|UG|Isc#S41075049
GO:0030100	regulation of endocytosis	6 of 3908 in the list	6 of 4442 in the genome	1	gnl|UG|Isc#S52448377,gnl|UG|Isc#S52443756,gnl|UG|Isc#S41103088,gnl|UG|Isc#S41067132,gnl|UG|Isc#S52454831,gnl|UG|Isc#S52441168
GO:0030217	T cell differentiation	6 of 3908 in the list	6 of 4442 in the genome	1	gnl|UG|Isc#S41016032,gnl|UG|Isc#S41045992,gnl|UG|Isc#S41173228,gnl|UG|Isc#S52456529,gnl|UG|Isc#S52449757,gnl|UG|Isc#S52446910
GO:0030239	myofibril assembly	6 of 3908 in the list	6 of 4442 in the genome	1	gnl|UG|Isc#S41055632,gnl|UG|Isc#S52439445,gnl|UG|Isc#S41047158,gnl|UG|Isc#S52439520,gnl|UG|Isc#S52452505,gnl|UG|Isc#S41131480
GO:0030902	hindbrain development	6 of 3908 in the list	6 of 4442 in the genome	1	gnl|UG|Isc#S41022009,gnl|UG|Isc#S41168717,gnl|UG|Isc#S41074137,gnl|UG|Isc#S52439243,gnl|UG|Isc#S52449243,gnl|UG|Isc#S41184131
GO:0031331	positive regulation of cellular catabolic process	6 of 3908 in the list	6 of 4442 in the genome	1	gnl|UG|Isc#S52454012,gnl|UG|Isc#S41131466,gnl|UG|Isc#S52441760,gnl|UG|Isc#S41023100,gnl|UG|Isc#S52446139,gnl|UG|Isc#S41074968
GO:0032886	regulation of microtubule-based process	6 of 3908 in the list	6 of 4442 in the genome	1	gnl|UG|Isc#S41006987,gnl|UG|Isc#S41098388,gnl|UG|Isc#S52448702,gnl|UG|Isc#S41152326,gnl|UG|Isc#S41085810,gnl|UG|Isc#S41062451
GO:0033189	response to vitamin A	6 of 3908 in the list	6 of 4442 in the genome	1	gnl|UG|Isc#S41145624,gnl|UG|Isc#S41181810,gnl|UG|Isc#S52442454,gnl|UG|Isc#S41138027,gnl|UG|Isc#S52449689,gnl|UG|Isc#S41152926
GO:0042461	photoreceptor cell development	6 of 3908 in the list	6 of 4442 in the genome	1	gnl|UG|Isc#S41168717,gnl|UG|Isc#S41067132,gnl|UG|Isc#S52442858,gnl|UG|Isc#S41000437,gnl|UG|Isc#S52446015,gnl|UG|Isc#S52436518
GO:0042462	eye photoreceptor cell development	6 of 3908 in the list	6 of 4442 in the genome	1	gnl|UG|Isc#S41168717,gnl|UG|Isc#S41067132,gnl|UG|Isc#S52442858,gnl|UG|Isc#S41000437,gnl|UG|Isc#S52446015,gnl|UG|Isc#S52436518
GO:0045927	positive regulation of growth	6 of 3908 in the list	6 of 4442 in the genome	1	gnl|UG|Isc#S41140770,gnl|UG|Isc#S41145624,gnl|UG|Isc#S41167799,gnl|UG|Isc#S41057579,gnl|UG|Isc#S41096335,gnl|UG|Isc#S52445342
GO:0046364	monosaccharide biosynthetic process	6 of 3908 in the list	6 of 4442 in the genome	1	gnl|UG|Isc#S52437742,gnl|UG|Isc#S41175541,gnl|UG|Isc#S52447710,gnl|UG|Isc#S41090562,gnl|UG|Isc#S52449797,gnl|UG|Isc#S41175540
GO:0048634	regulation of muscle organ development	6 of 3908 in the list	6 of 4442 in the genome	1	gnl|UG|Isc#S52446076,gnl|UG|Isc#S52450365,gnl|UG|Isc#S52451618,gnl|UG|Isc#S41126359,gnl|UG|Isc#S52439399,gnl|UG|Isc#S41066976
GO:0048641	regulation of skeletal muscle tissue development	6 of 3908 in the list	6 of 4442 in the genome	1	gnl|UG|Isc#S52446076,gnl|UG|Isc#S52450365,gnl|UG|Isc#S52451618,gnl|UG|Isc#S41126359,gnl|UG|Isc#S52439399,gnl|UG|Isc#S41066976
GO:0048741	skeletal muscle fiber development	6 of 3908 in the list	6 of 4442 in the genome	1	gnl|UG|Isc#S52448386,gnl|UG|Isc#S52452430,gnl|UG|Isc#S52451970,gnl|UG|Isc#S41076651,gnl|UG|Isc#S41168724,gnl|UG|Isc#S52448971
GO:0048742	regulation of skeletal muscle fiber development	6 of 3908 in the list	6 of 4442 in the genome	1	gnl|UG|Isc#S52446076,gnl|UG|Isc#S52450365,gnl|UG|Isc#S52451618,gnl|UG|Isc#S41126359,gnl|UG|Isc#S52439399,gnl|UG|Isc#S41066976
GO:0048747	muscle fiber development	6 of 3908 in the list	6 of 4442 in the genome	1	gnl|UG|Isc#S52448386,gnl|UG|Isc#S52452430,gnl|UG|Isc#S52451970,gnl|UG|Isc#S41076651,gnl|UG|Isc#S41168724,gnl|UG|Isc#S52448971
GO:0048839	inner ear development	6 of 3908 in the list	6 of 4442 in the genome	1	gnl|UG|Isc#S41142759,gnl|UG|Isc#S41063223,gnl|UG|Isc#S41029958,gnl|UG|Isc#S41105805,gnl|UG|Isc#S41141465,gnl|UG|Isc#S41070411
GO:0050688	regulation of defense response to virus	6 of 3908 in the list	6 of 4442 in the genome	1	gnl|UG|Isc#S52440146,gnl|UG|Isc#S52439204,gnl|UG|Isc#S41111359,gnl|UG|Isc#S52444342,gnl|UG|Isc#S52443550,gnl|UG|Isc#S41000385
GO:0051153	regulation of striated muscle cell differentiation	6 of 3908 in the list	6 of 4442 in the genome	1	gnl|UG|Isc#S52446076,gnl|UG|Isc#S52450365,gnl|UG|Isc#S52451618,gnl|UG|Isc#S41126359,gnl|UG|Isc#S52439399,gnl|UG|Isc#S41066976
GO:0051261	protein depolymerization	6 of 3908 in the list	6 of 4442 in the genome	1	gnl|UG|Isc#S41117441,gnl|UG|Isc#S52446076,gnl|UG|Isc#S52446884,gnl|UG|Isc#S41099760,gnl|UG|Isc#S41126359,gnl|UG|Isc#S52439399
GO:0044092	negative regulation of molecular function	36 of 3908 in the list	40 of 4442 in the genome	1	gnl|UG|Isc#S52456802,gnl|UG|Isc#S41110505,gnl|UG|Isc#S52448646,gnl|UG|Isc#S52453978,gnl|UG|Isc#S41130663,gnl|UG|Isc#S41184131,gnl|UG|Isc#S41177622,gnl|UG|Isc#S52439243,gnl|UG|Isc#S52453904,gnl|UG|Isc#S52454278,gnl|UG|Isc#S52454012,gnl|UG|Isc#S52444377,gnl|UG|Isc#S41050232,gnl|UG|Isc#S41088557,gnl|UG|Isc#S41027184,gnl|UG|Isc#S41141074,gnl|UG|Isc#S41004024,gnl|UG|Isc#S41190334,gnl|UG|Isc#S41074968,…
GO:0006458	'de novo' protein folding	21 of 3908 in the list	23 of 4442 in the genome	1	gnl|UG|Isc#S40998975,gnl|UG|Isc#S52451761,gnl|UG|Isc#S41141900,gnl|UG|Isc#S52440131,gnl|UG|Isc#S52455240,gnl|UG|Isc#S52446770,gnl|UG|Isc#S52452365,gnl|UG|Isc#S52454766,gnl|UG|Isc#S40999619,gnl|UG|Isc#S41165827,gnl|UG|Isc#S52454153,gnl|UG|Isc#S41177393,gnl|UG|Isc#S41158239,gnl|UG|Isc#S41164604,gnl|UG|Isc#S41113404,gnl|UG|Isc#S52449987,gnl|UG|Isc#S52447490,gnl|UG|Isc#S41099298,gnl|UG|Isc#S52438589,…
GO:0009886	post-embryonic morphogenesis	21 of 3908 in the list	23 of 4442 in the genome	1	gnl|UG|Isc#S41117441,gnl|UG|Isc#S52454920,gnl|UG|Isc#S52442551,gnl|UG|Isc#S41081162,gnl|UG|Isc#S41096821,gnl|UG|Isc#S52436692,gnl|UG|Isc#S52443573,gnl|UG|Isc#S41098219,gnl|UG|Isc#S52444116,gnl|UG|Isc#S52446174,gnl|UG|Isc#S41072636,gnl|UG|Isc#S52453878,gnl|UG|Isc#S41136981,gnl|UG|Isc#S52449505,gnl|UG|Isc#S52440733,gnl|UG|Isc#S52441839,gnl|UG|Isc#S52451990,gnl|UG|Isc#S52451521,gnl|UG|Isc#S52455023,…
GO:0034470	ncRNA processing	21 of 3908 in the list	23 of 4442 in the genome	1	gnl|UG|Isc#S41000955,gnl|UG|Isc#S41049794,gnl|UG|Isc#S41000186,gnl|UG|Isc#S52452377,gnl|UG|Isc#S52442000,gnl|UG|Isc#S52451153,gnl|UG|Isc#S41029119,gnl|UG|Isc#S52449833,gnl|UG|Isc#S41106648,gnl|UG|Isc#S41190299,gnl|UG|Isc#S52456161,gnl|UG|Isc#S41025941,gnl|UG|Isc#S41025877,gnl|UG|Isc#S52446018,gnl|UG|Isc#S52451242,gnl|UG|Isc#S41069222,gnl|UG|Isc#S52452527,gnl|UG|Isc#S41092756,gnl|UG|Isc#S52455116,…
GO:0048569	post-embryonic organ development	21 of 3908 in the list	23 of 4442 in the genome	1	gnl|UG|Isc#S52442551,gnl|UG|Isc#S41081162,gnl|UG|Isc#S52447561,gnl|UG|Isc#S41096821,gnl|UG|Isc#S52436692,gnl|UG|Isc#S52443573,gnl|UG|Isc#S41098219,gnl|UG|Isc#S52444116,gnl|UG|Isc#S52446174,gnl|UG|Isc#S41072636,gnl|UG|Isc#S41136981,gnl|UG|Isc#S52449505,gnl|UG|Isc#S52440733,gnl|UG|Isc#S52441839,gnl|UG|Isc#S52451990,gnl|UG|Isc#S41143324,gnl|UG|Isc#S52451521,gnl|UG|Isc#S52446353,gnl|UG|Isc#S41067132,…
GO:0022607	cellular component assembly	184 of 3908 in the list	208 of 4442 in the genome	1	gnl|UG|Isc#S52451653,gnl|UG|Isc#S41186909,gnl|UG|Isc#S41005848,gnl|UG|Isc#S52446585,gnl|UG|Isc#S52446015,gnl|UG|Isc#S41011008,gnl|UG|Isc#S52449932,gnl|UG|Isc#S41165069,gnl|UG|Isc#S41058045,gnl|UG|Isc#S41029119,gnl|UG|Isc#S52446571,gnl|UG|Isc#S52441909,gnl|UG|Isc#S52456515,gnl|UG|Isc#S52452086,gnl|UG|Isc#S41104836,gnl|UG|Isc#S41165827,gnl|UG|Isc#S41127695,gnl|UG|Isc#S52437128,gnl|UG|Isc#S41164019,…
GO:0044248	cellular catabolic process	331 of 3908 in the list	375 of 4442 in the genome	1	gnl|UG|Isc#S41180522,gnl|UG|Isc#S52454042,gnl|UG|Isc#S52449158,gnl|UG|Isc#S41188212,gnl|UG|Isc#S41134146,gnl|UG|Isc#S52441909,gnl|UG|Isc#S52440137,gnl|UG|Isc#S52436946,gnl|UG|Isc#S41165827,gnl|UG|Isc#S41183607,gnl|UG|Isc#S52444136,gnl|UG|Isc#S41086766,gnl|UG|Isc#S41033109,gnl|UG|Isc#S41072225,gnl|UG|Isc#S41077061,gnl|UG|Isc#S41188771,gnl|UG|Isc#S41087945,gnl|UG|Isc#S52447455,gnl|UG|Isc#S41162737,…
GO:0055082	cellular chemical homeostasis	43 of 3908 in the list	48 of 4442 in the genome	1	gnl|UG|Isc#S52448386,gnl|UG|Isc#S41168318,gnl|UG|Isc#S52446585,gnl|UG|Isc#S41105794,gnl|UG|Isc#S41000343,gnl|UG|Isc#S52445506,gnl|UG|Isc#S52456515,gnl|UG|Isc#S41009727,gnl|UG|Isc#S41089348,gnl|UG|Isc#S41104836,gnl|UG|Isc#S41052267,gnl|UG|Isc#S41011896,gnl|UG|Isc#S52442633,gnl|UG|Isc#S52456492,gnl|UG|Isc#S41000385,gnl|UG|Isc#S41141465,gnl|UG|Isc#S52451338,gnl|UG|Isc#S52454635,gnl|UG|Isc#S52453718,…
GO:0009056	catabolic process	396 of 3908 in the list	449 of 4442 in the genome	1	gnl|UG|Isc#S41180522,gnl|UG|Isc#S52454042,gnl|UG|Isc#S52449158,gnl|UG|Isc#S41188212,gnl|UG|Isc#S41134146,gnl|UG|Isc#S52441909,gnl|UG|Isc#S52440137,gnl|UG|Isc#S52436946,gnl|UG|Isc#S41165827,gnl|UG|Isc#S41183607,gnl|UG|Isc#S52444136,gnl|UG|Isc#S41086766,gnl|UG|Isc#S41033109,gnl|UG|Isc#S41072225,gnl|UG|Isc#S41077061,gnl|UG|Isc#S41188771,gnl|UG|Isc#S41087945,gnl|UG|Isc#S52447455,gnl|UG|Isc#S41162737,…
GO:0006401	RNA catabolic process	28 of 3908 in the list	31 of 4442 in the genome	1	gnl|UG|Isc#S41029707,gnl|UG|Isc#S41083800,gnl|UG|Isc#S41016797,gnl|UG|Isc#S52445933,gnl|UG|Isc#S52452017,gnl|UG|Isc#S41155964,gnl|UG|Isc#S52450810,gnl|UG|Isc#S52446905,gnl|UG|Isc#S52449901,gnl|UG|Isc#S41134146,gnl|UG|Isc#S41119968,gnl|UG|Isc#S41015653,gnl|UG|Isc#S41160812,gnl|UG|Isc#S52452499,gnl|UG|Isc#S41149287,gnl|UG|Isc#S41044073,gnl|UG|Isc#S52442140,gnl|UG|Isc#S52437031,gnl|UG|Isc#S52456635,…
GO:0006644	phospholipid metabolic process	28 of 3908 in the list	31 of 4442 in the genome	1	gnl|UG|Isc#S52452857,gnl|UG|Isc#S52437778,gnl|UG|Isc#S52450097,gnl|UG|Isc#S52437941,gnl|UG|Isc#S52452792,gnl|UG|Isc#S52439094,gnl|UG|Isc#S41006595,gnl|UG|Isc#S52443973,gnl|UG|Isc#S52441183,gnl|UG|Isc#S41068677,gnl|UG|Isc#S52455240,gnl|UG|Isc#S41077731,gnl|UG|Isc#S41184958,gnl|UG|Isc#S41144639,gnl|UG|Isc#S41050621,gnl|UG|Isc#S52438758,gnl|UG|Isc#S52448132,gnl|UG|Isc#S52440149,gnl|UG|Isc#S52445342,…
GO:0009890	negative regulation of biosynthetic process	28 of 3908 in the list	31 of 4442 in the genome	1	gnl|UG|Isc#S41168318,gnl|UG|Isc#S41105805,gnl|UG|Isc#S52449757,gnl|UG|Isc#S41074968,gnl|UG|Isc#S52448646,gnl|UG|Isc#S41189467,gnl|UG|Isc#S52441828,gnl|UG|Isc#S41042825,gnl|UG|Isc#S41188950,gnl|UG|Isc#S41130663,gnl|UG|Isc#S41177622,gnl|UG|Isc#S41109724,gnl|UG|Isc#S52448933,gnl|UG|Isc#S52440842,gnl|UG|Isc#S41052348,gnl|UG|Isc#S52447340,gnl|UG|Isc#S41063223,gnl|UG|Isc#S41028952,gnl|UG|Isc#S41115334,…
GO:0033043	regulation of organelle organization	28 of 3908 in the list	31 of 4442 in the genome	1	gnl|UG|Isc#S41046143,gnl|UG|Isc#S52446064,gnl|UG|Isc#S41006987,gnl|UG|Isc#S41067330,gnl|UG|Isc#S41118641,gnl|UG|Isc#S52448702,gnl|UG|Isc#S41115639,gnl|UG|Isc#S41186909,gnl|UG|Isc#S41152326,gnl|UG|Isc#S41062451,gnl|UG|Isc#S40998423,gnl|UG|Isc#S41145624,gnl|UG|Isc#S41156937,gnl|UG|Isc#S41077333,gnl|UG|Isc#S41045732,gnl|UG|Isc#S41072438,gnl|UG|Isc#S52452526,gnl|UG|Isc#S41027426,gnl|UG|Isc#S40999962,…
GO:0048667	cell morphogenesis involved in neuron differentiation	28 of 3908 in the list	31 of 4442 in the genome	1	gnl|UG|Isc#S41117441,gnl|UG|Isc#S52448386,gnl|UG|Isc#S52439569,gnl|UG|Isc#S52446087,gnl|UG|Isc#S41137511,gnl|UG|Isc#S41000578,gnl|UG|Isc#S41074137,gnl|UG|Isc#S52442858,gnl|UG|Isc#S41000437,gnl|UG|Isc#S41182752,gnl|UG|Isc#S41088451,gnl|UG|Isc#S52440474,gnl|UG|Isc#S52449932,gnl|UG|Isc#S52446076,gnl|UG|Isc#S41180396,gnl|UG|Isc#S52448971,gnl|UG|Isc#S41104836,gnl|UG|Isc#S52439944,gnl|UG|Isc#S52438486,…
GO:0000003	reproduction	153 of 3908 in the list	173 of 4442 in the genome	1	gnl|UG|Isc#S52439569,gnl|UG|Isc#S52446062,gnl|UG|Isc#S52449551,gnl|UG|Isc#S52447561,gnl|UG|Isc#S41156107,gnl|UG|Isc#S41115639,gnl|UG|Isc#S52446015,gnl|UG|Isc#S41110413,gnl|UG|Isc#S52438486,gnl|UG|Isc#S52445342,gnl|UG|Isc#S52455023,gnl|UG|Isc#S52442461,gnl|UG|Isc#S52450129,gnl|UG|Isc#S41010565,gnl|UG|Isc#S52442551,gnl|UG|Isc#S52449286,gnl|UG|Isc#S41120119,gnl|UG|Isc#S52439728,gnl|UG|Isc#S52438233,…
GO:0071840	cellular component organization or biogenesis	615 of 3908 in the list	698 of 4442 in the genome	1	gnl|UG|Isc#S41180522,gnl|UG|Isc#S41115639,gnl|UG|Isc#S41186909,gnl|UG|Isc#S41005848,gnl|UG|Isc#S41054190,gnl|UG|Isc#S52441517,gnl|UG|Isc#S41029119,gnl|UG|Isc#S52446571,gnl|UG|Isc#S41000414,gnl|UG|Isc#S52452086,gnl|UG|Isc#S41025941,gnl|UG|Isc#S41127695,gnl|UG|Isc#S52437128,gnl|UG|Isc#S52441240,gnl|UG|Isc#S41033109,gnl|UG|Isc#S52442461,gnl|UG|Isc#S52439883,gnl|UG|Isc#S41077061,gnl|UG|Isc#S41168288,…
GO:0000077	DNA damage checkpoint	13 of 3908 in the list	14 of 4442 in the genome	1	gnl|UG|Isc#S41095341,gnl|UG|Isc#S52446064,gnl|UG|Isc#S41137879,gnl|UG|Isc#S41109528,gnl|UG|Isc#S41172679,gnl|UG|Isc#S52439728,gnl|UG|Isc#S41024353,gnl|UG|Isc#S41136393,gnl|UG|Isc#S41131466,gnl|UG|Isc#S41104932,gnl|UG|Isc#S41094102,gnl|UG|Isc#S41111306,gnl|UG|Isc#S52450800
GO:0006417	regulation of translation	13 of 3908 in the list	14 of 4442 in the genome	1	gnl|UG|Isc#S41160812,gnl|UG|Isc#S41011192,gnl|UG|Isc#S41107226,gnl|UG|Isc#S41028952,gnl|UG|Isc#S52456683,gnl|UG|Isc#S40999927,gnl|UG|Isc#S41134347,gnl|UG|Isc#S41090919,gnl|UG|Isc#S41168318,gnl|UG|Isc#S41107225,gnl|UG|Isc#S52448434,gnl|UG|Isc#S41070168,gnl|UG|Isc#S52453158
GO:0008654	phospholipid biosynthetic process	13 of 3908 in the list	14 of 4442 in the genome	1	gnl|UG|Isc#S52452857,gnl|UG|Isc#S52437778,gnl|UG|Isc#S52450097,gnl|UG|Isc#S52448132,gnl|UG|Isc#S41006595,gnl|UG|Isc#S41068677,gnl|UG|Isc#S52455105,gnl|UG|Isc#S52438846,gnl|UG|Isc#S41050199,gnl|UG|Isc#S52442059,gnl|UG|Isc#S52456800,gnl|UG|Isc#S41050621,gnl|UG|Isc#S41091191
GO:0010927	cellular component assembly involved in morphogenesis	13 of 3908 in the list	14 of 4442 in the genome	1	gnl|UG|Isc#S41055632,gnl|UG|Isc#S52442133,gnl|UG|Isc#S52448377,gnl|UG|Isc#S41047158,gnl|UG|Isc#S52439520,gnl|UG|Isc#S52437825,gnl|UG|Isc#S41131480,gnl|UG|Isc#S52442874,gnl|UG|Isc#S41162988,gnl|UG|Isc#S52439445,gnl|UG|Isc#S52452505,gnl|UG|Isc#S52444934,gnl|UG|Isc#S41001280
GO:0016055	Wnt receptor signaling pathway	13 of 3908 in the list	14 of 4442 in the genome	1	gnl|UG|Isc#S52442781,gnl|UG|Isc#S52440848,gnl|UG|Isc#S41111504,gnl|UG|Isc#S52442858,gnl|UG|Isc#S41056684,gnl|UG|Isc#S41110505,gnl|UG|Isc#S41147204,gnl|UG|Isc#S52456436,gnl|UG|Isc#S41075640,gnl|UG|Isc#S52442454,gnl|UG|Isc#S41046657,gnl|UG|Isc#S52447840,gnl|UG|Isc#S52441529
GO:0016072	rRNA metabolic process	13 of 3908 in the list	14 of 4442 in the genome	1	gnl|UG|Isc#S41000955,gnl|UG|Isc#S41190299,gnl|UG|Isc#S41106648,gnl|UG|Isc#S52456161,gnl|UG|Isc#S41025941,gnl|UG|Isc#S41049794,gnl|UG|Isc#S52445933,gnl|UG|Isc#S41025877,gnl|UG|Isc#S52452377,gnl|UG|Isc#S52442000,gnl|UG|Isc#S41029119,gnl|UG|Isc#S52449833,gnl|UG|Isc#S41045646
GO:0031032	actomyosin structure organization	13 of 3908 in the list	14 of 4442 in the genome	1	gnl|UG|Isc#S41055632,gnl|UG|Isc#S52441475,gnl|UG|Isc#S52440417,gnl|UG|Isc#S52439569,gnl|UG|Isc#S41137511,gnl|UG|Isc#S41047158,gnl|UG|Isc#S52439520,gnl|UG|Isc#S41000437,gnl|UG|Isc#S41131480,gnl|UG|Isc#S41162988,gnl|UG|Isc#S52439445,gnl|UG|Isc#S52452505,gnl|UG|Isc#S41114005
GO:0031570	DNA integrity checkpoint	13 of 3908 in the list	14 of 4442 in the genome	1	gnl|UG|Isc#S41095341,gnl|UG|Isc#S52446064,gnl|UG|Isc#S41137879,gnl|UG|Isc#S41109528,gnl|UG|Isc#S41172679,gnl|UG|Isc#S52439728,gnl|UG|Isc#S41024353,gnl|UG|Isc#S41136393,gnl|UG|Isc#S41131466,gnl|UG|Isc#S41104932,gnl|UG|Isc#S41094102,gnl|UG|Isc#S41111306,gnl|UG|Isc#S52450800
GO:0040029	regulation of gene expression, epigenetic	13 of 3908 in the list	14 of 4442 in the genome	1	gnl|UG|Isc#S52444575,gnl|UG|Isc#S41119181,gnl|UG|Isc#S52443100,gnl|UG|Isc#S52456683,gnl|UG|Isc#S41134347,gnl|UG|Isc#S41084685,gnl|UG|Isc#S41017888,gnl|UG|Isc#S41018509,gnl|UG|Isc#S41188950,gnl|UG|Isc#S41048782,gnl|UG|Isc#S41042825,gnl|UG|Isc#S41176869,gnl|UG|Isc#S52456366
GO:0046822	regulation of nucleocytoplasmic transport	13 of 3908 in the list	14 of 4442 in the genome	1	gnl|UG|Isc#S41142759,gnl|UG|Isc#S52445475,gnl|UG|Isc#S41072438,gnl|UG|Isc#S52438427,gnl|UG|Isc#S52446663,gnl|UG|Isc#S41074137,gnl|UG|Isc#S41115334,gnl|UG|Isc#S52438673,gnl|UG|Isc#S41074968,gnl|UG|Isc#S52445597,gnl|UG|Isc#S41178522,gnl|UG|Isc#S41085514,gnl|UG|Isc#S41109724
GO:0051100	negative regulation of binding	13 of 3908 in the list	14 of 4442 in the genome	1	gnl|UG|Isc#S52447340,gnl|UG|Isc#S52456802,gnl|UG|Isc#S41004024,gnl|UG|Isc#S41023100,gnl|UG|Isc#S41074968,gnl|UG|Isc#S52455414,gnl|UG|Isc#S52448646,gnl|UG|Isc#S52454012,gnl|UG|Isc#S52445597,gnl|UG|Isc#S41179676,gnl|UG|Isc#S52453978,gnl|UG|Isc#S41033825,gnl|UG|Isc#S41130663
GO:0042592	homeostatic process	116 of 3908 in the list	131 of 4442 in the genome	1	gnl|UG|Isc#S52448386,gnl|UG|Isc#S41045992,gnl|UG|Isc#S52456802,gnl|UG|Isc#S52438179,gnl|UG|Isc#S40999527,gnl|UG|Isc#S52455819,gnl|UG|Isc#S52456529,gnl|UG|Isc#S52437860,gnl|UG|Isc#S41168318,gnl|UG|Isc#S52446585,gnl|UG|Isc#S41156799,gnl|UG|Isc#S52455424,gnl|UG|Isc#S52436815,gnl|UG|Isc#S41181019,gnl|UG|Isc#S41057980,gnl|UG|Isc#S41007483,gnl|UG|Isc#S52456515,gnl|UG|Isc#S41009727,gnl|UG|Isc#S41089348,…
GO:0006913	nucleocytoplasmic transport	35 of 3908 in the list	39 of 4442 in the genome	1	gnl|UG|Isc#S52453102,gnl|UG|Isc#S52438534,gnl|UG|Isc#S41016797,gnl|UG|Isc#S52449757,gnl|UG|Isc#S52441757,gnl|UG|Isc#S41169283,gnl|UG|Isc#S41145624,gnl|UG|Isc#S52455445,gnl|UG|Isc#S41091159,gnl|UG|Isc#S52447713,gnl|UG|Isc#S52454085,gnl|UG|Isc#S41106303,gnl|UG|Isc#S41057579,gnl|UG|Isc#S41140770,gnl|UG|Isc#S52439658,gnl|UG|Isc#S41018956,gnl|UG|Isc#S41178522,gnl|UG|Isc#S41169060,gnl|UG|Isc#S52453341,…
GO:0007444	imaginal disc development	35 of 3908 in the list	39 of 4442 in the genome	1	gnl|UG|Isc#S52451137,gnl|UG|Isc#S52439798,gnl|UG|Isc#S41054454,gnl|UG|Isc#S52439181,gnl|UG|Isc#S41022639,gnl|UG|Isc#S41098219,gnl|UG|Isc#S41102266,gnl|UG|Isc#S41131970,gnl|UG|Isc#S52456473,gnl|UG|Isc#S41031364,gnl|UG|Isc#S41072636,gnl|UG|Isc#S41055709,gnl|UG|Isc#S41136981,gnl|UG|Isc#S52449505,gnl|UG|Isc#S52440733,gnl|UG|Isc#S52451990,gnl|UG|Isc#S52439658,gnl|UG|Isc#S41085461,gnl|UG|Isc#S41081162,…
GO:0006807	nitrogen compound metabolic process	929 of 3908 in the list	1055 of 4442 in the genome	1	gnl|UG|Isc#S41180522,gnl|UG|Isc#S52437744,gnl|UG|Isc#S52454042,gnl|UG|Isc#S52449119,gnl|UG|Isc#S41005848,gnl|UG|Isc#S52448854,gnl|UG|Isc#S40999363,gnl|UG|Isc#S52441517,gnl|UG|Isc#S52449158,gnl|UG|Isc#S41134146,gnl|UG|Isc#S41029119,gnl|UG|Isc#S52446571,gnl|UG|Isc#S52450012,gnl|UG|Isc#S52452062,gnl|UG|Isc#S41080465,gnl|UG|Isc#S41052248,gnl|UG|Isc#S52436946,gnl|UG|Isc#S41015961,gnl|UG|Isc#S52446067,…
GO:0019941	modification-dependent protein catabolic process	79 of 3908 in the list	89 of 4442 in the genome	1	gnl|UG|Isc#S41156107,gnl|UG|Isc#S52442470,gnl|UG|Isc#S52442124,gnl|UG|Isc#S52438568,gnl|UG|Isc#S52442524,gnl|UG|Isc#S52447840,gnl|UG|Isc#S41167799,gnl|UG|Isc#S41094011,gnl|UG|Isc#S41162737,gnl|UG|Isc#S52449274,gnl|UG|Isc#S41006581,gnl|UG|Isc#S41067330,gnl|UG|Isc#S52452066,gnl|UG|Isc#S41088629,gnl|UG|Isc#S41176388,gnl|UG|Isc#S41152212,gnl|UG|Isc#S52446631,gnl|UG|Isc#S41063303,gnl|UG|Isc#S41136701,…
GO:0043632	modification-dependent macromolecule catabolic process	79 of 3908 in the list	89 of 4442 in the genome	1	gnl|UG|Isc#S41156107,gnl|UG|Isc#S52442470,gnl|UG|Isc#S52442124,gnl|UG|Isc#S52438568,gnl|UG|Isc#S52442524,gnl|UG|Isc#S52447840,gnl|UG|Isc#S41167799,gnl|UG|Isc#S41094011,gnl|UG|Isc#S41162737,gnl|UG|Isc#S52449274,gnl|UG|Isc#S41006581,gnl|UG|Isc#S41067330,gnl|UG|Isc#S52452066,gnl|UG|Isc#S41088629,gnl|UG|Isc#S41176388,gnl|UG|Isc#S41152212,gnl|UG|Isc#S52446631,gnl|UG|Isc#S41063303,gnl|UG|Isc#S41136701,…
GO:0022414	reproductive process	152 of 3908 in the list	172 of 4442 in the genome	1	gnl|UG|Isc#S52439569,gnl|UG|Isc#S52446062,gnl|UG|Isc#S52449551,gnl|UG|Isc#S52447561,gnl|UG|Isc#S41156107,gnl|UG|Isc#S41115639,gnl|UG|Isc#S52446015,gnl|UG|Isc#S41110413,gnl|UG|Isc#S52438486,gnl|UG|Isc#S52445342,gnl|UG|Isc#S52455023,gnl|UG|Isc#S52442461,gnl|UG|Isc#S52450129,gnl|UG|Isc#S41010565,gnl|UG|Isc#S52442551,gnl|UG|Isc#S52449286,gnl|UG|Isc#S41120119,gnl|UG|Isc#S52439728,gnl|UG|Isc#S52438233,…
GO:0007010	cytoskeleton organization	108 of 3908 in the list	122 of 4442 in the genome	1	gnl|UG|Isc#S41117441,gnl|UG|Isc#S52439569,gnl|UG|Isc#S52456802,gnl|UG|Isc#S41047158,gnl|UG|Isc#S41115639,gnl|UG|Isc#S41186909,gnl|UG|Isc#S41054190,gnl|UG|Isc#S52446983,gnl|UG|Isc#S52446015,gnl|UG|Isc#S52448971,gnl|UG|Isc#S41077956,gnl|UG|Isc#S41137106,gnl|UG|Isc#S41076651,gnl|UG|Isc#S52437139,gnl|UG|Isc#S41092590,gnl|UG|Isc#S41131480,gnl|UG|Isc#S52442454,gnl|UG|Isc#S41138468,gnl|UG|Isc#S41126359,…
GO:0015980	energy derivation by oxidation of organic compounds	64 of 3908 in the list	72 of 4442 in the genome	1	gnl|UG|Isc#S52453475,gnl|UG|Isc#S52455390,gnl|UG|Isc#S52453413,gnl|UG|Isc#S52451318,gnl|UG|Isc#S41081740,gnl|UG|Isc#S41016036,gnl|UG|Isc#S41110413,gnl|UG|Isc#S41137924,gnl|UG|Isc#S41089348,gnl|UG|Isc#S41003542,gnl|UG|Isc#S41143814,gnl|UG|Isc#S40997757,gnl|UG|Isc#S41164743,gnl|UG|Isc#S41111913,gnl|UG|Isc#S41050232,gnl|UG|Isc#S52437136,gnl|UG|Isc#S41090562,gnl|UG|Isc#S52438935,gnl|UG|Isc#S41134150,…
GO:0006766	vitamin metabolic process	20 of 3908 in the list	22 of 4442 in the genome	1	gnl|UG|Isc#S41137148,gnl|UG|Isc#S41147175,gnl|UG|Isc#S41146053,gnl|UG|Isc#S41011810,gnl|UG|Isc#S41152926,gnl|UG|Isc#S41045795,gnl|UG|Isc#S41011272,gnl|UG|Isc#S41140343,gnl|UG|Isc#S41108254,gnl|UG|Isc#S41081289,gnl|UG|Isc#S41084841,gnl|UG|Isc#S41082309,gnl|UG|Isc#S52456587,gnl|UG|Isc#S41078352,gnl|UG|Isc#S41172886,gnl|UG|Isc#S41181810,gnl|UG|Isc#S41095624,gnl|UG|Isc#S52450277,gnl|UG|Isc#S52446861,…
GO:0009108	coenzyme biosynthetic process	20 of 3908 in the list	22 of 4442 in the genome	1	gnl|UG|Isc#S41137148,gnl|UG|Isc#S41152585,gnl|UG|Isc#S52439798,gnl|UG|Isc#S41168343,gnl|UG|Isc#S41147175,gnl|UG|Isc#S41118753,gnl|UG|Isc#S41045795,gnl|UG|Isc#S41011272,gnl|UG|Isc#S41022128,gnl|UG|Isc#S41116841,gnl|UG|Isc#S52447116,gnl|UG|Isc#S41003867,gnl|UG|Isc#S41082309,gnl|UG|Isc#S52444612,gnl|UG|Isc#S41164019,gnl|UG|Isc#S52451141,gnl|UG|Isc#S41172886,gnl|UG|Isc#S52449832,gnl|UG|Isc#S41056665,…
GO:0010259	multicellular organismal aging	20 of 3908 in the list	22 of 4442 in the genome	1	gnl|UG|Isc#S41171214,gnl|UG|Isc#S52441092,gnl|UG|Isc#S41156107,gnl|UG|Isc#S41004767,gnl|UG|Isc#S52446585,gnl|UG|Isc#S41105794,gnl|UG|Isc#S41113041,gnl|UG|Isc#S52441718,gnl|UG|Isc#S41103809,gnl|UG|Isc#S52442124,gnl|UG|Isc#S52437773,gnl|UG|Isc#S41079886,gnl|UG|Isc#S41179350,gnl|UG|Isc#S52451630,gnl|UG|Isc#S41141514,gnl|UG|Isc#S52437854,gnl|UG|Isc#S41136233,gnl|UG|Isc#S52439473,gnl|UG|Isc#S52446353,…
GO:0009152	purine ribonucleotide biosynthetic process	49 of 3908 in the list	55 of 4442 in the genome	1	gnl|UG|Isc#S52443331,gnl|UG|Isc#S40998756,gnl|UG|Isc#S52436640,gnl|UG|Isc#S52448854,gnl|UG|Isc#S52453038,gnl|UG|Isc#S52438938,gnl|UG|Isc#S41100931,gnl|UG|Isc#S41068547,gnl|UG|Isc#S52456915,gnl|UG|Isc#S52436946,gnl|UG|Isc#S52447131,gnl|UG|Isc#S52444354,gnl|UG|Isc#S40997714,gnl|UG|Isc#S52445307,gnl|UG|Isc#S41182358,gnl|UG|Isc#S41000415,gnl|UG|Isc#S41086766,gnl|UG|Isc#S41073504,gnl|UG|Isc#S41002571,…
GO:0002164	larval development	27 of 3908 in the list	30 of 4442 in the genome	1	gnl|UG|Isc#S52454920,gnl|UG|Isc#S52447561,gnl|UG|Isc#S41156107,gnl|UG|Isc#S41046729,gnl|UG|Isc#S41094346,gnl|UG|Isc#S41159633,gnl|UG|Isc#S52443573,gnl|UG|Isc#S41113041,gnl|UG|Isc#S41062664,gnl|UG|Isc#S41173348,gnl|UG|Isc#S52452860,gnl|UG|Isc#S41079886,gnl|UG|Isc#S41110843,gnl|UG|Isc#S41179350,gnl|UG|Isc#S52445342,gnl|UG|Isc#S40999224,gnl|UG|Isc#S52442874,gnl|UG|Isc#S41141514,gnl|UG|Isc#S41136233,…
GO:0006310	DNA recombination	27 of 3908 in the list	30 of 4442 in the genome	1	gnl|UG|Isc#S41182138,gnl|UG|Isc#S52447346,gnl|UG|Isc#S52456947,gnl|UG|Isc#S52447352,gnl|UG|Isc#S41000025,gnl|UG|Isc#S41009740,gnl|UG|Isc#S41091159,gnl|UG|Isc#S41152772,gnl|UG|Isc#S52439494,gnl|UG|Isc#S41010152,gnl|UG|Isc#S52437773,gnl|UG|Isc#S52446694,gnl|UG|Isc#S41027426,gnl|UG|Isc#S40999687,gnl|UG|Isc#S41019059,gnl|UG|Isc#S41158239,gnl|UG|Isc#S41164137,gnl|UG|Isc#S52447351,gnl|UG|Isc#S41137155,…
GO:0007599	hemostasis	27 of 3908 in the list	30 of 4442 in the genome	1	gnl|UG|Isc#S52439586,gnl|UG|Isc#S52448377,gnl|UG|Isc#S41182138,gnl|UG|Isc#S41004024,gnl|UG|Isc#S52440355,gnl|UG|Isc#S41074137,gnl|UG|Isc#S52438812,gnl|UG|Isc#S52437203,gnl|UG|Isc#S41114124,gnl|UG|Isc#S52448646,gnl|UG|Isc#S52445728,gnl|UG|Isc#S41113041,gnl|UG|Isc#S41130663,gnl|UG|Isc#S52445887,gnl|UG|Isc#S41104875,gnl|UG|Isc#S52447340,gnl|UG|Isc#S41133827,gnl|UG|Isc#S52439243,gnl|UG|Isc#S52443071,…
GO:0034622	cellular macromolecular complex assembly	63 of 3908 in the list	71 of 4442 in the genome	1	gnl|UG|Isc#S41123314,gnl|UG|Isc#S52450690,gnl|UG|Isc#S41045992,gnl|UG|Isc#S41171214,gnl|UG|Isc#S41181233,gnl|UG|Isc#S41118641,gnl|UG|Isc#S41186909,gnl|UG|Isc#S41049794,gnl|UG|Isc#S41108769,gnl|UG|Isc#S41168504,gnl|UG|Isc#S41145624,gnl|UG|Isc#S41103088,gnl|UG|Isc#S41029119,gnl|UG|Isc#S52441909,gnl|UG|Isc#S52454766,gnl|UG|Isc#S41106303,gnl|UG|Isc#S41062184,gnl|UG|Isc#S41072438,gnl|UG|Isc#S52452526,…
GO:0006873	cellular ion homeostasis	41 of 3908 in the list	46 of 4442 in the genome	1	gnl|UG|Isc#S52448386,gnl|UG|Isc#S41168318,gnl|UG|Isc#S52446585,gnl|UG|Isc#S41105794,gnl|UG|Isc#S41000343,gnl|UG|Isc#S52445506,gnl|UG|Isc#S52456515,gnl|UG|Isc#S41009727,gnl|UG|Isc#S41089348,gnl|UG|Isc#S41104836,gnl|UG|Isc#S41052267,gnl|UG|Isc#S41011896,gnl|UG|Isc#S52442633,gnl|UG|Isc#S52456492,gnl|UG|Isc#S41000385,gnl|UG|Isc#S41141465,gnl|UG|Isc#S52451338,gnl|UG|Isc#S52453718,gnl|UG|Isc#S52442461,…
GO:0010498	proteasomal protein catabolic process	41 of 3908 in the list	46 of 4442 in the genome	1	gnl|UG|Isc#S52447062,gnl|UG|Isc#S41101626,gnl|UG|Isc#S41156107,gnl|UG|Isc#S41153529,gnl|UG|Isc#S52442470,gnl|UG|Isc#S52442124,gnl|UG|Isc#S52439243,gnl|UG|Isc#S52440977,gnl|UG|Isc#S52438568,gnl|UG|Isc#S52446088,gnl|UG|Isc#S41067330,gnl|UG|Isc#S52438673,gnl|UG|Isc#S52439814,gnl|UG|Isc#S41059287,gnl|UG|Isc#S41074968,gnl|UG|Isc#S52456612,gnl|UG|Isc#S41088629,gnl|UG|Isc#S41176388,gnl|UG|Isc#S41152212,…
GO:0000723	telomere maintenance	12 of 3908 in the list	13 of 4442 in the genome	1	gnl|UG|Isc#S41027184,gnl|UG|Isc#S52442080,gnl|UG|Isc#S52444498,gnl|UG|Isc#S52456802,gnl|UG|Isc#S52454923,gnl|UG|Isc#S52448053,gnl|UG|Isc#S41000364,gnl|UG|Isc#S52452671,gnl|UG|Isc#S41019059,gnl|UG|Isc#S41141702,gnl|UG|Isc#S52443650,gnl|UG|Isc#S52441867
GO:0003001	generation of a signal involved in cell-cell signaling	12 of 3908 in the list	13 of 4442 in the genome	1	gnl|UG|Isc#S41104836,gnl|UG|Isc#S41181508,gnl|UG|Isc#S52442633,gnl|UG|Isc#S52443327,gnl|UG|Isc#S52453976,gnl|UG|Isc#S41127695,gnl|UG|Isc#S41167415,gnl|UG|Isc#S52446076,gnl|UG|Isc#S41160864,gnl|UG|Isc#S52439399,gnl|UG|Isc#S41126359,gnl|UG|Isc#S41134150
GO:0006364	rRNA processing	12 of 3908 in the list	13 of 4442 in the genome	1	gnl|UG|Isc#S41000955,gnl|UG|Isc#S41190299,gnl|UG|Isc#S41106648,gnl|UG|Isc#S52456161,gnl|UG|Isc#S41025941,gnl|UG|Isc#S41049794,gnl|UG|Isc#S41025877,gnl|UG|Isc#S52452377,gnl|UG|Isc#S52442000,gnl|UG|Isc#S41029119,gnl|UG|Isc#S52449833,gnl|UG|Isc#S41045646
GO:0006865	amino acid transport	12 of 3908 in the list	13 of 4442 in the genome	1	gnl|UG|Isc#S52442041,gnl|UG|Isc#S52447583,gnl|UG|Isc#S52440449,gnl|UG|Isc#S41083082,gnl|UG|Isc#S52443327,gnl|UG|Isc#S41123158,gnl|UG|Isc#S41127695,gnl|UG|Isc#S52447320,gnl|UG|Isc#S41131987,gnl|UG|Isc#S41186534,gnl|UG|Isc#S41185730,gnl|UG|Isc#S52443472
GO:0007005	mitochondrion organization	12 of 3908 in the list	13 of 4442 in the genome	1	gnl|UG|Isc#S52437159,gnl|UG|Isc#S52442633,gnl|UG|Isc#S52455921,gnl|UG|Isc#S41074968,gnl|UG|Isc#S41173921,gnl|UG|Isc#S52441619,gnl|UG|Isc#S52450589,gnl|UG|Isc#S52447937,gnl|UG|Isc#S52454113,gnl|UG|Isc#S41099840,gnl|UG|Isc#S52439337,gnl|UG|Isc#S41009727
GO:0007186	G-protein coupled receptor protein signaling pathway	12 of 3908 in the list	13 of 4442 in the genome	1	gnl|UG|Isc#S52440273,gnl|UG|Isc#S41064459,gnl|UG|Isc#S41023667,gnl|UG|Isc#S41115639,gnl|UG|Isc#S52442858,gnl|UG|Isc#S52437832,gnl|UG|Isc#S52443407,gnl|UG|Isc#S52439256,gnl|UG|Isc#S41139035,gnl|UG|Isc#S52446015,gnl|UG|Isc#S41121644,gnl|UG|Isc#S41181443
GO:0009798	axis specification	12 of 3908 in the list	13 of 4442 in the genome	1	gnl|UG|Isc#S52456048,gnl|UG|Isc#S52438427,gnl|UG|Isc#S52444553,gnl|UG|Isc#S41028952,gnl|UG|Isc#S41090919,gnl|UG|Isc#S52456060,gnl|UG|Isc#S52446015,gnl|UG|Isc#S41131970,gnl|UG|Isc#S52437820,gnl|UG|Isc#S41094102,gnl|UG|Isc#S41188967,gnl|UG|Isc#S41176869
GO:0019216	regulation of lipid metabolic process	12 of 3908 in the list	13 of 4442 in the genome	1	gnl|UG|Isc#S52442781,gnl|UG|Isc#S52446382,gnl|UG|Isc#S41063223,gnl|UG|Isc#S52455091,gnl|UG|Isc#S41109082,gnl|UG|Isc#S41105805,gnl|UG|Isc#S41141465,gnl|UG|Isc#S52442461,gnl|UG|Isc#S41080853,gnl|UG|Isc#S41160864,gnl|UG|Isc#S41151295,gnl|UG|Isc#S41091191
GO:0019932	second-messenger-mediated signaling	12 of 3908 in the list	13 of 4442 in the genome	1	gnl|UG|Isc#S41072438,gnl|UG|Isc#S41153052,gnl|UG|Isc#S52456947,gnl|UG|Isc#S52443973,gnl|UG|Isc#S52453854,gnl|UG|Isc#S52441183,gnl|UG|Isc#S52445342,gnl|UG|Isc#S41121644,gnl|UG|Isc#S41046989,gnl|UG|Isc#S41003955,gnl|UG|Isc#S52441867,gnl|UG|Isc#S52451044
GO:0023061	signal release	12 of 3908 in the list	13 of 4442 in the genome	1	gnl|UG|Isc#S41104836,gnl|UG|Isc#S41181508,gnl|UG|Isc#S52442633,gnl|UG|Isc#S52443327,gnl|UG|Isc#S52453976,gnl|UG|Isc#S41127695,gnl|UG|Isc#S41167415,gnl|UG|Isc#S52446076,gnl|UG|Isc#S41160864,gnl|UG|Isc#S52439399,gnl|UG|Isc#S41126359,gnl|UG|Isc#S41134150
GO:0032200	telomere organization	12 of 3908 in the list	13 of 4442 in the genome	1	gnl|UG|Isc#S41027184,gnl|UG|Isc#S52442080,gnl|UG|Isc#S52444498,gnl|UG|Isc#S52456802,gnl|UG|Isc#S52454923,gnl|UG|Isc#S52448053,gnl|UG|Isc#S41000364,gnl|UG|Isc#S52452671,gnl|UG|Isc#S41019059,gnl|UG|Isc#S41141702,gnl|UG|Isc#S52443650,gnl|UG|Isc#S52441867
GO:0033993	response to lipid	12 of 3908 in the list	13 of 4442 in the genome	1	gnl|UG|Isc#S52446663,gnl|UG|Isc#S52442705,gnl|UG|Isc#S41043855,gnl|UG|Isc#S41171498,gnl|UG|Isc#S52441544,gnl|UG|Isc#S52448985,gnl|UG|Isc#S41145624,gnl|UG|Isc#S52445506,gnl|UG|Isc#S41168373,gnl|UG|Isc#S41056158,gnl|UG|Isc#S52441525,gnl|UG|Isc#S41091191
GO:0035150	regulation of tube size	12 of 3908 in the list	13 of 4442 in the genome	1	gnl|UG|Isc#S41017343,gnl|UG|Isc#S52454022,gnl|UG|Isc#S41136981,gnl|UG|Isc#S52447710,gnl|UG|Isc#S41141779,gnl|UG|Isc#S52442117,gnl|UG|Isc#S52442858,gnl|UG|Isc#S41182752,gnl|UG|Isc#S52437418,gnl|UG|Isc#S41179661,gnl|UG|Isc#S41072636,gnl|UG|Isc#S41009727
GO:0046474	glycerophospholipid biosynthetic process	12 of 3908 in the list	13 of 4442 in the genome	1	gnl|UG|Isc#S52452857,gnl|UG|Isc#S52437778,gnl|UG|Isc#S52450097,gnl|UG|Isc#S52448132,gnl|UG|Isc#S41006595,gnl|UG|Isc#S41068677,gnl|UG|Isc#S52455105,gnl|UG|Isc#S52438846,gnl|UG|Isc#S41050199,gnl|UG|Isc#S52442059,gnl|UG|Isc#S52456800,gnl|UG|Isc#S41050621
GO:0046530	photoreceptor cell differentiation	12 of 3908 in the list	13 of 4442 in the genome	1	gnl|UG|Isc#S52437786,gnl|UG|Isc#S41168717,gnl|UG|Isc#S52442858,gnl|UG|Isc#S41000437,gnl|UG|Isc#S52446015,gnl|UG|Isc#S52436518,gnl|UG|Isc#S52438941,gnl|UG|Isc#S52445068,gnl|UG|Isc#S41067132,gnl|UG|Isc#S52452159,gnl|UG|Isc#S41138027,gnl|UG|Isc#S41070411
GO:0048806	genitalia development	12 of 3908 in the list	13 of 4442 in the genome	1	gnl|UG|Isc#S52447561,gnl|UG|Isc#S41156107,gnl|UG|Isc#S41110843,gnl|UG|Isc#S41093571,gnl|UG|Isc#S52451673,gnl|UG|Isc#S52436692,gnl|UG|Isc#S41138468,gnl|UG|Isc#S52450129,gnl|UG|Isc#S52438568,gnl|UG|Isc#S41067132,gnl|UG|Isc#S41101917,gnl|UG|Isc#S41170023
GO:0052547	regulation of peptidase activity	12 of 3908 in the list	13 of 4442 in the genome	1	gnl|UG|Isc#S52447421,gnl|UG|Isc#S41088557,gnl|UG|Isc#S41089323,gnl|UG|Isc#S41111430,gnl|UG|Isc#S41190334,gnl|UG|Isc#S52439243,gnl|UG|Isc#S41153529,gnl|UG|Isc#S41079996,gnl|UG|Isc#S41001455,gnl|UG|Isc#S52440221,gnl|UG|Isc#S52446139,gnl|UG|Isc#S41184131
GO:0030163	protein catabolic process	84 of 3908 in the list	95 of 4442 in the genome	1	gnl|UG|Isc#S41156107,gnl|UG|Isc#S52454514,gnl|UG|Isc#S52442470,gnl|UG|Isc#S52442124,gnl|UG|Isc#S52438568,gnl|UG|Isc#S52442524,gnl|UG|Isc#S52447840,gnl|UG|Isc#S41167799,gnl|UG|Isc#S41094011,gnl|UG|Isc#S41162737,gnl|UG|Isc#S52449274,gnl|UG|Isc#S41006581,gnl|UG|Isc#S41067330,gnl|UG|Isc#S52452066,gnl|UG|Isc#S41090449,gnl|UG|Isc#S41088629,gnl|UG|Isc#S41176388,gnl|UG|Isc#S41152212,gnl|UG|Isc#S52446631,…
GO:0000245	spliceosome assembly	5 of 3908 in the list	5 of 4442 in the genome	1	gnl|UG|Isc#S41114271,gnl|UG|Isc#S41181233,gnl|UG|Isc#S41116273,gnl|UG|Isc#S41108769,gnl|UG|Isc#S41106303
GO:0000305	response to oxygen radical	5 of 3908 in the list	5 of 4442 in the genome	1	gnl|UG|Isc#S52442461,gnl|UG|Isc#S41063223,gnl|UG|Isc#S41105805,gnl|UG|Isc#S41141465,gnl|UG|Isc#S41009727
GO:0001558	regulation of cell growth	5 of 3908 in the list	5 of 4442 in the genome	1	gnl|UG|Isc#S41117441,gnl|UG|Isc#S52436820,gnl|UG|Isc#S41145624,gnl|UG|Isc#S52439944,gnl|UG|Isc#S41167799
GO:0001568	blood vessel development	5 of 3908 in the list	5 of 4442 in the genome	1	gnl|UG|Isc#S41016032,gnl|UG|Isc#S52446663,gnl|UG|Isc#S52439139,gnl|UG|Isc#S41188487,gnl|UG|Isc#S52456436
GO:0002250	adaptive immune response	5 of 3908 in the list	5 of 4442 in the genome	1	gnl|UG|Isc#S52437773,gnl|UG|Isc#S41173906,gnl|UG|Isc#S52449757,gnl|UG|Isc#S41158239,gnl|UG|Isc#S41019059
GO:0002460	adaptive immune response based on somatic recombination of immune receptors built from immunoglobulin superfamily domains	5 of 3908 in the list	5 of 4442 in the genome	1	gnl|UG|Isc#S52437773,gnl|UG|Isc#S41173906,gnl|UG|Isc#S52449757,gnl|UG|Isc#S41158239,gnl|UG|Isc#S41019059
GO:0002759	regulation of antimicrobial humoral response	5 of 3908 in the list	5 of 4442 in the genome	1	gnl|UG|Isc#S41022639,gnl|UG|Isc#S41102266,gnl|UG|Isc#S41170614,gnl|UG|Isc#S52454438,gnl|UG|Isc#S41085461
GO:0002790	peptide secretion	5 of 3908 in the list	5 of 4442 in the genome	1	gnl|UG|Isc#S41181508,gnl|UG|Isc#S52442633,gnl|UG|Isc#S41160864,gnl|UG|Isc#S52453976,gnl|UG|Isc#S41134150
GO:0002791	regulation of peptide secretion	5 of 3908 in the list	5 of 4442 in the genome	1	gnl|UG|Isc#S52454635,gnl|UG|Isc#S52440842,gnl|UG|Isc#S41080217,gnl|UG|Isc#S41131508,gnl|UG|Isc#S41096335
GO:0002920	regulation of humoral immune response	5 of 3908 in the list	5 of 4442 in the genome	1	gnl|UG|Isc#S41022639,gnl|UG|Isc#S41102266,gnl|UG|Isc#S41170614,gnl|UG|Isc#S52454438,gnl|UG|Isc#S41085461
GO:0003143	embryonic heart tube morphogenesis	5 of 3908 in the list	5 of 4442 in the genome	1	gnl|UG|Isc#S52442236,gnl|UG|Isc#S52453118,gnl|UG|Isc#S52446307,gnl|UG|Isc#S41115334,gnl|UG|Isc#S52456060
GO:0006029	proteoglycan metabolic process	5 of 3908 in the list	5 of 4442 in the genome	1	gnl|UG|Isc#S52441619,gnl|UG|Isc#S52450371,gnl|UG|Isc#S41112144,gnl|UG|Isc#S52438931,gnl|UG|Isc#S41140159
GO:0006188	IMP biosynthetic process	5 of 3908 in the list	5 of 4442 in the genome	1	gnl|UG|Isc#S52454402,gnl|UG|Isc#S41097307,gnl|UG|Isc#S52440145,gnl|UG|Isc#S41009133,gnl|UG|Isc#S52455673
GO:0006400	tRNA modification	5 of 3908 in the list	5 of 4442 in the genome	1	gnl|UG|Isc#S52446018,gnl|UG|Isc#S41069222,gnl|UG|Isc#S41092756,gnl|UG|Isc#S52452527,gnl|UG|Isc#S41000186
GO:0006505	GPI anchor metabolic process	5 of 3908 in the list	5 of 4442 in the genome	1	gnl|UG|Isc#S52455105,gnl|UG|Isc#S52442059,gnl|UG|Isc#S52448132,gnl|UG|Isc#S41006595,gnl|UG|Isc#S41050621
GO:0006506	GPI anchor biosynthetic process	5 of 3908 in the list	5 of 4442 in the genome	1	gnl|UG|Isc#S52455105,gnl|UG|Isc#S52442059,gnl|UG|Isc#S52448132,gnl|UG|Isc#S41006595,gnl|UG|Isc#S41050621
GO:0006664	glycolipid metabolic process	5 of 3908 in the list	5 of 4442 in the genome	1	gnl|UG|Isc#S52452430,gnl|UG|Isc#S52452792,gnl|UG|Isc#S52453777,gnl|UG|Isc#S52438320,gnl|UG|Isc#S41177622
GO:0006672	ceramide metabolic process	5 of 3908 in the list	5 of 4442 in the genome	1	gnl|UG|Isc#S41077731,gnl|UG|Isc#S52450263,gnl|UG|Isc#S52452792,gnl|UG|Isc#S41177622,gnl|UG|Isc#S52439285
GO:0006743	ubiquinone metabolic process	5 of 3908 in the list	5 of 4442 in the genome	1	gnl|UG|Isc#S41121899,gnl|UG|Isc#S41020635,gnl|UG|Isc#S52446712,gnl|UG|Isc#S41153902,gnl|UG|Isc#S41169547
GO:0006842	tricarboxylic acid transport	5 of 3908 in the list	5 of 4442 in the genome	1	gnl|UG|Isc#S41101369,gnl|UG|Isc#S52440063,gnl|UG|Isc#S52437162,gnl|UG|Isc#S52455228,gnl|UG|Isc#S52444097
GO:0006914	autophagy	5 of 3908 in the list	5 of 4442 in the genome	1	gnl|UG|Isc#S52452317,gnl|UG|Isc#S41098388,gnl|UG|Isc#S52454113,gnl|UG|Isc#S52439942,gnl|UG|Isc#S41016945
GO:0006936	muscle contraction	5 of 3908 in the list	5 of 4442 in the genome	1	gnl|UG|Isc#S41186820,gnl|UG|Isc#S41098449,gnl|UG|Isc#S41143814,gnl|UG|Isc#S52443779,gnl|UG|Isc#S41109095
GO:0007422	peripheral nervous system development	5 of 3908 in the list	5 of 4442 in the genome	1	gnl|UG|Isc#S41088347,gnl|UG|Isc#S41063223,gnl|UG|Isc#S41074137,gnl|UG|Isc#S41105805,gnl|UG|Isc#S41141465
GO:0007498	mesoderm development	5 of 3908 in the list	5 of 4442 in the genome	1	gnl|UG|Isc#S52441619,gnl|UG|Isc#S41088347,gnl|UG|Isc#S52450371,gnl|UG|Isc#S41019747,gnl|UG|Isc#S41114005
GO:0007631	feeding behavior	5 of 3908 in the list	5 of 4442 in the genome	1	gnl|UG|Isc#S41089565,gnl|UG|Isc#S41181443,gnl|UG|Isc#S41160864,gnl|UG|Isc#S52437418,gnl|UG|Isc#S41111490
GO:0007635	chemosensory behavior	5 of 3908 in the list	5 of 4442 in the genome	1	gnl|UG|Isc#S52441285,gnl|UG|Isc#S52450371,gnl|UG|Isc#S52454869,gnl|UG|Isc#S52454872,gnl|UG|Isc#S52446015
GO:0008105	asymmetric protein localization	5 of 3908 in the list	5 of 4442 in the genome	1	gnl|UG|Isc#S52454920,gnl|UG|Isc#S52451450,gnl|UG|Isc#S41094398,gnl|UG|Isc#S41062664,gnl|UG|Isc#S52453904
GO:0008306	associative learning	5 of 3908 in the list	5 of 4442 in the genome	1	gnl|UG|Isc#S41092723,gnl|UG|Isc#S52450390,gnl|UG|Isc#S52446353,gnl|UG|Isc#S52442686,gnl|UG|Isc#S52446174
GO:0008344	adult locomotory behavior	5 of 3908 in the list	5 of 4442 in the genome	1	gnl|UG|Isc#S41089565,gnl|UG|Isc#S52441157,gnl|UG|Isc#S41178983,gnl|UG|Isc#S41000559,gnl|UG|Isc#S52447690
GO:0008582	regulation of synaptic growth at neuromuscular junction	5 of 3908 in the list	5 of 4442 in the genome	1	gnl|UG|Isc#S52446076,gnl|UG|Isc#S52450365,gnl|UG|Isc#S41126359,gnl|UG|Isc#S52439399,gnl|UG|Isc#S41066976
GO:0009075	histidine family amino acid metabolic process	5 of 3908 in the list	5 of 4442 in the genome	1	gnl|UG|Isc#S41117070,gnl|UG|Isc#S41167253,gnl|UG|Isc#S52445989,gnl|UG|Isc#S52445046,gnl|UG|Isc#S52447013
GO:0009266	response to temperature stimulus	5 of 3908 in the list	5 of 4442 in the genome	1	gnl|UG|Isc#S52448646,gnl|UG|Isc#S52454551,gnl|UG|Isc#S52443407,gnl|UG|Isc#S41130663,gnl|UG|Isc#S52439177
GO:0009311	oligosaccharide metabolic process	5 of 3908 in the list	5 of 4442 in the genome	1	gnl|UG|Isc#S41047769,gnl|UG|Isc#S41143814,gnl|UG|Isc#S52452792,gnl|UG|Isc#S52443779,gnl|UG|Isc#S52445628
GO:0010506	regulation of autophagy	5 of 3908 in the list	5 of 4442 in the genome	1	gnl|UG|Isc#S41072438,gnl|UG|Isc#S52439473,gnl|UG|Isc#S41000559,gnl|UG|Isc#S52441760,gnl|UG|Isc#S52447690
GO:0010720	positive regulation of cell development	5 of 3908 in the list	5 of 4442 in the genome	1	gnl|UG|Isc#S52448646,gnl|UG|Isc#S41153841,gnl|UG|Isc#S52441828,gnl|UG|Isc#S41130663,gnl|UG|Isc#S52437418
GO:0010893	positive regulation of steroid biosynthetic process	5 of 3908 in the list	5 of 4442 in the genome	1	gnl|UG|Isc#S52446382,gnl|UG|Isc#S52455091,gnl|UG|Isc#S41109082,gnl|UG|Isc#S41091191,gnl|UG|Isc#S41151295
GO:0014037	Schwann cell differentiation	5 of 3908 in the list	5 of 4442 in the genome	1	gnl|UG|Isc#S41088347,gnl|UG|Isc#S41063223,gnl|UG|Isc#S41074137,gnl|UG|Isc#S41105805,gnl|UG|Isc#S41141465
GO:0015711	organic anion transport	5 of 3908 in the list	5 of 4442 in the genome	1	gnl|UG|Isc#S52442041,gnl|UG|Isc#S41185730,gnl|UG|Isc#S52451128,gnl|UG|Isc#S41185997,gnl|UG|Isc#S52440063
GO:0017145	stem cell division	5 of 3908 in the list	5 of 4442 in the genome	1	gnl|UG|Isc#S52438568,gnl|UG|Isc#S41156107,gnl|UG|Isc#S41062664,gnl|UG|Isc#S52446734,gnl|UG|Isc#S52446910
GO:0018342	protein prenylation	5 of 3908 in the list	5 of 4442 in the genome	1	gnl|UG|Isc#S52436566,gnl|UG|Isc#S41076432,gnl|UG|Isc#S52439425,gnl|UG|Isc#S52454237,gnl|UG|Isc#S41048963
GO:0021549	cerebellum development	5 of 3908 in the list	5 of 4442 in the genome	1	gnl|UG|Isc#S41022009,gnl|UG|Isc#S41168717,gnl|UG|Isc#S41074137,gnl|UG|Isc#S52439243,gnl|UG|Isc#S41184131
GO:0022037	metencephalon development	5 of 3908 in the list	5 of 4442 in the genome	1	gnl|UG|Isc#S41022009,gnl|UG|Isc#S41168717,gnl|UG|Isc#S41074137,gnl|UG|Isc#S52439243,gnl|UG|Isc#S41184131
GO:0030072	peptide hormone secretion	5 of 3908 in the list	5 of 4442 in the genome	1	gnl|UG|Isc#S41181508,gnl|UG|Isc#S52442633,gnl|UG|Isc#S41160864,gnl|UG|Isc#S52453976,gnl|UG|Isc#S41134150
GO:0030490	maturation of SSU-rRNA	5 of 3908 in the list	5 of 4442 in the genome	1	gnl|UG|Isc#S41000955,gnl|UG|Isc#S41106648,gnl|UG|Isc#S41029119,gnl|UG|Isc#S41025877,gnl|UG|Isc#S41045646
GO:0031345	negative regulation of cell projection organization	5 of 3908 in the list	5 of 4442 in the genome	1	gnl|UG|Isc#S52452860,gnl|UG|Isc#S52439944,gnl|UG|Isc#S41050129,gnl|UG|Isc#S41022169,gnl|UG|Isc#S41064575
GO:0031346	positive regulation of cell projection organization	5 of 3908 in the list	5 of 4442 in the genome	1	gnl|UG|Isc#S41006987,gnl|UG|Isc#S52446663,gnl|UG|Isc#S41118641,gnl|UG|Isc#S41167799,gnl|UG|Isc#S41188771
GO:0032101	regulation of response to external stimulus	5 of 3908 in the list	5 of 4442 in the genome	1	gnl|UG|Isc#S41000861,gnl|UG|Isc#S52447421,gnl|UG|Isc#S41075271,gnl|UG|Isc#S41092847,gnl|UG|Isc#S41032999
GO:0032387	negative regulation of intracellular transport	5 of 3908 in the list	5 of 4442 in the genome	1	gnl|UG|Isc#S41072438,gnl|UG|Isc#S41074137,gnl|UG|Isc#S41115334,gnl|UG|Isc#S41074968,gnl|UG|Isc#S41109724
GO:0032506	cytokinetic process	5 of 3908 in the list	5 of 4442 in the genome	1	gnl|UG|Isc#S52449250,gnl|UG|Isc#S41138468,gnl|UG|Isc#S52452505,gnl|UG|Isc#S41000437,gnl|UG|Isc#S41114005
GO:0035050	embryonic heart tube development	5 of 3908 in the list	5 of 4442 in the genome	1	gnl|UG|Isc#S52442236,gnl|UG|Isc#S52453118,gnl|UG|Isc#S52446307,gnl|UG|Isc#S41115334,gnl|UG|Isc#S52456060
GO:0040003	chitin-based cuticle development	5 of 3908 in the list	5 of 4442 in the genome	1	gnl|UG|Isc#S52454022,gnl|UG|Isc#S41140770,gnl|UG|Isc#S52452860,gnl|UG|Isc#S52437786,gnl|UG|Isc#S41057579
GO:0042051	compound eye photoreceptor development	5 of 3908 in the list	5 of 4442 in the genome	1	gnl|UG|Isc#S41067132,gnl|UG|Isc#S52442858,gnl|UG|Isc#S41000437,gnl|UG|Isc#S52446015,gnl|UG|Isc#S52436518
GO:0042386	hemocyte differentiation	5 of 3908 in the list	5 of 4442 in the genome	1	gnl|UG|Isc#S52443573,gnl|UG|Isc#S52449505,gnl|UG|Isc#S52446353,gnl|UG|Isc#S41067132,gnl|UG|Isc#S41094102
GO:0042402	cellular biogenic amine catabolic process	5 of 3908 in the list	5 of 4442 in the genome	1	gnl|UG|Isc#S41169080,gnl|UG|Isc#S41082309,gnl|UG|Isc#S41080465,gnl|UG|Isc#S52450616,gnl|UG|Isc#S52443797
GO:0042558	pteridine and derivative metabolic process	5 of 3908 in the list	5 of 4442 in the genome	1	gnl|UG|Isc#S41137148,gnl|UG|Isc#S41022128,gnl|UG|Isc#S52444612,gnl|UG|Isc#S52446861,gnl|UG|Isc#S41118753
GO:0043603	cellular amide metabolic process	5 of 3908 in the list	5 of 4442 in the genome	1	gnl|UG|Isc#S52438912,gnl|UG|Isc#S41103074,gnl|UG|Isc#S41056177,gnl|UG|Isc#S41176204,gnl|UG|Isc#S41171498
GO:0045834	positive regulation of lipid metabolic process	5 of 3908 in the list	5 of 4442 in the genome	1	gnl|UG|Isc#S52446382,gnl|UG|Isc#S52455091,gnl|UG|Isc#S41109082,gnl|UG|Isc#S41091191,gnl|UG|Isc#S41151295
GO:0045940	positive regulation of steroid metabolic process	5 of 3908 in the list	5 of 4442 in the genome	1	gnl|UG|Isc#S52446382,gnl|UG|Isc#S52455091,gnl|UG|Isc#S41109082,gnl|UG|Isc#S41091191,gnl|UG|Isc#S41151295
GO:0046040	IMP metabolic process	5 of 3908 in the list	5 of 4442 in the genome	1	gnl|UG|Isc#S52454402,gnl|UG|Isc#S41097307,gnl|UG|Isc#S52440145,gnl|UG|Isc#S41009133,gnl|UG|Isc#S52455673
GO:0046125	pyrimidine deoxyribonucleoside metabolic process	5 of 3908 in the list	5 of 4442 in the genome	1	gnl|UG|Isc#S52443067,gnl|UG|Isc#S41006233,gnl|UG|Isc#S52445548,gnl|UG|Isc#S41103071,gnl|UG|Isc#S41129336
GO:0046489	phosphoinositide biosynthetic process	5 of 3908 in the list	5 of 4442 in the genome	1	gnl|UG|Isc#S52455105,gnl|UG|Isc#S52442059,gnl|UG|Isc#S52448132,gnl|UG|Isc#S41006595,gnl|UG|Isc#S41050621
GO:0046823	negative regulation of nucleocytoplasmic transport	5 of 3908 in the list	5 of 4442 in the genome	1	gnl|UG|Isc#S41072438,gnl|UG|Isc#S41074137,gnl|UG|Isc#S41115334,gnl|UG|Isc#S41074968,gnl|UG|Isc#S41109724
GO:0046879	hormone secretion	5 of 3908 in the list	5 of 4442 in the genome	1	gnl|UG|Isc#S41181508,gnl|UG|Isc#S52442633,gnl|UG|Isc#S41160864,gnl|UG|Isc#S52453976,gnl|UG|Isc#S41134150
GO:0046883	regulation of hormone secretion	5 of 3908 in the list	5 of 4442 in the genome	1	gnl|UG|Isc#S52454635,gnl|UG|Isc#S52440842,gnl|UG|Isc#S41080217,gnl|UG|Isc#S41131508,gnl|UG|Isc#S41096335
GO:0046889	positive regulation of lipid biosynthetic process	5 of 3908 in the list	5 of 4442 in the genome	1	gnl|UG|Isc#S52446382,gnl|UG|Isc#S52455091,gnl|UG|Isc#S41109082,gnl|UG|Isc#S41091191,gnl|UG|Isc#S41151295
GO:0048514	blood vessel morphogenesis	5 of 3908 in the list	5 of 4442 in the genome	1	gnl|UG|Isc#S41016032,gnl|UG|Isc#S52446663,gnl|UG|Isc#S52439139,gnl|UG|Isc#S41188487,gnl|UG|Isc#S52456436
GO:0048588	developmental cell growth	5 of 3908 in the list	5 of 4442 in the genome	1	gnl|UG|Isc#S52451970,gnl|UG|Isc#S41067132,gnl|UG|Isc#S41097647,gnl|UG|Isc#S41182752,gnl|UG|Isc#S52442071
GO:0050796	regulation of insulin secretion	5 of 3908 in the list	5 of 4442 in the genome	1	gnl|UG|Isc#S52454635,gnl|UG|Isc#S52440842,gnl|UG|Isc#S41080217,gnl|UG|Isc#S41131508,gnl|UG|Isc#S41096335
GO:0050803	regulation of synapse structure and activity	5 of 3908 in the list	5 of 4442 in the genome	1	gnl|UG|Isc#S52446076,gnl|UG|Isc#S52450365,gnl|UG|Isc#S41126359,gnl|UG|Isc#S52439399,gnl|UG|Isc#S41066976
GO:0050807	regulation of synapse organization	5 of 3908 in the list	5 of 4442 in the genome	1	gnl|UG|Isc#S52446076,gnl|UG|Isc#S52450365,gnl|UG|Isc#S41126359,gnl|UG|Isc#S52439399,gnl|UG|Isc#S41066976
GO:0051647	nucleus localization	5 of 3908 in the list	5 of 4442 in the genome	1	gnl|UG|Isc#S41136981,gnl|UG|Isc#S41188967,gnl|UG|Isc#S52456459,gnl|UG|Isc#S41072636,gnl|UG|Isc#S41070411
GO:0051651	maintenance of location in cell	5 of 3908 in the list	5 of 4442 in the genome	1	gnl|UG|Isc#S41143814,gnl|UG|Isc#S52443779,gnl|UG|Isc#S52445632,gnl|UG|Isc#S41074968,gnl|UG|Isc#S52446983
GO:0051789	response to protein stimulus	5 of 3908 in the list	5 of 4442 in the genome	1	gnl|UG|Isc#S41022009,gnl|UG|Isc#S52439243,gnl|UG|Isc#S52452066,gnl|UG|Isc#S41184131,gnl|UG|Isc#S41056158
GO:0051963	regulation of synaptogenesis	5 of 3908 in the list	5 of 4442 in the genome	1	gnl|UG|Isc#S52446076,gnl|UG|Isc#S52450365,gnl|UG|Isc#S41126359,gnl|UG|Isc#S52439399,gnl|UG|Isc#S41066976
GO:0070507	regulation of microtubule cytoskeleton organization	5 of 3908 in the list	5 of 4442 in the genome	1	gnl|UG|Isc#S41006987,gnl|UG|Isc#S52448702,gnl|UG|Isc#S41152326,gnl|UG|Isc#S41085810,gnl|UG|Isc#S41062451
GO:0071103	DNA conformation change	5 of 3908 in the list	5 of 4442 in the genome	1	gnl|UG|Isc#S52456438,gnl|UG|Isc#S52436490,gnl|UG|Isc#S52456947,gnl|UG|Isc#S52451214,gnl|UG|Isc#S41062184
GO:0071941	nitrogen cycle metabolic process	5 of 3908 in the list	5 of 4442 in the genome	1	gnl|UG|Isc#S41103074,gnl|UG|Isc#S41058446,gnl|UG|Isc#S41056177,gnl|UG|Isc#S41176204,gnl|UG|Isc#S41171498
GO:0090087	regulation of peptide transport	5 of 3908 in the list	5 of 4442 in the genome	1	gnl|UG|Isc#S52454635,gnl|UG|Isc#S52440842,gnl|UG|Isc#S41080217,gnl|UG|Isc#S41131508,gnl|UG|Isc#S41096335
GO:0090257	regulation of muscle system process	5 of 3908 in the list	5 of 4442 in the genome	1	gnl|UG|Isc#S52440842,gnl|UG|Isc#S41063223,gnl|UG|Isc#S41105805,gnl|UG|Isc#S41141465,gnl|UG|Isc#S41091191
GO:0090276	regulation of peptide hormone secretion	5 of 3908 in the list	5 of 4442 in the genome	1	gnl|UG|Isc#S52454635,gnl|UG|Isc#S52440842,gnl|UG|Isc#S41080217,gnl|UG|Isc#S41131508,gnl|UG|Isc#S41096335
GO:0006405	RNA export from nucleus	19 of 3908 in the list	21 of 4442 in the genome	1	gnl|UG|Isc#S52445475,gnl|UG|Isc#S52438534,gnl|UG|Isc#S41016797,gnl|UG|Isc#S52452017,gnl|UG|Isc#S41155964,gnl|UG|Isc#S52441757,gnl|UG|Isc#S41079767,gnl|UG|Isc#S52449901,gnl|UG|Isc#S52455445,gnl|UG|Isc#S52447713,gnl|UG|Isc#S52454085,gnl|UG|Isc#S41106303,gnl|UG|Isc#S41149287,gnl|UG|Isc#S41178522,gnl|UG|Isc#S41182070,gnl|UG|Isc#S41169060,gnl|UG|Isc#S41092087,gnl|UG|Isc#S52452128,gnl|UG|Isc#S41188967
GO:0006479	protein methylation	19 of 3908 in the list	21 of 4442 in the genome	1	gnl|UG|Isc#S52442106,gnl|UG|Isc#S52445593,gnl|UG|Isc#S52444575,gnl|UG|Isc#S41115207,gnl|UG|Isc#S52444142,gnl|UG|Isc#S52438941,gnl|UG|Isc#S52456438,gnl|UG|Isc#S41134016,gnl|UG|Isc#S52439255,gnl|UG|Isc#S52449370,gnl|UG|Isc#S41081036,gnl|UG|Isc#S41062184,gnl|UG|Isc#S52437183,gnl|UG|Isc#S52440733,gnl|UG|Isc#S52449565,gnl|UG|Isc#S52456088,gnl|UG|Isc#S52455716,gnl|UG|Isc#S52456166,gnl|UG|Isc#S41044204
GO:0007281	germ cell development	19 of 3908 in the list	21 of 4442 in the genome	1	gnl|UG|Isc#S52439569,gnl|UG|Isc#S52446062,gnl|UG|Isc#S41137511,gnl|UG|Isc#S41156107,gnl|UG|Isc#S52446015,gnl|UG|Isc#S52439728,gnl|UG|Isc#S52440144,gnl|UG|Isc#S41062664,gnl|UG|Isc#S41176869,gnl|UG|Isc#S52446694,gnl|UG|Isc#S52444553,gnl|UG|Isc#S41028952,gnl|UG|Isc#S52446734,gnl|UG|Isc#S41090919,gnl|UG|Isc#S41099656,gnl|UG|Isc#S52438568,gnl|UG|Isc#S52444059,gnl|UG|Isc#S52437820,gnl|UG|Isc#S41188967
GO:0007409	axonogenesis	19 of 3908 in the list	21 of 4442 in the genome	1	gnl|UG|Isc#S41117441,gnl|UG|Isc#S52439569,gnl|UG|Isc#S52446087,gnl|UG|Isc#S41137511,gnl|UG|Isc#S41074137,gnl|UG|Isc#S52440474,gnl|UG|Isc#S52446076,gnl|UG|Isc#S41180396,gnl|UG|Isc#S41104836,gnl|UG|Isc#S52439944,gnl|UG|Isc#S52438486,gnl|UG|Isc#S40999962,gnl|UG|Isc#S52439883,gnl|UG|Isc#S52443756,gnl|UG|Isc#S41067132,gnl|UG|Isc#S41097647,gnl|UG|Isc#S41158046,gnl|UG|Isc#S52439399,gnl|UG|Isc#S41126359
GO:0048285	organelle fission	19 of 3908 in the list	21 of 4442 in the genome	1	gnl|UG|Isc#S41101614,gnl|UG|Isc#S52443273,gnl|UG|Isc#S52446983,gnl|UG|Isc#S52444991,gnl|UG|Isc#S41131466,gnl|UG|Isc#S52444480,gnl|UG|Isc#S52449833,gnl|UG|Isc#S52449619,gnl|UG|Isc#S52447482,gnl|UG|Isc#S41156937,gnl|UG|Isc#S41021610,gnl|UG|Isc#S41068120,gnl|UG|Isc#S52441877,gnl|UG|Isc#S52440147,gnl|UG|Isc#S52455244,gnl|UG|Isc#S52451673,gnl|UG|Isc#S52450589,gnl|UG|Isc#S41108245,gnl|UG|Isc#S52446761
GO:0051168	nuclear export	19 of 3908 in the list	21 of 4442 in the genome	1	gnl|UG|Isc#S52445475,gnl|UG|Isc#S52438534,gnl|UG|Isc#S41016797,gnl|UG|Isc#S52452017,gnl|UG|Isc#S41155964,gnl|UG|Isc#S52441757,gnl|UG|Isc#S41079767,gnl|UG|Isc#S52449901,gnl|UG|Isc#S52455445,gnl|UG|Isc#S52447713,gnl|UG|Isc#S52454085,gnl|UG|Isc#S41106303,gnl|UG|Isc#S41149287,gnl|UG|Isc#S41178522,gnl|UG|Isc#S41182070,gnl|UG|Isc#S41169060,gnl|UG|Isc#S41092087,gnl|UG|Isc#S52452128,gnl|UG|Isc#S41188967
GO:0032268	regulation of cellular protein metabolic process	62 of 3908 in the list	70 of 4442 in the genome	1	gnl|UG|Isc#S52447062,gnl|UG|Isc#S52446663,gnl|UG|Isc#S41101626,gnl|UG|Isc#S41168318,gnl|UG|Isc#S41153529,gnl|UG|Isc#S41107225,gnl|UG|Isc#S52448434,gnl|UG|Isc#S41048977,gnl|UG|Isc#S41145624,gnl|UG|Isc#S52441828,gnl|UG|Isc#S41086647,gnl|UG|Isc#S41072438,gnl|UG|Isc#S52439243,gnl|UG|Isc#S52456683,gnl|UG|Isc#S41134347,gnl|UG|Isc#S52441240,gnl|UG|Isc#S52440977,gnl|UG|Isc#S41141465,gnl|UG|Isc#S52442461,…
GO:0007600	sensory perception	26 of 3908 in the list	29 of 4442 in the genome	1	gnl|UG|Isc#S41081162,gnl|UG|Isc#S52438025,gnl|UG|Isc#S52452792,gnl|UG|Isc#S41074137,gnl|UG|Isc#S52446393,gnl|UG|Isc#S41186496,gnl|UG|Isc#S41105805,gnl|UG|Isc#S52456436,gnl|UG|Isc#S52437990,gnl|UG|Isc#S52452159,gnl|UG|Isc#S52454831,gnl|UG|Isc#S52455640,gnl|UG|Isc#S52452086,gnl|UG|Isc#S41009727,gnl|UG|Isc#S41190324,gnl|UG|Isc#S41104836,gnl|UG|Isc#S41184648,gnl|UG|Isc#S41076432,gnl|UG|Isc#S41063223,…
GO:0046486	glycerolipid metabolic process	33 of 3908 in the list	37 of 4442 in the genome	1	gnl|UG|Isc#S52437778,gnl|UG|Isc#S52450097,gnl|UG|Isc#S52437941,gnl|UG|Isc#S41006595,gnl|UG|Isc#S41184958,gnl|UG|Isc#S52445506,gnl|UG|Isc#S41160864,gnl|UG|Isc#S52439285,gnl|UG|Isc#S52448132,gnl|UG|Isc#S41181508,gnl|UG|Isc#S52456919,gnl|UG|Isc#S52445342,gnl|UG|Isc#S41050199,gnl|UG|Isc#S52452857,gnl|UG|Isc#S52439094,gnl|UG|Isc#S52443600,gnl|UG|Isc#S52443973,gnl|UG|Isc#S52441183,gnl|UG|Isc#S41068677,…
GO:0048534	hemopoietic or lymphoid organ development	33 of 3908 in the list	37 of 4442 in the genome	1	gnl|UG|Isc#S41016032,gnl|UG|Isc#S41045992,gnl|UG|Isc#S52446663,gnl|UG|Isc#S52438534,gnl|UG|Isc#S52438537,gnl|UG|Isc#S40999527,gnl|UG|Isc#S52456529,gnl|UG|Isc#S41049794,gnl|UG|Isc#S52449757,gnl|UG|Isc#S52453033,gnl|UG|Isc#S41093987,gnl|UG|Isc#S52455172,gnl|UG|Isc#S41074903,gnl|UG|Isc#S41009727,gnl|UG|Isc#S52456048,gnl|UG|Isc#S52449505,gnl|UG|Isc#S52453106,gnl|UG|Isc#S52442495,gnl|UG|Isc#S52446353,…
GO:0007049	cell cycle	228 of 3908 in the list	259 of 4442 in the genome	1	gnl|UG|Isc#S41117441,gnl|UG|Isc#S41054705,gnl|UG|Isc#S52439569,gnl|UG|Isc#S52446064,gnl|UG|Isc#S52456802,gnl|UG|Isc#S52450897,gnl|UG|Isc#S52451653,gnl|UG|Isc#S41156107,gnl|UG|Isc#S52455700,gnl|UG|Isc#S41115639,gnl|UG|Isc#S52451912,gnl|UG|Isc#S52449119,gnl|UG|Isc#S41054190,gnl|UG|Isc#S52453033,gnl|UG|Isc#S52442470,gnl|UG|Isc#S41134146,gnl|UG|Isc#S41048695,gnl|UG|Isc#S52456515,gnl|UG|Isc#S52444017,…
GO:0090066	regulation of anatomical structure size	47 of 3908 in the list	53 of 4442 in the genome	1	gnl|UG|Isc#S41046143,gnl|UG|Isc#S52446663,gnl|UG|Isc#S41141779,gnl|UG|Isc#S41121693,gnl|UG|Isc#S41118641,gnl|UG|Isc#S52442858,gnl|UG|Isc#S41186909,gnl|UG|Isc#S41110505,gnl|UG|Isc#S41088451,gnl|UG|Isc#S41145624,gnl|UG|Isc#S41072636,gnl|UG|Isc#S41057579,gnl|UG|Isc#S41009727,gnl|UG|Isc#S41017343,gnl|UG|Isc#S41072438,gnl|UG|Isc#S41140770,gnl|UG|Isc#S41136981,gnl|UG|Isc#S52439944,gnl|UG|Isc#S40999962,…
GO:0009987	cellular process	2468 of 3908 in the list	2806 of 4442 in the genome	1	gnl|UG|Isc#S41180522,gnl|UG|Isc#S52437744,gnl|UG|Isc#S52438812,gnl|UG|Isc#S52456529,gnl|UG|Isc#S52449119,gnl|UG|Isc#S41186909,gnl|UG|Isc#S52448854,gnl|UG|Isc#S52436518,gnl|UG|Isc#S40999363,gnl|UG|Isc#S52449158,gnl|UG|Isc#S41029119,gnl|UG|Isc#S52446571,gnl|UG|Isc#S52450012,gnl|UG|Isc#S52452062,gnl|UG|Isc#S41052248,gnl|UG|Isc#S41075939,gnl|UG|Isc#S41015961,gnl|UG|Isc#S52452086,gnl|UG|Isc#S41138602,…
GO:0009260	ribonucleotide biosynthetic process	54 of 3908 in the list	61 of 4442 in the genome	1	gnl|UG|Isc#S52443331,gnl|UG|Isc#S40998756,gnl|UG|Isc#S52436640,gnl|UG|Isc#S52448854,gnl|UG|Isc#S41129336,gnl|UG|Isc#S52453038,gnl|UG|Isc#S52438938,gnl|UG|Isc#S41100931,gnl|UG|Isc#S41068547,gnl|UG|Isc#S52456915,gnl|UG|Isc#S41114128,gnl|UG|Isc#S52436946,gnl|UG|Isc#S52447131,gnl|UG|Isc#S52444354,gnl|UG|Isc#S52443067,gnl|UG|Isc#S40997714,gnl|UG|Isc#S52445307,gnl|UG|Isc#S41182358,gnl|UG|Isc#S41103071,…
GO:0006139	nucleobase, nucleoside, nucleotide and nucleic acid metabolic process	743 of 3908 in the list	845 of 4442 in the genome	1	gnl|UG|Isc#S41180522,gnl|UG|Isc#S52437744,gnl|UG|Isc#S52454042,gnl|UG|Isc#S52449119,gnl|UG|Isc#S41005848,gnl|UG|Isc#S52448854,gnl|UG|Isc#S40999363,gnl|UG|Isc#S52441517,gnl|UG|Isc#S52449158,gnl|UG|Isc#S41134146,gnl|UG|Isc#S41029119,gnl|UG|Isc#S52446571,gnl|UG|Isc#S52450012,gnl|UG|Isc#S52452062,gnl|UG|Isc#S41052248,gnl|UG|Isc#S52436946,gnl|UG|Isc#S41015961,gnl|UG|Isc#S52446067,gnl|UG|Isc#S41025941,…
GO:0051726	regulation of cell cycle	82 of 3908 in the list	93 of 4442 in the genome	1	gnl|UG|Isc#S41101614,gnl|UG|Isc#S52446064,gnl|UG|Isc#S52455533,gnl|UG|Isc#S52455700,gnl|UG|Isc#S52451912,gnl|UG|Isc#S52449119,gnl|UG|Isc#S52453033,gnl|UG|Isc#S52446571,gnl|UG|Isc#S41130663,gnl|UG|Isc#S52456515,gnl|UG|Isc#S52449822,gnl|UG|Isc#S52452526,gnl|UG|Isc#S41095341,gnl|UG|Isc#S41109528,gnl|UG|Isc#S41178314,gnl|UG|Isc#S52438968,gnl|UG|Isc#S41141074,gnl|UG|Isc#S41074137,gnl|UG|Isc#S41067330,…
GO:0012502	induction of programmed cell death	32 of 3908 in the list	36 of 4442 in the genome	1	gnl|UG|Isc#S41110646,gnl|UG|Isc#S52446663,gnl|UG|Isc#S52446059,gnl|UG|Isc#S52449757,gnl|UG|Isc#S52440114,gnl|UG|Isc#S41167058,gnl|UG|Isc#S52455172,gnl|UG|Isc#S41079996,gnl|UG|Isc#S41145624,gnl|UG|Isc#S52456515,gnl|UG|Isc#S41052348,gnl|UG|Isc#S52437773,gnl|UG|Isc#S41178983,gnl|UG|Isc#S52438254,gnl|UG|Isc#S41001431,gnl|UG|Isc#S52441168,gnl|UG|Isc#S52455426,gnl|UG|Isc#S52453013,gnl|UG|Isc#S41096821,…
GO:0000280	nuclear division	18 of 3908 in the list	20 of 4442 in the genome	1	gnl|UG|Isc#S41101614,gnl|UG|Isc#S52443273,gnl|UG|Isc#S52446983,gnl|UG|Isc#S52444991,gnl|UG|Isc#S41131466,gnl|UG|Isc#S52444480,gnl|UG|Isc#S52449833,gnl|UG|Isc#S52449619,gnl|UG|Isc#S52447482,gnl|UG|Isc#S41156937,gnl|UG|Isc#S41021610,gnl|UG|Isc#S41068120,gnl|UG|Isc#S52441877,gnl|UG|Isc#S52440147,gnl|UG|Isc#S52455244,gnl|UG|Isc#S52451673,gnl|UG|Isc#S41108245,gnl|UG|Isc#S52446761
GO:0003013	circulatory system process	18 of 3908 in the list	20 of 4442 in the genome	1	gnl|UG|Isc#S52449551,gnl|UG|Isc#S41105805,gnl|UG|Isc#S41172637,gnl|UG|Isc#S52437739,gnl|UG|Isc#S41154873,gnl|UG|Isc#S41165069,gnl|UG|Isc#S41009727,gnl|UG|Isc#S52454289,gnl|UG|Isc#S41063223,gnl|UG|Isc#S52447710,gnl|UG|Isc#S41154765,gnl|UG|Isc#S52437418,gnl|UG|Isc#S41075640,gnl|UG|Isc#S41141465,gnl|UG|Isc#S52442461,gnl|UG|Isc#S52439687,gnl|UG|Isc#S41124923,gnl|UG|Isc#S52437240
GO:0007067	mitosis	18 of 3908 in the list	20 of 4442 in the genome	1	gnl|UG|Isc#S41101614,gnl|UG|Isc#S52443273,gnl|UG|Isc#S52446983,gnl|UG|Isc#S52444991,gnl|UG|Isc#S41131466,gnl|UG|Isc#S52444480,gnl|UG|Isc#S52449833,gnl|UG|Isc#S52449619,gnl|UG|Isc#S52447482,gnl|UG|Isc#S41156937,gnl|UG|Isc#S41021610,gnl|UG|Isc#S41068120,gnl|UG|Isc#S52441877,gnl|UG|Isc#S52440147,gnl|UG|Isc#S52455244,gnl|UG|Isc#S52451673,gnl|UG|Isc#S41108245,gnl|UG|Isc#S52446761
GO:0007552	metamorphosis	18 of 3908 in the list	20 of 4442 in the genome	1	gnl|UG|Isc#S52442551,gnl|UG|Isc#S41081162,gnl|UG|Isc#S41096821,gnl|UG|Isc#S52436692,gnl|UG|Isc#S52443573,gnl|UG|Isc#S41098219,gnl|UG|Isc#S52444116,gnl|UG|Isc#S52446174,gnl|UG|Isc#S41072636,gnl|UG|Isc#S52449505,gnl|UG|Isc#S41136981,gnl|UG|Isc#S52440733,gnl|UG|Isc#S52441839,gnl|UG|Isc#S52451990,gnl|UG|Isc#S52451521,gnl|UG|Isc#S52455023,gnl|UG|Isc#S41143324,gnl|UG|Isc#S41170023
GO:0042157	lipoprotein metabolic process	18 of 3908 in the list	20 of 4442 in the genome	1	gnl|UG|Isc#S52454237,gnl|UG|Isc#S41006595,gnl|UG|Isc#S41138603,gnl|UG|Isc#S41048963,gnl|UG|Isc#S41072067,gnl|UG|Isc#S41050621,gnl|UG|Isc#S41058444,gnl|UG|Isc#S41051107,gnl|UG|Isc#S52445122,gnl|UG|Isc#S52450464,gnl|UG|Isc#S41076432,gnl|UG|Isc#S52436566,gnl|UG|Isc#S41138602,gnl|UG|Isc#S52448132,gnl|UG|Isc#S52455105,gnl|UG|Isc#S52442059,gnl|UG|Isc#S52439425,gnl|UG|Isc#S41137229
GO:0048707	instar larval or pupal morphogenesis	18 of 3908 in the list	20 of 4442 in the genome	1	gnl|UG|Isc#S52442551,gnl|UG|Isc#S41081162,gnl|UG|Isc#S41096821,gnl|UG|Isc#S52436692,gnl|UG|Isc#S52443573,gnl|UG|Isc#S41098219,gnl|UG|Isc#S52444116,gnl|UG|Isc#S52446174,gnl|UG|Isc#S41072636,gnl|UG|Isc#S52449505,gnl|UG|Isc#S41136981,gnl|UG|Isc#S52440733,gnl|UG|Isc#S52441839,gnl|UG|Isc#S52451990,gnl|UG|Isc#S52451521,gnl|UG|Isc#S52455023,gnl|UG|Isc#S41143324,gnl|UG|Isc#S41170023
GO:2000113	negative regulation of cellular macromolecule biosynthetic process	18 of 3908 in the list	20 of 4442 in the genome	1	gnl|UG|Isc#S41168318,gnl|UG|Isc#S41074968,gnl|UG|Isc#S52448646,gnl|UG|Isc#S41189467,gnl|UG|Isc#S52441828,gnl|UG|Isc#S41042825,gnl|UG|Isc#S41188950,gnl|UG|Isc#S41130663,gnl|UG|Isc#S41109724,gnl|UG|Isc#S52440842,gnl|UG|Isc#S41052348,gnl|UG|Isc#S52447340,gnl|UG|Isc#S41028952,gnl|UG|Isc#S41115334,gnl|UG|Isc#S52451080,gnl|UG|Isc#S52451673,gnl|UG|Isc#S52447840,gnl|UG|Isc#S41152252
GO:0043161	proteasomal ubiquitin-dependent protein catabolic process	39 of 3908 in the list	44 of 4442 in the genome	1	gnl|UG|Isc#S52447062,gnl|UG|Isc#S41101626,gnl|UG|Isc#S41156107,gnl|UG|Isc#S41153529,gnl|UG|Isc#S52442470,gnl|UG|Isc#S52442124,gnl|UG|Isc#S52439243,gnl|UG|Isc#S52440977,gnl|UG|Isc#S52438568,gnl|UG|Isc#S52446088,gnl|UG|Isc#S41067330,gnl|UG|Isc#S52438673,gnl|UG|Isc#S52439814,gnl|UG|Isc#S41059287,gnl|UG|Isc#S41074968,gnl|UG|Isc#S52456612,gnl|UG|Isc#S41088629,gnl|UG|Isc#S41152212,gnl|UG|Isc#S41176388,…
GO:0006886	intracellular protein transport	53 of 3908 in the list	60 of 4442 in the genome	1	gnl|UG|Isc#S52453102,gnl|UG|Isc#S41067259,gnl|UG|Isc#S41115639,gnl|UG|Isc#S52446059,gnl|UG|Isc#S41110505,gnl|UG|Isc#S52449757,gnl|UG|Isc#S41000624,gnl|UG|Isc#S52439470,gnl|UG|Isc#S41169283,gnl|UG|Isc#S41145624,gnl|UG|Isc#S41091159,gnl|UG|Isc#S52441596,gnl|UG|Isc#S52438128,gnl|UG|Isc#S41057579,gnl|UG|Isc#S52440842,gnl|UG|Isc#S41140770,gnl|UG|Isc#S52451285,gnl|UG|Isc#S52454454,gnl|UG|Isc#S52439658,…
GO:0000380	alternative nuclear mRNA splicing, via spliceosome	11 of 3908 in the list	12 of 4442 in the genome	1	gnl|UG|Isc#S52437786,gnl|UG|Isc#S40999998,gnl|UG|Isc#S41181233,gnl|UG|Isc#S41108769,gnl|UG|Isc#S41089353,gnl|UG|Isc#S52442797,gnl|UG|Isc#S52441517,gnl|UG|Isc#S41000592,gnl|UG|Isc#S52453341,gnl|UG|Isc#S52446587,gnl|UG|Isc#S41138027
GO:0001701	in utero embryonic development	11 of 3908 in the list	12 of 4442 in the genome	1	gnl|UG|Isc#S41000861,gnl|UG|Isc#S41153841,gnl|UG|Isc#S52443864,gnl|UG|Isc#S52446663,gnl|UG|Isc#S52449642,gnl|UG|Isc#S41068120,gnl|UG|Isc#S52438537,gnl|UG|Isc#S52453106,gnl|UG|Isc#S41062451,gnl|UG|Isc#S52456060,gnl|UG|Isc#S41152252
GO:0001754	eye photoreceptor cell differentiation	11 of 3908 in the list	12 of 4442 in the genome	1	gnl|UG|Isc#S52437786,gnl|UG|Isc#S41168717,gnl|UG|Isc#S52442858,gnl|UG|Isc#S41000437,gnl|UG|Isc#S52446015,gnl|UG|Isc#S52436518,gnl|UG|Isc#S52438941,gnl|UG|Isc#S52445068,gnl|UG|Isc#S41067132,gnl|UG|Isc#S52452159,gnl|UG|Isc#S41138027
GO:0007059	chromosome segregation	11 of 3908 in the list	12 of 4442 in the genome	1	gnl|UG|Isc#S41156937,gnl|UG|Isc#S41101614,gnl|UG|Isc#S52446064,gnl|UG|Isc#S52456947,gnl|UG|Isc#S41180854,gnl|UG|Isc#S52446983,gnl|UG|Isc#S52451673,gnl|UG|Isc#S52444991,gnl|UG|Isc#S40999551,gnl|UG|Isc#S52448194,gnl|UG|Isc#S52446761
GO:0007350	blastoderm segmentation	11 of 3908 in the list	12 of 4442 in the genome	1	gnl|UG|Isc#S52442551,gnl|UG|Isc#S52444553,gnl|UG|Isc#S41028952,gnl|UG|Isc#S52442858,gnl|UG|Isc#S41090919,gnl|UG|Isc#S52446015,gnl|UG|Isc#S52436518,gnl|UG|Isc#S52442857,gnl|UG|Isc#S52437820,gnl|UG|Isc#S52442931,gnl|UG|Isc#S41188967
GO:0009168	purine ribonucleoside monophosphate biosynthetic process	11 of 3908 in the list	12 of 4442 in the genome	1	gnl|UG|Isc#S52454402,gnl|UG|Isc#S41182358,gnl|UG|Isc#S52438564,gnl|UG|Isc#S41097307,gnl|UG|Isc#S52448854,gnl|UG|Isc#S52456915,gnl|UG|Isc#S41060920,gnl|UG|Isc#S52455852,gnl|UG|Isc#S52440145,gnl|UG|Isc#S52455673,gnl|UG|Isc#S41009133
GO:0010243	response to organic nitrogen	11 of 3908 in the list	12 of 4442 in the genome	1	gnl|UG|Isc#S52439901,gnl|UG|Isc#S41060509,gnl|UG|Isc#S41012063,gnl|UG|Isc#S41171498,gnl|UG|Isc#S41101747,gnl|UG|Isc#S41056533,gnl|UG|Isc#S52445401,gnl|UG|Isc#S52440313,gnl|UG|Isc#S41103074,gnl|UG|Isc#S52439099,gnl|UG|Isc#S41009133
GO:0032880	regulation of protein localization	11 of 3908 in the list	12 of 4442 in the genome	1	gnl|UG|Isc#S41142759,gnl|UG|Isc#S41072438,gnl|UG|Isc#S52438427,gnl|UG|Isc#S52446663,gnl|UG|Isc#S41115334,gnl|UG|Isc#S52438673,gnl|UG|Isc#S41074968,gnl|UG|Isc#S41092590,gnl|UG|Isc#S52445597,gnl|UG|Isc#S41085514,gnl|UG|Isc#S41109724
GO:0033157	regulation of intracellular protein transport	11 of 3908 in the list	12 of 4442 in the genome	1	gnl|UG|Isc#S41142759,gnl|UG|Isc#S41072438,gnl|UG|Isc#S52438427,gnl|UG|Isc#S52446663,gnl|UG|Isc#S41115334,gnl|UG|Isc#S52438673,gnl|UG|Isc#S41074968,gnl|UG|Isc#S41092590,gnl|UG|Isc#S52445597,gnl|UG|Isc#S41085514,gnl|UG|Isc#S41109724
GO:0034762	regulation of transmembrane transport	11 of 3908 in the list	12 of 4442 in the genome	1	gnl|UG|Isc#S41142759,gnl|UG|Isc#S41072438,gnl|UG|Isc#S52438427,gnl|UG|Isc#S52446663,gnl|UG|Isc#S41115334,gnl|UG|Isc#S52438673,gnl|UG|Isc#S41074968,gnl|UG|Isc#S52445597,gnl|UG|Isc#S41050232,gnl|UG|Isc#S41085514,gnl|UG|Isc#S41109724
GO:0035282	segmentation	11 of 3908 in the list	12 of 4442 in the genome	1	gnl|UG|Isc#S52442551,gnl|UG|Isc#S52444553,gnl|UG|Isc#S41028952,gnl|UG|Isc#S52442858,gnl|UG|Isc#S41090919,gnl|UG|Isc#S52446015,gnl|UG|Isc#S52436518,gnl|UG|Isc#S52442857,gnl|UG|Isc#S52437820,gnl|UG|Isc#S52442931,gnl|UG|Isc#S41188967
GO:0042742	defense response to bacterium	11 of 3908 in the list	12 of 4442 in the genome	1	gnl|UG|Isc#S41025513,gnl|UG|Isc#S52454271,gnl|UG|Isc#S41019220,gnl|UG|Isc#S41144066,gnl|UG|Isc#S41057984,gnl|UG|Isc#S41010352,gnl|UG|Isc#S41008146,gnl|UG|Isc#S52447579,gnl|UG|Isc#S41086115,gnl|UG|Isc#S40999398,gnl|UG|Isc#S41156546
GO:0045137	development of primary sexual characteristics	11 of 3908 in the list	12 of 4442 in the genome	1	gnl|UG|Isc#S41071611,gnl|UG|Isc#S52448233,gnl|UG|Isc#S41000437,gnl|UG|Isc#S41019059,gnl|UG|Isc#S52456436,gnl|UG|Isc#S52442454,gnl|UG|Isc#S41110413,gnl|UG|Isc#S52452505,gnl|UG|Isc#S52438935,gnl|UG|Isc#S41133186,gnl|UG|Isc#S41091191
GO:0048732	gland development	11 of 3908 in the list	12 of 4442 in the genome	1	gnl|UG|Isc#S52446663,gnl|UG|Isc#S52439094,gnl|UG|Isc#S52453106,gnl|UG|Isc#S52439658,gnl|UG|Isc#S52455023,gnl|UG|Isc#S41099676,gnl|UG|Isc#S52443573,gnl|UG|Isc#S52446353,gnl|UG|Isc#S41067132,gnl|UG|Isc#S41094102,gnl|UG|Isc#S41097647
GO:0050954	sensory perception of mechanical stimulus	11 of 3908 in the list	12 of 4442 in the genome	1	gnl|UG|Isc#S41190324,gnl|UG|Isc#S41184648,gnl|UG|Isc#S41081162,gnl|UG|Isc#S41063223,gnl|UG|Isc#S52452792,gnl|UG|Isc#S52455551,gnl|UG|Isc#S41105805,gnl|UG|Isc#S52456436,gnl|UG|Isc#S41141465,gnl|UG|Isc#S52451673,gnl|UG|Isc#S41009727
GO:0051223	regulation of protein transport	11 of 3908 in the list	12 of 4442 in the genome	1	gnl|UG|Isc#S41142759,gnl|UG|Isc#S41072438,gnl|UG|Isc#S52438427,gnl|UG|Isc#S52446663,gnl|UG|Isc#S41115334,gnl|UG|Isc#S52438673,gnl|UG|Isc#S41074968,gnl|UG|Isc#S41092590,gnl|UG|Isc#S52445597,gnl|UG|Isc#S41085514,gnl|UG|Isc#S41109724
GO:0070201	regulation of establishment of protein localization	11 of 3908 in the list	12 of 4442 in the genome	1	gnl|UG|Isc#S41142759,gnl|UG|Isc#S41072438,gnl|UG|Isc#S52438427,gnl|UG|Isc#S52446663,gnl|UG|Isc#S41115334,gnl|UG|Isc#S52438673,gnl|UG|Isc#S41074968,gnl|UG|Isc#S41092590,gnl|UG|Isc#S52445597,gnl|UG|Isc#S41085514,gnl|UG|Isc#S41109724
GO:0051239	regulation of multicellular organismal process	67 of 3908 in the list	76 of 4442 in the genome	1	gnl|UG|Isc#S41075271,gnl|UG|Isc#S41156107,gnl|UG|Isc#S41165069,gnl|UG|Isc#S52450365,gnl|UG|Isc#S41130663,gnl|UG|Isc#S52440842,gnl|UG|Isc#S41104836,gnl|UG|Isc#S41140770,gnl|UG|Isc#S41127695,gnl|UG|Isc#S52445342,gnl|UG|Isc#S52437139,gnl|UG|Isc#S52451673,gnl|UG|Isc#S52442461,gnl|UG|Isc#S41046989,gnl|UG|Isc#S41089421,gnl|UG|Isc#S52454012,gnl|UG|Isc#S52438568,gnl|UG|Isc#S41126359,gnl|UG|Isc#S41091191,…
GO:0019725	cellular homeostasis	74 of 3908 in the list	84 of 4442 in the genome	1	gnl|UG|Isc#S52448386,gnl|UG|Isc#S52438179,gnl|UG|Isc#S40999527,gnl|UG|Isc#S52455819,gnl|UG|Isc#S41168318,gnl|UG|Isc#S52446585,gnl|UG|Isc#S41156799,gnl|UG|Isc#S52455424,gnl|UG|Isc#S52436815,gnl|UG|Isc#S41181019,gnl|UG|Isc#S41007483,gnl|UG|Isc#S52456515,gnl|UG|Isc#S41009727,gnl|UG|Isc#S41089348,gnl|UG|Isc#S41104836,gnl|UG|Isc#S52442633,gnl|UG|Isc#S41095033,gnl|UG|Isc#S52456492,gnl|UG|Isc#S41000385,…
GO:0044257	cellular protein catabolic process	81 of 3908 in the list	92 of 4442 in the genome	1	gnl|UG|Isc#S41156107,gnl|UG|Isc#S52442470,gnl|UG|Isc#S52442124,gnl|UG|Isc#S52438568,gnl|UG|Isc#S52442524,gnl|UG|Isc#S52447840,gnl|UG|Isc#S41167799,gnl|UG|Isc#S41094011,gnl|UG|Isc#S41162737,gnl|UG|Isc#S52449274,gnl|UG|Isc#S41006581,gnl|UG|Isc#S41067330,gnl|UG|Isc#S52452066,gnl|UG|Isc#S41090449,gnl|UG|Isc#S41088629,gnl|UG|Isc#S41176388,gnl|UG|Isc#S41152212,gnl|UG|Isc#S52446631,gnl|UG|Isc#S41063303,…
GO:0051603	proteolysis involved in cellular protein catabolic process	81 of 3908 in the list	92 of 4442 in the genome	1	gnl|UG|Isc#S41156107,gnl|UG|Isc#S52442470,gnl|UG|Isc#S52442124,gnl|UG|Isc#S52438568,gnl|UG|Isc#S52442524,gnl|UG|Isc#S52447840,gnl|UG|Isc#S41167799,gnl|UG|Isc#S41094011,gnl|UG|Isc#S41162737,gnl|UG|Isc#S52449274,gnl|UG|Isc#S41006581,gnl|UG|Isc#S41067330,gnl|UG|Isc#S52452066,gnl|UG|Isc#S41090449,gnl|UG|Isc#S41088629,gnl|UG|Isc#S41176388,gnl|UG|Isc#S41152212,gnl|UG|Isc#S52446631,gnl|UG|Isc#S41063303,…
GO:0045333	cellular respiration	45 of 3908 in the list	51 of 4442 in the genome	1	gnl|UG|Isc#S52453250,gnl|UG|Isc#S52453475,gnl|UG|Isc#S52455390,gnl|UG|Isc#S41171214,gnl|UG|Isc#S52447889,gnl|UG|Isc#S52453413,gnl|UG|Isc#S41100964,gnl|UG|Isc#S52451318,gnl|UG|Isc#S41081740,gnl|UG|Isc#S52456915,gnl|UG|Isc#S52448427,gnl|UG|Isc#S41016036,gnl|UG|Isc#S41110413,gnl|UG|Isc#S52439407,gnl|UG|Isc#S41103809,gnl|UG|Isc#S41137924,gnl|UG|Isc#S41000001,gnl|UG|Isc#S41122845,gnl|UG|Isc#S41003542,…
GO:0016310	phosphorylation	38 of 3908 in the list	43 of 4442 in the genome	1	gnl|UG|Isc#S52456802,gnl|UG|Isc#S52449119,gnl|UG|Isc#S52440114,gnl|UG|Isc#S52437825,gnl|UG|Isc#S52454113,gnl|UG|Isc#S52441866,gnl|UG|Isc#S52437535,gnl|UG|Isc#S52437786,gnl|UG|Isc#S41111937,gnl|UG|Isc#S52456804,gnl|UG|Isc#S41138027,gnl|UG|Isc#S41135743,gnl|UG|Isc#S52441481,gnl|UG|Isc#S41006987,gnl|UG|Isc#S41074137,gnl|UG|Isc#S41143708,gnl|UG|Isc#S52443573,gnl|UG|Isc#S41000857,gnl|UG|Isc#S52443173,…
GO:0042981	regulation of apoptosis	59 of 3908 in the list	67 of 4442 in the genome	1	gnl|UG|Isc#S41110646,gnl|UG|Isc#S52452949,gnl|UG|Isc#S52446059,gnl|UG|Isc#S52456529,gnl|UG|Isc#S52449757,gnl|UG|Isc#S41167058,gnl|UG|Isc#S41079996,gnl|UG|Isc#S41145624,gnl|UG|Isc#S41169080,gnl|UG|Isc#S52452127,gnl|UG|Isc#S41184131,gnl|UG|Isc#S41057579,gnl|UG|Isc#S41009727,gnl|UG|Isc#S41052348,gnl|UG|Isc#S52437773,gnl|UG|Isc#S41140770,gnl|UG|Isc#S52442633,gnl|UG|Isc#S52439243,gnl|UG|Isc#S52456587,…
GO:0000956	nuclear-transcribed mRNA catabolic process	24 of 3908 in the list	27 of 4442 in the genome	1	gnl|UG|Isc#S41029707,gnl|UG|Isc#S41083800,gnl|UG|Isc#S41016797,gnl|UG|Isc#S52445933,gnl|UG|Isc#S52452017,gnl|UG|Isc#S41155964,gnl|UG|Isc#S52446905,gnl|UG|Isc#S52449901,gnl|UG|Isc#S41134146,gnl|UG|Isc#S41119968,gnl|UG|Isc#S41015653,gnl|UG|Isc#S41160812,gnl|UG|Isc#S41149287,gnl|UG|Isc#S52442140,gnl|UG|Isc#S52437031,gnl|UG|Isc#S52456635,gnl|UG|Isc#S41182070,gnl|UG|Isc#S41124543,gnl|UG|Isc#S52441415,…
GO:0006402	mRNA catabolic process	24 of 3908 in the list	27 of 4442 in the genome	1	gnl|UG|Isc#S41029707,gnl|UG|Isc#S41083800,gnl|UG|Isc#S41016797,gnl|UG|Isc#S52445933,gnl|UG|Isc#S52452017,gnl|UG|Isc#S41155964,gnl|UG|Isc#S52446905,gnl|UG|Isc#S52449901,gnl|UG|Isc#S41134146,gnl|UG|Isc#S41119968,gnl|UG|Isc#S41015653,gnl|UG|Isc#S41160812,gnl|UG|Isc#S41149287,gnl|UG|Isc#S52442140,gnl|UG|Isc#S52437031,gnl|UG|Isc#S52456635,gnl|UG|Isc#S41182070,gnl|UG|Isc#S41124543,gnl|UG|Isc#S52441415,…
GO:0000075	cell cycle checkpoint	17 of 3908 in the list	19 of 4442 in the genome	1	gnl|UG|Isc#S52446064,gnl|UG|Isc#S52455533,gnl|UG|Isc#S52456947,gnl|UG|Isc#S52439728,gnl|UG|Isc#S41024353,gnl|UG|Isc#S41131466,gnl|UG|Isc#S41111306,gnl|UG|Isc#S41156937,gnl|UG|Isc#S41137879,gnl|UG|Isc#S41095341,gnl|UG|Isc#S41172679,gnl|UG|Isc#S41109528,gnl|UG|Isc#S40999687,gnl|UG|Isc#S41136393,gnl|UG|Isc#S41104932,gnl|UG|Isc#S41094102,gnl|UG|Isc#S52450800
GO:0006140	regulation of nucleotide metabolic process	17 of 3908 in the list	19 of 4442 in the genome	1	gnl|UG|Isc#S52451878,gnl|UG|Isc#S41173804,gnl|UG|Isc#S41115639,gnl|UG|Isc#S41152326,gnl|UG|Isc#S41163452,gnl|UG|Isc#S52447158,gnl|UG|Isc#S41143636,gnl|UG|Isc#S52449135,gnl|UG|Isc#S41011896,gnl|UG|Isc#S41072438,gnl|UG|Isc#S41163511,gnl|UG|Isc#S52441240,gnl|UG|Isc#S52455608,gnl|UG|Isc#S52439687,gnl|UG|Isc#S52442454,gnl|UG|Isc#S52439747,gnl|UG|Isc#S52451863
GO:0006800	oxygen and reactive oxygen species metabolic process	17 of 3908 in the list	19 of 4442 in the genome	1	gnl|UG|Isc#S52442539,gnl|UG|Isc#S41146439,gnl|UG|Isc#S41004024,gnl|UG|Isc#S41105805,gnl|UG|Isc#S41172637,gnl|UG|Isc#S41077991,gnl|UG|Isc#S41165069,gnl|UG|Isc#S40998474,gnl|UG|Isc#S41007483,gnl|UG|Isc#S41009727,gnl|UG|Isc#S40999575,gnl|UG|Isc#S41063223,gnl|UG|Isc#S40999509,gnl|UG|Isc#S41043837,gnl|UG|Isc#S41141465,gnl|UG|Isc#S52442461,gnl|UG|Isc#S41041861
GO:0007560	imaginal disc morphogenesis	17 of 3908 in the list	19 of 4442 in the genome	1	gnl|UG|Isc#S52442551,gnl|UG|Isc#S41081162,gnl|UG|Isc#S41096821,gnl|UG|Isc#S52436692,gnl|UG|Isc#S52443573,gnl|UG|Isc#S41098219,gnl|UG|Isc#S52444116,gnl|UG|Isc#S52446174,gnl|UG|Isc#S41072636,gnl|UG|Isc#S52449505,gnl|UG|Isc#S41136981,gnl|UG|Isc#S52440733,gnl|UG|Isc#S52441839,gnl|UG|Isc#S52451990,gnl|UG|Isc#S52451521,gnl|UG|Isc#S41143324,gnl|UG|Isc#S41170023
GO:0009310	amine catabolic process	17 of 3908 in the list	19 of 4442 in the genome	1	gnl|UG|Isc#S52449551,gnl|UG|Isc#S41048707,gnl|UG|Isc#S52438448,gnl|UG|Isc#S52439300,gnl|UG|Isc#S52451602,gnl|UG|Isc#S41169080,gnl|UG|Isc#S41080465,gnl|UG|Isc#S52443797,gnl|UG|Isc#S41007803,gnl|UG|Isc#S52448223,gnl|UG|Isc#S52452805,gnl|UG|Isc#S52455552,gnl|UG|Isc#S41082309,gnl|UG|Isc#S52450616,gnl|UG|Isc#S52439687,gnl|UG|Isc#S41072225,gnl|UG|Isc#S52444684
GO:0014070	response to organic cyclic substance	17 of 3908 in the list	19 of 4442 in the genome	1	gnl|UG|Isc#S41104836,gnl|UG|Isc#S41052267,gnl|UG|Isc#S52449551,gnl|UG|Isc#S41152585,gnl|UG|Isc#S52443327,gnl|UG|Isc#S41127695,gnl|UG|Isc#S52447005,gnl|UG|Isc#S41158239,gnl|UG|Isc#S41043855,gnl|UG|Isc#S52441544,gnl|UG|Isc#S52448646,gnl|UG|Isc#S52452128,gnl|UG|Isc#S41168373,gnl|UG|Isc#S41130663,gnl|UG|Isc#S41056158,gnl|UG|Isc#S41133186,gnl|UG|Isc#S52441525
GO:0015837	amine transport	17 of 3908 in the list	19 of 4442 in the genome	1	gnl|UG|Isc#S52442041,gnl|UG|Isc#S52447583,gnl|UG|Isc#S52440449,gnl|UG|Isc#S52447900,gnl|UG|Isc#S41177924,gnl|UG|Isc#S41185730,gnl|UG|Isc#S52443472,gnl|UG|Isc#S52442179,gnl|UG|Isc#S41104836,gnl|UG|Isc#S41083082,gnl|UG|Isc#S41123158,gnl|UG|Isc#S52443327,gnl|UG|Isc#S41127695,gnl|UG|Isc#S52447320,gnl|UG|Isc#S41131987,gnl|UG|Isc#S41186534,gnl|UG|Isc#S41167415
GO:0044264	cellular polysaccharide metabolic process	17 of 3908 in the list	19 of 4442 in the genome	1	gnl|UG|Isc#S52443779,gnl|UG|Isc#S52442152,gnl|UG|Isc#S52443056,gnl|UG|Isc#S52444480,gnl|UG|Isc#S41089348,gnl|UG|Isc#S41098449,gnl|UG|Isc#S41143814,gnl|UG|Isc#S52453077,gnl|UG|Isc#S41072438,gnl|UG|Isc#S52444168,gnl|UG|Isc#S52455427,gnl|UG|Isc#S41050232,gnl|UG|Isc#S52439473,gnl|UG|Isc#S52442608,gnl|UG|Isc#S52437136,gnl|UG|Isc#S41090562,gnl|UG|Isc#S52454626
GO:0045934	negative regulation of nucleobase, nucleoside, nucleotide and nucleic acid metabolic process	17 of 3908 in the list	19 of 4442 in the genome	1	gnl|UG|Isc#S41092164,gnl|UG|Isc#S41108769,gnl|UG|Isc#S41074968,gnl|UG|Isc#S52448646,gnl|UG|Isc#S52441828,gnl|UG|Isc#S41042825,gnl|UG|Isc#S41188950,gnl|UG|Isc#S52446587,gnl|UG|Isc#S41130663,gnl|UG|Isc#S41106303,gnl|UG|Isc#S41109724,gnl|UG|Isc#S52447340,gnl|UG|Isc#S41115334,gnl|UG|Isc#S52451080,gnl|UG|Isc#S52451673,gnl|UG|Isc#S52447840,gnl|UG|Isc#S41152252
GO:0048563	post-embryonic organ morphogenesis	17 of 3908 in the list	19 of 4442 in the genome	1	gnl|UG|Isc#S52442551,gnl|UG|Isc#S41081162,gnl|UG|Isc#S41096821,gnl|UG|Isc#S52436692,gnl|UG|Isc#S52443573,gnl|UG|Isc#S41098219,gnl|UG|Isc#S52444116,gnl|UG|Isc#S52446174,gnl|UG|Isc#S41072636,gnl|UG|Isc#S52449505,gnl|UG|Isc#S41136981,gnl|UG|Isc#S52440733,gnl|UG|Isc#S52441839,gnl|UG|Isc#S52451990,gnl|UG|Isc#S52451521,gnl|UG|Isc#S41143324,gnl|UG|Isc#S41170023
GO:0051253	negative regulation of RNA metabolic process	17 of 3908 in the list	19 of 4442 in the genome	1	gnl|UG|Isc#S41092164,gnl|UG|Isc#S41108769,gnl|UG|Isc#S41074968,gnl|UG|Isc#S52448646,gnl|UG|Isc#S52441828,gnl|UG|Isc#S41042825,gnl|UG|Isc#S41188950,gnl|UG|Isc#S52446587,gnl|UG|Isc#S41130663,gnl|UG|Isc#S41106303,gnl|UG|Isc#S41109724,gnl|UG|Isc#S52447340,gnl|UG|Isc#S41115334,gnl|UG|Isc#S52451080,gnl|UG|Isc#S52451673,gnl|UG|Isc#S52447840,gnl|UG|Isc#S41152252
GO:0071156	regulation of cell cycle arrest	17 of 3908 in the list	19 of 4442 in the genome	1	gnl|UG|Isc#S52446064,gnl|UG|Isc#S52455533,gnl|UG|Isc#S52456947,gnl|UG|Isc#S52439728,gnl|UG|Isc#S41024353,gnl|UG|Isc#S41131466,gnl|UG|Isc#S41111306,gnl|UG|Isc#S41156937,gnl|UG|Isc#S41137879,gnl|UG|Isc#S41095341,gnl|UG|Isc#S41172679,gnl|UG|Isc#S41109528,gnl|UG|Isc#S40999687,gnl|UG|Isc#S41136393,gnl|UG|Isc#S41104932,gnl|UG|Isc#S41094102,gnl|UG|Isc#S52450800
GO:0001837	epithelial to mesenchymal transition	4 of 3908 in the list	4 of 4442 in the genome	1	gnl|UG|Isc#S41178313,gnl|UG|Isc#S52438427,gnl|UG|Isc#S52441828,gnl|UG|Isc#S41046657
GO:0001841	neural tube formation	4 of 3908 in the list	4 of 4442 in the genome	1	gnl|UG|Isc#S41115334,gnl|UG|Isc#S52449243,gnl|UG|Isc#S52456060,gnl|UG|Isc#S41109724
GO:0002118	aggressive behavior	4 of 3908 in the list	4 of 4442 in the genome	1	gnl|UG|Isc#S52450371,gnl|UG|Isc#S52452700,gnl|UG|Isc#S52453733,gnl|UG|Isc#S41045283
GO:0002449	lymphocyte mediated immunity	4 of 3908 in the list	4 of 4442 in the genome	1	gnl|UG|Isc#S52437773,gnl|UG|Isc#S41173906,gnl|UG|Isc#S41158239,gnl|UG|Isc#S41019059
GO:0006012	galactose metabolic process	4 of 3908 in the list	4 of 4442 in the genome	1	gnl|UG|Isc#S52447928,gnl|UG|Isc#S52447080,gnl|UG|Isc#S52456229,gnl|UG|Isc#S52446744
GO:0006208	pyrimidine base catabolic process	4 of 3908 in the list	4 of 4442 in the genome	1	gnl|UG|Isc#S52443067,gnl|UG|Isc#S41006233,gnl|UG|Isc#S41103071,gnl|UG|Isc#S41129336
GO:0006366	transcription from RNA polymerase II promoter	4 of 3908 in the list	4 of 4442 in the genome	1	gnl|UG|Isc#S52439437,gnl|UG|Isc#S41027457,gnl|UG|Isc#S52451618,gnl|UG|Isc#S52450810
GO:0006525	arginine metabolic process	4 of 3908 in the list	4 of 4442 in the genome	1	gnl|UG|Isc#S41103074,gnl|UG|Isc#S41056177,gnl|UG|Isc#S52449324,gnl|UG|Isc#S41171498
GO:0006547	histidine metabolic process	4 of 3908 in the list	4 of 4442 in the genome	1	gnl|UG|Isc#S41117070,gnl|UG|Isc#S41167253,gnl|UG|Isc#S52445989,gnl|UG|Isc#S52447013
GO:0006656	phosphatidylcholine biosynthetic process	4 of 3908 in the list	4 of 4442 in the genome	1	gnl|UG|Isc#S52437778,gnl|UG|Isc#S52450097,gnl|UG|Isc#S52438846,gnl|UG|Isc#S41050199
GO:0006835	dicarboxylic acid transport	4 of 3908 in the list	4 of 4442 in the genome	1	gnl|UG|Isc#S41159356,gnl|UG|Isc#S52453230,gnl|UG|Isc#S52453231,gnl|UG|Isc#S52440063
GO:0006836	neurotransmitter transport	4 of 3908 in the list	4 of 4442 in the genome	1	gnl|UG|Isc#S52446076,gnl|UG|Isc#S41152326,gnl|UG|Isc#S41126359,gnl|UG|Isc#S52439399
GO:0007143	female meiosis	4 of 3908 in the list	4 of 4442 in the genome	1	gnl|UG|Isc#S52446064,gnl|UG|Isc#S41131466,gnl|UG|Isc#S52445775,gnl|UG|Isc#S41094102
GO:0007162	negative regulation of cell adhesion	4 of 3908 in the list	4 of 4442 in the genome	1	gnl|UG|Isc#S52442551,gnl|UG|Isc#S41179676,gnl|UG|Isc#S52453978,gnl|UG|Isc#S52456436
GO:0007416	synapse assembly	4 of 3908 in the list	4 of 4442 in the genome	1	gnl|UG|Isc#S52449932,gnl|UG|Isc#S41105794,gnl|UG|Isc#S41133493,gnl|UG|Isc#S52446585
GO:0007431	salivary gland development	4 of 3908 in the list	4 of 4442 in the genome	1	gnl|UG|Isc#S41067132,gnl|UG|Isc#S41097647,gnl|UG|Isc#S52439658,gnl|UG|Isc#S52455023
GO:0007447	imaginal disc pattern formation	4 of 3908 in the list	4 of 4442 in the genome	1	gnl|UG|Isc#S52449505,gnl|UG|Isc#S52446174,gnl|UG|Isc#S41054454,gnl|UG|Isc#S52439658
GO:0007613	memory	4 of 3908 in the list	4 of 4442 in the genome	1	gnl|UG|Isc#S41006987,gnl|UG|Isc#S52438486,gnl|UG|Isc#S52438512,gnl|UG|Isc#S41049533
GO:0007617	mating behavior	4 of 3908 in the list	4 of 4442 in the genome	1	gnl|UG|Isc#S41184648,gnl|UG|Isc#S52440144,gnl|UG|Isc#S52452792,gnl|UG|Isc#S52450181
GO:0007619	courtship behavior	4 of 3908 in the list	4 of 4442 in the genome	1	gnl|UG|Isc#S41184648,gnl|UG|Isc#S52440144,gnl|UG|Isc#S52452792,gnl|UG|Isc#S52450181
GO:0008214	protein dealkylation	4 of 3908 in the list	4 of 4442 in the genome	1	gnl|UG|Isc#S52447340,gnl|UG|Isc#S41016032,gnl|UG|Isc#S52440149,gnl|UG|Isc#S52447943
GO:0008356	asymmetric cell division	4 of 3908 in the list	4 of 4442 in the genome	1	gnl|UG|Isc#S52439728,gnl|UG|Isc#S52438568,gnl|UG|Isc#S41156107,gnl|UG|Isc#S52446734
GO:0009408	response to heat	4 of 3908 in the list	4 of 4442 in the genome	1	gnl|UG|Isc#S52448646,gnl|UG|Isc#S52454551,gnl|UG|Isc#S41130663,gnl|UG|Isc#S52439177
GO:0010883	regulation of lipid storage	4 of 3908 in the list	4 of 4442 in the genome	1	gnl|UG|Isc#S41154125,gnl|UG|Isc#S52451762,gnl|UG|Isc#S41109082,gnl|UG|Isc#S41130646
GO:0010894	negative regulation of steroid biosynthetic process	4 of 3908 in the list	4 of 4442 in the genome	1	gnl|UG|Isc#S52442461,gnl|UG|Isc#S41063223,gnl|UG|Isc#S41105805,gnl|UG|Isc#S41141465
GO:0014020	primary neural tube formation	4 of 3908 in the list	4 of 4442 in the genome	1	gnl|UG|Isc#S41115334,gnl|UG|Isc#S52449243,gnl|UG|Isc#S52456060,gnl|UG|Isc#S41109724
GO:0014044	Schwann cell development	4 of 3908 in the list	4 of 4442 in the genome	1	gnl|UG|Isc#S41088347,gnl|UG|Isc#S41063223,gnl|UG|Isc#S41105805,gnl|UG|Isc#S41141465
GO:0014866	skeletal myofibril assembly	4 of 3908 in the list	4 of 4442 in the genome	1	gnl|UG|Isc#S52439445,gnl|UG|Isc#S41047158,gnl|UG|Isc#S52452505,gnl|UG|Isc#S41131480
GO:0016064	immunoglobulin mediated immune response	4 of 3908 in the list	4 of 4442 in the genome	1	gnl|UG|Isc#S52437773,gnl|UG|Isc#S41173906,gnl|UG|Isc#S41158239,gnl|UG|Isc#S41019059
GO:0016073	snRNA metabolic process	4 of 3908 in the list	4 of 4442 in the genome	1	gnl|UG|Isc#S52452456,gnl|UG|Isc#S52456944,gnl|UG|Isc#S52438284,gnl|UG|Isc#S52449561
GO:0016601	Rac protein signal transduction	4 of 3908 in the list	4 of 4442 in the genome	1	gnl|UG|Isc#S41168504,gnl|UG|Isc#S41133827,gnl|UG|Isc#S41077956,gnl|UG|Isc#S41103088
GO:0019627	urea metabolic process	4 of 3908 in the list	4 of 4442 in the genome	1	gnl|UG|Isc#S41103074,gnl|UG|Isc#S41056177,gnl|UG|Isc#S41176204,gnl|UG|Isc#S41171498
GO:0019724	B cell mediated immunity	4 of 3908 in the list	4 of 4442 in the genome	1	gnl|UG|Isc#S52437773,gnl|UG|Isc#S41173906,gnl|UG|Isc#S41158239,gnl|UG|Isc#S41019059
GO:0021695	cerebellar cortex development	4 of 3908 in the list	4 of 4442 in the genome	1	gnl|UG|Isc#S41022009,gnl|UG|Isc#S41168717,gnl|UG|Isc#S52439243,gnl|UG|Isc#S41184131
GO:0021915	neural tube development	4 of 3908 in the list	4 of 4442 in the genome	1	gnl|UG|Isc#S41115334,gnl|UG|Isc#S52449243,gnl|UG|Isc#S52456060,gnl|UG|Isc#S41109724
GO:0023032	behavioral signaling	4 of 3908 in the list	4 of 4442 in the genome	1	gnl|UG|Isc#S41184648,gnl|UG|Isc#S52440144,gnl|UG|Isc#S52452792,gnl|UG|Isc#S52450181
GO:0030031	cell projection assembly	4 of 3908 in the list	4 of 4442 in the genome	1	gnl|UG|Isc#S41125218,gnl|UG|Isc#S52445728,gnl|UG|Isc#S41000437,gnl|UG|Isc#S41097647
GO:0030178	negative regulation of Wnt receptor signaling pathway	4 of 3908 in the list	4 of 4442 in the genome	1	gnl|UG|Isc#S52448646,gnl|UG|Isc#S52445538,gnl|UG|Isc#S41130663,gnl|UG|Isc#S41164604
GO:0031328	positive regulation of cellular biosynthetic process	4 of 3908 in the list	4 of 4442 in the genome	1	gnl|UG|Isc#S52447340,gnl|UG|Isc#S41047158,gnl|UG|Isc#S52449757,gnl|UG|Isc#S41009727
GO:0032011	ARF protein signal transduction	4 of 3908 in the list	4 of 4442 in the genome	1	gnl|UG|Isc#S52443820,gnl|UG|Isc#S52448356,gnl|UG|Isc#S41131499,gnl|UG|Isc#S52452700
GO:0032844	regulation of homeostatic process	4 of 3908 in the list	4 of 4442 in the genome	1	gnl|UG|Isc#S41131987,gnl|UG|Isc#S52440842,gnl|UG|Isc#S41050232,gnl|UG|Isc#S52453033
GO:0033044	regulation of chromosome organization	4 of 3908 in the list	4 of 4442 in the genome	1	gnl|UG|Isc#S41045732,gnl|UG|Isc#S41178314,gnl|UG|Isc#S41056158,gnl|UG|Isc#S52456366
GO:0033119	negative regulation of RNA splicing	4 of 3908 in the list	4 of 4442 in the genome	1	gnl|UG|Isc#S41092164,gnl|UG|Isc#S52446587,gnl|UG|Isc#S41108769,gnl|UG|Isc#S41106303
GO:0033333	fin development	4 of 3908 in the list	4 of 4442 in the genome	1	gnl|UG|Isc#S52444322,gnl|UG|Isc#S41088347,gnl|UG|Isc#S41176947,gnl|UG|Isc#S41158239
GO:0034754	cellular hormone metabolic process	4 of 3908 in the list	4 of 4442 in the genome	1	gnl|UG|Isc#S41181810,gnl|UG|Isc#S52436990,gnl|UG|Isc#S41152926,gnl|UG|Isc#S52448981
GO:0034763	negative regulation of transmembrane transport	4 of 3908 in the list	4 of 4442 in the genome	1	gnl|UG|Isc#S41072438,gnl|UG|Isc#S41115334,gnl|UG|Isc#S41074968,gnl|UG|Isc#S41109724
GO:0035146	tube fusion	4 of 3908 in the list	4 of 4442 in the genome	1	gnl|UG|Isc#S41117441,gnl|UG|Isc#S52451683,gnl|UG|Isc#S52442551,gnl|UG|Isc#S52450014
GO:0035272	exocrine system development	4 of 3908 in the list	4 of 4442 in the genome	1	gnl|UG|Isc#S41067132,gnl|UG|Isc#S41097647,gnl|UG|Isc#S52439658,gnl|UG|Isc#S52455023
GO:0040023	establishment of nucleus localization	4 of 3908 in the list	4 of 4442 in the genome	1	gnl|UG|Isc#S41136981,gnl|UG|Isc#S41188967,gnl|UG|Isc#S52456459,gnl|UG|Isc#S41072636
GO:0042308	negative regulation of protein import into nucleus	4 of 3908 in the list	4 of 4442 in the genome	1	gnl|UG|Isc#S41072438,gnl|UG|Isc#S41115334,gnl|UG|Isc#S41074968,gnl|UG|Isc#S41109724
GO:0042364	water-soluble vitamin biosynthetic process	4 of 3908 in the list	4 of 4442 in the genome	1	gnl|UG|Isc#S41172886,gnl|UG|Isc#S41011272,gnl|UG|Isc#S41082309,gnl|UG|Isc#S41147175
GO:0042490	mechanoreceptor differentiation	4 of 3908 in the list	4 of 4442 in the genome	1	gnl|UG|Isc#S41063223,gnl|UG|Isc#S41105805,gnl|UG|Isc#S41141465,gnl|UG|Isc#S41070411
GO:0042552	myelination	4 of 3908 in the list	4 of 4442 in the genome	1	gnl|UG|Isc#S41063223,gnl|UG|Isc#S41105805,gnl|UG|Isc#S52456515,gnl|UG|Isc#S41141465
GO:0042992	negative regulation of transcription factor import into nucleus	4 of 3908 in the list	4 of 4442 in the genome	1	gnl|UG|Isc#S41072438,gnl|UG|Isc#S41115334,gnl|UG|Isc#S41074968,gnl|UG|Isc#S41109724
GO:0045185	maintenance of protein location	4 of 3908 in the list	4 of 4442 in the genome	1	gnl|UG|Isc#S52453733,gnl|UG|Isc#S52445632,gnl|UG|Isc#S41074968,gnl|UG|Isc#S52446983
GO:0045833	negative regulation of lipid metabolic process	4 of 3908 in the list	4 of 4442 in the genome	1	gnl|UG|Isc#S52442461,gnl|UG|Isc#S41063223,gnl|UG|Isc#S41105805,gnl|UG|Isc#S41141465
GO:0045939	negative regulation of steroid metabolic process	4 of 3908 in the list	4 of 4442 in the genome	1	gnl|UG|Isc#S52442461,gnl|UG|Isc#S41063223,gnl|UG|Isc#S41105805,gnl|UG|Isc#S41141465
GO:0046104	thymidine metabolic process	4 of 3908 in the list	4 of 4442 in the genome	1	gnl|UG|Isc#S52443067,gnl|UG|Isc#S41006233,gnl|UG|Isc#S41103071,gnl|UG|Isc#S41129336
GO:0046113	nucleobase catabolic process	4 of 3908 in the list	4 of 4442 in the genome	1	gnl|UG|Isc#S52443067,gnl|UG|Isc#S41006233,gnl|UG|Isc#S41103071,gnl|UG|Isc#S41129336
GO:0048704	embryonic skeletal system morphogenesis	4 of 3908 in the list	4 of 4442 in the genome	1	gnl|UG|Isc#S41142759,gnl|UG|Isc#S52446663,gnl|UG|Isc#S52448859,gnl|UG|Isc#S52451673
GO:0048705	skeletal system morphogenesis	4 of 3908 in the list	4 of 4442 in the genome	1	gnl|UG|Isc#S41142759,gnl|UG|Isc#S52446663,gnl|UG|Isc#S52448859,gnl|UG|Isc#S52451673
GO:0048706	embryonic skeletal system development	4 of 3908 in the list	4 of 4442 in the genome	1	gnl|UG|Isc#S41142759,gnl|UG|Isc#S52446663,gnl|UG|Isc#S52448859,gnl|UG|Isc#S52451673
GO:0048738	cardiac muscle tissue development	4 of 3908 in the list	4 of 4442 in the genome	1	gnl|UG|Isc#S41143814,gnl|UG|Isc#S41178314,gnl|UG|Isc#S52443779,gnl|UG|Isc#S41056158
GO:0048872	homeostasis of number of cells	4 of 3908 in the list	4 of 4442 in the genome	1	gnl|UG|Isc#S41131987,gnl|UG|Isc#S41045992,gnl|UG|Isc#S52451136,gnl|UG|Isc#S52456529
GO:0050769	positive regulation of neurogenesis	4 of 3908 in the list	4 of 4442 in the genome	1	gnl|UG|Isc#S52448646,gnl|UG|Isc#S41153841,gnl|UG|Isc#S52441828,gnl|UG|Isc#S41130663
GO:0050808	synapse organization	4 of 3908 in the list	4 of 4442 in the genome	1	gnl|UG|Isc#S52449932,gnl|UG|Isc#S41105794,gnl|UG|Isc#S41133493,gnl|UG|Isc#S52446585
GO:0050818	regulation of coagulation	4 of 3908 in the list	4 of 4442 in the genome	1	gnl|UG|Isc#S41075271,gnl|UG|Isc#S41092847,gnl|UG|Isc#S41032999,gnl|UG|Isc#S41000762
GO:0050863	regulation of T cell activation	4 of 3908 in the list	4 of 4442 in the genome	1	gnl|UG|Isc#S41172886,gnl|UG|Isc#S41004024,gnl|UG|Isc#S41169080,gnl|UG|Isc#S41158239
GO:0051055	negative regulation of lipid biosynthetic process	4 of 3908 in the list	4 of 4442 in the genome	1	gnl|UG|Isc#S52442461,gnl|UG|Isc#S41063223,gnl|UG|Isc#S41105805,gnl|UG|Isc#S41141465
GO:0051224	negative regulation of protein transport	4 of 3908 in the list	4 of 4442 in the genome	1	gnl|UG|Isc#S41072438,gnl|UG|Isc#S41115334,gnl|UG|Isc#S41074968,gnl|UG|Isc#S41109724
GO:0051240	positive regulation of multicellular organismal process	4 of 3908 in the list	4 of 4442 in the genome	1	gnl|UG|Isc#S52449304,gnl|UG|Isc#S52449757,gnl|UG|Isc#S41158239,gnl|UG|Isc#S41091191
GO:0051495	positive regulation of cytoskeleton organization	4 of 3908 in the list	4 of 4442 in the genome	1	gnl|UG|Isc#S41156937,gnl|UG|Isc#S41072438,gnl|UG|Isc#S41145624,gnl|UG|Isc#S41152326
GO:0051646	mitochondrion localization	4 of 3908 in the list	4 of 4442 in the genome	1	gnl|UG|Isc#S52441619,gnl|UG|Isc#S52437159,gnl|UG|Isc#S41062664,gnl|UG|Isc#S52453961
GO:0060113	inner ear receptor cell differentiation	4 of 3908 in the list	4 of 4442 in the genome	1	gnl|UG|Isc#S41063223,gnl|UG|Isc#S41105805,gnl|UG|Isc#S41141465,gnl|UG|Isc#S41070411
GO:0060119	inner ear receptor cell development	4 of 3908 in the list	4 of 4442 in the genome	1	gnl|UG|Isc#S41063223,gnl|UG|Isc#S41105805,gnl|UG|Isc#S41141465,gnl|UG|Isc#S41070411
GO:0060446	branching involved in open tracheal system development	4 of 3908 in the list	4 of 4442 in the genome	1	gnl|UG|Isc#S52441619,gnl|UG|Isc#S52450371,gnl|UG|Isc#S52443407,gnl|UG|Isc#S52456459
GO:0060491	regulation of cell projection assembly	4 of 3908 in the list	4 of 4442 in the genome	1	gnl|UG|Isc#S41072438,gnl|UG|Isc#S52436572,gnl|UG|Isc#S41118641,gnl|UG|Isc#S41067132
GO:0061041	regulation of wound healing	4 of 3908 in the list	4 of 4442 in the genome	1	gnl|UG|Isc#S41000861,gnl|UG|Isc#S41075271,gnl|UG|Isc#S41092847,gnl|UG|Isc#S41032999
GO:0061138	morphogenesis of a branching epithelium	4 of 3908 in the list	4 of 4442 in the genome	1	gnl|UG|Isc#S52441619,gnl|UG|Isc#S52450371,gnl|UG|Isc#S52443407,gnl|UG|Isc#S52456459
GO:0061245	establishment or maintenance of bipolar cell polarity	4 of 3908 in the list	4 of 4442 in the genome	1	gnl|UG|Isc#S52448021,gnl|UG|Isc#S52453904,gnl|UG|Isc#S52446015,gnl|UG|Isc#S41070411
GO:0090317	negative regulation of intracellular protein transport	4 of 3908 in the list	4 of 4442 in the genome	1	gnl|UG|Isc#S41072438,gnl|UG|Isc#S41115334,gnl|UG|Isc#S41074968,gnl|UG|Isc#S41109724
GO:0009725	response to hormone stimulus	72 of 3908 in the list	82 of 4442 in the genome	1	gnl|UG|Isc#S52456442,gnl|UG|Isc#S52436467,gnl|UG|Isc#S52438812,gnl|UG|Isc#S41168318,gnl|UG|Isc#S41152926,gnl|UG|Isc#S52441544,gnl|UG|Isc#S52437829,gnl|UG|Isc#S41110413,gnl|UG|Isc#S52455624,gnl|UG|Isc#S52440842,gnl|UG|Isc#S41094793,gnl|UG|Isc#S41042522,gnl|UG|Isc#S40999509,gnl|UG|Isc#S41096586,gnl|UG|Isc#S41183607,gnl|UG|Isc#S41127695,gnl|UG|Isc#S41012063,gnl|UG|Isc#S52441240,gnl|UG|Isc#S52455023,…
GO:0009719	response to endogenous stimulus	86 of 3908 in the list	98 of 4442 in the genome	1	gnl|UG|Isc#S52456442,gnl|UG|Isc#S52436467,gnl|UG|Isc#S52438812,gnl|UG|Isc#S41168318,gnl|UG|Isc#S40999854,gnl|UG|Isc#S41152926,gnl|UG|Isc#S52441544,gnl|UG|Isc#S52437829,gnl|UG|Isc#S41113041,gnl|UG|Isc#S41110413,gnl|UG|Isc#S52455624,gnl|UG|Isc#S52440842,gnl|UG|Isc#S41094793,gnl|UG|Isc#S41042522,gnl|UG|Isc#S40999509,gnl|UG|Isc#S41096586,gnl|UG|Isc#S41183607,gnl|UG|Isc#S41127695,gnl|UG|Isc#S41012063,…
GO:0006605	protein targeting	44 of 3908 in the list	50 of 4442 in the genome	1	gnl|UG|Isc#S52453102,gnl|UG|Isc#S41067259,gnl|UG|Isc#S41110505,gnl|UG|Isc#S52449757,gnl|UG|Isc#S41000624,gnl|UG|Isc#S52439470,gnl|UG|Isc#S41169283,gnl|UG|Isc#S41145624,gnl|UG|Isc#S41091159,gnl|UG|Isc#S52441596,gnl|UG|Isc#S52438128,gnl|UG|Isc#S41057579,gnl|UG|Isc#S52440842,gnl|UG|Isc#S41140770,gnl|UG|Isc#S52451285,gnl|UG|Isc#S52439658,gnl|UG|Isc#S41092590,gnl|UG|Isc#S41018956,gnl|UG|Isc#S52439177,…
GO:0009893	positive regulation of metabolic process	44 of 3908 in the list	50 of 4442 in the genome	1	gnl|UG|Isc#S40999313,gnl|UG|Isc#S52455091,gnl|UG|Isc#S52446663,gnl|UG|Isc#S41047158,gnl|UG|Isc#S41005848,gnl|UG|Isc#S52449757,gnl|UG|Isc#S52448646,gnl|UG|Isc#S52442191,gnl|UG|Isc#S41145624,gnl|UG|Isc#S52441828,gnl|UG|Isc#S52446571,gnl|UG|Isc#S41089183,gnl|UG|Isc#S41130663,gnl|UG|Isc#S52456515,gnl|UG|Isc#S41009727,gnl|UG|Isc#S52440842,gnl|UG|Isc#S41072438,gnl|UG|Isc#S41128432,gnl|UG|Isc#S52454012,…
GO:0007050	cell cycle arrest	37 of 3908 in the list	42 of 4442 in the genome	1	gnl|UG|Isc#S41101614,gnl|UG|Isc#S52447062,gnl|UG|Isc#S52440895,gnl|UG|Isc#S41101626,gnl|UG|Isc#S52455700,gnl|UG|Isc#S52449119,gnl|UG|Isc#S52456515,gnl|UG|Isc#S41000364,gnl|UG|Isc#S52452671,gnl|UG|Isc#S52440977,gnl|UG|Isc#S52446088,gnl|UG|Isc#S52438968,gnl|UG|Isc#S52444498,gnl|UG|Isc#S41067330,gnl|UG|Isc#S52452066,gnl|UG|Isc#S41059287,gnl|UG|Isc#S41074968,gnl|UG|Isc#S52456612,gnl|UG|Isc#S52437824,…
GO:0007369	gastrulation	10 of 3908 in the list	11 of 4442 in the genome	1	gnl|UG|Isc#S52442551,gnl|UG|Isc#S52438427,gnl|UG|Isc#S52450371,gnl|UG|Isc#S52447561,gnl|UG|Isc#S52442633,gnl|UG|Isc#S52445915,gnl|UG|Isc#S52441619,gnl|UG|Isc#S52454680,gnl|UG|Isc#S52442992,gnl|UG|Isc#S41114005
GO:0008285	negative regulation of cell proliferation	10 of 3908 in the list	11 of 4442 in the genome	1	gnl|UG|Isc#S52442781,gnl|UG|Isc#S41023100,gnl|UG|Isc#S41110505,gnl|UG|Isc#S52440147,gnl|UG|Isc#S52453033,gnl|UG|Isc#S41163183,gnl|UG|Isc#S41147204,gnl|UG|Isc#S41169080,gnl|UG|Isc#S52451863,gnl|UG|Isc#S41009727
GO:0016125	sterol metabolic process	10 of 3908 in the list	11 of 4442 in the genome	1	gnl|UG|Isc#S41138602,gnl|UG|Isc#S41096236,gnl|UG|Isc#S52448233,gnl|UG|Isc#S52447710,gnl|UG|Isc#S41109082,gnl|UG|Isc#S52448985,gnl|UG|Isc#S41065733,gnl|UG|Isc#S52443500,gnl|UG|Isc#S52450956,gnl|UG|Isc#S41091191
GO:0016485	protein processing	10 of 3908 in the list	11 of 4442 in the genome	1	gnl|UG|Isc#S41074122,gnl|UG|Isc#S41075271,gnl|UG|Isc#S41032999,gnl|UG|Isc#S41002155,gnl|UG|Isc#S41158616,gnl|UG|Isc#S41097578,gnl|UG|Isc#S41001972,gnl|UG|Isc#S41154873,gnl|UG|Isc#S52443170,gnl|UG|Isc#S40999180
GO:0030258	lipid modification	10 of 3908 in the list	11 of 4442 in the genome	1	gnl|UG|Isc#S41140318,gnl|UG|Isc#S41072438,gnl|UG|Isc#S52453721,gnl|UG|Isc#S41134223,gnl|UG|Isc#S41188212,gnl|UG|Isc#S52438233,gnl|UG|Isc#S41160864,gnl|UG|Isc#S41072413,gnl|UG|Isc#S41090562,gnl|UG|Isc#S52454919
GO:0042306	regulation of protein import into nucleus	10 of 3908 in the list	11 of 4442 in the genome	1	gnl|UG|Isc#S41142759,gnl|UG|Isc#S41072438,gnl|UG|Isc#S52438427,gnl|UG|Isc#S52446663,gnl|UG|Isc#S41115334,gnl|UG|Isc#S52438673,gnl|UG|Isc#S41074968,gnl|UG|Isc#S52445597,gnl|UG|Isc#S41085514,gnl|UG|Isc#S41109724
GO:0043392	negative regulation of DNA binding	10 of 3908 in the list	11 of 4442 in the genome	1	gnl|UG|Isc#S52447340,gnl|UG|Isc#S41004024,gnl|UG|Isc#S41023100,gnl|UG|Isc#S41074968,gnl|UG|Isc#S52455414,gnl|UG|Isc#S52448646,gnl|UG|Isc#S52445597,gnl|UG|Isc#S52454012,gnl|UG|Isc#S41033825,gnl|UG|Isc#S41130663
GO:0046519	sphingoid metabolic process	10 of 3908 in the list	11 of 4442 in the genome	1	gnl|UG|Isc#S52452792,gnl|UG|Isc#S52455921,gnl|UG|Isc#S52443883,gnl|UG|Isc#S52450263,gnl|UG|Isc#S41077731,gnl|UG|Isc#S41175618,gnl|UG|Isc#S41046657,gnl|UG|Isc#S40999364,gnl|UG|Isc#S41177622,gnl|UG|Isc#S52439285
GO:0018205	peptidyl-lysine modification	23 of 3908 in the list	26 of 4442 in the genome	1	gnl|UG|Isc#S52445593,gnl|UG|Isc#S41016032,gnl|UG|Isc#S41078589,gnl|UG|Isc#S52455533,gnl|UG|Isc#S40999927,gnl|UG|Isc#S41000025,gnl|UG|Isc#S52448987,gnl|UG|Isc#S41145624,gnl|UG|Isc#S41058045,gnl|UG|Isc#S41003686,gnl|UG|Isc#S41080465,gnl|UG|Isc#S41081036,gnl|UG|Isc#S41001013,gnl|UG|Isc#S52438435,gnl|UG|Isc#S52443797,gnl|UG|Isc#S52451332,gnl|UG|Isc#S41163262,gnl|UG|Isc#S52449243,gnl|UG|Isc#S52442717,…
GO:0048736	appendage development	23 of 3908 in the list	26 of 4442 in the genome	1	gnl|UG|Isc#S52442236,gnl|UG|Isc#S52444322,gnl|UG|Isc#S52439586,gnl|UG|Isc#S41081162,gnl|UG|Isc#S41000437,gnl|UG|Isc#S52448646,gnl|UG|Isc#S52444116,gnl|UG|Isc#S52446174,gnl|UG|Isc#S41130663,gnl|UG|Isc#S41072636,gnl|UG|Isc#S41084841,gnl|UG|Isc#S41136981,gnl|UG|Isc#S52449505,gnl|UG|Isc#S52453106,gnl|UG|Isc#S52441839,gnl|UG|Isc#S52451990,gnl|UG|Isc#S41158239,gnl|UG|Isc#S52446322,gnl|UG|Isc#S41143324,…
GO:0034641	cellular nitrogen compound metabolic process	875 of 3908 in the list	997 of 4442 in the genome	1	gnl|UG|Isc#S41180522,gnl|UG|Isc#S52437744,gnl|UG|Isc#S52454042,gnl|UG|Isc#S52449119,gnl|UG|Isc#S41005848,gnl|UG|Isc#S52448854,gnl|UG|Isc#S40999363,gnl|UG|Isc#S52441517,gnl|UG|Isc#S52449158,gnl|UG|Isc#S41134146,gnl|UG|Isc#S41029119,gnl|UG|Isc#S52446571,gnl|UG|Isc#S52450012,gnl|UG|Isc#S52452062,gnl|UG|Isc#S41080465,gnl|UG|Isc#S41052248,gnl|UG|Isc#S52436946,gnl|UG|Isc#S41015961,gnl|UG|Isc#S52446067,…
GO:0006796	phosphate metabolic process	134 of 3908 in the list	153 of 4442 in the genome	1	gnl|UG|Isc#S41017768,gnl|UG|Isc#S52442749,gnl|UG|Isc#S52456802,gnl|UG|Isc#S52451912,gnl|UG|Isc#S41046202,gnl|UG|Isc#S52449119,gnl|UG|Isc#S41045795,gnl|UG|Isc#S52456493,gnl|UG|Isc#S41042522,gnl|UG|Isc#S52443592,gnl|UG|Isc#S41068120,gnl|UG|Isc#S41149336,gnl|UG|Isc#S41144897,gnl|UG|Isc#S52445342,gnl|UG|Isc#S52449850,gnl|UG|Isc#S41167895,gnl|UG|Isc#S52456898,gnl|UG|Isc#S41112703,gnl|UG|Isc#S52440355,…
GO:0048583	regulation of response to stimulus	50 of 3908 in the list	57 of 4442 in the genome	1	gnl|UG|Isc#S52439260,gnl|UG|Isc#S41075271,gnl|UG|Isc#S52449304,gnl|UG|Isc#S41022639,gnl|UG|Isc#S41102266,gnl|UG|Isc#S41169080,gnl|UG|Isc#S52443550,gnl|UG|Isc#S41104836,gnl|UG|Isc#S52440146,gnl|UG|Isc#S41092847,gnl|UG|Isc#S41032999,gnl|UG|Isc#S41001017,gnl|UG|Isc#S52447005,gnl|UG|Isc#S41158239,gnl|UG|Isc#S52450260,gnl|UG|Isc#S41000385,gnl|UG|Isc#S41136086,gnl|UG|Isc#S52446088,gnl|UG|Isc#S41085461,…
GO:0051336	regulation of hydrolase activity	43 of 3908 in the list	49 of 4442 in the genome	1	gnl|UG|Isc#S41115639,gnl|UG|Isc#S41153529,gnl|UG|Isc#S41163452,gnl|UG|Isc#S41079996,gnl|UG|Isc#S52449135,gnl|UG|Isc#S41184131,gnl|UG|Isc#S41000414,gnl|UG|Isc#S52437773,gnl|UG|Isc#S41072438,gnl|UG|Isc#S41011896,gnl|UG|Isc#S52438014,gnl|UG|Isc#S52439243,gnl|UG|Isc#S52441240,gnl|UG|Isc#S52451584,gnl|UG|Isc#S52444377,gnl|UG|Isc#S52442454,gnl|UG|Isc#S41050232,gnl|UG|Isc#S41134150,gnl|UG|Isc#S41088557,…
GO:0016054	organic acid catabolic process	36 of 3908 in the list	41 of 4442 in the genome	1	gnl|UG|Isc#S41140318,gnl|UG|Isc#S52449551,gnl|UG|Isc#S52436810,gnl|UG|Isc#S41048707,gnl|UG|Isc#S52438448,gnl|UG|Isc#S52439300,gnl|UG|Isc#S41110436,gnl|UG|Isc#S41188212,gnl|UG|Isc#S41169080,gnl|UG|Isc#S41160864,gnl|UG|Isc#S52448223,gnl|UG|Isc#S41072438,gnl|UG|Isc#S41007803,gnl|UG|Isc#S41082309,gnl|UG|Isc#S52450616,gnl|UG|Isc#S41178887,gnl|UG|Isc#S52439687,gnl|UG|Isc#S41072225,gnl|UG|Isc#S41090562,…
GO:0018193	peptidyl-amino acid modification	36 of 3908 in the list	41 of 4442 in the genome	1	gnl|UG|Isc#S52451042,gnl|UG|Isc#S41016032,gnl|UG|Isc#S41078589,gnl|UG|Isc#S52455533,gnl|UG|Isc#S52448987,gnl|UG|Isc#S52437825,gnl|UG|Isc#S41140343,gnl|UG|Isc#S41145624,gnl|UG|Isc#S41058045,gnl|UG|Isc#S41080465,gnl|UG|Isc#S52438435,gnl|UG|Isc#S52443797,gnl|UG|Isc#S52451332,gnl|UG|Isc#S41163262,gnl|UG|Isc#S52437139,gnl|UG|Isc#S52456088,gnl|UG|Isc#S52442717,gnl|UG|Isc#S52440950,gnl|UG|Isc#S52442150,…
GO:0043069	negative regulation of programmed cell death	36 of 3908 in the list	41 of 4442 in the genome	1	gnl|UG|Isc#S41110646,gnl|UG|Isc#S52452949,gnl|UG|Isc#S52452127,gnl|UG|Isc#S41184131,gnl|UG|Isc#S41057579,gnl|UG|Isc#S41009727,gnl|UG|Isc#S41052348,gnl|UG|Isc#S41140770,gnl|UG|Isc#S52439243,gnl|UG|Isc#S52442633,gnl|UG|Isc#S52456587,gnl|UG|Isc#S52448455,gnl|UG|Isc#S41070623,gnl|UG|Isc#S52438467,gnl|UG|Isc#S41141465,gnl|UG|Isc#S52448456,gnl|UG|Isc#S52456118,gnl|UG|Isc#S52454583,gnl|UG|Isc#S41004024,…
GO:0046395	carboxylic acid catabolic process	36 of 3908 in the list	41 of 4442 in the genome	1	gnl|UG|Isc#S41140318,gnl|UG|Isc#S52449551,gnl|UG|Isc#S52436810,gnl|UG|Isc#S41048707,gnl|UG|Isc#S52438448,gnl|UG|Isc#S52439300,gnl|UG|Isc#S41110436,gnl|UG|Isc#S41188212,gnl|UG|Isc#S41169080,gnl|UG|Isc#S41160864,gnl|UG|Isc#S52448223,gnl|UG|Isc#S41072438,gnl|UG|Isc#S41007803,gnl|UG|Isc#S41082309,gnl|UG|Isc#S52450616,gnl|UG|Isc#S41178887,gnl|UG|Isc#S52439687,gnl|UG|Isc#S41072225,gnl|UG|Isc#S41090562,…
GO:0051049	regulation of transport	36 of 3908 in the list	41 of 4442 in the genome	1	gnl|UG|Isc#S52448377,gnl|UG|Isc#S52446663,gnl|UG|Isc#S41103088,gnl|UG|Isc#S52444934,gnl|UG|Isc#S41109724,gnl|UG|Isc#S52440842,gnl|UG|Isc#S41072438,gnl|UG|Isc#S41092590,gnl|UG|Isc#S52454635,gnl|UG|Isc#S41178522,gnl|UG|Isc#S52443756,gnl|UG|Isc#S41085514,gnl|UG|Isc#S41050232,gnl|UG|Isc#S52441168,gnl|UG|Isc#S41131508,gnl|UG|Isc#S41096335,gnl|UG|Isc#S52446633,gnl|UG|Isc#S52456801,gnl|UG|Isc#S52445475,…
GO:0060548	negative regulation of cell death	36 of 3908 in the list	41 of 4442 in the genome	1	gnl|UG|Isc#S41110646,gnl|UG|Isc#S52452949,gnl|UG|Isc#S52452127,gnl|UG|Isc#S41184131,gnl|UG|Isc#S41057579,gnl|UG|Isc#S41009727,gnl|UG|Isc#S41052348,gnl|UG|Isc#S41140770,gnl|UG|Isc#S52439243,gnl|UG|Isc#S52442633,gnl|UG|Isc#S52456587,gnl|UG|Isc#S52448455,gnl|UG|Isc#S41070623,gnl|UG|Isc#S52438467,gnl|UG|Isc#S41141465,gnl|UG|Isc#S52448456,gnl|UG|Isc#S52456118,gnl|UG|Isc#S52454583,gnl|UG|Isc#S41004024,…
GO:0006073	cellular glucan metabolic process	16 of 3908 in the list	18 of 4442 in the genome	1	gnl|UG|Isc#S52443779,gnl|UG|Isc#S52443056,gnl|UG|Isc#S52444480,gnl|UG|Isc#S41089348,gnl|UG|Isc#S41098449,gnl|UG|Isc#S41143814,gnl|UG|Isc#S52453077,gnl|UG|Isc#S41072438,gnl|UG|Isc#S52444168,gnl|UG|Isc#S52455427,gnl|UG|Isc#S41050232,gnl|UG|Isc#S52439473,gnl|UG|Isc#S52442608,gnl|UG|Isc#S52437136,gnl|UG|Isc#S41090562,gnl|UG|Isc#S52454626
GO:0006497	protein lipidation	16 of 3908 in the list	18 of 4442 in the genome	1	gnl|UG|Isc#S52454237,gnl|UG|Isc#S41006595,gnl|UG|Isc#S41048963,gnl|UG|Isc#S41072067,gnl|UG|Isc#S41050621,gnl|UG|Isc#S41058444,gnl|UG|Isc#S41051107,gnl|UG|Isc#S52450464,gnl|UG|Isc#S41076432,gnl|UG|Isc#S52436566,gnl|UG|Isc#S52445122,gnl|UG|Isc#S52448132,gnl|UG|Isc#S52455105,gnl|UG|Isc#S52442059,gnl|UG|Isc#S52439425,gnl|UG|Isc#S41137229
GO:0006887	exocytosis	16 of 3908 in the list	18 of 4442 in the genome	1	gnl|UG|Isc#S52456801,gnl|UG|Isc#S52444322,gnl|UG|Isc#S52451215,gnl|UG|Isc#S52444934,gnl|UG|Isc#S52445887,gnl|UG|Isc#S52439243,gnl|UG|Isc#S41097654,gnl|UG|Isc#S52436698,gnl|UG|Isc#S52455876,gnl|UG|Isc#S41111897,gnl|UG|Isc#S52442461,gnl|UG|Isc#S41113404,gnl|UG|Isc#S41050232,gnl|UG|Isc#S41099298,gnl|UG|Isc#S41188771,gnl|UG|Isc#S52444899
GO:0007178	transmembrane receptor protein serine/threonine kinase signaling pathway	16 of 3908 in the list	18 of 4442 in the genome	1	gnl|UG|Isc#S52441480,gnl|UG|Isc#S52442781,gnl|UG|Isc#S52438427,gnl|UG|Isc#S52446663,gnl|UG|Isc#S52454237,gnl|UG|Isc#S52450299,gnl|UG|Isc#S52441828,gnl|UG|Isc#S52446174,gnl|UG|Isc#S41184131,gnl|UG|Isc#S41022009,gnl|UG|Isc#S41000553,gnl|UG|Isc#S52439243,gnl|UG|Isc#S41067187,gnl|UG|Isc#S41047769,gnl|UG|Isc#S52438568,gnl|UG|Isc#S41000771
GO:0009156	ribonucleoside monophosphate biosynthetic process	16 of 3908 in the list	18 of 4442 in the genome	1	gnl|UG|Isc#S41006233,gnl|UG|Isc#S52454402,gnl|UG|Isc#S41097307,gnl|UG|Isc#S52448854,gnl|UG|Isc#S41129336,gnl|UG|Isc#S52456915,gnl|UG|Isc#S41114128,gnl|UG|Isc#S52443067,gnl|UG|Isc#S41182358,gnl|UG|Isc#S52438564,gnl|UG|Isc#S41103071,gnl|UG|Isc#S41060920,gnl|UG|Isc#S52455852,gnl|UG|Isc#S52455673,gnl|UG|Isc#S41009133,gnl|UG|Isc#S52440145
GO:0017038	protein import	16 of 3908 in the list	18 of 4442 in the genome	1	gnl|UG|Isc#S41140770,gnl|UG|Isc#S52453102,gnl|UG|Isc#S52449757,gnl|UG|Isc#S41111490,gnl|UG|Isc#S52439658,gnl|UG|Isc#S41018956,gnl|UG|Isc#S41169283,gnl|UG|Isc#S41144489,gnl|UG|Isc#S41145624,gnl|UG|Isc#S52455388,gnl|UG|Isc#S41091159,gnl|UG|Isc#S41017303,gnl|UG|Isc#S52439487,gnl|UG|Isc#S52438452,gnl|UG|Isc#S41057579,gnl|UG|Isc#S52438128
GO:0030811	regulation of nucleotide catabolic process	16 of 3908 in the list	18 of 4442 in the genome	1	gnl|UG|Isc#S41072438,gnl|UG|Isc#S41011896,gnl|UG|Isc#S52451878,gnl|UG|Isc#S41173804,gnl|UG|Isc#S41163511,gnl|UG|Isc#S41115639,gnl|UG|Isc#S41152326,gnl|UG|Isc#S41163452,gnl|UG|Isc#S52441240,gnl|UG|Isc#S52455608,gnl|UG|Isc#S52447158,gnl|UG|Isc#S52442454,gnl|UG|Isc#S52439747,gnl|UG|Isc#S41143636,gnl|UG|Isc#S52449135,gnl|UG|Isc#S52451863
GO:0032386	regulation of intracellular transport	16 of 3908 in the list	18 of 4442 in the genome	1	gnl|UG|Isc#S52444322,gnl|UG|Isc#S52445475,gnl|UG|Isc#S52438427,gnl|UG|Isc#S52446663,gnl|UG|Isc#S41074137,gnl|UG|Isc#S52438673,gnl|UG|Isc#S41074968,gnl|UG|Isc#S52444480,gnl|UG|Isc#S41109724,gnl|UG|Isc#S41142759,gnl|UG|Isc#S41072438,gnl|UG|Isc#S41115334,gnl|UG|Isc#S41092590,gnl|UG|Isc#S41178522,gnl|UG|Isc#S52445597,gnl|UG|Isc#S41085514
GO:0033121	regulation of purine nucleotide catabolic process	16 of 3908 in the list	18 of 4442 in the genome	1	gnl|UG|Isc#S41072438,gnl|UG|Isc#S41011896,gnl|UG|Isc#S52451878,gnl|UG|Isc#S41173804,gnl|UG|Isc#S41163511,gnl|UG|Isc#S41115639,gnl|UG|Isc#S41152326,gnl|UG|Isc#S41163452,gnl|UG|Isc#S52441240,gnl|UG|Isc#S52455608,gnl|UG|Isc#S52447158,gnl|UG|Isc#S52442454,gnl|UG|Isc#S52439747,gnl|UG|Isc#S41143636,gnl|UG|Isc#S52449135,gnl|UG|Isc#S52451863
GO:0042158	lipoprotein biosynthetic process	16 of 3908 in the list	18 of 4442 in the genome	1	gnl|UG|Isc#S52454237,gnl|UG|Isc#S41006595,gnl|UG|Isc#S41048963,gnl|UG|Isc#S41072067,gnl|UG|Isc#S41050621,gnl|UG|Isc#S41058444,gnl|UG|Isc#S41051107,gnl|UG|Isc#S52450464,gnl|UG|Isc#S41076432,gnl|UG|Isc#S52436566,gnl|UG|Isc#S52445122,gnl|UG|Isc#S52448132,gnl|UG|Isc#S52455105,gnl|UG|Isc#S52442059,gnl|UG|Isc#S52439425,gnl|UG|Isc#S41137229
GO:0042743	hydrogen peroxide metabolic process	16 of 3908 in the list	18 of 4442 in the genome	1	gnl|UG|Isc#S52442539,gnl|UG|Isc#S41146439,gnl|UG|Isc#S41004024,gnl|UG|Isc#S41105805,gnl|UG|Isc#S41172637,gnl|UG|Isc#S41165069,gnl|UG|Isc#S40998474,gnl|UG|Isc#S41007483,gnl|UG|Isc#S41009727,gnl|UG|Isc#S40999575,gnl|UG|Isc#S41063223,gnl|UG|Isc#S40999509,gnl|UG|Isc#S41043837,gnl|UG|Isc#S41141465,gnl|UG|Isc#S52442461,gnl|UG|Isc#S41041861
GO:0044042	glucan metabolic process	16 of 3908 in the list	18 of 4442 in the genome	1	gnl|UG|Isc#S52443779,gnl|UG|Isc#S52443056,gnl|UG|Isc#S52444480,gnl|UG|Isc#S41089348,gnl|UG|Isc#S41098449,gnl|UG|Isc#S41143814,gnl|UG|Isc#S52453077,gnl|UG|Isc#S41072438,gnl|UG|Isc#S52444168,gnl|UG|Isc#S52455427,gnl|UG|Isc#S41050232,gnl|UG|Isc#S52439473,gnl|UG|Isc#S52442608,gnl|UG|Isc#S52437136,gnl|UG|Isc#S41090562,gnl|UG|Isc#S52454626
GO:0006091	generation of precursor metabolites and energy	84 of 3908 in the list	96 of 4442 in the genome	1	gnl|UG|Isc#S41140318,gnl|UG|Isc#S52453475,gnl|UG|Isc#S41094148,gnl|UG|Isc#S52455390,gnl|UG|Isc#S52444053,gnl|UG|Isc#S52453413,gnl|UG|Isc#S40999854,gnl|UG|Isc#S52451318,gnl|UG|Isc#S41081740,gnl|UG|Isc#S52441638,gnl|UG|Isc#S52452148,gnl|UG|Isc#S41188212,gnl|UG|Isc#S41016036,gnl|UG|Isc#S41110413,gnl|UG|Isc#S41137924,gnl|UG|Isc#S41009727,gnl|UG|Isc#S41089348,gnl|UG|Isc#S41003542,gnl|UG|Isc#S52445307,…
GO:0006812	cation transport	77 of 3908 in the list	88 of 4442 in the genome	1	gnl|UG|Isc#S52443331,gnl|UG|Isc#S41180988,gnl|UG|Isc#S52438135,gnl|UG|Isc#S52441092,gnl|UG|Isc#S52456952,gnl|UG|Isc#S52448981,gnl|UG|Isc#S52438938,gnl|UG|Isc#S52455179,gnl|UG|Isc#S41121417,gnl|UG|Isc#S41136402,gnl|UG|Isc#S52444354,gnl|UG|Isc#S52441939,gnl|UG|Isc#S52445307,gnl|UG|Isc#S41104836,gnl|UG|Isc#S41141799,gnl|UG|Isc#S52441163,gnl|UG|Isc#S52456492,gnl|UG|Isc#S52437139,gnl|UG|Isc#S41050232,…
GO:0008361	regulation of cell size	29 of 3908 in the list	33 of 4442 in the genome	1	gnl|UG|Isc#S52438427,gnl|UG|Isc#S41006987,gnl|UG|Isc#S52451970,gnl|UG|Isc#S52446663,gnl|UG|Isc#S41121693,gnl|UG|Isc#S41110505,gnl|UG|Isc#S41074968,gnl|UG|Isc#S41182752,gnl|UG|Isc#S52445915,gnl|UG|Isc#S41178825,gnl|UG|Isc#S41145624,gnl|UG|Isc#S41003686,gnl|UG|Isc#S41167333,gnl|UG|Isc#S52454831,gnl|UG|Isc#S41001013,gnl|UG|Isc#S41057579,gnl|UG|Isc#S52442071,gnl|UG|Isc#S41072438,gnl|UG|Isc#S41140770,…
GO:0019637	organophosphate metabolic process	29 of 3908 in the list	33 of 4442 in the genome	1	gnl|UG|Isc#S52452857,gnl|UG|Isc#S52437778,gnl|UG|Isc#S52450097,gnl|UG|Isc#S52437941,gnl|UG|Isc#S52452792,gnl|UG|Isc#S52439094,gnl|UG|Isc#S41006595,gnl|UG|Isc#S52443973,gnl|UG|Isc#S52441183,gnl|UG|Isc#S41068677,gnl|UG|Isc#S52455240,gnl|UG|Isc#S41077731,gnl|UG|Isc#S41184958,gnl|UG|Isc#S41144639,gnl|UG|Isc#S41050621,gnl|UG|Isc#S52438758,gnl|UG|Isc#S52448132,gnl|UG|Isc#S52440149,gnl|UG|Isc#S52445342,…
GO:0051338	regulation of transferase activity	29 of 3908 in the list	33 of 4442 in the genome	1	gnl|UG|Isc#S52442539,gnl|UG|Isc#S52452857,gnl|UG|Isc#S41146439,gnl|UG|Isc#S41027184,gnl|UG|Isc#S41141074,gnl|UG|Isc#S41074137,gnl|UG|Isc#S52448233,gnl|UG|Isc#S52447900,gnl|UG|Isc#S41110505,gnl|UG|Isc#S41074968,gnl|UG|Isc#S52451662,gnl|UG|Isc#S41131466,gnl|UG|Isc#S52451153,gnl|UG|Isc#S52453935,gnl|UG|Isc#S52446095,gnl|UG|Isc#S41133827,gnl|UG|Isc#S52445538,gnl|UG|Isc#S41023100,gnl|UG|Isc#S52453904,…
GO:0055080	cation homeostasis	29 of 3908 in the list	33 of 4442 in the genome	1	gnl|UG|Isc#S41006987,gnl|UG|Isc#S52452792,gnl|UG|Isc#S52447900,gnl|UG|Isc#S41105805,gnl|UG|Isc#S41158587,gnl|UG|Isc#S41143636,gnl|UG|Isc#S41000343,gnl|UG|Isc#S52450836,gnl|UG|Isc#S52455640,gnl|UG|Isc#S41133019,gnl|UG|Isc#S41009727,gnl|UG|Isc#S41089348,gnl|UG|Isc#S41090544,gnl|UG|Isc#S41011896,gnl|UG|Isc#S41063223,gnl|UG|Isc#S52442633,gnl|UG|Isc#S52456492,gnl|UG|Isc#S41000385,gnl|UG|Isc#S52451338,…
GO:0008283	cell proliferation	56 of 3908 in the list	64 of 4442 in the genome	1	gnl|UG|Isc#S52451042,gnl|UG|Isc#S41104761,gnl|UG|Isc#S52439569,gnl|UG|Isc#S40999313,gnl|UG|Isc#S41137511,gnl|UG|Isc#S52446663,gnl|UG|Isc#S52449642,gnl|UG|Isc#S52448131,gnl|UG|Isc#S41064097,gnl|UG|Isc#S52438690,gnl|UG|Isc#S52448646,gnl|UG|Isc#S52441828,gnl|UG|Isc#S52453978,gnl|UG|Isc#S52448896,gnl|UG|Isc#S52439139,gnl|UG|Isc#S41130663,gnl|UG|Isc#S52445307,gnl|UG|Isc#S41045732,gnl|UG|Isc#S41072438,…
GO:0006631	fatty acid metabolic process	42 of 3908 in the list	48 of 4442 in the genome	1	gnl|UG|Isc#S41140318,gnl|UG|Isc#S52436810,gnl|UG|Isc#S40999676,gnl|UG|Isc#S52444486,gnl|UG|Isc#S41110436,gnl|UG|Isc#S41188212,gnl|UG|Isc#S41160864,gnl|UG|Isc#S52453564,gnl|UG|Isc#S52437827,gnl|UG|Isc#S52445345,gnl|UG|Isc#S41072438,gnl|UG|Isc#S41105537,gnl|UG|Isc#S52452106,gnl|UG|Isc#S41178887,gnl|UG|Isc#S52445346,gnl|UG|Isc#S41090562,gnl|UG|Isc#S41072374,gnl|UG|Isc#S52448704,gnl|UG|Isc#S52445343,…
GO:0010604	positive regulation of macromolecule metabolic process	22 of 3908 in the list	25 of 4442 in the genome	1	gnl|UG|Isc#S52438427,gnl|UG|Isc#S52446663,gnl|UG|Isc#S41105805,gnl|UG|Isc#S52449757,gnl|UG|Isc#S52448646,gnl|UG|Isc#S41145624,gnl|UG|Isc#S41131466,gnl|UG|Isc#S52441828,gnl|UG|Isc#S41130663,gnl|UG|Isc#S52440842,gnl|UG|Isc#S52436566,gnl|UG|Isc#S41072438,gnl|UG|Isc#S41027426,gnl|UG|Isc#S41063223,gnl|UG|Isc#S41098388,gnl|UG|Isc#S41023100,gnl|UG|Isc#S52454012,gnl|UG|Isc#S52436489,gnl|UG|Isc#S41178314,…
GO:0031327	negative regulation of cellular biosynthetic process	22 of 3908 in the list	25 of 4442 in the genome	1	gnl|UG|Isc#S41168318,gnl|UG|Isc#S52449757,gnl|UG|Isc#S41074968,gnl|UG|Isc#S52448646,gnl|UG|Isc#S41189467,gnl|UG|Isc#S52441828,gnl|UG|Isc#S41042825,gnl|UG|Isc#S41188950,gnl|UG|Isc#S41130663,gnl|UG|Isc#S41177622,gnl|UG|Isc#S41109724,gnl|UG|Isc#S52440842,gnl|UG|Isc#S41052348,gnl|UG|Isc#S52447340,gnl|UG|Isc#S41028952,gnl|UG|Isc#S41115334,gnl|UG|Isc#S52451080,gnl|UG|Isc#S52451673,gnl|UG|Isc#S52454012,…
GO:0034220	ion transmembrane transport	22 of 3908 in the list	25 of 4442 in the genome	1	gnl|UG|Isc#S52441092,gnl|UG|Isc#S52437315,gnl|UG|Isc#S52456952,gnl|UG|Isc#S52448981,gnl|UG|Isc#S52438938,gnl|UG|Isc#S52441813,gnl|UG|Isc#S41000188,gnl|UG|Isc#S52444841,gnl|UG|Isc#S52455179,gnl|UG|Isc#S52438404,gnl|UG|Isc#S41000343,gnl|UG|Isc#S52455640,gnl|UG|Isc#S52444354,gnl|UG|Isc#S52445307,gnl|UG|Isc#S41122959,gnl|UG|Isc#S41052663,gnl|UG|Isc#S41073504,gnl|UG|Isc#S41000316,gnl|UG|Isc#S52439254,…
GO:0055065	metal ion homeostasis	22 of 3908 in the list	25 of 4442 in the genome	1	gnl|UG|Isc#S41006987,gnl|UG|Isc#S52452792,gnl|UG|Isc#S52447900,gnl|UG|Isc#S41105805,gnl|UG|Isc#S41158587,gnl|UG|Isc#S41143636,gnl|UG|Isc#S41000343,gnl|UG|Isc#S52455640,gnl|UG|Isc#S41089348,gnl|UG|Isc#S41090544,gnl|UG|Isc#S41011896,gnl|UG|Isc#S41063223,gnl|UG|Isc#S52451338,gnl|UG|Isc#S41096310,gnl|UG|Isc#S52438848,gnl|UG|Isc#S41141465,gnl|UG|Isc#S52441362,gnl|UG|Isc#S41050232,gnl|UG|Isc#S41107235,…
GO:0010942	positive regulation of cell death	35 of 3908 in the list	40 of 4442 in the genome	1	gnl|UG|Isc#S41110646,gnl|UG|Isc#S52446663,gnl|UG|Isc#S52446059,gnl|UG|Isc#S52456529,gnl|UG|Isc#S52449757,gnl|UG|Isc#S52440114,gnl|UG|Isc#S41167058,gnl|UG|Isc#S52455172,gnl|UG|Isc#S41079996,gnl|UG|Isc#S41145624,gnl|UG|Isc#S52456515,gnl|UG|Isc#S41052348,gnl|UG|Isc#S52437773,gnl|UG|Isc#S41178983,gnl|UG|Isc#S52438254,gnl|UG|Isc#S41001431,gnl|UG|Isc#S52441168,gnl|UG|Isc#S52453013,gnl|UG|Isc#S52455426,…
GO:0031396	regulation of protein ubiquitination	35 of 3908 in the list	40 of 4442 in the genome	1	gnl|UG|Isc#S52447062,gnl|UG|Isc#S41101626,gnl|UG|Isc#S41153529,gnl|UG|Isc#S41048977,gnl|UG|Isc#S41086647,gnl|UG|Isc#S52440977,gnl|UG|Isc#S52454012,gnl|UG|Isc#S41167799,gnl|UG|Isc#S52446088,gnl|UG|Isc#S41125504,gnl|UG|Isc#S41067330,gnl|UG|Isc#S41059287,gnl|UG|Isc#S41074968,gnl|UG|Isc#S52439814,gnl|UG|Isc#S52456612,gnl|UG|Isc#S41152212,gnl|UG|Isc#S41131466,gnl|UG|Isc#S41001455,gnl|UG|Isc#S41159377,…
GO:0032535	regulation of cellular component size	35 of 3908 in the list	40 of 4442 in the genome	1	gnl|UG|Isc#S41046143,gnl|UG|Isc#S52446663,gnl|UG|Isc#S41121693,gnl|UG|Isc#S41118641,gnl|UG|Isc#S41186909,gnl|UG|Isc#S41110505,gnl|UG|Isc#S41145624,gnl|UG|Isc#S41057579,gnl|UG|Isc#S41072438,gnl|UG|Isc#S41140770,gnl|UG|Isc#S52439944,gnl|UG|Isc#S40999962,gnl|UG|Isc#S41080859,gnl|UG|Isc#S52448021,gnl|UG|Isc#S52445342,gnl|UG|Isc#S41167799,gnl|UG|Isc#S52438427,gnl|UG|Isc#S41006987,gnl|UG|Isc#S52451970,…
GO:0009892	negative regulation of metabolic process	62 of 3908 in the list	71 of 4442 in the genome	1	gnl|UG|Isc#S41168318,gnl|UG|Isc#S41108769,gnl|UG|Isc#S52449757,gnl|UG|Isc#S52448646,gnl|UG|Isc#S41145624,gnl|UG|Isc#S52441828,gnl|UG|Isc#S41042825,gnl|UG|Isc#S41130663,gnl|UG|Isc#S41106303,gnl|UG|Isc#S41177622,gnl|UG|Isc#S41062184,gnl|UG|Isc#S41055709,gnl|UG|Isc#S52439285,gnl|UG|Isc#S41109724,gnl|UG|Isc#S41052348,gnl|UG|Isc#S52440842,gnl|UG|Isc#S41072438,gnl|UG|Isc#S52456683,gnl|UG|Isc#S41134347,…
GO:0061024	membrane organization	62 of 3908 in the list	71 of 4442 in the genome	1	gnl|UG|Isc#S41016032,gnl|UG|Isc#S40998756,gnl|UG|Isc#S41110505,gnl|UG|Isc#S52455151,gnl|UG|Isc#S52441619,gnl|UG|Isc#S52441517,gnl|UG|Isc#S52451132,gnl|UG|Isc#S52444934,gnl|UG|Isc#S52443550,gnl|UG|Isc#S41173348,gnl|UG|Isc#S52448971,gnl|UG|Isc#S41057031,gnl|UG|Isc#S41021610,gnl|UG|Isc#S52444891,gnl|UG|Isc#S41017456,gnl|UG|Isc#S40999962,gnl|UG|Isc#S52448021,gnl|UG|Isc#S52453733,gnl|UG|Isc#S52453904,…
GO:0000288	nuclear-transcribed mRNA catabolic process, deadenylation-dependent decay	9 of 3908 in the list	10 of 4442 in the genome	1	gnl|UG|Isc#S52446905,gnl|UG|Isc#S52437031,gnl|UG|Isc#S41134146,gnl|UG|Isc#S41083800,gnl|UG|Isc#S41124543,gnl|UG|Isc#S41011988,gnl|UG|Isc#S41015653,gnl|UG|Isc#S41155964,gnl|UG|Isc#S52441999
GO:0000578	embryonic axis specification	9 of 3908 in the list	10 of 4442 in the genome	1	gnl|UG|Isc#S52438427,gnl|UG|Isc#S52444553,gnl|UG|Isc#S41028952,gnl|UG|Isc#S41090919,gnl|UG|Isc#S52456060,gnl|UG|Isc#S52446015,gnl|UG|Isc#S52437820,gnl|UG|Isc#S41094102,gnl|UG|Isc#S41188967
GO:0001738	morphogenesis of a polarized epithelium	9 of 3908 in the list	10 of 4442 in the genome	1	gnl|UG|Isc#S41136981,gnl|UG|Isc#S41133493,gnl|UG|Isc#S52437680,gnl|UG|Isc#S52442858,gnl|UG|Isc#S41000437,gnl|UG|Isc#S52445915,gnl|UG|Isc#S41169283,gnl|UG|Isc#S41067132,gnl|UG|Isc#S41072636
GO:0006413	translational initiation	9 of 3908 in the list	10 of 4442 in the genome	1	gnl|UG|Isc#S52447682,gnl|UG|Isc#S52451529,gnl|UG|Isc#S52441615,gnl|UG|Isc#S52450056,gnl|UG|Isc#S41134347,gnl|UG|Isc#S41168318,gnl|UG|Isc#S52447685,gnl|UG|Isc#S52451214,gnl|UG|Isc#S41100203
GO:0006635	fatty acid beta-oxidation	9 of 3908 in the list	10 of 4442 in the genome	1	gnl|UG|Isc#S41140318,gnl|UG|Isc#S41072438,gnl|UG|Isc#S52453721,gnl|UG|Isc#S41134223,gnl|UG|Isc#S41188212,gnl|UG|Isc#S52438233,gnl|UG|Isc#S41160864,gnl|UG|Isc#S41090562,gnl|UG|Isc#S52454919
GO:0008033	tRNA processing	9 of 3908 in the list	10 of 4442 in the genome	1	gnl|UG|Isc#S41000186,gnl|UG|Isc#S52446018,gnl|UG|Isc#S52451153,gnl|UG|Isc#S52451242,gnl|UG|Isc#S41069222,gnl|UG|Isc#S52452527,gnl|UG|Isc#S41092756,gnl|UG|Isc#S52446906,gnl|UG|Isc#S52455116
GO:0008037	cell recognition	9 of 3908 in the list	10 of 4442 in the genome	1	gnl|UG|Isc#S41117441,gnl|UG|Isc#S41016032,gnl|UG|Isc#S52438486,gnl|UG|Isc#S41096821,gnl|UG|Isc#S52451521,gnl|UG|Isc#S52443756,gnl|UG|Isc#S52446076,gnl|UG|Isc#S52439399,gnl|UG|Isc#S41126359
GO:0008154	actin polymerization or depolymerization	9 of 3908 in the list	10 of 4442 in the genome	1	gnl|UG|Isc#S41072438,gnl|UG|Isc#S41077956,gnl|UG|Isc#S41118641,gnl|UG|Isc#S41186909,gnl|UG|Isc#S41000437,gnl|UG|Isc#S41168504,gnl|UG|Isc#S52444938,gnl|UG|Isc#S41103088,gnl|UG|Isc#S52442805
GO:0009743	response to carbohydrate stimulus	9 of 3908 in the list	10 of 4442 in the genome	1	gnl|UG|Isc#S52440313,gnl|UG|Isc#S41145624,gnl|UG|Isc#S52443173,gnl|UG|Isc#S52443327,gnl|UG|Isc#S52439099,gnl|UG|Isc#S41168318,gnl|UG|Isc#S41127695,gnl|UG|Isc#S41060509,gnl|UG|Isc#S41012063
GO:0010740	positive regulation of intracellular protein kinase cascade	9 of 3908 in the list	10 of 4442 in the genome	1	gnl|UG|Isc#S52454920,gnl|UG|Isc#S41072438,gnl|UG|Isc#S52448456,gnl|UG|Isc#S52439944,gnl|UG|Isc#S52446663,gnl|UG|Isc#S52437536,gnl|UG|Isc#S52448455,gnl|UG|Isc#S41169283,gnl|UG|Isc#S41110633
GO:0015674	di-, tri-valent inorganic cation transport	9 of 3908 in the list	10 of 4442 in the genome	1	gnl|UG|Isc#S52443331,gnl|UG|Isc#S52447900,gnl|UG|Isc#S52450925,gnl|UG|Isc#S41050232,gnl|UG|Isc#S52442911,gnl|UG|Isc#S41134150,gnl|UG|Isc#S52451044,gnl|UG|Isc#S52437980,gnl|UG|Isc#S52441939
GO:0019395	fatty acid oxidation	9 of 3908 in the list	10 of 4442 in the genome	1	gnl|UG|Isc#S41140318,gnl|UG|Isc#S41072438,gnl|UG|Isc#S52453721,gnl|UG|Isc#S41134223,gnl|UG|Isc#S41188212,gnl|UG|Isc#S52438233,gnl|UG|Isc#S41160864,gnl|UG|Isc#S41090562,gnl|UG|Isc#S52454919
GO:0032870	cellular response to hormone stimulus	9 of 3908 in the list	10 of 4442 in the genome	1	gnl|UG|Isc#S41006987,gnl|UG|Isc#S52456442,gnl|UG|Isc#S52436467,gnl|UG|Isc#S52448801,gnl|UG|Isc#S52455023,gnl|UG|Isc#S41056066,gnl|UG|Isc#S52437829,gnl|UG|Isc#S41000559,gnl|UG|Isc#S52447690
GO:0034440	lipid oxidation	9 of 3908 in the list	10 of 4442 in the genome	1	gnl|UG|Isc#S41140318,gnl|UG|Isc#S41072438,gnl|UG|Isc#S52453721,gnl|UG|Isc#S41134223,gnl|UG|Isc#S41188212,gnl|UG|Isc#S52438233,gnl|UG|Isc#S41160864,gnl|UG|Isc#S41090562,gnl|UG|Isc#S52454919
GO:0035108	limb morphogenesis	9 of 3908 in the list	10 of 4442 in the genome	1	gnl|UG|Isc#S52442236,gnl|UG|Isc#S52439586,gnl|UG|Isc#S52453106,gnl|UG|Isc#S41000437,gnl|UG|Isc#S52446322,gnl|UG|Isc#S52451673,gnl|UG|Isc#S52448646,gnl|UG|Isc#S41130663,gnl|UG|Isc#S41084841
GO:0035467	negative regulation of signaling pathway	9 of 3908 in the list	10 of 4442 in the genome	1	gnl|UG|Isc#S41048901,gnl|UG|Isc#S52445538,gnl|UG|Isc#S41128432,gnl|UG|Isc#S41110505,gnl|UG|Isc#S41074968,gnl|UG|Isc#S41097578,gnl|UG|Isc#S41164604,gnl|UG|Isc#S52448646,gnl|UG|Isc#S41130663
GO:0046890	regulation of lipid biosynthetic process	9 of 3908 in the list	10 of 4442 in the genome	1	gnl|UG|Isc#S52446382,gnl|UG|Isc#S41063223,gnl|UG|Isc#S52455091,gnl|UG|Isc#S41109082,gnl|UG|Isc#S41105805,gnl|UG|Isc#S41141465,gnl|UG|Isc#S52442461,gnl|UG|Isc#S41151295,gnl|UG|Isc#S41091191
GO:0048015	phosphoinositide-mediated signaling	9 of 3908 in the list	10 of 4442 in the genome	1	gnl|UG|Isc#S41072438,gnl|UG|Isc#S41153052,gnl|UG|Isc#S52456947,gnl|UG|Isc#S52443973,gnl|UG|Isc#S52453854,gnl|UG|Isc#S52441183,gnl|UG|Isc#S52445342,gnl|UG|Isc#S41046989,gnl|UG|Isc#S52441867
GO:0048017	inositol lipid-mediated signaling	9 of 3908 in the list	10 of 4442 in the genome	1	gnl|UG|Isc#S41072438,gnl|UG|Isc#S41153052,gnl|UG|Isc#S52456947,gnl|UG|Isc#S52443973,gnl|UG|Isc#S52453854,gnl|UG|Isc#S52441183,gnl|UG|Isc#S52445342,gnl|UG|Isc#S41046989,gnl|UG|Isc#S52441867
GO:0051605	protein maturation by peptide bond cleavage	9 of 3908 in the list	10 of 4442 in the genome	1	gnl|UG|Isc#S41074122,gnl|UG|Isc#S41075271,gnl|UG|Isc#S41032999,gnl|UG|Isc#S41002155,gnl|UG|Isc#S41158616,gnl|UG|Isc#S41001972,gnl|UG|Isc#S41154873,gnl|UG|Isc#S52443170,gnl|UG|Isc#S40999180
GO:0060173	limb development	9 of 3908 in the list	10 of 4442 in the genome	1	gnl|UG|Isc#S52442236,gnl|UG|Isc#S52439586,gnl|UG|Isc#S52453106,gnl|UG|Isc#S41000437,gnl|UG|Isc#S52446322,gnl|UG|Isc#S52451673,gnl|UG|Isc#S52448646,gnl|UG|Isc#S41130663,gnl|UG|Isc#S41084841
GO:0071495	cellular response to endogenous stimulus	9 of 3908 in the list	10 of 4442 in the genome	1	gnl|UG|Isc#S41006987,gnl|UG|Isc#S52456442,gnl|UG|Isc#S52436467,gnl|UG|Isc#S52448801,gnl|UG|Isc#S52455023,gnl|UG|Isc#S41056066,gnl|UG|Isc#S52437829,gnl|UG|Isc#S41000559,gnl|UG|Isc#S52447690
GO:0006468	protein phosphorylation	28 of 3908 in the list	32 of 4442 in the genome	1	gnl|UG|Isc#S41006987,gnl|UG|Isc#S52456802,gnl|UG|Isc#S41074137,gnl|UG|Isc#S52449119,gnl|UG|Isc#S41143708,gnl|UG|Isc#S52440114,gnl|UG|Isc#S52437825,gnl|UG|Isc#S41000857,gnl|UG|Isc#S52443573,gnl|UG|Isc#S52443173,gnl|UG|Isc#S52452431,gnl|UG|Isc#S52454113,gnl|UG|Isc#S52442196,gnl|UG|Isc#S52437535,gnl|UG|Isc#S52437786,gnl|UG|Isc#S52452805,gnl|UG|Isc#S52438848,gnl|UG|Isc#S41111937,gnl|UG|Isc#S52456804,…
GO:0032940	secretion by cell	28 of 3908 in the list	32 of 4442 in the genome	1	gnl|UG|Isc#S52456801,gnl|UG|Isc#S52444322,gnl|UG|Isc#S52451215,gnl|UG|Isc#S52446076,gnl|UG|Isc#S41160864,gnl|UG|Isc#S52444934,gnl|UG|Isc#S52445887,gnl|UG|Isc#S41104836,gnl|UG|Isc#S41021610,gnl|UG|Isc#S52436698,gnl|UG|Isc#S41097654,gnl|UG|Isc#S52439243,gnl|UG|Isc#S52442633,gnl|UG|Isc#S41181508,gnl|UG|Isc#S52442296,gnl|UG|Isc#S52455876,gnl|UG|Isc#S52453976,gnl|UG|Isc#S41111897,gnl|UG|Isc#S41113404,…
GO:0040008	regulation of growth	28 of 3908 in the list	32 of 4442 in the genome	1	gnl|UG|Isc#S41117441,gnl|UG|Isc#S52447561,gnl|UG|Isc#S41004767,gnl|UG|Isc#S41094346,gnl|UG|Isc#S52436820,gnl|UG|Isc#S41145624,gnl|UG|Isc#S41113041,gnl|UG|Isc#S52446076,gnl|UG|Isc#S52450365,gnl|UG|Isc#S52447116,gnl|UG|Isc#S41066976,gnl|UG|Isc#S41057579,gnl|UG|Isc#S41173348,gnl|UG|Isc#S41057031,gnl|UG|Isc#S41000861,gnl|UG|Isc#S41140770,gnl|UG|Isc#S52439944,gnl|UG|Isc#S52440147,gnl|UG|Isc#S41179350,…
GO:0034660	ncRNA metabolic process	75 of 3908 in the list	86 of 4442 in the genome	1	gnl|UG|Isc#S52446062,gnl|UG|Isc#S41113140,gnl|UG|Isc#S52439142,gnl|UG|Isc#S41068538,gnl|UG|Isc#S41047258,gnl|UG|Isc#S52439138,gnl|UG|Isc#S41138610,gnl|UG|Isc#S41029119,gnl|UG|Isc#S52450012,gnl|UG|Isc#S52441380,gnl|UG|Isc#S41075436,gnl|UG|Isc#S52456161,gnl|UG|Isc#S41025941,gnl|UG|Isc#S52452456,gnl|UG|Isc#S52446018,gnl|UG|Isc#S52440749,gnl|UG|Isc#S41000890,gnl|UG|Isc#S52451242,gnl|UG|Isc#S41092756,…
GO:0002252	immune effector process	15 of 3908 in the list	17 of 4442 in the genome	1	gnl|UG|Isc#S52437773,gnl|UG|Isc#S52451116,gnl|UG|Isc#S41045992,gnl|UG|Isc#S52454289,gnl|UG|Isc#S52451215,gnl|UG|Isc#S52454153,gnl|UG|Isc#S41154765,gnl|UG|Isc#S52449757,gnl|UG|Isc#S41158239,gnl|UG|Isc#S41019059,gnl|UG|Isc#S41067132,gnl|UG|Isc#S41173906,gnl|UG|Isc#S52439139,gnl|UG|Isc#S52452365,gnl|UG|Isc#S41124923
GO:0009063	cellular amino acid catabolic process	15 of 3908 in the list	17 of 4442 in the genome	1	gnl|UG|Isc#S52448223,gnl|UG|Isc#S41007803,gnl|UG|Isc#S52449551,gnl|UG|Isc#S52452805,gnl|UG|Isc#S41048707,gnl|UG|Isc#S52455552,gnl|UG|Isc#S41082309,gnl|UG|Isc#S52450616,gnl|UG|Isc#S52438448,gnl|UG|Isc#S52439687,gnl|UG|Isc#S52439300,gnl|UG|Isc#S41072225,gnl|UG|Isc#S52451602,gnl|UG|Isc#S41169080,gnl|UG|Isc#S52444684
GO:0021700	developmental maturation	15 of 3908 in the list	17 of 4442 in the genome	1	gnl|UG|Isc#S52451450,gnl|UG|Isc#S52444553,gnl|UG|Isc#S41028952,gnl|UG|Isc#S52447710,gnl|UG|Isc#S41156107,gnl|UG|Isc#S41090919,gnl|UG|Isc#S52445342,gnl|UG|Isc#S52446015,gnl|UG|Isc#S52440144,gnl|UG|Isc#S52438568,gnl|UG|Isc#S52437820,gnl|UG|Isc#S41188967,gnl|UG|Isc#S52456515,gnl|UG|Isc#S41176869,gnl|UG|Isc#S52442276
GO:0046578	regulation of Ras protein signal transduction	15 of 3908 in the list	17 of 4442 in the genome	1	gnl|UG|Isc#S41072438,gnl|UG|Isc#S41173804,gnl|UG|Isc#S41163511,gnl|UG|Isc#S41115639,gnl|UG|Isc#S52452403,gnl|UG|Isc#S41163452,gnl|UG|Isc#S52441240,gnl|UG|Isc#S52455608,gnl|UG|Isc#S41049873,gnl|UG|Isc#S52447158,gnl|UG|Isc#S52442454,gnl|UG|Isc#S52442524,gnl|UG|Isc#S41046657,gnl|UG|Isc#S52449135,gnl|UG|Isc#S52451863
GO:0051129	negative regulation of cellular component organization	15 of 3908 in the list	17 of 4442 in the genome	1	gnl|UG|Isc#S52452526,gnl|UG|Isc#S52446064,gnl|UG|Isc#S52452860,gnl|UG|Isc#S41006987,gnl|UG|Isc#S52439944,gnl|UG|Isc#S41067330,gnl|UG|Isc#S41022169,gnl|UG|Isc#S40998423,gnl|UG|Isc#S41103088,gnl|UG|Isc#S41050129,gnl|UG|Isc#S40999635,gnl|UG|Isc#S41085810,gnl|UG|Isc#S41118783,gnl|UG|Isc#S52456366,gnl|UG|Isc#S41064575
GO:0044267	cellular protein metabolic process	671 of 3908 in the list	766 of 4442 in the genome	1	gnl|UG|Isc#S41006595,gnl|UG|Isc#S52451912,gnl|UG|Isc#S52449119,gnl|UG|Isc#S41054190,gnl|UG|Isc#S52453033,gnl|UG|Isc#S41120386,gnl|UG|Isc#S41072255,gnl|UG|Isc#S41134146,gnl|UG|Isc#S41029119,gnl|UG|Isc#S41032865,gnl|UG|Isc#S52450012,gnl|UG|Isc#S41080465,gnl|UG|Isc#S41000414,gnl|UG|Isc#S52455776,gnl|UG|Isc#S41144897,gnl|UG|Isc#S52441240,gnl|UG|Isc#S41121642,gnl|UG|Isc#S52455129,gnl|UG|Isc#S52439883,…
GO:0032879	regulation of localization	41 of 3908 in the list	47 of 4442 in the genome	1	gnl|UG|Isc#S52448377,gnl|UG|Isc#S52446663,gnl|UG|Isc#S41130646,gnl|UG|Isc#S41103088,gnl|UG|Isc#S52444934,gnl|UG|Isc#S41109724,gnl|UG|Isc#S52440842,gnl|UG|Isc#S41072438,gnl|UG|Isc#S41092590,gnl|UG|Isc#S52454635,gnl|UG|Isc#S41178522,gnl|UG|Isc#S52443756,gnl|UG|Isc#S41085514,gnl|UG|Isc#S41050232,gnl|UG|Isc#S52451762,gnl|UG|Isc#S52441168,gnl|UG|Isc#S41131508,gnl|UG|Isc#S41096335,gnl|UG|Isc#S52446633,…
GO:0042254	ribosome biogenesis	41 of 3908 in the list	47 of 4442 in the genome	1	gnl|UG|Isc#S41000955,gnl|UG|Isc#S41045992,gnl|UG|Isc#S41131760,gnl|UG|Isc#S52438537,gnl|UG|Isc#S41049794,gnl|UG|Isc#S41037534,gnl|UG|Isc#S52452377,gnl|UG|Isc#S52442000,gnl|UG|Isc#S52439181,gnl|UG|Isc#S41029119,gnl|UG|Isc#S41000414,gnl|UG|Isc#S41190299,gnl|UG|Isc#S41106648,gnl|UG|Isc#S52456161,gnl|UG|Isc#S41025941,gnl|UG|Isc#S52441580,gnl|UG|Isc#S52455389,gnl|UG|Isc#S52441240,gnl|UG|Isc#S41018956,…
GO:0016044	cellular membrane organization	61 of 3908 in the list	70 of 4442 in the genome	1	gnl|UG|Isc#S41016032,gnl|UG|Isc#S40998756,gnl|UG|Isc#S41110505,gnl|UG|Isc#S52455151,gnl|UG|Isc#S52441619,gnl|UG|Isc#S52441517,gnl|UG|Isc#S52451132,gnl|UG|Isc#S52444934,gnl|UG|Isc#S52443550,gnl|UG|Isc#S41173348,gnl|UG|Isc#S52448971,gnl|UG|Isc#S41057031,gnl|UG|Isc#S41021610,gnl|UG|Isc#S52444891,gnl|UG|Isc#S41017456,gnl|UG|Isc#S40999962,gnl|UG|Isc#S52448021,gnl|UG|Isc#S52453733,gnl|UG|Isc#S52453904,…
GO:0051325	interphase	54 of 3908 in the list	62 of 4442 in the genome	1	gnl|UG|Isc#S52453141,gnl|UG|Isc#S52447062,gnl|UG|Isc#S41045992,gnl|UG|Isc#S52440895,gnl|UG|Isc#S52443273,gnl|UG|Isc#S41101626,gnl|UG|Isc#S52455700,gnl|UG|Isc#S52451912,gnl|UG|Isc#S52456947,gnl|UG|Isc#S41153529,gnl|UG|Isc#S52453033,gnl|UG|Isc#S52445765,gnl|UG|Isc#S41064205,gnl|UG|Isc#S52445188,gnl|UG|Isc#S52454923,gnl|UG|Isc#S52448053,gnl|UG|Isc#S41000364,gnl|UG|Isc#S52452671,gnl|UG|Isc#S52446088,…
GO:0008610	lipid biosynthetic process	34 of 3908 in the list	39 of 4442 in the genome	1	gnl|UG|Isc#S52437778,gnl|UG|Isc#S52450097,gnl|UG|Isc#S52448233,gnl|UG|Isc#S41006595,gnl|UG|Isc#S41152926,gnl|UG|Isc#S52448981,gnl|UG|Isc#S52448985,gnl|UG|Isc#S52443500,gnl|UG|Isc#S52445506,gnl|UG|Isc#S52453564,gnl|UG|Isc#S52439285,gnl|UG|Isc#S52448132,gnl|UG|Isc#S52456919,gnl|UG|Isc#S41181810,gnl|UG|Isc#S41050199,gnl|UG|Isc#S41091191,gnl|UG|Isc#S52442781,gnl|UG|Isc#S52452857,gnl|UG|Isc#S52437845,…
GO:0043066	negative regulation of apoptosis	34 of 3908 in the list	39 of 4442 in the genome	1	gnl|UG|Isc#S41110646,gnl|UG|Isc#S52452949,gnl|UG|Isc#S52452127,gnl|UG|Isc#S41184131,gnl|UG|Isc#S41057579,gnl|UG|Isc#S41009727,gnl|UG|Isc#S41052348,gnl|UG|Isc#S41140770,gnl|UG|Isc#S52439243,gnl|UG|Isc#S52442633,gnl|UG|Isc#S52456587,gnl|UG|Isc#S52448455,gnl|UG|Isc#S41070623,gnl|UG|Isc#S52438467,gnl|UG|Isc#S41141465,gnl|UG|Isc#S52448456,gnl|UG|Isc#S52454583,gnl|UG|Isc#S41004024,gnl|UG|Isc#S52439609,…
GO:0043068	positive regulation of programmed cell death	34 of 3908 in the list	39 of 4442 in the genome	1	gnl|UG|Isc#S41110646,gnl|UG|Isc#S52446663,gnl|UG|Isc#S52446059,gnl|UG|Isc#S52456529,gnl|UG|Isc#S52449757,gnl|UG|Isc#S52440114,gnl|UG|Isc#S41167058,gnl|UG|Isc#S52455172,gnl|UG|Isc#S41079996,gnl|UG|Isc#S41145624,gnl|UG|Isc#S52456515,gnl|UG|Isc#S41052348,gnl|UG|Isc#S52437773,gnl|UG|Isc#S41178983,gnl|UG|Isc#S52438254,gnl|UG|Isc#S41001431,gnl|UG|Isc#S52441168,gnl|UG|Isc#S52453013,gnl|UG|Isc#S52455426,…
GO:0035107	appendage morphogenesis	21 of 3908 in the list	24 of 4442 in the genome	1	gnl|UG|Isc#S52442236,gnl|UG|Isc#S52444322,gnl|UG|Isc#S52439586,gnl|UG|Isc#S41081162,gnl|UG|Isc#S41000437,gnl|UG|Isc#S52448646,gnl|UG|Isc#S52444116,gnl|UG|Isc#S52446174,gnl|UG|Isc#S41130663,gnl|UG|Isc#S41072636,gnl|UG|Isc#S41084841,gnl|UG|Isc#S41136981,gnl|UG|Isc#S52449505,gnl|UG|Isc#S52453106,gnl|UG|Isc#S52441839,gnl|UG|Isc#S52451990,gnl|UG|Isc#S41158239,gnl|UG|Isc#S52446322,gnl|UG|Isc#S52451673,…
GO:0035264	multicellular organism growth	21 of 3908 in the list	24 of 4442 in the genome	1	gnl|UG|Isc#S52448386,gnl|UG|Isc#S52439094,gnl|UG|Isc#S41105805,gnl|UG|Isc#S52449286,gnl|UG|Isc#S52443820,gnl|UG|Isc#S52445915,gnl|UG|Isc#S52443573,gnl|UG|Isc#S41057579,gnl|UG|Isc#S41140770,gnl|UG|Isc#S41063223,gnl|UG|Isc#S52447710,gnl|UG|Isc#S41110843,gnl|UG|Isc#S52455947,gnl|UG|Isc#S52451673,gnl|UG|Isc#S41141465,gnl|UG|Isc#S52445342,gnl|UG|Isc#S41131499,gnl|UG|Isc#S41178983,gnl|UG|Isc#S52450129,…
GO:0016071	mRNA metabolic process	81 of 3908 in the list	93 of 4442 in the genome	1	gnl|UG|Isc#S41029707,gnl|UG|Isc#S41016797,gnl|UG|Isc#S41001067,gnl|UG|Isc#S41005848,gnl|UG|Isc#S41108769,gnl|UG|Isc#S52446905,gnl|UG|Isc#S40999363,gnl|UG|Isc#S52441517,gnl|UG|Isc#S52455445,gnl|UG|Isc#S41134146,gnl|UG|Isc#S41172475,gnl|UG|Isc#S52446571,gnl|UG|Isc#S52454085,gnl|UG|Isc#S52456515,gnl|UG|Isc#S41106303,gnl|UG|Isc#S52437786,gnl|UG|Isc#S52456683,gnl|UG|Isc#S52437128,gnl|UG|Isc#S41000592,…
GO:0006793	phosphorus metabolic process	136 of 3908 in the list	156 of 4442 in the genome	1	gnl|UG|Isc#S41017768,gnl|UG|Isc#S52442749,gnl|UG|Isc#S52456802,gnl|UG|Isc#S52451912,gnl|UG|Isc#S41046202,gnl|UG|Isc#S52449119,gnl|UG|Isc#S41045795,gnl|UG|Isc#S52456493,gnl|UG|Isc#S41042522,gnl|UG|Isc#S52443592,gnl|UG|Isc#S41068120,gnl|UG|Isc#S41149336,gnl|UG|Isc#S41144897,gnl|UG|Isc#S52445342,gnl|UG|Isc#S52449850,gnl|UG|Isc#S41167895,gnl|UG|Isc#S52456898,gnl|UG|Isc#S41112703,gnl|UG|Isc#S52440355,…
GO:0031399	regulation of protein modification process	47 of 3908 in the list	54 of 4442 in the genome	1	gnl|UG|Isc#S52447062,gnl|UG|Isc#S52446663,gnl|UG|Isc#S41101626,gnl|UG|Isc#S41153529,gnl|UG|Isc#S41048977,gnl|UG|Isc#S41145624,gnl|UG|Isc#S52441828,gnl|UG|Isc#S41086647,gnl|UG|Isc#S41072438,gnl|UG|Isc#S52440977,gnl|UG|Isc#S41141465,gnl|UG|Isc#S52442461,gnl|UG|Isc#S52454012,gnl|UG|Isc#S41178314,gnl|UG|Isc#S41167799,gnl|UG|Isc#S52446088,gnl|UG|Isc#S52456366,gnl|UG|Isc#S52438427,gnl|UG|Isc#S41125504,…
GO:0000079	regulation of cyclin-dependent protein kinase activity	3 of 3908 in the list	3 of 4442 in the genome	1	gnl|UG|Isc#S41131466,gnl|UG|Isc#S52451153,gnl|UG|Isc#S41074968
GO:0000387	spliceosomal snRNP assembly	3 of 3908 in the list	3 of 4442 in the genome	1	gnl|UG|Isc#S41108769,gnl|UG|Isc#S41106303,gnl|UG|Isc#S52443950
GO:0000394	RNA splicing, via endonucleolytic cleavage and ligation	3 of 3908 in the list	3 of 4442 in the genome	1	gnl|UG|Isc#S41065137,gnl|UG|Isc#S41070822,gnl|UG|Isc#S41018509
GO:0000462	maturation of SSU-rRNA from tricistronic rRNA transcript (SSU-rRNA, 5.8S rRNA, LSU-rRNA)	3 of 3908 in the list	3 of 4442 in the genome	1	gnl|UG|Isc#S41029119,gnl|UG|Isc#S41025877,gnl|UG|Isc#S41045646
GO:0000912	assembly of actomyosin apparatus involved in cell cycle cytokinesis	3 of 3908 in the list	3 of 4442 in the genome	1	gnl|UG|Isc#S52452505,gnl|UG|Isc#S41000437,gnl|UG|Isc#S41114005
GO:0001525	angiogenesis	3 of 3908 in the list	3 of 4442 in the genome	1	gnl|UG|Isc#S41016032,gnl|UG|Isc#S52439139,gnl|UG|Isc#S41188487
GO:0001707	mesoderm formation	3 of 3908 in the list	3 of 4442 in the genome	1	gnl|UG|Isc#S52441619,gnl|UG|Isc#S52450371,gnl|UG|Isc#S41114005
GO:0001709	cell fate determination	3 of 3908 in the list	3 of 4442 in the genome	1	gnl|UG|Isc#S41117441,gnl|UG|Isc#S52442551,gnl|UG|Isc#S52449505
GO:0001819	positive regulation of cytokine production	3 of 3908 in the list	3 of 4442 in the genome	1	gnl|UG|Isc#S52449304,gnl|UG|Isc#S52449757,gnl|UG|Isc#S41158239
GO:0001890	placenta development	3 of 3908 in the list	3 of 4442 in the genome	1	gnl|UG|Isc#S52442539,gnl|UG|Isc#S41152252,gnl|UG|Isc#S41062451
GO:0001906	cell killing	3 of 3908 in the list	3 of 4442 in the genome	1	gnl|UG|Isc#S52440842,gnl|UG|Isc#S52454153,gnl|UG|Isc#S52452365
GO:0002168	instar larval development	3 of 3908 in the list	3 of 4442 in the genome	1	gnl|UG|Isc#S52452860,gnl|UG|Isc#S41062664,gnl|UG|Isc#S52445342
GO:0002204	somatic recombination of immunoglobulin genes involved in immune response	3 of 3908 in the list	3 of 4442 in the genome	1	gnl|UG|Isc#S52437773,gnl|UG|Isc#S41158239,gnl|UG|Isc#S41019059
GO:0002208	somatic diversification of immunoglobulins involved in immune response	3 of 3908 in the list	3 of 4442 in the genome	1	gnl|UG|Isc#S52437773,gnl|UG|Isc#S41158239,gnl|UG|Isc#S41019059
GO:0002285	lymphocyte activation involved in immune response	3 of 3908 in the list	3 of 4442 in the genome	1	gnl|UG|Isc#S41045992,gnl|UG|Isc#S52449757,gnl|UG|Isc#S41158239
GO:0002381	immunoglobulin production involved in immunoglobulin mediated immune response	3 of 3908 in the list	3 of 4442 in the genome	1	gnl|UG|Isc#S52437773,gnl|UG|Isc#S41158239,gnl|UG|Isc#S41019059
GO:0002526	acute inflammatory response	3 of 3908 in the list	3 of 4442 in the genome	1	gnl|UG|Isc#S41075271,gnl|UG|Isc#S41110505,gnl|UG|Isc#S41171498
GO:0002832	negative regulation of response to biotic stimulus	3 of 3908 in the list	3 of 4442 in the genome	1	gnl|UG|Isc#S41004024,gnl|UG|Isc#S41023100,gnl|UG|Isc#S41170614
GO:0003044	regulation of systemic arterial blood pressure mediated by a chemical signal	3 of 3908 in the list	3 of 4442 in the genome	1	gnl|UG|Isc#S41154873,gnl|UG|Isc#S52447710,gnl|UG|Isc#S41009727
GO:0003073	regulation of systemic arterial blood pressure	3 of 3908 in the list	3 of 4442 in the genome	1	gnl|UG|Isc#S41154873,gnl|UG|Isc#S52447710,gnl|UG|Isc#S41009727
GO:0006004	fucose metabolic process	3 of 3908 in the list	3 of 4442 in the genome	1	gnl|UG|Isc#S41047769,gnl|UG|Isc#S41175541,gnl|UG|Isc#S41175540
GO:0006014	D-ribose metabolic process	3 of 3908 in the list	3 of 4442 in the genome	1	gnl|UG|Isc#S52437742,gnl|UG|Isc#S52447710,gnl|UG|Isc#S41099274
GO:0006020	inositol metabolic process	3 of 3908 in the list	3 of 4442 in the genome	1	gnl|UG|Isc#S52438758,gnl|UG|Isc#S41160560,gnl|UG|Isc#S41149336
GO:0006024	glycosaminoglycan biosynthetic process	3 of 3908 in the list	3 of 4442 in the genome	1	gnl|UG|Isc#S52450371,gnl|UG|Isc#S52448969,gnl|UG|Isc#S52438931
GO:0006084	acetyl-CoA metabolic process	3 of 3908 in the list	3 of 4442 in the genome	1	gnl|UG|Isc#S52449832,gnl|UG|Isc#S41082309,gnl|UG|Isc#S52447116
GO:0006090	pyruvate metabolic process	3 of 3908 in the list	3 of 4442 in the genome	1	gnl|UG|Isc#S52449832,gnl|UG|Isc#S41188803,gnl|UG|Isc#S41090562
GO:0006098	pentose-phosphate shunt	3 of 3908 in the list	3 of 4442 in the genome	1	gnl|UG|Isc#S52447710,gnl|UG|Isc#S52448410,gnl|UG|Isc#S41099274
GO:0006277	DNA amplification	3 of 3908 in the list	3 of 4442 in the genome	1	gnl|UG|Isc#S52456438,gnl|UG|Isc#S52443409,gnl|UG|Isc#S41062184
GO:0006304	DNA modification	3 of 3908 in the list	3 of 4442 in the genome	1	gnl|UG|Isc#S52448987,gnl|UG|Isc#S41017888,gnl|UG|Isc#S52456366
GO:0006305	DNA alkylation	3 of 3908 in the list	3 of 4442 in the genome	1	gnl|UG|Isc#S52448987,gnl|UG|Isc#S41017888,gnl|UG|Isc#S52456366
GO:0006323	DNA packaging	3 of 3908 in the list	3 of 4442 in the genome	1	gnl|UG|Isc#S52456438,gnl|UG|Isc#S52456947,gnl|UG|Isc#S41062184
GO:0006446	regulation of translational initiation	3 of 3908 in the list	3 of 4442 in the genome	1	gnl|UG|Isc#S41160812,gnl|UG|Isc#S52456683,gnl|UG|Isc#S52453158
GO:0006482	protein demethylation	3 of 3908 in the list	3 of 4442 in the genome	1	gnl|UG|Isc#S52447340,gnl|UG|Isc#S41016032,gnl|UG|Isc#S52447943
GO:0006569	tryptophan catabolic process	3 of 3908 in the list	3 of 4442 in the genome	1	gnl|UG|Isc#S41169080,gnl|UG|Isc#S41082309,gnl|UG|Isc#S52450616
GO:0006596	polyamine biosynthetic process	3 of 3908 in the list	3 of 4442 in the genome	1	gnl|UG|Isc#S41076408,gnl|UG|Isc#S52437410,gnl|UG|Isc#S52451064
GO:0006633	fatty acid biosynthetic process	3 of 3908 in the list	3 of 4442 in the genome	1	gnl|UG|Isc#S52442781,gnl|UG|Isc#S52444780,gnl|UG|Isc#S52453564
GO:0006739	NADP metabolic process	3 of 3908 in the list	3 of 4442 in the genome	1	gnl|UG|Isc#S52447710,gnl|UG|Isc#S52448410,gnl|UG|Isc#S41099274
GO:0006740	NADPH regeneration	3 of 3908 in the list	3 of 4442 in the genome	1	gnl|UG|Isc#S52447710,gnl|UG|Isc#S52448410,gnl|UG|Isc#S41099274
GO:0006805	xenobiotic metabolic process	3 of 3908 in the list	3 of 4442 in the genome	1	gnl|UG|Isc#S41062474,gnl|UG|Isc#S52452086,gnl|UG|Isc#S41081947
GO:0006825	copper ion transport	3 of 3908 in the list	3 of 4442 in the genome	1	gnl|UG|Isc#S41077991,gnl|UG|Isc#S52455773,gnl|UG|Isc#S52455640
GO:0006937	regulation of muscle contraction	3 of 3908 in the list	3 of 4442 in the genome	1	gnl|UG|Isc#S41063223,gnl|UG|Isc#S41105805,gnl|UG|Isc#S41141465
GO:0006940	regulation of smooth muscle contraction	3 of 3908 in the list	3 of 4442 in the genome	1	gnl|UG|Isc#S41063223,gnl|UG|Isc#S41105805,gnl|UG|Isc#S41141465
GO:0006941	striated muscle contraction	3 of 3908 in the list	3 of 4442 in the genome	1	gnl|UG|Isc#S41098449,gnl|UG|Isc#S41143814,gnl|UG|Isc#S52443779
GO:0006986	response to unfolded protein	3 of 3908 in the list	3 of 4442 in the genome	1	gnl|UG|Isc#S41022009,gnl|UG|Isc#S52439243,gnl|UG|Isc#S41184131
GO:0007097	nuclear migration	3 of 3908 in the list	3 of 4442 in the genome	1	gnl|UG|Isc#S41136981,gnl|UG|Isc#S41188967,gnl|UG|Isc#S41072636
GO:0007259	JAK-STAT cascade	3 of 3908 in the list	3 of 4442 in the genome	1	gnl|UG|Isc#S41046657,gnl|UG|Isc#S41074137,gnl|UG|Isc#S52437825
GO:0007266	Rho protein signal transduction	3 of 3908 in the list	3 of 4442 in the genome	1	gnl|UG|Isc#S52448456,gnl|UG|Isc#S52449518,gnl|UG|Isc#S41002435
GO:0007269	neurotransmitter secretion	3 of 3908 in the list	3 of 4442 in the genome	1	gnl|UG|Isc#S52446076,gnl|UG|Isc#S41126359,gnl|UG|Isc#S52439399
GO:0007270	nerve-nerve synaptic transmission	3 of 3908 in the list	3 of 4442 in the genome	1	gnl|UG|Isc#S41104836,gnl|UG|Isc#S41074137,gnl|UG|Isc#S52452159
GO:0007283	spermatogenesis	3 of 3908 in the list	3 of 4442 in the genome	1	gnl|UG|Isc#S52439728,gnl|UG|Isc#S52439569,gnl|UG|Isc#S41137511
GO:0007365	periodic partitioning	3 of 3908 in the list	3 of 4442 in the genome	1	gnl|UG|Isc#S52442551,gnl|UG|Isc#S52442858,gnl|UG|Isc#S52436518
GO:0007450	dorsal/ventral pattern formation, imaginal disc	3 of 3908 in the list	3 of 4442 in the genome	1	gnl|UG|Isc#S52449505,gnl|UG|Isc#S52446174,gnl|UG|Isc#S41054454
GO:0007592	protein-based cuticle development	3 of 3908 in the list	3 of 4442 in the genome	1	gnl|UG|Isc#S52452860,gnl|UG|Isc#S52447561,gnl|UG|Isc#S41010565
GO:0007620	copulation	3 of 3908 in the list	3 of 4442 in the genome	1	gnl|UG|Isc#S52455973,gnl|UG|Isc#S41137287,gnl|UG|Isc#S41118890
GO:0008203	cholesterol metabolic process	3 of 3908 in the list	3 of 4442 in the genome	1	gnl|UG|Isc#S52448233,gnl|UG|Isc#S52447710,gnl|UG|Isc#S41091191
GO:0008637	apoptotic mitochondrial changes	3 of 3908 in the list	3 of 4442 in the genome	1	gnl|UG|Isc#S52454113,gnl|UG|Isc#S41074968,gnl|UG|Isc#S41009727
GO:0009074	aromatic amino acid family catabolic process	3 of 3908 in the list	3 of 4442 in the genome	1	gnl|UG|Isc#S41169080,gnl|UG|Isc#S41082309,gnl|UG|Isc#S52450616
GO:0009081	branched chain family amino acid metabolic process	3 of 3908 in the list	3 of 4442 in the genome	1	gnl|UG|Isc#S41007803,gnl|UG|Isc#S41048707,gnl|UG|Isc#S52454126
GO:0009113	purine base biosynthetic process	3 of 3908 in the list	3 of 4442 in the genome	1	gnl|UG|Isc#S52437742,gnl|UG|Isc#S41129506,gnl|UG|Isc#S41009133
GO:0009147	pyrimidine nucleoside triphosphate metabolic process	3 of 3908 in the list	3 of 4442 in the genome	1	gnl|UG|Isc#S41100931,gnl|UG|Isc#S52445548,gnl|UG|Isc#S41095144
GO:0009164	nucleoside catabolic process	3 of 3908 in the list	3 of 4442 in the genome	1	gnl|UG|Isc#S52448370,gnl|UG|Isc#S41068598,gnl|UG|Isc#S41117761
GO:0009200	deoxyribonucleoside triphosphate metabolic process	3 of 3908 in the list	3 of 4442 in the genome	1	gnl|UG|Isc#S41172886,gnl|UG|Isc#S52440842,gnl|UG|Isc#S52445548
GO:0009225	nucleotide-sugar metabolic process	3 of 3908 in the list	3 of 4442 in the genome	1	gnl|UG|Isc#S41175541,gnl|UG|Isc#S41112843,gnl|UG|Isc#S41175540
GO:0009226	nucleotide-sugar biosynthetic process	3 of 3908 in the list	3 of 4442 in the genome	1	gnl|UG|Isc#S41175541,gnl|UG|Isc#S41112843,gnl|UG|Isc#S41175540
GO:0009267	cellular response to starvation	3 of 3908 in the list	3 of 4442 in the genome	1	gnl|UG|Isc#S52452317,gnl|UG|Isc#S52439243,gnl|UG|Isc#S41184131
GO:0009410	response to xenobiotic stimulus	3 of 3908 in the list	3 of 4442 in the genome	1	gnl|UG|Isc#S41062474,gnl|UG|Isc#S52452086,gnl|UG|Isc#S41081947
GO:0009612	response to mechanical stimulus	3 of 3908 in the list	3 of 4442 in the genome	1	gnl|UG|Isc#S41184648,gnl|UG|Isc#S41110843,gnl|UG|Isc#S41064866
GO:0009820	alkaloid metabolic process	3 of 3908 in the list	3 of 4442 in the genome	1	gnl|UG|Isc#S41167199,gnl|UG|Isc#S52447913,gnl|UG|Isc#S41111522
GO:0010469	regulation of receptor activity	3 of 3908 in the list	3 of 4442 in the genome	1	gnl|UG|Isc#S52445548,gnl|UG|Isc#S41000771,gnl|UG|Isc#S52453935
GO:0010507	negative regulation of autophagy	3 of 3908 in the list	3 of 4442 in the genome	1	gnl|UG|Isc#S41072438,gnl|UG|Isc#S41000559,gnl|UG|Isc#S52447690
GO:0010517	regulation of phospholipase activity	3 of 3908 in the list	3 of 4442 in the genome	1	gnl|UG|Isc#S41050232,gnl|UG|Isc#S52454831,gnl|UG|Isc#S41134150
GO:0010559	regulation of glycoprotein biosynthetic process	3 of 3908 in the list	3 of 4442 in the genome	1	gnl|UG|Isc#S41052348,gnl|UG|Isc#S52440842,gnl|UG|Isc#S41189467
GO:0010561	negative regulation of glycoprotein biosynthetic process	3 of 3908 in the list	3 of 4442 in the genome	1	gnl|UG|Isc#S41052348,gnl|UG|Isc#S52440842,gnl|UG|Isc#S41189467
GO:0010591	regulation of lamellipodium assembly	3 of 3908 in the list	3 of 4442 in the genome	1	gnl|UG|Isc#S41072438,gnl|UG|Isc#S41118641,gnl|UG|Isc#S41067132
GO:0010810	regulation of cell-substrate adhesion	3 of 3908 in the list	3 of 4442 in the genome	1	gnl|UG|Isc#S41152326,gnl|UG|Isc#S52453033,gnl|UG|Isc#S52441240
GO:0010884	positive regulation of lipid storage	3 of 3908 in the list	3 of 4442 in the genome	1	gnl|UG|Isc#S41154125,gnl|UG|Isc#S52451762,gnl|UG|Isc#S41130646
GO:0014013	regulation of gliogenesis	3 of 3908 in the list	3 of 4442 in the genome	1	gnl|UG|Isc#S52448646,gnl|UG|Isc#S41153841,gnl|UG|Isc#S41130663
GO:0014015	positive regulation of gliogenesis	3 of 3908 in the list	3 of 4442 in the genome	1	gnl|UG|Isc#S52448646,gnl|UG|Isc#S41153841,gnl|UG|Isc#S41130663
GO:0014812	muscle cell migration	3 of 3908 in the list	3 of 4442 in the genome	1	gnl|UG|Isc#S52438839,gnl|UG|Isc#S41023100,gnl|UG|Isc#S52437418
GO:0015800	acidic amino acid transport	3 of 3908 in the list	3 of 4442 in the genome	1	gnl|UG|Isc#S52442041,gnl|UG|Isc#S52443327,gnl|UG|Isc#S41127695
GO:0015850	organic alcohol transport	3 of 3908 in the list	3 of 4442 in the genome	1	gnl|UG|Isc#S41081236,gnl|UG|Isc#S52446825,gnl|UG|Isc#S41104836
GO:0015909	long-chain fatty acid transport	3 of 3908 in the list	3 of 4442 in the genome	1	gnl|UG|Isc#S41180522,gnl|UG|Isc#S41033109,gnl|UG|Isc#S41155580
GO:0015956	bis(5'-nucleosidyl) oligophosphate metabolic process	3 of 3908 in the list	3 of 4442 in the genome	1	gnl|UG|Isc#S41068598,gnl|UG|Isc#S41117761,gnl|UG|Isc#S52439138
GO:0015959	diadenosine polyphosphate metabolic process	3 of 3908 in the list	3 of 4442 in the genome	1	gnl|UG|Isc#S41068598,gnl|UG|Isc#S41117761,gnl|UG|Isc#S52439138
GO:0016137	glycoside metabolic process	3 of 3908 in the list	3 of 4442 in the genome	1	gnl|UG|Isc#S41151498,gnl|UG|Isc#S41177622,gnl|UG|Isc#S52446006
GO:0016445	somatic diversification of immunoglobulins	3 of 3908 in the list	3 of 4442 in the genome	1	gnl|UG|Isc#S52437773,gnl|UG|Isc#S41158239,gnl|UG|Isc#S41019059
GO:0016447	somatic recombination of immunoglobulin gene segments	3 of 3908 in the list	3 of 4442 in the genome	1	gnl|UG|Isc#S52437773,gnl|UG|Isc#S41158239,gnl|UG|Isc#S41019059
GO:0016577	histone demethylation	3 of 3908 in the list	3 of 4442 in the genome	1	gnl|UG|Isc#S52447340,gnl|UG|Isc#S41016032,gnl|UG|Isc#S52447943
GO:0019319	hexose biosynthetic process	3 of 3908 in the list	3 of 4442 in the genome	1	gnl|UG|Isc#S41175541,gnl|UG|Isc#S41090562,gnl|UG|Isc#S41175540
GO:0019359	nicotinamide nucleotide biosynthetic process	3 of 3908 in the list	3 of 4442 in the genome	1	gnl|UG|Isc#S41172886,gnl|UG|Isc#S41011272,gnl|UG|Isc#S41082309
GO:0019363	pyridine nucleotide biosynthetic process	3 of 3908 in the list	3 of 4442 in the genome	1	gnl|UG|Isc#S41172886,gnl|UG|Isc#S41011272,gnl|UG|Isc#S41082309
GO:0019438	aromatic compound biosynthetic process	3 of 3908 in the list	3 of 4442 in the genome	1	gnl|UG|Isc#S41137148,gnl|UG|Isc#S52444612,gnl|UG|Isc#S52446861
GO:0019439	aromatic compound catabolic process	3 of 3908 in the list	3 of 4442 in the genome	1	gnl|UG|Isc#S41169080,gnl|UG|Isc#S41082309,gnl|UG|Isc#S52450616
GO:0021510	spinal cord development	3 of 3908 in the list	3 of 4442 in the genome	1	gnl|UG|Isc#S52454649,gnl|UG|Isc#S52438812,gnl|UG|Isc#S41097578
GO:0021575	hindbrain morphogenesis	3 of 3908 in the list	3 of 4442 in the genome	1	gnl|UG|Isc#S41022009,gnl|UG|Isc#S52439243,gnl|UG|Isc#S41184131
GO:0021577	hindbrain structural organization	3 of 3908 in the list	3 of 4442 in the genome	1	gnl|UG|Isc#S41022009,gnl|UG|Isc#S52439243,gnl|UG|Isc#S41184131
GO:0021953	central nervous system neuron differentiation	3 of 3908 in the list	3 of 4442 in the genome	1	gnl|UG|Isc#S41104836,gnl|UG|Isc#S41074137,gnl|UG|Isc#S41009133
GO:0022011	myelination in peripheral nervous system	3 of 3908 in the list	3 of 4442 in the genome	1	gnl|UG|Isc#S41063223,gnl|UG|Isc#S41105805,gnl|UG|Isc#S41141465
GO:0030073	insulin secretion	3 of 3908 in the list	3 of 4442 in the genome	1	gnl|UG|Isc#S41160864,gnl|UG|Isc#S52453976,gnl|UG|Isc#S41134150
GO:0030166	proteoglycan biosynthetic process	3 of 3908 in the list	3 of 4442 in the genome	1	gnl|UG|Isc#S52441619,gnl|UG|Isc#S52450371,gnl|UG|Isc#S52438931
GO:0030193	regulation of blood coagulation	3 of 3908 in the list	3 of 4442 in the genome	1	gnl|UG|Isc#S41075271,gnl|UG|Isc#S41092847,gnl|UG|Isc#S41032999
GO:0030198	extracellular matrix organization	3 of 3908 in the list	3 of 4442 in the genome	1	gnl|UG|Isc#S52446663,gnl|UG|Isc#S41167586,gnl|UG|Isc#S52442231
GO:0030968	endoplasmic reticulum unfolded protein response	3 of 3908 in the list	3 of 4442 in the genome	1	gnl|UG|Isc#S41022009,gnl|UG|Isc#S52439243,gnl|UG|Isc#S41184131
GO:0031110	regulation of microtubule polymerization or depolymerization	3 of 3908 in the list	3 of 4442 in the genome	1	gnl|UG|Isc#S41006987,gnl|UG|Isc#S41152326,gnl|UG|Isc#S41085810
GO:0032292	peripheral nervous system axon ensheathment	3 of 3908 in the list	3 of 4442 in the genome	1	gnl|UG|Isc#S41063223,gnl|UG|Isc#S41105805,gnl|UG|Isc#S41141465
GO:0032507	maintenance of protein location in cell	3 of 3908 in the list	3 of 4442 in the genome	1	gnl|UG|Isc#S52445632,gnl|UG|Isc#S41074968,gnl|UG|Isc#S52446983
GO:0033059	cellular pigmentation	3 of 3908 in the list	3 of 4442 in the genome	1	gnl|UG|Isc#S52446307,gnl|UG|Isc#S52455876,gnl|UG|Isc#S52444899
GO:0033143	regulation of steroid hormone receptor signaling pathway	3 of 3908 in the list	3 of 4442 in the genome	1	gnl|UG|Isc#S41172060,gnl|UG|Isc#S41145624,gnl|UG|Isc#S41098388
GO:0033194	response to hydroperoxide	3 of 3908 in the list	3 of 4442 in the genome	1	gnl|UG|Isc#S40999575,gnl|UG|Isc#S41043837,gnl|UG|Isc#S40999509
GO:0033334	fin morphogenesis	3 of 3908 in the list	3 of 4442 in the genome	1	gnl|UG|Isc#S52444322,gnl|UG|Isc#S41176947,gnl|UG|Isc#S41158239
GO:0033762	response to glucagon stimulus	3 of 3908 in the list	3 of 4442 in the genome	1	gnl|UG|Isc#S41103074,gnl|UG|Isc#S52454680,gnl|UG|Isc#S41171498
GO:0034502	protein localization to chromosome	3 of 3908 in the list	3 of 4442 in the genome	1	gnl|UG|Isc#S52456802,gnl|UG|Isc#S41131466,gnl|UG|Isc#S52442717
GO:0034599	cellular response to oxidative stress	3 of 3908 in the list	3 of 4442 in the genome	1	gnl|UG|Isc#S41172060,gnl|UG|Isc#S41145624,gnl|UG|Isc#S41098388
GO:0034614	cellular response to reactive oxygen species	3 of 3908 in the list	3 of 4442 in the genome	1	gnl|UG|Isc#S41172060,gnl|UG|Isc#S41145624,gnl|UG|Isc#S41098388
GO:0034620	cellular response to unfolded protein	3 of 3908 in the list	3 of 4442 in the genome	1	gnl|UG|Isc#S41022009,gnl|UG|Isc#S52439243,gnl|UG|Isc#S41184131
GO:0034976	response to endoplasmic reticulum stress	3 of 3908 in the list	3 of 4442 in the genome	1	gnl|UG|Isc#S41022009,gnl|UG|Isc#S52439243,gnl|UG|Isc#S41184131
GO:0035088	establishment or maintenance of apical/basal cell polarity	3 of 3908 in the list	3 of 4442 in the genome	1	gnl|UG|Isc#S52448021,gnl|UG|Isc#S52453904,gnl|UG|Isc#S52446015
GO:0035112	genitalia morphogenesis	3 of 3908 in the list	3 of 4442 in the genome	1	gnl|UG|Isc#S52436692,gnl|UG|Isc#S41170023,gnl|UG|Isc#S52451673
GO:0035166	post-embryonic hemopoiesis	3 of 3908 in the list	3 of 4442 in the genome	1	gnl|UG|Isc#S52443573,gnl|UG|Isc#S52446353,gnl|UG|Isc#S41094102
GO:0035167	larval lymph gland hemopoiesis	3 of 3908 in the list	3 of 4442 in the genome	1	gnl|UG|Isc#S52443573,gnl|UG|Isc#S52446353,gnl|UG|Isc#S41094102
GO:0035168	larval lymph gland hemocyte differentiation	3 of 3908 in the list	3 of 4442 in the genome	1	gnl|UG|Isc#S52443573,gnl|UG|Isc#S52446353,gnl|UG|Isc#S41094102
GO:0035195	gene silencing by miRNA	3 of 3908 in the list	3 of 4442 in the genome	1	gnl|UG|Isc#S52443100,gnl|UG|Isc#S52456683,gnl|UG|Isc#S41134347
GO:0042078	germ-line stem cell division	3 of 3908 in the list	3 of 4442 in the genome	1	gnl|UG|Isc#S52438568,gnl|UG|Isc#S41156107,gnl|UG|Isc#S52446734
GO:0042113	B cell activation	3 of 3908 in the list	3 of 4442 in the genome	1	gnl|UG|Isc#S41104836,gnl|UG|Isc#S52449757,gnl|UG|Isc#S41158239
GO:0042345	regulation of NF-kappaB import into nucleus	3 of 3908 in the list	3 of 4442 in the genome	1	gnl|UG|Isc#S41142759,gnl|UG|Isc#S52445597,gnl|UG|Isc#S52438673
GO:0042436	indole derivative catabolic process	3 of 3908 in the list	3 of 4442 in the genome	1	gnl|UG|Isc#S41169080,gnl|UG|Isc#S41082309,gnl|UG|Isc#S52450616
GO:0042446	hormone biosynthetic process	3 of 3908 in the list	3 of 4442 in the genome	1	gnl|UG|Isc#S52445345,gnl|UG|Isc#S41045592,gnl|UG|Isc#S52448981
GO:0042454	ribonucleoside catabolic process	3 of 3908 in the list	3 of 4442 in the genome	1	gnl|UG|Isc#S52448370,gnl|UG|Isc#S41068598,gnl|UG|Isc#S41117761
GO:0042551	neuron maturation	3 of 3908 in the list	3 of 4442 in the genome	1	gnl|UG|Isc#S52438568,gnl|UG|Isc#S41156107,gnl|UG|Isc#S52442276
GO:0042559	pteridine and derivative biosynthetic process	3 of 3908 in the list	3 of 4442 in the genome	1	gnl|UG|Isc#S41137148,gnl|UG|Isc#S52444612,gnl|UG|Isc#S52446861
GO:0042594	response to starvation	3 of 3908 in the list	3 of 4442 in the genome	1	gnl|UG|Isc#S52452317,gnl|UG|Isc#S52439243,gnl|UG|Isc#S41184131
GO:0043044	ATP-dependent chromatin remodeling	3 of 3908 in the list	3 of 4442 in the genome	1	gnl|UG|Isc#S41046989,gnl|UG|Isc#S41153052,gnl|UG|Isc#S52450227
GO:0043063	intercellular bridge organization	3 of 3908 in the list	3 of 4442 in the genome	1	gnl|UG|Isc#S52446353,gnl|UG|Isc#S41117007,gnl|UG|Isc#S52445690
GO:0043102	amino acid salvage	3 of 3908 in the list	3 of 4442 in the genome	1	gnl|UG|Isc#S52451334,gnl|UG|Isc#S41090960,gnl|UG|Isc#S41057681
GO:0043486	histone exchange	3 of 3908 in the list	3 of 4442 in the genome	1	gnl|UG|Isc#S41046989,gnl|UG|Isc#S41153052,gnl|UG|Isc#S52450227
GO:0045087	innate immune response	3 of 3908 in the list	3 of 4442 in the genome	1	gnl|UG|Isc#S41103074,gnl|UG|Isc#S41182752,gnl|UG|Isc#S41171498
GO:0045103	intermediate filament-based process	3 of 3908 in the list	3 of 4442 in the genome	1	gnl|UG|Isc#S41063223,gnl|UG|Isc#S41105805,gnl|UG|Isc#S41141465
GO:0045104	intermediate filament cytoskeleton organization	3 of 3908 in the list	3 of 4442 in the genome	1	gnl|UG|Isc#S41063223,gnl|UG|Isc#S41105805,gnl|UG|Isc#S41141465
GO:0045637	regulation of myeloid cell differentiation	3 of 3908 in the list	3 of 4442 in the genome	1	gnl|UG|Isc#S41046989,gnl|UG|Isc#S41153052,gnl|UG|Isc#S52443173
GO:0045685	regulation of glial cell differentiation	3 of 3908 in the list	3 of 4442 in the genome	1	gnl|UG|Isc#S52448646,gnl|UG|Isc#S41153841,gnl|UG|Isc#S41130663
GO:0045687	positive regulation of glial cell differentiation	3 of 3908 in the list	3 of 4442 in the genome	1	gnl|UG|Isc#S52448646,gnl|UG|Isc#S41153841,gnl|UG|Isc#S41130663
GO:0045807	positive regulation of endocytosis	3 of 3908 in the list	3 of 4442 in the genome	1	gnl|UG|Isc#S52448377,gnl|UG|Isc#S52454831,gnl|UG|Isc#S52441168
GO:0045932	negative regulation of muscle contraction	3 of 3908 in the list	3 of 4442 in the genome	1	gnl|UG|Isc#S41063223,gnl|UG|Isc#S41105805,gnl|UG|Isc#S41141465
GO:0045986	negative regulation of smooth muscle contraction	3 of 3908 in the list	3 of 4442 in the genome	1	gnl|UG|Isc#S41063223,gnl|UG|Isc#S41105805,gnl|UG|Isc#S41141465
GO:0046148	pigment biosynthetic process	3 of 3908 in the list	3 of 4442 in the genome	1	gnl|UG|Isc#S52437742,gnl|UG|Isc#S41129506,gnl|UG|Isc#S41009133
GO:0046218	indolalkylamine catabolic process	3 of 3908 in the list	3 of 4442 in the genome	1	gnl|UG|Isc#S41169080,gnl|UG|Isc#S41082309,gnl|UG|Isc#S52450616
GO:0048134	germ-line cyst formation	3 of 3908 in the list	3 of 4442 in the genome	1	gnl|UG|Isc#S52439728,gnl|UG|Isc#S52439569,gnl|UG|Isc#S41137511
GO:0048332	mesoderm morphogenesis	3 of 3908 in the list	3 of 4442 in the genome	1	gnl|UG|Isc#S52441619,gnl|UG|Isc#S52450371,gnl|UG|Isc#S41114005
GO:0048532	anatomical structure arrangement	3 of 3908 in the list	3 of 4442 in the genome	1	gnl|UG|Isc#S41022009,gnl|UG|Isc#S52439243,gnl|UG|Isc#S41184131
GO:0048542	lymph gland development	3 of 3908 in the list	3 of 4442 in the genome	1	gnl|UG|Isc#S52443573,gnl|UG|Isc#S52446353,gnl|UG|Isc#S41094102
GO:0051875	pigment granule localization	3 of 3908 in the list	3 of 4442 in the genome	1	gnl|UG|Isc#S52446307,gnl|UG|Isc#S52455876,gnl|UG|Isc#S52444899
GO:0052312	modulation of transcription in other organism involved in symbiotic interaction	3 of 3908 in the list	3 of 4442 in the genome	1	gnl|UG|Isc#S41149678,gnl|UG|Isc#S41169060,gnl|UG|Isc#S52445068
GO:0055094	response to lipoprotein stimulus	3 of 3908 in the list	3 of 4442 in the genome	1	gnl|UG|Isc#S41000559,gnl|UG|Isc#S52447690,gnl|UG|Isc#S41109082
GO:0060122	inner ear receptor stereocilium organization	3 of 3908 in the list	3 of 4442 in the genome	1	gnl|UG|Isc#S41063223,gnl|UG|Isc#S41105805,gnl|UG|Isc#S41141465
GO:0060560	developmental growth involved in morphogenesis	3 of 3908 in the list	3 of 4442 in the genome	1	gnl|UG|Isc#S52442551,gnl|UG|Isc#S41067132,gnl|UG|Isc#S41097647
GO:0060788	ectodermal placode formation	3 of 3908 in the list	3 of 4442 in the genome	1	gnl|UG|Isc#S52448646,gnl|UG|Isc#S52440144,gnl|UG|Isc#S41130663
GO:0070972	protein localization in endoplasmic reticulum	3 of 3908 in the list	3 of 4442 in the genome	1	gnl|UG|Isc#S41067259,gnl|UG|Isc#S41166278,gnl|UG|Isc#S52445632
GO:0070988	demethylation	3 of 3908 in the list	3 of 4442 in the genome	1	gnl|UG|Isc#S52447340,gnl|UG|Isc#S41016032,gnl|UG|Isc#S52447943
GO:0071216	cellular response to biotic stimulus	3 of 3908 in the list	3 of 4442 in the genome	1	gnl|UG|Isc#S41022009,gnl|UG|Isc#S52439243,gnl|UG|Isc#S41184131
GO:0071445	cellular response to protein stimulus	3 of 3908 in the list	3 of 4442 in the genome	1	gnl|UG|Isc#S41022009,gnl|UG|Isc#S52439243,gnl|UG|Isc#S41184131
GO:0071466	cellular response to xenobiotic stimulus	3 of 3908 in the list	3 of 4442 in the genome	1	gnl|UG|Isc#S41062474,gnl|UG|Isc#S52452086,gnl|UG|Isc#S41081947
GO:0071696	ectodermal placode development	3 of 3908 in the list	3 of 4442 in the genome	1	gnl|UG|Isc#S52448646,gnl|UG|Isc#S52440144,gnl|UG|Isc#S41130663
GO:0071697	ectodermal placode morphogenesis	3 of 3908 in the list	3 of 4442 in the genome	1	gnl|UG|Isc#S52448646,gnl|UG|Isc#S52440144,gnl|UG|Isc#S41130663
GO:0071897	DNA biosynthetic process	3 of 3908 in the list	3 of 4442 in the genome	1	gnl|UG|Isc#S52456438,gnl|UG|Isc#S52443409,gnl|UG|Isc#S41062184
GO:0090305	nucleic acid phosphodiester bond hydrolysis	3 of 3908 in the list	3 of 4442 in the genome	1	gnl|UG|Isc#S52440357,gnl|UG|Isc#S52456683,gnl|UG|Isc#S41019059
GO:2000027	regulation of organ morphogenesis	3 of 3908 in the list	3 of 4442 in the genome	1	gnl|UG|Isc#S52442551,gnl|UG|Isc#S52441828,gnl|UG|Isc#S52446174
GO:0006979	response to oxidative stress	27 of 3908 in the list	31 of 4442 in the genome	1	gnl|UG|Isc#S52442539,gnl|UG|Isc#S52441652,gnl|UG|Isc#S52437271,gnl|UG|Isc#S41146439,gnl|UG|Isc#S41171214,gnl|UG|Isc#S41004024,gnl|UG|Isc#S41105805,gnl|UG|Isc#S41172637,gnl|UG|Isc#S41165069,gnl|UG|Isc#S41145624,gnl|UG|Isc#S41103809,gnl|UG|Isc#S41178075,gnl|UG|Isc#S41009727,gnl|UG|Isc#S40999575,gnl|UG|Isc#S41172060,gnl|UG|Isc#S41063223,gnl|UG|Isc#S41043837,gnl|UG|Isc#S41098388,gnl|UG|Isc#S40999509,…
GO:0009617	response to bacterium	27 of 3908 in the list	31 of 4442 in the genome	1	gnl|UG|Isc#S52442539,gnl|UG|Isc#S52437271,gnl|UG|Isc#S41146439,gnl|UG|Isc#S41004024,gnl|UG|Isc#S52454271,gnl|UG|Isc#S41019220,gnl|UG|Isc#S52441544,gnl|UG|Isc#S41140343,gnl|UG|Isc#S52447579,gnl|UG|Isc#S41103074,gnl|UG|Isc#S52443173,gnl|UG|Isc#S41086115,gnl|UG|Isc#S40999398,gnl|UG|Isc#S41156546,gnl|UG|Isc#S41168373,gnl|UG|Isc#S41025513,gnl|UG|Isc#S41183607,gnl|UG|Isc#S41023100,gnl|UG|Isc#S52437418,…
GO:0043549	regulation of kinase activity	27 of 3908 in the list	31 of 4442 in the genome	1	gnl|UG|Isc#S52442539,gnl|UG|Isc#S52452857,gnl|UG|Isc#S41146439,gnl|UG|Isc#S41141074,gnl|UG|Isc#S41074137,gnl|UG|Isc#S52448233,gnl|UG|Isc#S52447900,gnl|UG|Isc#S41110505,gnl|UG|Isc#S41074968,gnl|UG|Isc#S52451662,gnl|UG|Isc#S41131466,gnl|UG|Isc#S52451153,gnl|UG|Isc#S52453935,gnl|UG|Isc#S52446095,gnl|UG|Isc#S41133827,gnl|UG|Isc#S52445538,gnl|UG|Isc#S41023100,gnl|UG|Isc#S52453904,gnl|UG|Isc#S52454012,…
GO:0042325	regulation of phosphorylation	40 of 3908 in the list	46 of 4442 in the genome	1	gnl|UG|Isc#S40999313,gnl|UG|Isc#S52446663,gnl|UG|Isc#S52448233,gnl|UG|Isc#S41110505,gnl|UG|Isc#S41145624,gnl|UG|Isc#S52451153,gnl|UG|Isc#S52441828,gnl|UG|Isc#S41072438,gnl|UG|Isc#S52445538,gnl|UG|Isc#S52453904,gnl|UG|Isc#S41141465,gnl|UG|Isc#S52442461,gnl|UG|Isc#S52454012,gnl|UG|Isc#S52439687,gnl|UG|Isc#S52442454,gnl|UG|Isc#S41178314,gnl|UG|Isc#S41098768,gnl|UG|Isc#S52452857,gnl|UG|Isc#S52442539,…
GO:0016192	vesicle-mediated transport	128 of 3908 in the list	147 of 4442 in the genome	1	gnl|UG|Isc#S41016032,gnl|UG|Isc#S52442909,gnl|UG|Isc#S40998756,gnl|UG|Isc#S52446585,gnl|UG|Isc#S52441517,gnl|UG|Isc#S52451595,gnl|UG|Isc#S52443550,gnl|UG|Isc#S41097654,gnl|UG|Isc#S52455876,gnl|UG|Isc#S52439965,gnl|UG|Isc#S41045512,gnl|UG|Isc#S52450890,gnl|UG|Isc#S52442874,gnl|UG|Isc#S52436917,gnl|UG|Isc#S52442461,gnl|UG|Isc#S41050232,gnl|UG|Isc#S41188771,gnl|UG|Isc#S52442420,gnl|UG|Isc#S52444322,…
GO:0051186	cofactor metabolic process	73 of 3908 in the list	84 of 4442 in the genome	1	gnl|UG|Isc#S41137148,gnl|UG|Isc#S52443401,gnl|UG|Isc#S52439798,gnl|UG|Isc#S40999527,gnl|UG|Isc#S52442705,gnl|UG|Isc#S52451318,gnl|UG|Isc#S41045795,gnl|UG|Isc#S41103259,gnl|UG|Isc#S41110436,gnl|UG|Isc#S52448410,gnl|UG|Isc#S41057980,gnl|UG|Isc#S41075137,gnl|UG|Isc#S41180032,gnl|UG|Isc#S41174922,gnl|UG|Isc#S41154544,gnl|UG|Isc#S41169547,gnl|UG|Isc#S52444612,gnl|UG|Isc#S41111913,gnl|UG|Isc#S41164019,…
GO:0009308	amine metabolic process	204 of 3908 in the list	234 of 4442 in the genome	1	gnl|UG|Isc#S52448708,gnl|UG|Isc#S52449551,gnl|UG|Isc#S41113140,gnl|UG|Isc#S52439142,gnl|UG|Isc#S41068538,gnl|UG|Isc#S41141779,gnl|UG|Isc#S41047258,gnl|UG|Isc#S41138610,gnl|UG|Isc#S41077731,gnl|UG|Isc#S41063592,gnl|UG|Isc#S52450012,gnl|UG|Isc#S41080465,gnl|UG|Isc#S52450790,gnl|UG|Isc#S52443797,gnl|UG|Isc#S52446067,gnl|UG|Isc#S41042522,gnl|UG|Isc#S52436990,gnl|UG|Isc#S52437585,gnl|UG|Isc#S52440749,…
GO:0022402	cell cycle process	176 of 3908 in the list	202 of 4442 in the genome	1	gnl|UG|Isc#S41117441,gnl|UG|Isc#S52439569,gnl|UG|Isc#S52446064,gnl|UG|Isc#S52456802,gnl|UG|Isc#S41156107,gnl|UG|Isc#S52455700,gnl|UG|Isc#S41115639,gnl|UG|Isc#S52451912,gnl|UG|Isc#S52449119,gnl|UG|Isc#S41054190,gnl|UG|Isc#S52453033,gnl|UG|Isc#S52442470,gnl|UG|Isc#S41048695,gnl|UG|Isc#S52456515,gnl|UG|Isc#S52445188,gnl|UG|Isc#S52443864,gnl|UG|Isc#S41068120,gnl|UG|Isc#S52441240,gnl|UG|Isc#S41000592,…
GO:0042770	signal transduction in response to DNA damage	33 of 3908 in the list	38 of 4442 in the genome	1	gnl|UG|Isc#S52446064,gnl|UG|Isc#S52447062,gnl|UG|Isc#S41101626,gnl|UG|Isc#S52449757,gnl|UG|Isc#S41074968,gnl|UG|Isc#S41059287,gnl|UG|Isc#S52456612,gnl|UG|Isc#S52439728,gnl|UG|Isc#S41152212,gnl|UG|Isc#S41024353,gnl|UG|Isc#S41145624,gnl|UG|Isc#S41001455,gnl|UG|Isc#S41131466,gnl|UG|Isc#S41159377,gnl|UG|Isc#S41173392,gnl|UG|Isc#S40996307,gnl|UG|Isc#S41111306,gnl|UG|Isc#S41095341,gnl|UG|Isc#S41137879,…
GO:0055114	oxidation reduction	46 of 3908 in the list	53 of 4442 in the genome	1	gnl|UG|Isc#S41150418,gnl|UG|Isc#S52455390,gnl|UG|Isc#S41111975,gnl|UG|Isc#S41171214,gnl|UG|Isc#S41001454,gnl|UG|Isc#S41002667,gnl|UG|Isc#S52456602,gnl|UG|Isc#S40999854,gnl|UG|Isc#S41079996,gnl|UG|Isc#S41188212,gnl|UG|Isc#S41103809,gnl|UG|Isc#S41075939,gnl|UG|Isc#S41000784,gnl|UG|Isc#S41000001,gnl|UG|Isc#S41009727,gnl|UG|Isc#S41122845,gnl|UG|Isc#S41003542,gnl|UG|Isc#S52445307,gnl|UG|Isc#S41108330,…
GO:0005977	glycogen metabolic process	14 of 3908 in the list	16 of 4442 in the genome	1	gnl|UG|Isc#S41098449,gnl|UG|Isc#S41072438,gnl|UG|Isc#S52453077,gnl|UG|Isc#S41143814,gnl|UG|Isc#S52443779,gnl|UG|Isc#S52444168,gnl|UG|Isc#S52455427,gnl|UG|Isc#S52443056,gnl|UG|Isc#S41050232,gnl|UG|Isc#S52437136,gnl|UG|Isc#S52442608,gnl|UG|Isc#S41090562,gnl|UG|Isc#S52454626,gnl|UG|Isc#S41089348
GO:0006112	energy reserve metabolic process	14 of 3908 in the list	16 of 4442 in the genome	1	gnl|UG|Isc#S41098449,gnl|UG|Isc#S41072438,gnl|UG|Isc#S52453077,gnl|UG|Isc#S41143814,gnl|UG|Isc#S52443779,gnl|UG|Isc#S52444168,gnl|UG|Isc#S52455427,gnl|UG|Isc#S52443056,gnl|UG|Isc#S41050232,gnl|UG|Isc#S52437136,gnl|UG|Isc#S52442608,gnl|UG|Isc#S41090562,gnl|UG|Isc#S52454626,gnl|UG|Isc#S41089348
GO:0006721	terpenoid metabolic process	14 of 3908 in the list	16 of 4442 in the genome	1	gnl|UG|Isc#S41019747,gnl|UG|Isc#S41186496,gnl|UG|Isc#S41078352,gnl|UG|Isc#S41008085,gnl|UG|Isc#S41152926,gnl|UG|Isc#S52448981,gnl|UG|Isc#S52456331,gnl|UG|Isc#S41088347,gnl|UG|Isc#S41015111,gnl|UG|Isc#S41181810,gnl|UG|Isc#S52447913,gnl|UG|Isc#S41168373,gnl|UG|Isc#S41084841,gnl|UG|Isc#S41111522
GO:0007472	wing disc morphogenesis	14 of 3908 in the list	16 of 4442 in the genome	1	gnl|UG|Isc#S41081162,gnl|UG|Isc#S41136981,gnl|UG|Isc#S52449505,gnl|UG|Isc#S52440733,gnl|UG|Isc#S41096821,gnl|UG|Isc#S52441839,gnl|UG|Isc#S52451990,gnl|UG|Isc#S41143324,gnl|UG|Isc#S52451521,gnl|UG|Isc#S52443573,gnl|UG|Isc#S41098219,gnl|UG|Isc#S52444116,gnl|UG|Isc#S52446174,gnl|UG|Isc#S41072636
GO:0008015	blood circulation	14 of 3908 in the list	16 of 4442 in the genome	1	gnl|UG|Isc#S52449551,gnl|UG|Isc#S41063223,gnl|UG|Isc#S52454289,gnl|UG|Isc#S52447710,gnl|UG|Isc#S41154765,gnl|UG|Isc#S41105805,gnl|UG|Isc#S52437418,gnl|UG|Isc#S41141465,gnl|UG|Isc#S41172637,gnl|UG|Isc#S52442461,gnl|UG|Isc#S41154873,gnl|UG|Isc#S41165069,gnl|UG|Isc#S41124923,gnl|UG|Isc#S41009727
GO:0033124	regulation of GTP catabolic process	14 of 3908 in the list	16 of 4442 in the genome	1	gnl|UG|Isc#S41072438,gnl|UG|Isc#S52451878,gnl|UG|Isc#S41173804,gnl|UG|Isc#S41163511,gnl|UG|Isc#S41115639,gnl|UG|Isc#S41152326,gnl|UG|Isc#S41163452,gnl|UG|Isc#S52441240,gnl|UG|Isc#S52455608,gnl|UG|Isc#S52447158,gnl|UG|Isc#S52442454,gnl|UG|Isc#S52439747,gnl|UG|Isc#S52449135,gnl|UG|Isc#S52451863
GO:0035220	wing disc development	14 of 3908 in the list	16 of 4442 in the genome	1	gnl|UG|Isc#S41081162,gnl|UG|Isc#S41136981,gnl|UG|Isc#S52449505,gnl|UG|Isc#S52440733,gnl|UG|Isc#S41096821,gnl|UG|Isc#S52441839,gnl|UG|Isc#S52451990,gnl|UG|Isc#S41143324,gnl|UG|Isc#S52451521,gnl|UG|Isc#S52443573,gnl|UG|Isc#S41098219,gnl|UG|Isc#S52444116,gnl|UG|Isc#S52446174,gnl|UG|Isc#S41072636
GO:0044085	cellular component biogenesis	231 of 3908 in the list	265 of 4442 in the genome	1	gnl|UG|Isc#S52451653,gnl|UG|Isc#S41186909,gnl|UG|Isc#S41005848,gnl|UG|Isc#S52446585,gnl|UG|Isc#S52446015,gnl|UG|Isc#S41011008,gnl|UG|Isc#S52449932,gnl|UG|Isc#S41165069,gnl|UG|Isc#S41058045,gnl|UG|Isc#S41029119,gnl|UG|Isc#S52446571,gnl|UG|Isc#S52441909,gnl|UG|Isc#S52456515,gnl|UG|Isc#S41000414,gnl|UG|Isc#S52452086,gnl|UG|Isc#S41104836,gnl|UG|Isc#S41178368,gnl|UG|Isc#S41165827,gnl|UG|Isc#S52456161,…
GO:0006354	RNA elongation	20 of 3908 in the list	23 of 4442 in the genome	1	gnl|UG|Isc#S41005848,gnl|UG|Isc#S52449304,gnl|UG|Isc#S52442191,gnl|UG|Isc#S41058045,gnl|UG|Isc#S52456719,gnl|UG|Isc#S52446571,gnl|UG|Isc#S41003686,gnl|UG|Isc#S41089183,gnl|UG|Isc#S52444343,gnl|UG|Isc#S52456515,gnl|UG|Isc#S41001013,gnl|UG|Isc#S41112911,gnl|UG|Isc#S41137879,gnl|UG|Isc#S41128432,gnl|UG|Isc#S41093571,gnl|UG|Isc#S41142850,gnl|UG|Isc#S41149678,gnl|UG|Isc#S41112083,gnl|UG|Isc#S41000267,…
GO:0006875	cellular metal ion homeostasis	20 of 3908 in the list	23 of 4442 in the genome	1	gnl|UG|Isc#S41006987,gnl|UG|Isc#S52452792,gnl|UG|Isc#S52447900,gnl|UG|Isc#S41105805,gnl|UG|Isc#S41158587,gnl|UG|Isc#S41143636,gnl|UG|Isc#S41000343,gnl|UG|Isc#S41089348,gnl|UG|Isc#S41090544,gnl|UG|Isc#S41011896,gnl|UG|Isc#S41063223,gnl|UG|Isc#S52451338,gnl|UG|Isc#S41096310,gnl|UG|Isc#S41141465,gnl|UG|Isc#S52441362,gnl|UG|Isc#S41050232,gnl|UG|Isc#S41107235,gnl|UG|Isc#S41075049,gnl|UG|Isc#S52451044,…
GO:0009062	fatty acid catabolic process	20 of 3908 in the list	23 of 4442 in the genome	1	gnl|UG|Isc#S41140318,gnl|UG|Isc#S52436810,gnl|UG|Isc#S52454854,gnl|UG|Isc#S52451363,gnl|UG|Isc#S52453721,gnl|UG|Isc#S41134223,gnl|UG|Isc#S52441528,gnl|UG|Isc#S41110436,gnl|UG|Isc#S41188212,gnl|UG|Isc#S41083233,gnl|UG|Isc#S41080872,gnl|UG|Isc#S52438233,gnl|UG|Isc#S41160864,gnl|UG|Isc#S52454919,gnl|UG|Isc#S41072438,gnl|UG|Isc#S52436811,gnl|UG|Isc#S41178887,gnl|UG|Isc#S41111490,gnl|UG|Isc#S41090562,…
GO:0016042	lipid catabolic process	20 of 3908 in the list	23 of 4442 in the genome	1	gnl|UG|Isc#S41140318,gnl|UG|Isc#S52436810,gnl|UG|Isc#S52454854,gnl|UG|Isc#S52451363,gnl|UG|Isc#S52453721,gnl|UG|Isc#S41134223,gnl|UG|Isc#S52441528,gnl|UG|Isc#S41110436,gnl|UG|Isc#S41188212,gnl|UG|Isc#S41083233,gnl|UG|Isc#S41080872,gnl|UG|Isc#S52438233,gnl|UG|Isc#S41160864,gnl|UG|Isc#S52454919,gnl|UG|Isc#S41072438,gnl|UG|Isc#S52436811,gnl|UG|Isc#S41178887,gnl|UG|Isc#S41111490,gnl|UG|Isc#S41090562,…
GO:0043648	dicarboxylic acid metabolic process	20 of 3908 in the list	23 of 4442 in the genome	1	gnl|UG|Isc#S52448708,gnl|UG|Isc#S52438025,gnl|UG|Isc#S52455390,gnl|UG|Isc#S52447889,gnl|UG|Isc#S52451318,gnl|UG|Isc#S41011272,gnl|UG|Isc#S52452525,gnl|UG|Isc#S41110413,gnl|UG|Isc#S52439407,gnl|UG|Isc#S41137924,gnl|UG|Isc#S52455624,gnl|UG|Isc#S41071611,gnl|UG|Isc#S41111913,gnl|UG|Isc#S52455973,gnl|UG|Isc#S41050588,gnl|UG|Isc#S41167199,gnl|UG|Isc#S52452795,gnl|UG|Isc#S41044383,gnl|UG|Isc#S41108544,…
GO:0044057	regulation of system process	20 of 3908 in the list	23 of 4442 in the genome	1	gnl|UG|Isc#S41092960,gnl|UG|Isc#S41074137,gnl|UG|Isc#S52447900,gnl|UG|Isc#S41105805,gnl|UG|Isc#S41172637,gnl|UG|Isc#S41165069,gnl|UG|Isc#S52452159,gnl|UG|Isc#S52454831,gnl|UG|Isc#S52444934,gnl|UG|Isc#S41000861,gnl|UG|Isc#S52440842,gnl|UG|Isc#S41063223,gnl|UG|Isc#S41133827,gnl|UG|Isc#S52443327,gnl|UG|Isc#S52448021,gnl|UG|Isc#S41127695,gnl|UG|Isc#S41141465,gnl|UG|Isc#S52445342,gnl|UG|Isc#S52452505,…
GO:0044242	cellular lipid catabolic process	20 of 3908 in the list	23 of 4442 in the genome	1	gnl|UG|Isc#S41140318,gnl|UG|Isc#S52436810,gnl|UG|Isc#S52454854,gnl|UG|Isc#S52451363,gnl|UG|Isc#S52453721,gnl|UG|Isc#S41134223,gnl|UG|Isc#S52441528,gnl|UG|Isc#S41110436,gnl|UG|Isc#S41188212,gnl|UG|Isc#S41083233,gnl|UG|Isc#S41080872,gnl|UG|Isc#S52438233,gnl|UG|Isc#S41160864,gnl|UG|Isc#S52454919,gnl|UG|Isc#S41072438,gnl|UG|Isc#S52436811,gnl|UG|Isc#S41178887,gnl|UG|Isc#S41111490,gnl|UG|Isc#S41090562,…
GO:0045859	regulation of protein kinase activity	20 of 3908 in the list	23 of 4442 in the genome	1	gnl|UG|Isc#S52452857,gnl|UG|Isc#S41141074,gnl|UG|Isc#S52448233,gnl|UG|Isc#S52447900,gnl|UG|Isc#S41110505,gnl|UG|Isc#S41074968,gnl|UG|Isc#S52451662,gnl|UG|Isc#S41131466,gnl|UG|Isc#S52451153,gnl|UG|Isc#S52453935,gnl|UG|Isc#S41133827,gnl|UG|Isc#S52445538,gnl|UG|Isc#S52439687,gnl|UG|Isc#S52442454,gnl|UG|Isc#S52454680,gnl|UG|Isc#S41046657,gnl|UG|Isc#S41000771,gnl|UG|Isc#S41054497,gnl|UG|Isc#S41098768,…
GO:0072329	monocarboxylic acid catabolic process	20 of 3908 in the list	23 of 4442 in the genome	1	gnl|UG|Isc#S41140318,gnl|UG|Isc#S52436810,gnl|UG|Isc#S52454854,gnl|UG|Isc#S52451363,gnl|UG|Isc#S52453721,gnl|UG|Isc#S41134223,gnl|UG|Isc#S52441528,gnl|UG|Isc#S41110436,gnl|UG|Isc#S41188212,gnl|UG|Isc#S41083233,gnl|UG|Isc#S41080872,gnl|UG|Isc#S52438233,gnl|UG|Isc#S41160864,gnl|UG|Isc#S52454919,gnl|UG|Isc#S41072438,gnl|UG|Isc#S52436811,gnl|UG|Isc#S41178887,gnl|UG|Isc#S41111490,gnl|UG|Isc#S41090562,…
GO:0001751	compound eye photoreceptor cell differentiation	8 of 3908 in the list	9 of 4442 in the genome	1	gnl|UG|Isc#S52437786,gnl|UG|Isc#S52442858,gnl|UG|Isc#S41000437,gnl|UG|Isc#S52446015,gnl|UG|Isc#S52436518,gnl|UG|Isc#S52438941,gnl|UG|Isc#S41067132,gnl|UG|Isc#S41138027
GO:0006518	peptide metabolic process	8 of 3908 in the list	9 of 4442 in the genome	1	gnl|UG|Isc#S52437271,gnl|UG|Isc#S41154765,gnl|UG|Isc#S41164947,gnl|UG|Isc#S52447779,gnl|UG|Isc#S52437418,gnl|UG|Isc#S41153269,gnl|UG|Isc#S52449409,gnl|UG|Isc#S41124923
GO:0006586	indolalkylamine metabolic process	8 of 3908 in the list	9 of 4442 in the genome	1	gnl|UG|Isc#S52442686,gnl|UG|Isc#S41082309,gnl|UG|Isc#S41005931,gnl|UG|Isc#S52436990,gnl|UG|Isc#S52450616,gnl|UG|Isc#S41167199,gnl|UG|Isc#S41169080,gnl|UG|Isc#S41044383
GO:0006778	porphyrin metabolic process	8 of 3908 in the list	9 of 4442 in the genome	1	gnl|UG|Isc#S41089121,gnl|UG|Isc#S52444498,gnl|UG|Isc#S41174922,gnl|UG|Isc#S41021459,gnl|UG|Isc#S41168470,gnl|UG|Isc#S41005876,gnl|UG|Isc#S52456293,gnl|UG|Isc#S41153031
GO:0006997	nucleus organization	8 of 3908 in the list	9 of 4442 in the genome	1	gnl|UG|Isc#S41096821,gnl|UG|Isc#S52446983,gnl|UG|Isc#S41018956,gnl|UG|Isc#S52451521,gnl|UG|Isc#S52439492,gnl|UG|Isc#S52449833,gnl|UG|Isc#S52438452,gnl|UG|Isc#S52456459
GO:0007163	establishment or maintenance of cell polarity	8 of 3908 in the list	9 of 4442 in the genome	1	gnl|UG|Isc#S52456801,gnl|UG|Isc#S52440144,gnl|UG|Isc#S52442992,gnl|UG|Isc#S52448021,gnl|UG|Isc#S52453904,gnl|UG|Isc#S52449619,gnl|UG|Isc#S52446015,gnl|UG|Isc#S41070411
GO:0009110	vitamin biosynthetic process	8 of 3908 in the list	9 of 4442 in the genome	1	gnl|UG|Isc#S41082309,gnl|UG|Isc#S41147175,gnl|UG|Isc#S41078352,gnl|UG|Isc#S41152926,gnl|UG|Isc#S41011272,gnl|UG|Isc#S41172886,gnl|UG|Isc#S41181810,gnl|UG|Isc#S41084841
GO:0009994	oocyte differentiation	8 of 3908 in the list	9 of 4442 in the genome	1	gnl|UG|Isc#S52444553,gnl|UG|Isc#S41028952,gnl|UG|Isc#S41090919,gnl|UG|Isc#S52446015,gnl|UG|Isc#S52440144,gnl|UG|Isc#S52437820,gnl|UG|Isc#S41188967,gnl|UG|Isc#S41176869
GO:0010769	regulation of cell morphogenesis involved in differentiation	8 of 3908 in the list	9 of 4442 in the genome	1	gnl|UG|Isc#S52439944,gnl|UG|Isc#S41133493,gnl|UG|Isc#S41000578,gnl|UG|Isc#S52436572,gnl|UG|Isc#S41067132,gnl|UG|Isc#S52442858,gnl|UG|Isc#S41114005,gnl|UG|Isc#S52451990
GO:0015718	monocarboxylic acid transport	8 of 3908 in the list	9 of 4442 in the genome	1	gnl|UG|Isc#S41180522,gnl|UG|Isc#S52452857,gnl|UG|Isc#S41052267,gnl|UG|Isc#S52451450,gnl|UG|Isc#S41155580,gnl|UG|Isc#S41033109,gnl|UG|Isc#S41073130,gnl|UG|Isc#S52456800
GO:0022604	regulation of cell morphogenesis	8 of 3908 in the list	9 of 4442 in the genome	1	gnl|UG|Isc#S52439944,gnl|UG|Isc#S41133493,gnl|UG|Isc#S41000578,gnl|UG|Isc#S52436572,gnl|UG|Isc#S41067132,gnl|UG|Isc#S52442858,gnl|UG|Isc#S41114005,gnl|UG|Isc#S52451990
GO:0030326	embryonic limb morphogenesis	8 of 3908 in the list	9 of 4442 in the genome	1	gnl|UG|Isc#S52442236,gnl|UG|Isc#S52439586,gnl|UG|Isc#S52453106,gnl|UG|Isc#S52446322,gnl|UG|Isc#S52451673,gnl|UG|Isc#S52448646,gnl|UG|Isc#S41130663,gnl|UG|Isc#S41084841
GO:0033013	tetrapyrrole metabolic process	8 of 3908 in the list	9 of 4442 in the genome	1	gnl|UG|Isc#S41089121,gnl|UG|Isc#S52444498,gnl|UG|Isc#S41174922,gnl|UG|Isc#S41021459,gnl|UG|Isc#S41168470,gnl|UG|Isc#S41005876,gnl|UG|Isc#S52456293,gnl|UG|Isc#S41153031
GO:0035113	embryonic appendage morphogenesis	8 of 3908 in the list	9 of 4442 in the genome	1	gnl|UG|Isc#S52442236,gnl|UG|Isc#S52439586,gnl|UG|Isc#S52453106,gnl|UG|Isc#S52446322,gnl|UG|Isc#S52451673,gnl|UG|Isc#S52448646,gnl|UG|Isc#S41130663,gnl|UG|Isc#S41084841
GO:0042430	indole and derivative metabolic process	8 of 3908 in the list	9 of 4442 in the genome	1	gnl|UG|Isc#S52442686,gnl|UG|Isc#S41082309,gnl|UG|Isc#S41005931,gnl|UG|Isc#S52436990,gnl|UG|Isc#S52450616,gnl|UG|Isc#S41167199,gnl|UG|Isc#S41169080,gnl|UG|Isc#S41044383
GO:0042434	indole derivative metabolic process	8 of 3908 in the list	9 of 4442 in the genome	1	gnl|UG|Isc#S52442686,gnl|UG|Isc#S41082309,gnl|UG|Isc#S41005931,gnl|UG|Isc#S52436990,gnl|UG|Isc#S52450616,gnl|UG|Isc#S41167199,gnl|UG|Isc#S41169080,gnl|UG|Isc#S41044383
GO:0042439	ethanolamine and derivative metabolic process	8 of 3908 in the list	9 of 4442 in the genome	1	gnl|UG|Isc#S52452857,gnl|UG|Isc#S52437778,gnl|UG|Isc#S52450097,gnl|UG|Isc#S52439094,gnl|UG|Isc#S41050199,gnl|UG|Isc#S52438846,gnl|UG|Isc#S52456424,gnl|UG|Isc#S52456800
GO:0042990	regulation of transcription factor import into nucleus	8 of 3908 in the list	9 of 4442 in the genome	1	gnl|UG|Isc#S41142759,gnl|UG|Isc#S41072438,gnl|UG|Isc#S41115334,gnl|UG|Isc#S52438673,gnl|UG|Isc#S41074968,gnl|UG|Isc#S52445597,gnl|UG|Isc#S41085514,gnl|UG|Isc#S41109724
GO:0043473	pigmentation	8 of 3908 in the list	9 of 4442 in the genome	1	gnl|UG|Isc#S52451450,gnl|UG|Isc#S52446307,gnl|UG|Isc#S52455876,gnl|UG|Isc#S41186496,gnl|UG|Isc#S52448859,gnl|UG|Isc#S52437855,gnl|UG|Isc#S52444899,gnl|UG|Isc#S41009727
GO:0048565	digestive tract development	8 of 3908 in the list	9 of 4442 in the genome	1	gnl|UG|Isc#S52441638,gnl|UG|Isc#S41103074,gnl|UG|Isc#S41181810,gnl|UG|Isc#S41014426,gnl|UG|Isc#S52446174,gnl|UG|Isc#S41171498,gnl|UG|Isc#S41084841,gnl|UG|Isc#S41152926
GO:0048599	oocyte development	8 of 3908 in the list	9 of 4442 in the genome	1	gnl|UG|Isc#S52444553,gnl|UG|Isc#S41028952,gnl|UG|Isc#S41090919,gnl|UG|Isc#S52446015,gnl|UG|Isc#S52440144,gnl|UG|Isc#S52437820,gnl|UG|Isc#S41188967,gnl|UG|Isc#S41176869
GO:0055123	digestive system development	8 of 3908 in the list	9 of 4442 in the genome	1	gnl|UG|Isc#S52441638,gnl|UG|Isc#S41103074,gnl|UG|Isc#S41181810,gnl|UG|Isc#S41014426,gnl|UG|Isc#S52446174,gnl|UG|Isc#S41171498,gnl|UG|Isc#S41084841,gnl|UG|Isc#S41152926
GO:0070838	divalent metal ion transport	8 of 3908 in the list	9 of 4442 in the genome	1	gnl|UG|Isc#S52443331,gnl|UG|Isc#S52447900,gnl|UG|Isc#S52450925,gnl|UG|Isc#S41050232,gnl|UG|Isc#S52451044,gnl|UG|Isc#S52437980,gnl|UG|Isc#S52441939,gnl|UG|Isc#S41134150
GO:0009141	nucleoside triphosphate metabolic process	175 of 3908 in the list	201 of 4442 in the genome	1	gnl|UG|Isc#S41180522,gnl|UG|Isc#S41067259,gnl|UG|Isc#S40998756,gnl|UG|Isc#S52445306,gnl|UG|Isc#S52454042,gnl|UG|Isc#S52438938,gnl|UG|Isc#S52449158,gnl|UG|Isc#S52441909,gnl|UG|Isc#S52440137,gnl|UG|Isc#S52436946,gnl|UG|Isc#S52456515,gnl|UG|Isc#S52444354,gnl|UG|Isc#S52440842,gnl|UG|Isc#S41165827,gnl|UG|Isc#S41183607,gnl|UG|Isc#S52442382,gnl|UG|Isc#S52450890,gnl|UG|Isc#S41086766,gnl|UG|Isc#S41033109,…
GO:0051098	regulation of binding	39 of 3908 in the list	45 of 4442 in the genome	1	gnl|UG|Isc#S41019852,gnl|UG|Isc#S41000942,gnl|UG|Isc#S52456802,gnl|UG|Isc#S52446663,gnl|UG|Isc#S52449642,gnl|UG|Isc#S52449757,gnl|UG|Isc#S52456436,gnl|UG|Isc#S52437825,gnl|UG|Isc#S52448646,gnl|UG|Isc#S41022639,gnl|UG|Isc#S41145624,gnl|UG|Isc#S41102266,gnl|UG|Isc#S52453978,gnl|UG|Isc#S41130663,gnl|UG|Isc#S52456515,gnl|UG|Isc#S52443801,gnl|UG|Isc#S52454012,gnl|UG|Isc#S52446088,gnl|UG|Isc#S41085461,…
GO:0043170	macromolecule metabolic process	1486 of 3908 in the list	1695 of 4442 in the genome	1	gnl|UG|Isc#S52437744,gnl|UG|Isc#S52456401,gnl|UG|Isc#S52454703,gnl|UG|Isc#S52449119,gnl|UG|Isc#S41005848,gnl|UG|Isc#S52453033,gnl|UG|Isc#S41095650,gnl|UG|Isc#S40999363,gnl|UG|Isc#S52441517,gnl|UG|Isc#S41029119,gnl|UG|Isc#S52446571,gnl|UG|Isc#S52450012,gnl|UG|Isc#S52452062,gnl|UG|Isc#S41080465,gnl|UG|Isc#S41052248,gnl|UG|Isc#S41000414,gnl|UG|Isc#S41015961,gnl|UG|Isc#S41138602,gnl|UG|Isc#S52455776,…
GO:0006396	RNA processing	147 of 3908 in the list	169 of 4442 in the genome	1	gnl|UG|Isc#S52437744,gnl|UG|Isc#S52454042,gnl|UG|Isc#S41001067,gnl|UG|Isc#S41005848,gnl|UG|Isc#S40999363,gnl|UG|Isc#S52441517,gnl|UG|Isc#S41134146,gnl|UG|Isc#S41029119,gnl|UG|Isc#S52446571,gnl|UG|Isc#S52440137,gnl|UG|Isc#S52456515,gnl|UG|Isc#S41008939,gnl|UG|Isc#S52456161,gnl|UG|Isc#S41025941,gnl|UG|Isc#S52456683,gnl|UG|Isc#S41136324,gnl|UG|Isc#S52437128,gnl|UG|Isc#S41000592,gnl|UG|Isc#S41065137,…
GO:0002376	immune system process	92 of 3908 in the list	106 of 4442 in the genome	1	gnl|UG|Isc#S41016032,gnl|UG|Isc#S41045992,gnl|UG|Isc#S52438534,gnl|UG|Isc#S40999527,gnl|UG|Isc#S52456529,gnl|UG|Isc#S52453033,gnl|UG|Isc#S41007565,gnl|UG|Isc#S41074903,gnl|UG|Isc#S41009727,gnl|UG|Isc#S41104836,gnl|UG|Isc#S52452526,gnl|UG|Isc#S52453106,gnl|UG|Isc#S52455023,gnl|UG|Isc#S52442461,gnl|UG|Isc#S41136086,gnl|UG|Isc#S52451136,gnl|UG|Isc#S52442539,gnl|UG|Isc#S41146439,gnl|UG|Isc#S52437628,…
GO:0032787	monocarboxylic acid metabolic process	65 of 3908 in the list	75 of 4442 in the genome	1	gnl|UG|Isc#S41140318,gnl|UG|Isc#S52436810,gnl|UG|Isc#S52443401,gnl|UG|Isc#S41152926,gnl|UG|Isc#S41103259,gnl|UG|Isc#S41110436,gnl|UG|Isc#S41188212,gnl|UG|Isc#S52448410,gnl|UG|Isc#S41160864,gnl|UG|Isc#S41105537,gnl|UG|Isc#S41180032,gnl|UG|Isc#S41154544,gnl|UG|Isc#S41090562,gnl|UG|Isc#S41072374,gnl|UG|Isc#S52442781,gnl|UG|Isc#S52439094,gnl|UG|Isc#S52451363,gnl|UG|Isc#S41092787,gnl|UG|Isc#S52443173,…
GO:0009144	purine nucleoside triphosphate metabolic process	174 of 3908 in the list	200 of 4442 in the genome	1	gnl|UG|Isc#S41180522,gnl|UG|Isc#S41067259,gnl|UG|Isc#S40998756,gnl|UG|Isc#S52445306,gnl|UG|Isc#S52454042,gnl|UG|Isc#S52438938,gnl|UG|Isc#S52449158,gnl|UG|Isc#S52441909,gnl|UG|Isc#S52440137,gnl|UG|Isc#S52436946,gnl|UG|Isc#S52456515,gnl|UG|Isc#S52444354,gnl|UG|Isc#S52440842,gnl|UG|Isc#S41165827,gnl|UG|Isc#S41183607,gnl|UG|Isc#S52442382,gnl|UG|Isc#S52450890,gnl|UG|Isc#S41086766,gnl|UG|Isc#S41033109,…
GO:0010876	lipid localization	45 of 3908 in the list	52 of 4442 in the genome	1	gnl|UG|Isc#S41180522,gnl|UG|Isc#S52448708,gnl|UG|Isc#S41155580,gnl|UG|Isc#S52447065,gnl|UG|Isc#S52444260,gnl|UG|Isc#S52447066,gnl|UG|Isc#S41068547,gnl|UG|Isc#S52444791,gnl|UG|Isc#S41134383,gnl|UG|Isc#S41057579,gnl|UG|Isc#S41074903,gnl|UG|Isc#S41140770,gnl|UG|Isc#S41052267,gnl|UG|Isc#S41014009,gnl|UG|Isc#S41138602,gnl|UG|Isc#S41043825,gnl|UG|Isc#S41043855,gnl|UG|Isc#S41000385,gnl|UG|Isc#S41020951,…
GO:0080134	regulation of response to stress	32 of 3908 in the list	37 of 4442 in the genome	1	gnl|UG|Isc#S41075271,gnl|UG|Isc#S52449304,gnl|UG|Isc#S52443550,gnl|UG|Isc#S52440146,gnl|UG|Isc#S41092847,gnl|UG|Isc#S41032999,gnl|UG|Isc#S52447005,gnl|UG|Isc#S41158239,gnl|UG|Isc#S41000385,gnl|UG|Isc#S52446088,gnl|UG|Isc#S52444342,gnl|UG|Isc#S41044902,gnl|UG|Isc#S41024353,gnl|UG|Isc#S52443173,gnl|UG|Isc#S41111359,gnl|UG|Isc#S41033825,gnl|UG|Isc#S52445516,gnl|UG|Isc#S52442071,gnl|UG|Isc#S41000861,…
GO:0006164	purine nucleotide biosynthetic process	51 of 3908 in the list	59 of 4442 in the genome	1	gnl|UG|Isc#S52449089,gnl|UG|Isc#S52443331,gnl|UG|Isc#S40998756,gnl|UG|Isc#S52436640,gnl|UG|Isc#S52448854,gnl|UG|Isc#S52453038,gnl|UG|Isc#S52438938,gnl|UG|Isc#S41100931,gnl|UG|Isc#S41068547,gnl|UG|Isc#S52456915,gnl|UG|Isc#S52436946,gnl|UG|Isc#S52447131,gnl|UG|Isc#S52444354,gnl|UG|Isc#S40997714,gnl|UG|Isc#S52445307,gnl|UG|Isc#S41182358,gnl|UG|Isc#S41000415,gnl|UG|Isc#S41086766,gnl|UG|Isc#S41073504,…
GO:0044237	cellular metabolic process	1860 of 3908 in the list	2121 of 4442 in the genome	1	gnl|UG|Isc#S41180522,gnl|UG|Isc#S52437744,gnl|UG|Isc#S52449119,gnl|UG|Isc#S41005848,gnl|UG|Isc#S52453033,gnl|UG|Isc#S52440003,gnl|UG|Isc#S52448854,gnl|UG|Isc#S40999363,gnl|UG|Isc#S52441517,gnl|UG|Isc#S52456493,gnl|UG|Isc#S52449158,gnl|UG|Isc#S41029119,gnl|UG|Isc#S52446571,gnl|UG|Isc#S52450012,gnl|UG|Isc#S41048815,gnl|UG|Isc#S52452062,gnl|UG|Isc#S41080465,gnl|UG|Isc#S41052248,gnl|UG|Isc#S41075939,…
GO:0048193	Golgi vesicle transport	38 of 3908 in the list	44 of 4442 in the genome	1	gnl|UG|Isc#S52453525,gnl|UG|Isc#S52451134,gnl|UG|Isc#S41022169,gnl|UG|Isc#S52437777,gnl|UG|Isc#S41050129,gnl|UG|Isc#S52451595,gnl|UG|Isc#S41064575,gnl|UG|Isc#S41021610,gnl|UG|Isc#S41094398,gnl|UG|Isc#S41017456,gnl|UG|Isc#S52442633,gnl|UG|Isc#S52439965,gnl|UG|Isc#S41000385,gnl|UG|Isc#S52436917,gnl|UG|Isc#S52453958,gnl|UG|Isc#S52441982,gnl|UG|Isc#S52445632,gnl|UG|Isc#S52442420,gnl|UG|Isc#S52444322,…
GO:0009072	aromatic amino acid family metabolic process	19 of 3908 in the list	22 of 4442 in the genome	1	gnl|UG|Isc#S52442686,gnl|UG|Isc#S41005931,gnl|UG|Isc#S41116699,gnl|UG|Isc#S41118753,gnl|UG|Isc#S41017803,gnl|UG|Isc#S41169080,gnl|UG|Isc#S52452159,gnl|UG|Isc#S52451515,gnl|UG|Isc#S41077303,gnl|UG|Isc#S52454270,gnl|UG|Isc#S41010255,gnl|UG|Isc#S41082309,gnl|UG|Isc#S41174209,gnl|UG|Isc#S52450616,gnl|UG|Isc#S52449324,gnl|UG|Isc#S41017223,gnl|UG|Isc#S41055583,gnl|UG|Isc#S41009080,gnl|UG|Isc#S41044383
GO:0016458	gene silencing	19 of 3908 in the list	22 of 4442 in the genome	1	gnl|UG|Isc#S52446136,gnl|UG|Isc#S52443100,gnl|UG|Isc#S52453713,gnl|UG|Isc#S41160323,gnl|UG|Isc#S41084685,gnl|UG|Isc#S52456438,gnl|UG|Isc#S41042825,gnl|UG|Isc#S41188950,gnl|UG|Isc#S52443376,gnl|UG|Isc#S52456459,gnl|UG|Isc#S41176869,gnl|UG|Isc#S41062184,gnl|UG|Isc#S41055709,gnl|UG|Isc#S41119181,gnl|UG|Isc#S52456683,gnl|UG|Isc#S41134347,gnl|UG|Isc#S41018509,gnl|UG|Isc#S52444059,gnl|UG|Isc#S52441557
GO:0009199	ribonucleoside triphosphate metabolic process	172 of 3908 in the list	198 of 4442 in the genome	1	gnl|UG|Isc#S41180522,gnl|UG|Isc#S41067259,gnl|UG|Isc#S40998756,gnl|UG|Isc#S52445306,gnl|UG|Isc#S52454042,gnl|UG|Isc#S52438938,gnl|UG|Isc#S52449158,gnl|UG|Isc#S52441909,gnl|UG|Isc#S52440137,gnl|UG|Isc#S52436946,gnl|UG|Isc#S52456515,gnl|UG|Isc#S52444354,gnl|UG|Isc#S41165827,gnl|UG|Isc#S41183607,gnl|UG|Isc#S52442382,gnl|UG|Isc#S52450890,gnl|UG|Isc#S41086766,gnl|UG|Isc#S41033109,gnl|UG|Isc#S40999551,…
GO:0009205	purine ribonucleoside triphosphate metabolic process	172 of 3908 in the list	198 of 4442 in the genome	1	gnl|UG|Isc#S41180522,gnl|UG|Isc#S41067259,gnl|UG|Isc#S40998756,gnl|UG|Isc#S52445306,gnl|UG|Isc#S52454042,gnl|UG|Isc#S52438938,gnl|UG|Isc#S52449158,gnl|UG|Isc#S52441909,gnl|UG|Isc#S52440137,gnl|UG|Isc#S52436946,gnl|UG|Isc#S52456515,gnl|UG|Isc#S52444354,gnl|UG|Isc#S41165827,gnl|UG|Isc#S41183607,gnl|UG|Isc#S52442382,gnl|UG|Isc#S52450890,gnl|UG|Isc#S41086766,gnl|UG|Isc#S41033109,gnl|UG|Isc#S40999551,…
GO:0001101	response to acid	13 of 3908 in the list	15 of 4442 in the genome	1	gnl|UG|Isc#S41072438,gnl|UG|Isc#S41017613,gnl|UG|Isc#S52439901,gnl|UG|Isc#S52447005,gnl|UG|Isc#S41171498,gnl|UG|Isc#S41015867,gnl|UG|Isc#S41101747,gnl|UG|Isc#S41056533,gnl|UG|Isc#S52445401,gnl|UG|Isc#S52454635,gnl|UG|Isc#S41080217,gnl|UG|Isc#S52439687,gnl|UG|Isc#S52438693
GO:0007033	vacuole organization	13 of 3908 in the list	15 of 4442 in the genome	1	gnl|UG|Isc#S52451450,gnl|UG|Isc#S41143814,gnl|UG|Isc#S52451664,gnl|UG|Isc#S41168717,gnl|UG|Isc#S52452792,gnl|UG|Isc#S52443779,gnl|UG|Isc#S52446491,gnl|UG|Isc#S41085858,gnl|UG|Isc#S52451499,gnl|UG|Isc#S52450589,gnl|UG|Isc#S41105059,gnl|UG|Isc#S52452317,gnl|UG|Isc#S52441760
GO:0010627	regulation of intracellular protein kinase cascade	13 of 3908 in the list	15 of 4442 in the genome	1	gnl|UG|Isc#S41048901,gnl|UG|Isc#S52454920,gnl|UG|Isc#S41072438,gnl|UG|Isc#S52448456,gnl|UG|Isc#S52439944,gnl|UG|Isc#S52446663,gnl|UG|Isc#S52437536,gnl|UG|Isc#S41110505,gnl|UG|Isc#S52448455,gnl|UG|Isc#S41074968,gnl|UG|Isc#S41169283,gnl|UG|Isc#S41110633,gnl|UG|Isc#S52445516
GO:0016481	negative regulation of transcription	13 of 3908 in the list	15 of 4442 in the genome	1	gnl|UG|Isc#S52447340,gnl|UG|Isc#S41115334,gnl|UG|Isc#S41074968,gnl|UG|Isc#S52451080,gnl|UG|Isc#S52451673,gnl|UG|Isc#S52448646,gnl|UG|Isc#S52441828,gnl|UG|Isc#S52447840,gnl|UG|Isc#S41188950,gnl|UG|Isc#S41042825,gnl|UG|Isc#S41130663,gnl|UG|Isc#S41152252,gnl|UG|Isc#S41109724
GO:0045892	negative regulation of transcription, DNA-dependent	13 of 3908 in the list	15 of 4442 in the genome	1	gnl|UG|Isc#S52447340,gnl|UG|Isc#S41115334,gnl|UG|Isc#S41074968,gnl|UG|Isc#S52451080,gnl|UG|Isc#S52451673,gnl|UG|Isc#S52448646,gnl|UG|Isc#S52441828,gnl|UG|Isc#S52447840,gnl|UG|Isc#S41188950,gnl|UG|Isc#S41042825,gnl|UG|Isc#S41130663,gnl|UG|Isc#S41152252,gnl|UG|Isc#S41109724
GO:0048469	cell maturation	13 of 3908 in the list	15 of 4442 in the genome	1	gnl|UG|Isc#S52444553,gnl|UG|Isc#S41028952,gnl|UG|Isc#S52447710,gnl|UG|Isc#S41156107,gnl|UG|Isc#S41090919,gnl|UG|Isc#S52446015,gnl|UG|Isc#S52440144,gnl|UG|Isc#S52438568,gnl|UG|Isc#S52437820,gnl|UG|Isc#S41188967,gnl|UG|Isc#S52456515,gnl|UG|Isc#S41176869,gnl|UG|Isc#S52442276
GO:0019220	regulation of phosphate metabolic process	44 of 3908 in the list	51 of 4442 in the genome	1	gnl|UG|Isc#S40999313,gnl|UG|Isc#S52446663,gnl|UG|Isc#S52448233,gnl|UG|Isc#S41110505,gnl|UG|Isc#S41145624,gnl|UG|Isc#S52451153,gnl|UG|Isc#S52441828,gnl|UG|Isc#S41000414,gnl|UG|Isc#S41072438,gnl|UG|Isc#S52445538,gnl|UG|Isc#S52453904,gnl|UG|Isc#S52441240,gnl|UG|Isc#S41141465,gnl|UG|Isc#S52442461,gnl|UG|Isc#S52454012,gnl|UG|Isc#S52439687,gnl|UG|Isc#S52442454,gnl|UG|Isc#S41178314,gnl|UG|Isc#S41098768,…
GO:0051174	regulation of phosphorus metabolic process	44 of 3908 in the list	51 of 4442 in the genome	1	gnl|UG|Isc#S40999313,gnl|UG|Isc#S52446663,gnl|UG|Isc#S52448233,gnl|UG|Isc#S41110505,gnl|UG|Isc#S41145624,gnl|UG|Isc#S52451153,gnl|UG|Isc#S52441828,gnl|UG|Isc#S41000414,gnl|UG|Isc#S41072438,gnl|UG|Isc#S52445538,gnl|UG|Isc#S52453904,gnl|UG|Isc#S52441240,gnl|UG|Isc#S41141465,gnl|UG|Isc#S52442461,gnl|UG|Isc#S52454012,gnl|UG|Isc#S52439687,gnl|UG|Isc#S52442454,gnl|UG|Isc#S41178314,gnl|UG|Isc#S41098768,…
GO:0000398	nuclear mRNA splicing, via spliceosome	25 of 3908 in the list	29 of 4442 in the genome	1	gnl|UG|Isc#S52453145,gnl|UG|Isc#S41153841,gnl|UG|Isc#S40999998,gnl|UG|Isc#S41181233,gnl|UG|Isc#S41001067,gnl|UG|Isc#S41108769,gnl|UG|Isc#S52451214,gnl|UG|Isc#S41089353,gnl|UG|Isc#S41092175,gnl|UG|Isc#S52441517,gnl|UG|Isc#S40999363,gnl|UG|Isc#S41134146,gnl|UG|Isc#S52446587,gnl|UG|Isc#S41106303,gnl|UG|Isc#S52437786,gnl|UG|Isc#S41116273,gnl|UG|Isc#S52442797,gnl|UG|Isc#S41000592,gnl|UG|Isc#S41116696,…
GO:0009309	amine biosynthetic process	25 of 3908 in the list	29 of 4442 in the genome	1	gnl|UG|Isc#S52452857,gnl|UG|Isc#S52443008,gnl|UG|Isc#S41048843,gnl|UG|Isc#S52437410,gnl|UG|Isc#S52442686,gnl|UG|Isc#S52451064,gnl|UG|Isc#S52438690,gnl|UG|Isc#S41103259,gnl|UG|Isc#S52456524,gnl|UG|Isc#S41103074,gnl|UG|Isc#S41167253,gnl|UG|Isc#S52443009,gnl|UG|Isc#S41090960,gnl|UG|Isc#S52456423,gnl|UG|Isc#S41076408,gnl|UG|Isc#S52455552,gnl|UG|Isc#S41057681,gnl|UG|Isc#S52440325,gnl|UG|Isc#S41188043,…
GO:0016053	organic acid biosynthetic process	25 of 3908 in the list	29 of 4442 in the genome	1	gnl|UG|Isc#S52452857,gnl|UG|Isc#S52442781,gnl|UG|Isc#S52443008,gnl|UG|Isc#S41048843,gnl|UG|Isc#S52438690,gnl|UG|Isc#S41103259,gnl|UG|Isc#S52456524,gnl|UG|Isc#S52455240,gnl|UG|Isc#S41103074,gnl|UG|Isc#S41167253,gnl|UG|Isc#S52443009,gnl|UG|Isc#S41090960,gnl|UG|Isc#S52453564,gnl|UG|Isc#S52456423,gnl|UG|Isc#S52455552,gnl|UG|Isc#S52442633,gnl|UG|Isc#S41057681,gnl|UG|Isc#S52440325,gnl|UG|Isc#S41188043,…
GO:0044275	cellular carbohydrate catabolic process	25 of 3908 in the list	29 of 4442 in the genome	1	gnl|UG|Isc#S52449323,gnl|UG|Isc#S52453250,gnl|UG|Isc#S52446064,gnl|UG|Isc#S41008987,gnl|UG|Isc#S41071804,gnl|UG|Isc#S52446752,gnl|UG|Isc#S40999676,gnl|UG|Isc#S52440775,gnl|UG|Isc#S52448410,gnl|UG|Isc#S41099274,gnl|UG|Isc#S41180543,gnl|UG|Isc#S41134501,gnl|UG|Isc#S52447710,gnl|UG|Isc#S52455669,gnl|UG|Isc#S41175749,gnl|UG|Isc#S41179350,gnl|UG|Isc#S41047769,gnl|UG|Isc#S52449832,gnl|UG|Isc#S41151498,…
GO:0046394	carboxylic acid biosynthetic process	25 of 3908 in the list	29 of 4442 in the genome	1	gnl|UG|Isc#S52452857,gnl|UG|Isc#S52442781,gnl|UG|Isc#S52443008,gnl|UG|Isc#S41048843,gnl|UG|Isc#S52438690,gnl|UG|Isc#S41103259,gnl|UG|Isc#S52456524,gnl|UG|Isc#S52455240,gnl|UG|Isc#S41103074,gnl|UG|Isc#S41167253,gnl|UG|Isc#S52443009,gnl|UG|Isc#S41090960,gnl|UG|Isc#S52453564,gnl|UG|Isc#S52456423,gnl|UG|Isc#S52455552,gnl|UG|Isc#S52442633,gnl|UG|Isc#S41057681,gnl|UG|Isc#S52440325,gnl|UG|Isc#S41188043,…
GO:0055085	transmembrane transport	25 of 3908 in the list	29 of 4442 in the genome	1	gnl|UG|Isc#S52441092,gnl|UG|Isc#S52437315,gnl|UG|Isc#S52456952,gnl|UG|Isc#S52448981,gnl|UG|Isc#S52438938,gnl|UG|Isc#S52441813,gnl|UG|Isc#S41000188,gnl|UG|Isc#S41185730,gnl|UG|Isc#S52444841,gnl|UG|Isc#S52455179,gnl|UG|Isc#S52438404,gnl|UG|Isc#S41000343,gnl|UG|Isc#S52455640,gnl|UG|Isc#S52444354,gnl|UG|Isc#S41081289,gnl|UG|Isc#S41122959,gnl|UG|Isc#S52445307,gnl|UG|Isc#S41093382,gnl|UG|Isc#S41052663,…
GO:0050878	regulation of body fluid levels	31 of 3908 in the list	36 of 4442 in the genome	1	gnl|UG|Isc#S52439586,gnl|UG|Isc#S52448377,gnl|UG|Isc#S41182138,gnl|UG|Isc#S41129506,gnl|UG|Isc#S41004024,gnl|UG|Isc#S52440355,gnl|UG|Isc#S41074137,gnl|UG|Isc#S52439094,gnl|UG|Isc#S52438812,gnl|UG|Isc#S52437203,gnl|UG|Isc#S41114124,gnl|UG|Isc#S52448646,gnl|UG|Isc#S52445728,gnl|UG|Isc#S41113041,gnl|UG|Isc#S41130663,gnl|UG|Isc#S52445887,gnl|UG|Isc#S41104875,gnl|UG|Isc#S52447340,gnl|UG|Isc#S41133827,…
GO:0006508	proteolysis	103 of 3908 in the list	119 of 4442 in the genome	1	gnl|UG|Isc#S41075271,gnl|UG|Isc#S41153133,gnl|UG|Isc#S41156107,gnl|UG|Isc#S41158616,gnl|UG|Isc#S52454514,gnl|UG|Isc#S52442470,gnl|UG|Isc#S52442124,gnl|UG|Isc#S52438568,gnl|UG|Isc#S52442524,gnl|UG|Isc#S52447840,gnl|UG|Isc#S41167799,gnl|UG|Isc#S41094011,gnl|UG|Isc#S41162737,gnl|UG|Isc#S41074122,gnl|UG|Isc#S52449274,gnl|UG|Isc#S41006581,gnl|UG|Isc#S41067330,gnl|UG|Isc#S52452066,gnl|UG|Isc#S52447900,…
GO:0035466	regulation of signaling pathway	50 of 3908 in the list	58 of 4442 in the genome	1	gnl|UG|Isc#S52446663,gnl|UG|Isc#S52448233,gnl|UG|Isc#S41115639,gnl|UG|Isc#S41110505,gnl|UG|Isc#S41163452,gnl|UG|Isc#S41169283,gnl|UG|Isc#S41049873,gnl|UG|Isc#S52448646,gnl|UG|Isc#S41145624,gnl|UG|Isc#S52441828,gnl|UG|Isc#S52449135,gnl|UG|Isc#S41130663,gnl|UG|Isc#S41109724,gnl|UG|Isc#S41072438,gnl|UG|Isc#S52439944,gnl|UG|Isc#S52445538,gnl|UG|Isc#S41128432,gnl|UG|Isc#S52448455,gnl|UG|Isc#S52441240,…
GO:0000725	recombinational repair	7 of 3908 in the list	8 of 4442 in the genome	1	gnl|UG|Isc#S41027426,gnl|UG|Isc#S52448006,gnl|UG|Isc#S52436489,gnl|UG|Isc#S40999687,gnl|UG|Isc#S41000025,gnl|UG|Isc#S41005908,gnl|UG|Isc#S41010027
GO:0000910	cytokinesis	7 of 3908 in the list	8 of 4442 in the genome	1	gnl|UG|Isc#S52449250,gnl|UG|Isc#S41050232,gnl|UG|Isc#S41138468,gnl|UG|Isc#S52452505,gnl|UG|Isc#S41000437,gnl|UG|Isc#S41176927,gnl|UG|Isc#S41114005
GO:0001655	urogenital system development	7 of 3908 in the list	8 of 4442 in the genome	1	gnl|UG|Isc#S41088347,gnl|UG|Isc#S52438427,gnl|UG|Isc#S52453118,gnl|UG|Isc#S41113946,gnl|UG|Isc#S52452864,gnl|UG|Isc#S52437139,gnl|UG|Isc#S52437825
GO:0001736	establishment of planar polarity	7 of 3908 in the list	8 of 4442 in the genome	1	gnl|UG|Isc#S41169283,gnl|UG|Isc#S52445915,gnl|UG|Isc#S41133493,gnl|UG|Isc#S41067132,gnl|UG|Isc#S52437680,gnl|UG|Isc#S52442858,gnl|UG|Isc#S41000437
GO:0001944	vasculature development	7 of 3908 in the list	8 of 4442 in the genome	1	gnl|UG|Isc#S41016032,gnl|UG|Isc#S52446663,gnl|UG|Isc#S52439747,gnl|UG|Isc#S52439139,gnl|UG|Isc#S41188487,gnl|UG|Isc#S41084841,gnl|UG|Isc#S52456436
GO:0002443	leukocyte mediated immunity	7 of 3908 in the list	8 of 4442 in the genome	1	gnl|UG|Isc#S52437773,gnl|UG|Isc#S52454289,gnl|UG|Isc#S41173906,gnl|UG|Isc#S41154765,gnl|UG|Isc#S41158239,gnl|UG|Isc#S41019059,gnl|UG|Isc#S41124923
GO:0002694	regulation of leukocyte activation	7 of 3908 in the list	8 of 4442 in the genome	1	gnl|UG|Isc#S41172886,gnl|UG|Isc#S41072438,gnl|UG|Isc#S41004024,gnl|UG|Isc#S41169080,gnl|UG|Isc#S52453854,gnl|UG|Isc#S52446910,gnl|UG|Isc#S41158239
GO:0006563	L-serine metabolic process	7 of 3908 in the list	8 of 4442 in the genome	1	gnl|UG|Isc#S52439687,gnl|UG|Isc#S41042522,gnl|UG|Isc#S41108254,gnl|UG|Isc#S41109988,gnl|UG|Isc#S41188043,gnl|UG|Isc#S52440325,gnl|UG|Isc#S52438690
GO:0006779	porphyrin biosynthetic process	7 of 3908 in the list	8 of 4442 in the genome	1	gnl|UG|Isc#S41089121,gnl|UG|Isc#S52444498,gnl|UG|Isc#S41174922,gnl|UG|Isc#S41021459,gnl|UG|Isc#S41168470,gnl|UG|Isc#S41005876,gnl|UG|Isc#S52456293
GO:0007164	establishment of tissue polarity	7 of 3908 in the list	8 of 4442 in the genome	1	gnl|UG|Isc#S41169283,gnl|UG|Isc#S52445915,gnl|UG|Isc#S41133493,gnl|UG|Isc#S41067132,gnl|UG|Isc#S52437680,gnl|UG|Isc#S52442858,gnl|UG|Isc#S41000437
GO:0007308	oocyte construction	7 of 3908 in the list	8 of 4442 in the genome	1	gnl|UG|Isc#S52444553,gnl|UG|Isc#S52440144,gnl|UG|Isc#S41028952,gnl|UG|Isc#S52437820,gnl|UG|Isc#S41090919,gnl|UG|Isc#S41188967,gnl|UG|Isc#S52446015
GO:0009218	pyrimidine ribonucleotide metabolic process	7 of 3908 in the list	8 of 4442 in the genome	1	gnl|UG|Isc#S52443067,gnl|UG|Isc#S41006233,gnl|UG|Isc#S41100931,gnl|UG|Isc#S41114128,gnl|UG|Isc#S41095144,gnl|UG|Isc#S41103071,gnl|UG|Isc#S41129336
GO:0009220	pyrimidine ribonucleotide biosynthetic process	7 of 3908 in the list	8 of 4442 in the genome	1	gnl|UG|Isc#S52443067,gnl|UG|Isc#S41006233,gnl|UG|Isc#S41100931,gnl|UG|Isc#S41114128,gnl|UG|Isc#S41095144,gnl|UG|Isc#S41103071,gnl|UG|Isc#S41129336
GO:0009746	response to hexose stimulus	7 of 3908 in the list	8 of 4442 in the genome	1	gnl|UG|Isc#S52440313,gnl|UG|Isc#S41145624,gnl|UG|Isc#S52443173,gnl|UG|Isc#S52439099,gnl|UG|Isc#S41168318,gnl|UG|Isc#S41060509,gnl|UG|Isc#S41012063
GO:0009948	anterior/posterior axis specification	7 of 3908 in the list	8 of 4442 in the genome	1	gnl|UG|Isc#S52444553,gnl|UG|Isc#S41028952,gnl|UG|Isc#S52437820,gnl|UG|Isc#S41090919,gnl|UG|Isc#S41188967,gnl|UG|Isc#S41176869,gnl|UG|Isc#S52446015
GO:0015985	energy coupled proton transport, down electrochemical gradient	7 of 3908 in the list	8 of 4442 in the genome	1	gnl|UG|Isc#S41122959,gnl|UG|Isc#S52445307,gnl|UG|Isc#S41000188,gnl|UG|Isc#S52444841,gnl|UG|Isc#S41073504,gnl|UG|Isc#S41000316,gnl|UG|Isc#S52444354
GO:0015986	ATP synthesis coupled proton transport	7 of 3908 in the list	8 of 4442 in the genome	1	gnl|UG|Isc#S41122959,gnl|UG|Isc#S52445307,gnl|UG|Isc#S41000188,gnl|UG|Isc#S52444841,gnl|UG|Isc#S41073504,gnl|UG|Isc#S41000316,gnl|UG|Isc#S52444354
GO:0032956	regulation of actin cytoskeleton organization	7 of 3908 in the list	8 of 4442 in the genome	1	gnl|UG|Isc#S41046143,gnl|UG|Isc#S41072438,gnl|UG|Isc#S52442805,gnl|UG|Isc#S40999962,gnl|UG|Isc#S41118641,gnl|UG|Isc#S41186909,gnl|UG|Isc#S52441240
GO:0032970	regulation of actin filament-based process	7 of 3908 in the list	8 of 4442 in the genome	1	gnl|UG|Isc#S41046143,gnl|UG|Isc#S41072438,gnl|UG|Isc#S52442805,gnl|UG|Isc#S40999962,gnl|UG|Isc#S41118641,gnl|UG|Isc#S41186909,gnl|UG|Isc#S52441240
GO:0033014	tetrapyrrole biosynthetic process	7 of 3908 in the list	8 of 4442 in the genome	1	gnl|UG|Isc#S41089121,gnl|UG|Isc#S52444498,gnl|UG|Isc#S41174922,gnl|UG|Isc#S41021459,gnl|UG|Isc#S41168470,gnl|UG|Isc#S41005876,gnl|UG|Isc#S52456293
GO:0034284	response to monosaccharide stimulus	7 of 3908 in the list	8 of 4442 in the genome	1	gnl|UG|Isc#S52440313,gnl|UG|Isc#S41145624,gnl|UG|Isc#S52443173,gnl|UG|Isc#S52439099,gnl|UG|Isc#S41168318,gnl|UG|Isc#S41060509,gnl|UG|Isc#S41012063
GO:0042110	T cell activation	7 of 3908 in the list	8 of 4442 in the genome	1	gnl|UG|Isc#S41172886,gnl|UG|Isc#S41016032,gnl|UG|Isc#S41045992,gnl|UG|Isc#S41173228,gnl|UG|Isc#S52456529,gnl|UG|Isc#S52449757,gnl|UG|Isc#S52446910
GO:0042133	neurotransmitter metabolic process	7 of 3908 in the list	8 of 4442 in the genome	1	gnl|UG|Isc#S41102399,gnl|UG|Isc#S52449551,gnl|UG|Isc#S52446303,gnl|UG|Isc#S41167415,gnl|UG|Isc#S41168373,gnl|UG|Isc#S41043855,gnl|UG|Isc#S52441525
GO:0042303	molting cycle	7 of 3908 in the list	8 of 4442 in the genome	1	gnl|UG|Isc#S52452860,gnl|UG|Isc#S41101917,gnl|UG|Isc#S41180854,gnl|UG|Isc#S52456515,gnl|UG|Isc#S41094346,gnl|UG|Isc#S52455023,gnl|UG|Isc#S52451673
GO:0042401	cellular biogenic amine biosynthetic process	7 of 3908 in the list	8 of 4442 in the genome	1	gnl|UG|Isc#S52452857,gnl|UG|Isc#S41076408,gnl|UG|Isc#S52437410,gnl|UG|Isc#S52438846,gnl|UG|Isc#S52442686,gnl|UG|Isc#S52451064,gnl|UG|Isc#S52456800
GO:0046165	alcohol biosynthetic process	7 of 3908 in the list	8 of 4442 in the genome	1	gnl|UG|Isc#S52437742,gnl|UG|Isc#S41175541,gnl|UG|Isc#S52447710,gnl|UG|Isc#S41024820,gnl|UG|Isc#S41090562,gnl|UG|Isc#S52449797,gnl|UG|Isc#S41175540
GO:0046470	phosphatidylcholine metabolic process	7 of 3908 in the list	8 of 4442 in the genome	1	gnl|UG|Isc#S52452857,gnl|UG|Isc#S52437778,gnl|UG|Isc#S52450097,gnl|UG|Isc#S52438846,gnl|UG|Isc#S41050199,gnl|UG|Isc#S52439094,gnl|UG|Isc#S52456800
GO:0048863	stem cell differentiation	7 of 3908 in the list	8 of 4442 in the genome	1	gnl|UG|Isc#S41019852,gnl|UG|Isc#S52442551,gnl|UG|Isc#S52438568,gnl|UG|Isc#S41156107,gnl|UG|Isc#S52446734,gnl|UG|Isc#S52456515,gnl|UG|Isc#S41152252
GO:0050865	regulation of cell activation	7 of 3908 in the list	8 of 4442 in the genome	1	gnl|UG|Isc#S41172886,gnl|UG|Isc#S41072438,gnl|UG|Isc#S41004024,gnl|UG|Isc#S41169080,gnl|UG|Isc#S52453854,gnl|UG|Isc#S52446910,gnl|UG|Isc#S41158239
GO:0051249	regulation of lymphocyte activation	7 of 3908 in the list	8 of 4442 in the genome	1	gnl|UG|Isc#S41172886,gnl|UG|Isc#S41072438,gnl|UG|Isc#S41004024,gnl|UG|Isc#S41169080,gnl|UG|Isc#S52453854,gnl|UG|Isc#S52446910,gnl|UG|Isc#S41158239
GO:0019538	protein metabolic process	889 of 3908 in the list	1017 of 4442 in the genome	1	gnl|UG|Isc#S52454703,gnl|UG|Isc#S41006595,gnl|UG|Isc#S52451912,gnl|UG|Isc#S52449119,gnl|UG|Isc#S41054190,gnl|UG|Isc#S52453033,gnl|UG|Isc#S41120386,gnl|UG|Isc#S41072255,gnl|UG|Isc#S41134146,gnl|UG|Isc#S41029119,gnl|UG|Isc#S41032865,gnl|UG|Isc#S52450012,gnl|UG|Isc#S41080465,gnl|UG|Isc#S41000414,gnl|UG|Isc#S52455776,gnl|UG|Isc#S41144897,gnl|UG|Isc#S52441240,gnl|UG|Isc#S41121642,gnl|UG|Isc#S52455129,…
GO:0051101	regulation of DNA binding	24 of 3908 in the list	28 of 4442 in the genome	1	gnl|UG|Isc#S52442539,gnl|UG|Isc#S41019852,gnl|UG|Isc#S41146439,gnl|UG|Isc#S41000942,gnl|UG|Isc#S52449642,gnl|UG|Isc#S41004024,gnl|UG|Isc#S41074968,gnl|UG|Isc#S52456436,gnl|UG|Isc#S52448646,gnl|UG|Isc#S41145624,gnl|UG|Isc#S41033825,gnl|UG|Isc#S41130663,gnl|UG|Isc#S41142759,gnl|UG|Isc#S52447340,gnl|UG|Isc#S41027426,gnl|UG|Isc#S41133827,gnl|UG|Isc#S41023100,gnl|UG|Isc#S52455414,gnl|UG|Isc#S52454012,…
GO:0006754	ATP biosynthetic process	18 of 3908 in the list	21 of 4442 in the genome	1	gnl|UG|Isc#S40998889,gnl|UG|Isc#S40998756,gnl|UG|Isc#S52438938,gnl|UG|Isc#S41002980,gnl|UG|Isc#S41000188,gnl|UG|Isc#S52444841,gnl|UG|Isc#S52444354,gnl|UG|Isc#S41104875,gnl|UG|Isc#S52445307,gnl|UG|Isc#S40997714,gnl|UG|Isc#S41122959,gnl|UG|Isc#S40997909,gnl|UG|Isc#S41000415,gnl|UG|Isc#S41073504,gnl|UG|Isc#S41000316,gnl|UG|Isc#S41002571,gnl|UG|Isc#S41187039,gnl|UG|Isc#S41181467
GO:0008652	cellular amino acid biosynthetic process	18 of 3908 in the list	21 of 4442 in the genome	1	gnl|UG|Isc#S52443008,gnl|UG|Isc#S41048843,gnl|UG|Isc#S52438690,gnl|UG|Isc#S41103259,gnl|UG|Isc#S52456524,gnl|UG|Isc#S41103074,gnl|UG|Isc#S41167253,gnl|UG|Isc#S52443009,gnl|UG|Isc#S41090960,gnl|UG|Isc#S52456423,gnl|UG|Isc#S52455552,gnl|UG|Isc#S52440325,gnl|UG|Isc#S41188043,gnl|UG|Isc#S41057681,gnl|UG|Isc#S52451991,gnl|UG|Isc#S52439687,gnl|UG|Isc#S52451334,gnl|UG|Isc#S41112520
GO:0015988	energy coupled proton transport, against electrochemical gradient	18 of 3908 in the list	21 of 4442 in the genome	1	gnl|UG|Isc#S52441092,gnl|UG|Isc#S52437315,gnl|UG|Isc#S52448981,gnl|UG|Isc#S52438938,gnl|UG|Isc#S52441813,gnl|UG|Isc#S41000188,gnl|UG|Isc#S52444841,gnl|UG|Isc#S52455179,gnl|UG|Isc#S52438404,gnl|UG|Isc#S41000343,gnl|UG|Isc#S52444354,gnl|UG|Isc#S52445307,gnl|UG|Isc#S41052663,gnl|UG|Isc#S41073504,gnl|UG|Isc#S41000316,gnl|UG|Isc#S41181001,gnl|UG|Isc#S52454470,gnl|UG|Isc#S41057118
GO:0030330	DNA damage response, signal transduction by p53 class mediator	18 of 3908 in the list	21 of 4442 in the genome	1	gnl|UG|Isc#S52447062,gnl|UG|Isc#S41101626,gnl|UG|Isc#S41074968,gnl|UG|Isc#S41059287,gnl|UG|Isc#S52456612,gnl|UG|Isc#S41152212,gnl|UG|Isc#S41001455,gnl|UG|Isc#S41159377,gnl|UG|Isc#S41173392,gnl|UG|Isc#S40996307,gnl|UG|Isc#S41127505,gnl|UG|Isc#S41012967,gnl|UG|Isc#S41004502,gnl|UG|Isc#S41107065,gnl|UG|Isc#S41011784,gnl|UG|Isc#S41122037,gnl|UG|Isc#S52446088,gnl|UG|Isc#S41054497
GO:0046034	ATP metabolic process	18 of 3908 in the list	21 of 4442 in the genome	1	gnl|UG|Isc#S40998889,gnl|UG|Isc#S40998756,gnl|UG|Isc#S52438938,gnl|UG|Isc#S41002980,gnl|UG|Isc#S41000188,gnl|UG|Isc#S52444841,gnl|UG|Isc#S52444354,gnl|UG|Isc#S41104875,gnl|UG|Isc#S52445307,gnl|UG|Isc#S40997714,gnl|UG|Isc#S41122959,gnl|UG|Isc#S40997909,gnl|UG|Isc#S41000415,gnl|UG|Isc#S41073504,gnl|UG|Isc#S41000316,gnl|UG|Isc#S41002571,gnl|UG|Isc#S41187039,gnl|UG|Isc#S41181467
GO:0060249	anatomical structure homeostasis	18 of 3908 in the list	21 of 4442 in the genome	1	gnl|UG|Isc#S41027184,gnl|UG|Isc#S52442080,gnl|UG|Isc#S52444498,gnl|UG|Isc#S52456802,gnl|UG|Isc#S52447889,gnl|UG|Isc#S52437860,gnl|UG|Isc#S41105805,gnl|UG|Isc#S52443170,gnl|UG|Isc#S52443650,gnl|UG|Isc#S41063223,gnl|UG|Isc#S52454923,gnl|UG|Isc#S52448053,gnl|UG|Isc#S41000364,gnl|UG|Isc#S52452671,gnl|UG|Isc#S41019059,gnl|UG|Isc#S41141465,gnl|UG|Isc#S41141702,gnl|UG|Isc#S52441867
GO:0006818	hydrogen transport	30 of 3908 in the list	35 of 4442 in the genome	1	gnl|UG|Isc#S40998889,gnl|UG|Isc#S52441092,gnl|UG|Isc#S40998756,gnl|UG|Isc#S52437315,gnl|UG|Isc#S52448981,gnl|UG|Isc#S52438938,gnl|UG|Isc#S52441813,gnl|UG|Isc#S41002980,gnl|UG|Isc#S41000188,gnl|UG|Isc#S52446590,gnl|UG|Isc#S52444841,gnl|UG|Isc#S52455179,gnl|UG|Isc#S52438404,gnl|UG|Isc#S41000343,gnl|UG|Isc#S41136402,gnl|UG|Isc#S52444354,gnl|UG|Isc#S41122959,gnl|UG|Isc#S52445307,gnl|UG|Isc#S40997714,…
GO:0007243	intracellular protein kinase cascade	30 of 3908 in the list	35 of 4442 in the genome	1	gnl|UG|Isc#S52446663,gnl|UG|Isc#S41004024,gnl|UG|Isc#S41074137,gnl|UG|Isc#S41105805,gnl|UG|Isc#S52449757,gnl|UG|Isc#S52440114,gnl|UG|Isc#S41101747,gnl|UG|Isc#S41093987,gnl|UG|Isc#S52437825,gnl|UG|Isc#S41145624,gnl|UG|Isc#S52443173,gnl|UG|Isc#S41029958,gnl|UG|Isc#S52454113,gnl|UG|Isc#S41142759,gnl|UG|Isc#S52447119,gnl|UG|Isc#S41027426,gnl|UG|Isc#S41063223,gnl|UG|Isc#S41133827,gnl|UG|Isc#S52437786,…
GO:0010629	negative regulation of gene expression	30 of 3908 in the list	35 of 4442 in the genome	1	gnl|UG|Isc#S52446136,gnl|UG|Isc#S52443100,gnl|UG|Isc#S52453713,gnl|UG|Isc#S41160323,gnl|UG|Isc#S41084685,gnl|UG|Isc#S41074968,gnl|UG|Isc#S52448646,gnl|UG|Isc#S52456438,gnl|UG|Isc#S52441828,gnl|UG|Isc#S41042825,gnl|UG|Isc#S41188950,gnl|UG|Isc#S41130663,gnl|UG|Isc#S52443376,gnl|UG|Isc#S52456459,gnl|UG|Isc#S41176869,gnl|UG|Isc#S41062184,gnl|UG|Isc#S41055709,gnl|UG|Isc#S41109724,gnl|UG|Isc#S52447340,…
GO:0023014	signal transmission via phosphorylation event	30 of 3908 in the list	35 of 4442 in the genome	1	gnl|UG|Isc#S52446663,gnl|UG|Isc#S41004024,gnl|UG|Isc#S41074137,gnl|UG|Isc#S41105805,gnl|UG|Isc#S52449757,gnl|UG|Isc#S52440114,gnl|UG|Isc#S41101747,gnl|UG|Isc#S41093987,gnl|UG|Isc#S52437825,gnl|UG|Isc#S41145624,gnl|UG|Isc#S52443173,gnl|UG|Isc#S41029958,gnl|UG|Isc#S52454113,gnl|UG|Isc#S41142759,gnl|UG|Isc#S52447119,gnl|UG|Isc#S41027426,gnl|UG|Isc#S41063223,gnl|UG|Isc#S41133827,gnl|UG|Isc#S52437786,…
GO:0031325	positive regulation of cellular metabolic process	30 of 3908 in the list	35 of 4442 in the genome	1	gnl|UG|Isc#S40999313,gnl|UG|Isc#S52438427,gnl|UG|Isc#S52446663,gnl|UG|Isc#S41047158,gnl|UG|Isc#S41005848,gnl|UG|Isc#S52449757,gnl|UG|Isc#S41074968,gnl|UG|Isc#S52442191,gnl|UG|Isc#S41131466,gnl|UG|Isc#S52441760,gnl|UG|Isc#S52441828,gnl|UG|Isc#S52446571,gnl|UG|Isc#S41089183,gnl|UG|Isc#S52456515,gnl|UG|Isc#S41009727,gnl|UG|Isc#S41072438,gnl|UG|Isc#S41137879,gnl|UG|Isc#S52447340,gnl|UG|Isc#S41027426,…
GO:0031329	regulation of cellular catabolic process	30 of 3908 in the list	35 of 4442 in the genome	1	gnl|UG|Isc#S52451878,gnl|UG|Isc#S41173804,gnl|UG|Isc#S41115639,gnl|UG|Isc#S41152326,gnl|UG|Isc#S41163452,gnl|UG|Isc#S41074968,gnl|UG|Isc#S52447158,gnl|UG|Isc#S41131466,gnl|UG|Isc#S41000559,gnl|UG|Isc#S52441760,gnl|UG|Isc#S41143636,gnl|UG|Isc#S41003686,gnl|UG|Isc#S52449135,gnl|UG|Isc#S41001013,gnl|UG|Isc#S41129069,gnl|UG|Isc#S41072438,gnl|UG|Isc#S41011896,gnl|UG|Isc#S41163511,gnl|UG|Isc#S41023100,…
GO:0051340	regulation of ligase activity	30 of 3908 in the list	35 of 4442 in the genome	1	gnl|UG|Isc#S52447062,gnl|UG|Isc#S41125504,gnl|UG|Isc#S41101626,gnl|UG|Isc#S41067330,gnl|UG|Isc#S41153529,gnl|UG|Isc#S52439814,gnl|UG|Isc#S41074968,gnl|UG|Isc#S41059287,gnl|UG|Isc#S52456612,gnl|UG|Isc#S41152212,gnl|UG|Isc#S41048977,gnl|UG|Isc#S41001455,gnl|UG|Isc#S41131466,gnl|UG|Isc#S41159377,gnl|UG|Isc#S41173392,gnl|UG|Isc#S40996307,gnl|UG|Isc#S52440286,gnl|UG|Isc#S41086647,gnl|UG|Isc#S41156937,…
GO:0051438	regulation of ubiquitin-protein ligase activity	30 of 3908 in the list	35 of 4442 in the genome	1	gnl|UG|Isc#S52447062,gnl|UG|Isc#S41125504,gnl|UG|Isc#S41101626,gnl|UG|Isc#S41067330,gnl|UG|Isc#S41153529,gnl|UG|Isc#S52439814,gnl|UG|Isc#S41074968,gnl|UG|Isc#S41059287,gnl|UG|Isc#S52456612,gnl|UG|Isc#S41152212,gnl|UG|Isc#S41048977,gnl|UG|Isc#S41001455,gnl|UG|Isc#S41131466,gnl|UG|Isc#S41159377,gnl|UG|Isc#S41173392,gnl|UG|Isc#S40996307,gnl|UG|Isc#S52440286,gnl|UG|Isc#S41086647,gnl|UG|Isc#S41156937,…
GO:0051439	regulation of ubiquitin-protein ligase activity involved in mitotic cell cycle	30 of 3908 in the list	35 of 4442 in the genome	1	gnl|UG|Isc#S52447062,gnl|UG|Isc#S41125504,gnl|UG|Isc#S41101626,gnl|UG|Isc#S41067330,gnl|UG|Isc#S41153529,gnl|UG|Isc#S52439814,gnl|UG|Isc#S41074968,gnl|UG|Isc#S41059287,gnl|UG|Isc#S52456612,gnl|UG|Isc#S41152212,gnl|UG|Isc#S41048977,gnl|UG|Isc#S41001455,gnl|UG|Isc#S41131466,gnl|UG|Isc#S41159377,gnl|UG|Isc#S41173392,gnl|UG|Isc#S40996307,gnl|UG|Isc#S52440286,gnl|UG|Isc#S41086647,gnl|UG|Isc#S41156937,…
GO:0050790	regulation of catalytic activity	101 of 3908 in the list	117 of 4442 in the genome	1	gnl|UG|Isc#S41115639,gnl|UG|Isc#S41000414,gnl|UG|Isc#S52445538,gnl|UG|Isc#S52441240,gnl|UG|Isc#S52454012,gnl|UG|Isc#S52442454,gnl|UG|Isc#S41050232,gnl|UG|Isc#S41167799,gnl|UG|Isc#S41134150,gnl|UG|Isc#S52442539,gnl|UG|Isc#S41146439,gnl|UG|Isc#S41027184,gnl|UG|Isc#S41141074,gnl|UG|Isc#S41125504,gnl|UG|Isc#S52454237,gnl|UG|Isc#S41074137,gnl|UG|Isc#S41067330,gnl|UG|Isc#S52447900,gnl|UG|Isc#S41152212,…
GO:0022411	cellular component disassembly	36 of 3908 in the list	42 of 4442 in the genome	1	gnl|UG|Isc#S41117441,gnl|UG|Isc#S41016797,gnl|UG|Isc#S41001067,gnl|UG|Isc#S41005848,gnl|UG|Isc#S52449304,gnl|UG|Isc#S41092175,gnl|UG|Isc#S41070591,gnl|UG|Isc#S52455445,gnl|UG|Isc#S52446571,gnl|UG|Isc#S41089183,gnl|UG|Isc#S52444343,gnl|UG|Isc#S41099760,gnl|UG|Isc#S52456515,gnl|UG|Isc#S52440842,gnl|UG|Isc#S41128432,gnl|UG|Isc#S41169060,gnl|UG|Isc#S41018509,gnl|UG|Isc#S41126359,gnl|UG|Isc#S52439399,…
GO:0046903	secretion	36 of 3908 in the list	42 of 4442 in the genome	1	gnl|UG|Isc#S41129506,gnl|UG|Isc#S41160864,gnl|UG|Isc#S52444934,gnl|UG|Isc#S41104836,gnl|UG|Isc#S41021610,gnl|UG|Isc#S41094398,gnl|UG|Isc#S52436698,gnl|UG|Isc#S41097654,gnl|UG|Isc#S52439243,gnl|UG|Isc#S52442633,gnl|UG|Isc#S41181508,gnl|UG|Isc#S52443327,gnl|UG|Isc#S52455876,gnl|UG|Isc#S52453106,gnl|UG|Isc#S41127695,gnl|UG|Isc#S52436917,gnl|UG|Isc#S41113404,gnl|UG|Isc#S52442461,gnl|UG|Isc#S41050232,…
GO:0007017	microtubule-based process	81 of 3908 in the list	94 of 4442 in the genome	1	gnl|UG|Isc#S41117441,gnl|UG|Isc#S52439569,gnl|UG|Isc#S41123314,gnl|UG|Isc#S52456802,gnl|UG|Isc#S41115639,gnl|UG|Isc#S41054190,gnl|UG|Isc#S52446983,gnl|UG|Isc#S52441909,gnl|UG|Isc#S52452526,gnl|UG|Isc#S41165827,gnl|UG|Isc#S52442633,gnl|UG|Isc#S41163624,gnl|UG|Isc#S52437139,gnl|UG|Isc#S41092590,gnl|UG|Isc#S41009754,gnl|UG|Isc#S41121708,gnl|UG|Isc#S41126359,gnl|UG|Isc#S41114005,gnl|UG|Isc#S52456061,…
GO:0051704	multi-organism process	81 of 3908 in the list	94 of 4442 in the genome	1	gnl|UG|Isc#S41019852,gnl|UG|Isc#S52449551,gnl|UG|Isc#S41019220,gnl|UG|Isc#S41115639,gnl|UG|Isc#S52446059,gnl|UG|Isc#S41005335,gnl|UG|Isc#S52453033,gnl|UG|Isc#S52442739,gnl|UG|Isc#S52441544,gnl|UG|Isc#S52456515,gnl|UG|Isc#S52450406,gnl|UG|Isc#S41025513,gnl|UG|Isc#S41183607,gnl|UG|Isc#S52453733,gnl|UG|Isc#S41149678,gnl|UG|Isc#S52445068,gnl|UG|Isc#S41189748,gnl|UG|Isc#S41188771,gnl|UG|Isc#S52442539,…
[truncated: 748 more rows]
